# Supplementary material for: Stellate cells are in utero markers of pancreatic disease in cystic fibrosis
Source: Mol Med. 2024 Aug 7;30:115. doi: 10.1186/s10020-024-00871-2 (PMC11304907; doi:10.1186/s10020-024-00871-2)
Supplement: Supplementary file 2 — Supplementary Material 2. [file 10020_2024_871_MOESM2_ESM.xlsx]

## Sheet: Sheet1
TABLE S1 WT_Panc_Timecourse_pairwiseDEGs

## Sheet: d80vd65
Unnamed: 0	gene	logFC	unshrunk.logFC	logCPM	PValue	FDR	WT_panc_d65_1	WT_panc_d65_2	WT_panc_d80_1	WT_panc_d80_2
921	SYCP2L	-5.80152	-5.84328	4.41243	2.3057e-05	0.431488	3.9521	3.66485	0.0843372	0.0497775
315	KRT77	1.61394	1.61415	4.90951	0.000661349	1	10.3305	7.83612	28.6887	26.9296
750	ND6	2.08978	2.08981	8.46347	0.000989874	1	78.7794	102.736	403.863	368.827

## Sheet: d80vd65_p0.01
Unnamed: 0	gene	logFC	unshrunk.logFC	logCPM	PValue	FDR	WT_panc_d65_1	WT_panc_d65_2	WT_panc_d80_1	WT_panc_d80_2
16438	SYCP2L	-5.80152	-5.84328	4.41243	2.3057e-05	0.431488	3.9521	3.66485	0.0843372	0.0497775
6589	KRT77	1.61394	1.61415	4.90951	0.000661349	1	10.3305	7.83612	28.6887	26.9296
12227	ND6	2.08978	2.08981	8.46347	0.000989874	1	78.7794	102.736	403.863	368.827
2095	CCL26	1.90232	1.90308	5.15985	0.00164613	1	1.71341	3.81145	11.3434	9.3084
5745	HSPA6	-3.07148	-3.07235	4.20121	0.00221916	1	26.1139	22.4289	3.35943	2.41421
8112	PABIR3	7.0042	1.44269e+08	-2.09783	0.00459593	1	0	0	0.154618	0.348443
1470	C13H10orf67	7.63568	1.44269e+08	-2.45788	0.00621953	1	0	0	0.534136	0.248888
9952	LOC105611628	1.72867	1.72999	3.56575	0.00654034	1	1.66339	1.346	5.03212	4.95287
6073	IRF4	4.35048	4.48463	-1.73617	0.00692859	1	0.0250133	0.0133267	0.576304	0.286221
6143	ITLN2	-7.70816	-7.91033	-0.543492	0.00695369	1	0.5628	5.65053	0	0.0248888
11513	MEGF11	1.16489	1.16494	6.47903	0.00778813	1	36.1442	31.7976	73.3452	78.997
16895	TM4SF18	-1.44344	-1.44355	4.5007	0.00796634	1	36.632	51.4145	17.4016	14.9706
7409	SLA class II histocompatibility antigen; DQ haplotype D alpha chain-like	5.93462	6.13712	-0.776864	0.00890953	1	0.0125067	0.0133267	1.75702	0.0622219
16161	SRL	1.84897	1.84963	4.6356	0.0089578	1	3.72698	2.57206	8.7289	13.975
8527	LOC105601981	4.98979	5.36582	-1.6752	0.00907861	1	0.0125067	0	0.140562	0.385776
16108	SPP2	-4.65285	-4.68049	1.10946	0.0091578	1	4.62746	0.386475	0.070281	0.124444
13209	PFKFB1	-3.83981	-4.02806	3.38314	0.00943291	1	0.175093	0.253208	0	0.0248888
8658	LOC105602836	-9.48918	-1.44269e+08	0.566567	0.00967824	1	1.22565	1.61253	0	0
3396	DIO2	-2.56133	-2.58265	0.684198	0.009999	1	0.687866	0.626356	0.0562248	0.161777

## Sheet: d100vd80
Unnamed: 0	gene	logFC	unshrunk.logFC	logCPM	PValue	FDR	WT_panc_d80_1	WT_panc_d80_2	WT_panc_d100_1	WT_panc_d100_2
16438	SYCP2L	8.01656	8.05891	4.41243	2.54242e-06	0.0475789	0.0843372	0.0497775	13.9282	21.439
2619	CLDN18	1.94908	1.94918	5.67262	0.000317541	1	20.2831	20.9688	91.3479	67.9606
7942	CES1	3.34654	3.34674	7.22462	0.000341097	1	9.1787	16.6755	185.673	77.4369
6949	CLEC2H; mouse analog	-4.88027	-4.90227	1.80045	0.000346874	1	4.751	2.87465	0.217288	0.0469125
12984	PARP3	2.48712	2.48879	2.71252	0.000489795	1	1.68674	1.11999	8.53942	7.20889
5745	HSPA6	3.95039	3.95132	4.20121	0.000495339	1	3.35943	2.41421	56.4514	32.8387
15874	SMPDL3A	2.81028	2.81072	4.46733	0.000777698	1	5.81927	5.4382	56.0386	22.9715

## Sheet: d100vd80_p0.01
Unnamed: 0	gene	logFC	unshrunk.logFC	logCPM	PValue	FDR	WT_panc_d80_1	WT_panc_d80_2	WT_panc_d100_1	WT_panc_d100_2
16438	SYCP2L	8.01656	8.05891	4.41243	2.54242e-06	0.0475789	0.0843372	0.0497775	13.9282	21.439
2619	CLDN18	1.94908	1.94918	5.67262	0.000317541	1	20.2831	20.9688	91.3479	67.9606
7942	CES1	3.34654	3.34674	7.22462	0.000341097	1	9.1787	16.6755	185.673	77.4369
6949	CLEC2H; mouse analog	-4.88027	-4.90227	1.80045	0.000346874	1	4.751	2.87465	0.217288	0.0469125
12984	PARP3	2.48712	2.48879	2.71252	0.000489795	1	1.68674	1.11999	8.53942	7.20889
5745	HSPA6	3.95039	3.95132	4.20121	0.000495339	1	3.35943	2.41421	56.4514	32.8387
15874	SMPDL3A	2.81028	2.81072	4.46733	0.000777698	1	5.81927	5.4382	56.0386	22.9715
9477	LOC105607350	4.06507	4.0718	2.38058	0.00124447	1	0.576304	0.223999	8.88708	4.53487
11531	MEP1B	3.79251	3.80305	0.506861	0.00166078	1	0.238955	0.261332	5.19318	1.79831
13209	PFKFB1	4.94369	5.13918	3.38314	0.0017286	1	0	0.0248888	0.152102	0.7506
13886	PROC	1.61921	1.61941	3.84177	0.00177971	1	11.0622	8.7484	32.4846	28.3821
13120	PDIA2	2.19551	2.19551	11.5538	0.00180899	1	699.057	1141.8	5522.57	2909.54
15535	SLC22A18	2.17087	2.17133	3.62984	0.0018734	1	4.34337	5.20175	30.0075	13.0104
3396	DIO2	3.37233	3.39551	0.684198	0.00218215	1	0.0562248	0.161777	1.15163	1.15717
5520	HERPUD1	1.55773	1.55776	8.41284	0.0023149	1	82.6926	86.5383	276.586	221.63
15955	SNX22	-5.71665	-5.99865	-1.29927	0.00265498	1	0.520079	0.59733	0	0.0156375
10692	LOC114118304	2.25321	2.25328	6.11503	0.00278519	1	30.1787	31.1981	150.733	141.895
3346	DGKG	-7.08918	-1.44269e+08	-1.64436	0.00325471	1	0.323293	0.211555	0	0
3478	DNAJB1	1.79478	1.79482	6.67762	0.0037453	1	55.522	57.0451	185.846	204.726
10838	LOC106991580	2.28693	2.28868	1.86784	0.00384972	1	1.09638	1.49333	7.06186	5.59822
6494	KLF9	1.63468	1.635	4.74476	0.00397693	1	4.96184	7.16797	19.469	18.2177
9659	LOC105609029	-8.80635	-1.44269e+08	-0.286968	0.00409401	1	1.30723	0.460442	0	0
4117	ETV4	-1.88826	-1.88886	3.19161	0.00414085	1	11.0903	14.4728	3.36796	3.53407
327	ADTRP	2.22348	2.22452	3.72874	0.00465069	1	1.82731	2.48888	12.9069	7.28707
8656	LOC105602828	-5.24515	-5.5253	-1.48454	0.00469898	1	0.393574	0.410665	0	0.0156375
2095	CCL26	1.6097	1.60989	5.15985	0.00501565	1	11.3434	9.3084	36.2219	26.8183
18005	VTN	1.38502	1.38506	6.33597	0.00502678	1	46.2589	41.614	137.478	92.0423
13511	PLLP	1.27069	1.27081	4.65607	0.00633544	1	12.9598	13.3528	39.4595	24.0505
1769	CA3	1.86042	1.86056	4.80999	0.00645794	1	17.6405	12.7057	62.7093	47.4911
1172	BAG3	1.6089	1.6091	4.46987	0.00651219	1	8.68673	10.2542	36.1133	21.6892
9764	LOC105609898	-2.85096	-2.85736	0.300521	0.00656343	1	3.49999	2.05332	0.391118	0.3753
7676	PRSS2	1.87198	1.87198	13.3639	0.00668162	1	1704.13	1554.91	7133.87	4795.38
2957	CRIP3	1.4069	1.407	5.17712	0.00674735	1	17.7108	18.4675	58.2549	37.702
7201	dihydrodiol dehydrogenase 3-like	2.95039	2.95388	1.13485	0.00773042	1	0.759035	0.659552	9.06091	1.93905
15245	SERPINA5	1.27236	1.27238	7.35179	0.00800498	1	72.6565	79.6565	233.215	134.733
10086	LOC105613124	2.45444	2.45868	2.64552	0.00805069	1	0.29518	0.796441	2.54227	3.47152
14985	S100G	10.9988	11.3763	1.90866	0.00821658	1	0.0140562	0	35.3962	0
9625	LOC105608654	6.54297	6.64735	0.609673	0.00825602	1	0	0.0497775	2.36844	2.78347
16108	SPP2	4.76087	4.7886	1.10946	0.00831596	1	0.070281	0.124444	4.08502	1.32919
14907	RSAD2	3.09491	3.1027	0.376108	0.00845564	1	0.435742	0.211555	3.12895	2.42381
6589	KRT77	1.14699	1.14704	4.90951	0.00856757	1	28.6887	26.9296	64.6432	58.5311
14770	RPGRIP1	-5.37371	-5.65489	-2.04706	0.0086708	1	0.379517	0.497775	0	0.0156375
8040	CTRB1	2.1887	2.1887	17.2483	0.00867124	1	45834.4	62975.7	318485	177573
8578	LOC105602219	2.62855	2.63378	0.413038	0.00901394	1	0.463855	0.447998	2.49881	3.15877
704	APOC3	8.02165	8.03304	3.7535	0.00915927	1	0.393574	0.111999	130.786	0.344025
6091	ISG15	2.82081	2.82257	1.84552	0.00916349	1	1.7008	1.08266	14.6887	5.004
3164	DAB1	1.13839	1.13858	4.32674	0.00921389	1	7.12649	9.74395	19.23	17.9206
8208	SULT2A1	10.4935	1.44269e+08	-0.628671	0.00939676	1	0	0	5.62776	0.0781875
2425	CES2	4.38434	4.39115	1.51912	0.00980885	1	0.435742	0.360887	16.0359	0.68805
5991	INHA	1.32543	1.32578	3.99863	0.00998379	1	5.39758	4.35553	14.2106	10.2426

## Sheet: d120vd100
Unnamed: 0	gene	logFC	unshrunk.logFC	logCPM	PValue	FDR	WT_panc_d100_1	WT_panc_d100_2	WT_panc_d120_1	WT_panc_d120_2
295	ADIPOQ	9.32319	9.34185	4.2946	0.000151503	1	0.0434576	0.234562	12.7769	179.122
6949	CLEC2H; mouse analog	4.95476	4.9768	1.80045	0.000317423	1	0.217288	0.0469125	2.85857	5.17393
8057	MT1C; no human analog; like gene	-6.87727	-6.88393	5.58397	0.000384868	1	61.1449	41.8928	0	0.908682
7112	HBB	4.62542	4.6256	6.28807	0.000824943	1	19.9036	9.46068	95.1269	629.142

## Sheet: d120vd100_p0.01
Unnamed: 0	gene	logFC	unshrunk.logFC	logCPM	PValue	FDR	WT_panc_d100_1	WT_panc_d100_2	WT_panc_d120_1	WT_panc_d120_2
295	ADIPOQ	9.32319	9.34185	4.2946	0.000151503	1	0.0434576	0.234562	12.7769	179.122
6949	CLEC2H; mouse analog	4.95476	4.9768	1.80045	0.000317423	1	0.217288	0.0469125	2.85857	5.17393
8057	MT1C; no human analog; like gene	-6.87727	-6.88393	5.58397	0.000384868	1	61.1449	41.8928	0	0.908682
7112	HBB	4.62542	4.6256	6.28807	0.000824943	1	19.9036	9.46068	95.1269	629.142
13209	PFKFB1	3.72696	3.73256	3.38314	0.00122357	1	0.152102	0.7506	6.7855	5.48918
2095	CCL26	1.94936	1.94943	5.15985	0.00127013	1	36.2219	26.8183	133.458	109.969
610	ANO1	1.36843	1.36864	4.17347	0.00128546	1	8.75671	7.99076	19.4325	23.8112
8075	MT2A	-4.80111	-4.80204	6.43177	0.0014611	1	99.4962	67.5383	0.317619	5.71172
4191	FABP4	8.88607	8.9046	5.08047	0.00152459	1	0.0651864	0.218925	4.54773	138.954
15955	SNX22	6.24593	6.52949	-1.29927	0.00165698	1	0	0.0156375	0.577489	1.03849
9357	LOC105606356	-6.28854	-6.60188	-1.04177	0.00175569	1	0.890881	0.641137	0.0144372	0
2545	CHRND	-1.73964	-1.73999	3.80041	0.00210229	1	23.0977	14.6054	5.24071	6.04552
8439	15 kDa protein B-like	11.2697	1.44269e+08	0.157394	0.00224685	1	0	0	0.216558	9.55044
7075	PRG3	8.42092	8.47296	1.9934	0.00225922	1	0.0217288	0.0781875	0.721861	36.644
8483	C4A	2.10465	2.10487	4.46936	0.00236909	1	7.9962	12.4944	42.8641	45.3414
15117	SCTR	-1.42119	-1.4213	5.10084	0.00256957	1	55.5823	33.8552	18.0465	15.3363
3346	DGKG	7.40632	1.44269e+08	-1.64436	0.00257282	1	0	0	0.25987	0.40798
17611	TUSC5	12.1744	1.44269e+08	0.922547	0.0028872	1	0	0	0.851796	17.4319
16215	SST	-1.86059	-1.86059	9.87325	0.00292364	1	1886.78	1328.56	495.182	390.196
13501	PLIN1	4.32659	4.33272	1.10197	0.00301911	1	0.260746	0.609862	2.75751	14.9098
5873	IGFBP3	2.0334	2.03427	2.26617	0.0030944	1	1.65139	3.29951	11.9829	8.3265
1920	CATHL3	7.69534	7.77345	0.706351	0.00311531	1	0	0.06255	0.332056	14.6131
13291	PHOSPHO1	3.79445	3.809	-0.0839216	0.00359604	1	0.17383	0.18765	0.996169	4.0798
16127	SPTA1	6.02801	6.07393	0.0492411	0.00362564	1	0	0.109462	0.880671	6.9542
9659	LOC105609029	9.01126	1.44269e+08	-0.286968	0.00366376	1	0	0	0.187684	1.85445
1164	BAC5	6.94308	6.95964	2.22447	0.00368634	1	0.130373	0.203287	0.794047	41.206
6994	S100A12	8.1713	8.20523	2.45958	0.00376714	1	0.108644	0.06255	0.375368	49.0688
446	ALAS2	2.95427	2.95501	3.02255	0.00413919	1	3.12895	3.61226	7.44961	44.8592
4432	FASN	1.59088	1.59093	5.9364	0.00425725	1	35.1572	40.7357	78.7406	149.914
8216	PRG3	11.5175	1.44269e+08	0.295156	0.00429636	1	0	0	0.303182	11.2936
2574	CIDEB	-3.06445	-3.07695	0.0952016	0.00447881	1	2.43363	0.93825	0.230996	0.166901
704	APOC3	-10.6252	-10.6942	3.7535	0.00459904	1	130.786	0.344025	0.0721861	0
1215	BCAN	7.46472	7.75006	-1.14032	0.00465154	1	0	0.0156375	0.230996	3.54201
17309	TPSB2	3.00739	3.00788	3.9121	0.00467489	1	6.99668	3.1275	16.4296	64.8688
4067	ERICH2	-2.23989	-2.24099	2.36554	0.00469087	1	12.6462	6.61466	2.18002	1.89154
8656	LOC105602828	5.2028	5.48275	-1.48454	0.00492282	1	0	0.0156375	0.51974	0.259624
6720	LGI1	3.59745	3.6059	0.777751	0.00501873	1	0.152102	0.453487	1.16942	6.2866
15852	SMIM18	-1.28626	-1.28641	4.43742	0.00516272	1	30.768	23.253	13.3256	8.80865
5829	IFI30	1.55747	1.5576	4.9352	0.0052734	1	18.2957	9.69525	45.5494	36.7738
5070	GLRB	7.72952	8.0145	-0.670098	0.00544675	1	0	0.0156375	0.101061	4.45069
3111	CXCL12	2.54533	2.54542	6.10454	0.00546237	1	24.8143	24.9262	44.51	245.901
10896	ASPG	-2.22004	-2.22286	1.58775	0.00549152	1	4.23712	3.15877	0.822922	0.760326
6959	CEACAM1	1.694	1.6941	5.45181	0.00565257	1	20.3164	21.7674	40.0489	96.1534
7760	LOC101113761	3.79368	3.82946	2.89849	0.0058139	1	0.0869152	0.06255	1.54478	0.537792
15778	SLCO2B1	2.44769	2.44874	2.32839	0.00613749	1	2.84647	1.61066	5.76045	18.5445
16691	TEKT2	-1.64183	-1.64221	3.38037	0.00622461	1	17.0137	15.184	4.93753	5.37792
11210	LYZ	4.95749	4.99445	-0.445092	0.00627869	1	0.0869152	0.06255	0.375368	4.35797
11784	MPO	7.08014	7.13335	0.564933	0.00636611	1	0	0.093825	0.317619	13.8342
6294	KCNN1	4.90467	4.9145	1.21993	0.00640469	1	0.17383	0.3753	0.51974	16.2079
7279	LOC101107521	8.8834	1.44269e+08	-1.71341	0.00643635	1	0	0	0.216558	1.65046
640	AOX1	1.85941	1.86106	2.07773	0.00656117	1	1.1299	1.3761	4.47554	4.63613
10985	APOL3	4.15032	4.15623	1.11716	0.00661899	1	0.456305	0.453487	1.3571	14.8727
7289	LOC101107675	-7.11723	-7.43236	-1.16143	0.00669286	1	2.58573	0.140737	0.0144372	0
17582	TTR	-1.81381	-1.81382	9.06974	0.00698288	1	791.32	937.499	307.065	184.666
5958	IL7	10.0952	1.44269e+08	-0.924726	0.00705274	1	0	0	0.0433117	4.28379
7660	cathelicidin-7 (CATHL7); bovine analog	7.49061	7.55378	0.776044	0.0072835	1	0	0.0781875	0.202121	15.7258
6843	LGALS9	2.31315	2.31518	2.80912	0.00732618	1	1.49929	0.766237	2.80082	8.43776
12302	NEFL	4.99719	5.00029	2.99038	0.00734332	1	1.02125	0.766237	1.38597	55.7078
12829	OSMR	2.77843	2.77992	2.24681	0.00755225	1	1.80349	1.46992	3.4505	19.0267
1505	C15H11orf97	-1.57079	-1.57115	3.64534	0.00777413	1	16.7964	14.2145	5.50058	4.93285
12856	OVAR-DRB3	5.14583	5.1744	0.367074	0.00779513	1	0.0434576	0.140737	0.909545	5.91571
13504	PLIN4	9.50167	1.44269e+08	-1.53952	0.00799898	1	0	0	0.288745	2.57769
8024	MT1A	-3.7403	-3.74347	4.16485	0.00808224	1	14.2976	8.36606	0.0721861	1.65046
1576	C1QTNF3	2.59476	2.59534	3.01303	0.00815787	1	2.84647	5.2542	7.69504	41.3358
7979	CES1	1.55011	1.55074	3.01094	0.00818298	1	2.06424	3.86246	8.67677	8.71593
8831	LOC105603760	8.14095	1.44269e+08	-2.4858	0.00820815	1	0	0	0.187684	0.927227
220	ADAMTS12	8.41268	1.44269e+08	-0.876291	0.00822677	1	0	0	0.620801	0.723237
127	ACHE	3.87966	3.88326	1.68518	0.00824168	1	0.738779	0.734962	1.28491	20.4732
12552	NPY	4.94669	4.95081	2.42342	0.00831715	1	0.717051	0.6255	0.635238	40.8536
17910	VAT1L	2.02284	2.02328	3.6226	0.0083293	1	5.25837	4.5036	9.12433	30.5614
2615	CLDN10	-1.71302	-1.71375	2.22739	0.00851957	1	10.2343	7.64674	2.07896	3.37511
7924	ASGR1	4.97771	4.98321	1.90844	0.00854146	1	0.956067	0.0781875	2.69976	29.5044
12351	NFATC2	7.19316	1.44269e+08	-1.97536	0.00907903	1	0	0	0.25987	0.315257
7698	C4	2.26756	2.26809	3.48071	0.00912814	1	2.69437	5.80151	27.5607	13.4262
9056	LOC105605020	2.74905	2.75363	0.254213	0.00930744	1	0.412847	0.641137	4.95197	2.16971
16741	TFF3	-6.46094	-6.48883	1.13949	0.00931829	1	17.9045	0.31275	0.0577489	0.148356
4514	FCER1A	7.88118	1.44269e+08	-2.20647	0.00936672	1	0	0	0.115498	0.81596
11700	MLN	-10.4684	-1.44269e+08	-0.475385	0.0094352	1	5.38874	0.218925	0	0
752	ARG2	-1.38296	-1.3832	3.7429	0.00950061	1	21.555	16.091	8.95108	5.47064
8835	LOC105603775	5.3822	5.38458	3.50333	0.00969107	1	1.15163	1.18845	2.84413	94.9666
545	ANGPTL2	1.10088	1.10103	3.84343	0.00989552	1	9.40857	10.7742	19.9378	23.3661

## Sheet: termvd120
Unnamed: 0	gene	logFC	unshrunk.logFC	logCPM	PValue	FDR	WT_panc_d120_1	WT_panc_d120_2	WT_panc_term_1	WT_panc_term_2
13966	PSAT1	4.02209	4.02223	6.24222	2.05154e-07	0.00383926	20.934	15.7443	271.501	324.575
1683	C3H2orf40	-3.4105	-3.41123	4.61168	1.28523e-06	0.0120259	30.4625	44.952	3.93159	3.16263
6981	probable cystatin-16	-4.37137	-4.375	4.19427	3.80375e-06	0.0237278	17.9599	12.8328	0.466877	1.00279
17239	TNS4	5.27825	5.28475	1.97662	8.81362e-06	0.0334445	0.548615	0.296713	14.7435	18.3587
5520	HERPUD1	3.09816	3.09818	8.41284	8.9357e-06	0.0334445	143.853	119.39	906.38	1347.88
8064	UGT2B4	6.62945	6.64583	1.87616	1.61475e-05	0.0353688	0.158809	0.185445	23.7124	10.6835
12596	NRK	-2.71677	-2.71688	6.74377	2.09161e-05	0.0353688	114.271	157.48	25.4571	15.8903
7378	HBA1	-9.25504	-9.25593	9.42684	2.16112e-05	0.0353688	423.66	3477.95	2.06409	4.30041
10085	LOC105613123	3.65451	3.65598	2.45881	2.25698e-05	0.0353688	1.68916	1.873	16.8076	28.078
11463	MDK	-4.40266	-4.40319	7.36667	2.2597e-05	0.0353688	62.4699	155.218	6.09397	4.20399
2095	CCL26	-3.30981	-3.31002	5.15985	2.40267e-05	0.0353688	133.458	109.969	12.9005	11.6477
7679	FBXO44	-2.01458	-2.01481	5.11828	2.56296e-05	0.0353688	38.8361	38.9806	9.26382	9.98929
14073	PTN	-3.17994	-3.18005	8.04877	2.73342e-05	0.0353688	151.215	262.924	26.5137	19.1879
446	ALAS2	-7.60832	-7.62984	3.02255	2.77418e-05	0.0353688	7.44961	44.8592	0.172007	0.0964217
2418	CERK	3.2406	3.24093	4.26195	3.13983e-05	0.0353688	10.1349	5.415	92.6628	54.4783
1632	C25H10orf10	-3.01001	-3.01057	4.26066	3.14588e-05	0.0353688	26.7522	44.34	3.85788	4.95607
2820	COL9A3	-3.14846	-3.14951	4.9984	3.21294e-05	0.0353688	22.4499	20.2506	2.6784	2.14056
1124	AZIN1	2.15287	2.1529	7.11629	3.55354e-05	0.036945	94.4195	71.3965	362.788	374.656
4675	FNDC1	-4.09734	-4.09932	4.74453	4.40102e-05	0.0433477	12.3871	34.1405	1.74464	0.983501
3747	EDEM1	2.31059	2.31063	6.39549	4.70237e-05	0.0440001	67.624	42.6153	263.048	283.904
4630	FKBP5	2.44415	2.44424	5.59061	5.15698e-05	0.045956	25.2796	26.1293	163.702	116.092
3787	EFHD2	1.93152	1.93157	5.96441	5.68913e-05	0.0483938	47.946	37.7196	171.073	155.74
5872	IGFBP2	-4.26491	-4.26664	5.69412	6.0417e-05	0.0491584	15.2601	44.6182	1.00747	2.08271
5991	INHA	2.59779	2.59808	3.99863	6.66889e-05	0.0514733	10.2071	6.34223	45.2133	55.0375
14543	RGS16	-2.79399	-2.79434	5.69613	7.08376e-05	0.0514733	61.8635	36.4586	8.67408	5.51532
826	ARL1	2.11693	2.11715	4.08026	7.37041e-05	0.0514733	11.2899	8.1596	38.5051	45.8967
13129	PDK4	3.66782	3.66801	5.52491	7.43724e-05	0.0514733	18.2775	9.08682	129.153	218.877
1576	C1QTNF3	-6.02874	-6.03627	3.01303	8.14581e-05	0.0514733	7.69504	41.3358	0.442304	0.308549
2471	CHAC1	5.62274	5.6281	2.46902	8.28315e-05	0.0514733	0.346493	0.704692	10.3204	41.3842
1939	CBLN2	-4.8279	-4.83785	3.18804	8.32902e-05	0.0514733	3.52268	12.1096	0.172007	0.366402
13667	POSTN	-4.22741	-4.22758	7.9601	9.02791e-05	0.0514733	133.241	466.488	20.3214	11.7056
7129	ETF1	2.35105	2.35143	3.46505	9.28073e-05	0.0514733	6.45344	5.37792	23.3193	37.0645
5952	IL33	-2.85827	-2.8589	3.83051	9.42211e-05	0.0514733	24.4567	31.9708	5.01278	2.77694
5994	INHBE	5.17996	5.18099	4.50674	9.62127e-05	0.0514733	2.43989	2.91149	32.4111	161.545
4606	FICD	2.19759	2.19782	4.21597	9.68483e-05	0.0514733	10.2793	8.91992	55.288	32.8219
840	ARL4D	2.70519	2.70555	3.99398	0.000102227	0.0514733	8.28697	5.22956	31.6493	56.561
4105	ETF1	2.04299	2.04304	6.17592	0.000107794	0.0514733	45.6216	41.5583	136.5	222.773
7112	HBB	-6.68919	-6.69	6.28807	0.000116918	0.0514733	95.1269	629.142	3.75959	3.25905
3753	EDN3	-3.51662	-3.52186	2.48546	0.00011927	0.0514733	5.74602	5.58191	0.344015	0.636383
10649	LOC106991038	-2.54429	-2.54511	3.79897	0.000120013	0.0514733	11.5209	22.476	3.24357	2.5841
10086	LOC105613124	4.97103	4.97436	2.64552	0.000120748	0.0514733	1.14054	0.500702	14.1783	37.6237
3668	DUSP5	2.64546	2.64549	7.53423	0.000122421	0.0514733	109.232	72.9913	382.79	757.431
6466	KIRREL2	2.38676	2.38707	3.7359	0.000124342	0.0514733	7.83941	6.73167	36.8341	39.3979
939	ASNS	3.0725	3.07264	5.55349	0.000124485	0.0514733	16.6461	18.322	76.0518	218.087
1911	CASP9	3.74072	3.7409	5.73474	0.00012533	0.0514733	17.6567	13.1295	325.733	86.0081
2115	CCNG2	-2.15905	-2.1595	4.31525	0.000126524	0.0514733	18.2775	25.8882	5.92196	3.97257
5811	ID4	-2.57585	-2.57751	3.38722	0.00012988	0.0517144	6.7855	10.3108	1.08119	1.77416
13284	PHLDA1	-3.07577	-3.07735	4.19989	0.000143417	0.0517482	7.57954	19.3976	1.99037	1.21491
8846	LOC105607248	-2.06416	-2.06469	4.00051	0.000146994	0.0517482	16.9926	17.2279	5.0865	3.10478
455	ALDH1L2	5.77082	5.77447	3.14783	0.00014741	0.0517482	1.05392	0.463613	71.9236	11.6285
5100	GMPPB	1.92401	1.92405	6.45563	0.0001484	0.0517482	58.3986	53.5195	166.896	257.812
2112	CCNE2	2.33007	2.3307	2.82167	0.000149095	0.0517482	4.05686	3.2082	15.8247	20.7307
3246	DDAH2	-3.25487	-3.25521	6.07421	0.000155522	0.0517482	37.609	108.819	9.11638	6.22884
5705	HS6ST2	-4.01297	-4.02528	1.31245	0.000159506	0.0517482	2.25221	4.80303	0.221152	0.212128
15702	SLC44A5	-6.08983	-6.21313	1.172	0.000164408	0.0517482	1.80465	1.52065	0.0491449	0
11073	LRRC17	-3.2345	-3.23563	4.35959	0.000166259	0.0517482	11.2033	31.1734	2.45725	2.04414
13044	PCK2	2.35913	2.3593	4.5665	0.000168496	0.0517482	10.0627	16.8199	70.9653	66.9167
5875	IGFBP5	-2.06675	-2.06677	7.90307	0.000169346	0.0517482	315.049	481.008	89.5175	100.491
3192	DBN1	-1.99895	-1.9991	6.09586	0.000171779	0.0517482	44.38	73.7702	15.6527	13.904
11370	MARS	1.88306	1.88311	6.02829	0.000172912	0.0517482	44.3512	40.6682	126.278	187.328
16785	THBS2	-2.82229	-2.82299	4.02702	0.000177738	0.0517482	15.9964	33.8252	4.44762	2.60339
832	ARL14EPL	-3.53326	-3.53852	2.33079	0.000179145	0.0517482	3.20506	8.28941	0.466877	0.520677
8973	LOC105611403	-2.17956	-2.18049	3.59646	0.000183632	0.0517482	11.6075	10.0882	2.92412	1.87058
6643	LARP1B	2.11252	2.11282	3.5252	0.00018414	0.0517482	8.15703	6.39787	29.4132	33.5547
16740	TFF2	2.69959	2.69959	10.6025	0.000185547	0.0517482	713.517	929.1	6566.03	4104.67
2944	CREB3L3	3.01784	3.01811	4.57732	0.000187517	0.0517482	8.89333	9.25372	58.6299	88.3608
15331	SGK1	3.71161	3.71183	5.34741	0.000189615	0.0517482	15.0003	8.58612	214.247	95.0139
5640	HOMER2	2.05549	2.05562	5.08394	0.000192023	0.0517482	21.266	13.7044	62.5123	82.9034
5134	GNMT	1.84197	1.84214	4.41167	0.000192272	0.0517482	10.9723	13.0739	36.3427	49.85
4140	EXOC3L4	-3.08545	-3.08607	4.49285	0.000199326	0.0517482	24.8465	44.2102	4.47219	3.66402
18130	WNK4	-2.08286	-2.08337	3.84945	0.000200145	0.0517482	17.0215	19.1009	4.30018	4.22327
4644	FLNC	-2.24718	-2.24789	3.51577	0.000200518	0.0517482	11.03	19.0452	2.87498	3.4519
4891	GAS2L1	1.79742	1.79747	5.83719	0.000201861	0.0517482	47.0654	36.3473	148.737	141.238
16917	TMCC2	-3.56828	-3.57056	2.78058	0.0002059	0.0520705	6.82881	20.3063	1.00747	1.27277
7576	LOC101111210	7.90771	7.90789	9.63093	0.000215651	0.0536569	12.4593	20.2506	7267.6	585.993
9064	LOC105605070	-2.8021	-2.80486	1.76774	0.00022266	0.0536569	6.61225	5.76735	0.884609	0.88708
6589	KRT77	-1.82597	-1.82615	4.90951	0.000226714	0.0536569	45.5928	34.975	9.75527	12.9591
3048	CTH	2.61979	2.62059	2.61147	0.000228421	0.0536569	2.29552	3.67182	16.8076	19.8629
5510	HEMGN	-8.92719	-9.17	0.677485	0.00022914	0.0536569	1.68916	10.5333	0	0.0192843
15516	SLC17A9	2.49856	2.49866	5.40567	0.000234967	0.0536569	33.6243	14.5389	138.81	133.505
4363	FAM46C	1.89674	1.89676	7.0884	0.000236696	0.0536569	126.398	86.2321	439.921	351.901
3505	DNAJC3	2.21029	2.2103	7.55998	0.000237343	0.0536569	158.304	83.3021	561.899	556.257
2266	CDH2	-2.7172	-2.71843	3.42114	0.00023831	0.0536569	8.63346	17.3948	2.45725	1.50418
15935	SNTG1	3.13718	3.1378	3.14877	0.000240845	0.0536569	5.25515	2.91149	50.4718	21.4828
13527	PLPPR3	-2.60361	-2.60464	4.1099	0.000245373	0.0540225	12.185	15.7443	1.35149	3.22048
12661	NUCB2	1.93021	1.93025	6.63278	0.000253177	0.0541582	65.9492	69.7831	296	221.307
11679	MKNK1	1.82836	1.82848	4.68991	0.000255159	0.0541582	21.2227	13.6488	59.5145	64.3711
18232	YPEL1	-1.98725	-1.98738	5.62061	0.000257818	0.0541582	60.4775	66.7603	20.4197	11.6863
3798	EFS	-3.05538	-3.05687	3.46364	0.000258687	0.0541582	8.28697	19.7499	2.16238	1.21491
7166	HBG	-10.9391	-10.9414	9.73429	0.000260979	0.0541582	338.726	4474.07	0.0737174	2.3334
15189	SEMA3B	-2.06739	-2.0676	5.03144	0.000263353	0.0541582	32.2961	52.5181	10.2221	10.0086
5139	GNPTAB	1.73041	1.73047	5.55461	0.000285407	0.0568494	37.3491	32.4529	138.22	93.4326
3164	DAB1	1.77503	1.77516	4.32674	0.000285499	0.0568494	17.2092	12.6474	50.5701	51.6435
11631	MICAL1	-2.76042	-2.76081	4.77206	0.00028809	0.0568494	22.9263	61.3082	7.61746	4.82108
15625	SLC30A2	1.78911	1.78918	5.80617	0.000291079	0.0568494	33.3211	24.2006	98.2653	100.568
3064	CTRC	5.30009	5.3001	12.2094	0.000293166	0.0568494	647.178	476.761	38253	6029.63
8298	REG1A	9.4169	9.41694	13.3505	0.000294667	0.0568494	96.6139	55.4853	101073	2903.08
18679	ZP2	-2.37697	-2.37802	3.90851	0.00030786	0.0579672	15.4623	7.47345	2.53096	1.88987
8267	MYO6	8.61528	8.6241	4.71978	0.000310957	0.0579672	0.0721861	0.61197	21.2306	238.682
2316	CDKN1C	-3.37926	-3.37972	6.15074	0.000312752	0.0579672	26.6944	89.4774	4.66877	6.47954
13303	PI15	-3.83223	-3.83309	3.77207	0.000312851	0.0579672	16.6461	71.7674	3.29271	2.91194
3683	DYNC1I1	2.57961	2.58013	3.23751	0.000324561	0.0595475	5.86151	3.41219	33.0745	22.4277
14741	ROBO2	-2.10296	-2.10401	3.32177	0.000330267	0.0596063	7.49292	10.3664	2.48182	1.67774
11611	MGAT4A	2.9041	2.90431	4.64357	0.000331252	0.0596063	13.8164	9.58753	131.807	43.5055
3196	DBP	-1.89219	-1.89245	4.01052	0.000347253	0.0618905	25.8138	32.045	7.24888	8.33083
10841	SLC7A5	2.37984	2.37992	5.73264	0.000352292	0.0621961	33.6676	24.7013	94.9234	208.907
6487	KLF2	-2.95089	-2.95163	3.80942	0.000357426	0.0625128	12.6759	39.129	2.85041	3.83758
14663	RNF122	-4.0542	-4.06653	1.78592	0.000364992	0.0631554	1.58809	5.67463	0.221152	0.212128
11347	MAPKAPK3	1.65803	1.65809	5.22182	0.00036785	0.0631554	36.3096	26.5372	90.2547	108.108
14984	S100B	-1.54406	-1.54428	4.1536	0.00037148	0.0631989	25.0486	25.406	8.33007	8.96722
12769	OGN	-1.80876	-1.80884	6.42078	0.000405745	0.0681203	80.7618	107.929	32.5585	21.3092
5456	HBM	-12.7426	-1.44269e+08	1.86378	0.000407688	0.0681203	1.70359	25.406	0	0
16966	TMEM135	1.52026	1.52034	4.71242	0.00041222	0.068268	20.3709	24.8682	59.8094	69.9443
4162	EXTL3	2.05904	2.05915	4.94963	0.000417635	0.0685581	23.7059	14.6316	97.0612	62.7705
5725	HSDL2	1.69488	1.69497	5.02443	0.000423272	0.0688793	23.6193	20.7513	57.2047	86.4517
14512	RFK	1.63056	1.63062	5.56472	0.000444714	0.0717446	26.3768	30.6727	73.7665	102.863
12777	OLFM2	-2.11411	-2.11525	2.78222	0.000460644	0.0736794	7.44961	9.27227	1.79379	2.06342
749	ARFIP2	1.84538	1.84543	6.25681	0.000481813	0.0754597	58.0521	37.1818	137.729	204.53
7034	ACOT1	3.13559	3.13794	1.4047	0.00048304	0.0754597	1.32822	0.81596	9.95185	8.94793
5845	IFRD1	1.93459	1.93468	5.13568	0.000483871	0.0754597	24.7743	21.6044	62.9792	114.318
4661	FMNL3	-1.61544	-1.61564	4.42562	0.000499463	0.0772476	26.7955	31.4886	10.7136	8.31155
6728	LHFP	-2.14833	-2.14879	4.0845	0.000505415	0.0775273	16.9204	25.5544	6.11854	3.47118
4447	FBLN1	-1.78345	-1.78356	5.69956	0.000525026	0.0798808	49.1443	75.7359	21.1815	15.0996
16234	ST6GAL2	-2.96605	-2.97161	2.63208	0.000533316	0.0802353	2.39658	4.67322	0.638884	0.269981
597	ANKRD55	-2.05795	-2.05874	3.31085	0.000535931	0.0802353	9.23982	13.6488	2.38353	3.10478
6481	KLF11	1.49654	1.49668	4.343	0.00054955	0.0814871	15.0003	11.6274	37.0307	38.1251
7760	LOC101113761	5.08366	5.08629	2.89849	0.000553001	0.0814871	1.54478	0.537792	61.382	9.71931
6669	LCNL1	-3.51714	-3.52466	1.08531	0.000561858	0.0821454	2.67089	5.32228	0.466877	0.231412
15326	SGCE	-1.56176	-1.56196	4.59727	0.000572698	0.082984	24.0669	31.433	8.82151	9.97
13652	POMGNT2	1.57773	1.57786	4.53589	0.000580339	0.082984	12.7048	14.6687	37.2519	44.4504
11529	MEOX2	-2.9399	-2.94069	3.56403	0.000587782	0.082984	10.8568	37.3487	3.46472	2.81551
6138	ITIH2	-2.30663	-2.30708	3.7106	0.000588962	0.082984	30.0727	19.7314	3.24357	6.80737
12053	MYL9	-1.45907	-1.45919	5.26853	0.000598232	0.082984	39.3703	43.7095	16.3161	13.904
12544	NPR3	3.53899	3.54106	1.80633	0.000602728	0.082984	1.2416	1.27957	19.8054	9.54575
11428	MCFD2	1.9712	1.97122	7.59215	0.000605188	0.082984	163.068	116.664	416.626	680.216
5546	HHEX	-1.44071	-1.44089	5.10577	0.000605303	0.082984	24.8609	31.8039	10.3204	10.5485
17016	TMEM185B	1.59458	1.59472	4.23844	0.000608931	0.082984	13.2389	13.9269	33.8854	48.153
16772	THADA	2.07865	2.07883	4.23023	0.000611937	0.082984	15.3756	8.95701	63.4952	39.3593
12354	NFATC4	-2.5274	-2.52801	4.19327	0.000662001	0.0884278	12.5459	32.286	4.88992	2.89265
11575	MFAP2	-2.34646	-2.34661	6.579	0.000664831	0.0884278	53.1579	100.79	10.517	19.7279
11387	MATN2	-1.90488	-1.90511	4.93599	0.000666257	0.0884278	32.5848	35.6241	11.6719	6.55667
2918	CPT1A	2.42808	2.42827	4.43588	0.000679622	0.0895666	7.63729	17.6729	86.7654	49.3872
7628	LOC101112049	7.1674	7.16742	12.7631	0.000692572	0.0906349	296.18	180.791	66051.3	2514.41
18123	WISP1	-4.11465	-4.12264	1.92307	0.000704278	0.0909558	2.26664	9.43917	0.344015	0.327834
15007	SAMD14	-2.36639	-2.36707	3.90599	0.000704744	0.0909558	10.6114	23.9781	2.50639	4.1847
15526	SLC1A5	2.17716	2.17718	7.5818	0.000716392	0.0912487	127.235	115.31	330.967	765.974
4798	FZD1	-1.91569	-1.91645	3.5833	0.000725893	0.0912487	8.11372	12.7216	3.26814	2.25627
7880	MAL	-2.17709	-2.17779	3.09867	0.000726283	0.0912487	9.61519	18.9525	3.07156	3.23977
12982	PARP16	1.62915	1.62921	5.39094	0.000726518	0.0912487	28.3691	31.3774	90.1072	94.7054
15970	SOAT1	1.47374	1.47388	4.24944	0.000738131	0.091252	12.3294	13.4262	35.5318	36.0039
1643	C26H8orf4	-1.34852	-1.34857	5.9619	0.000748439	0.091252	86.5656	93.8168	33.5906	37.2381
13953	PRSS35	-1.71277	-1.71284	7.0394	0.000763333	0.091252	119.223	74.6047	33.4923	25.6482
13463	PLD2	-2.31086	-2.31174	3.28628	0.000768126	0.091252	8.01266	17.914	2.9487	2.27555
397	AIF1L	-1.6307	-1.63094	4.77293	0.000769833	0.091252	28.398	20.807	9.4604	6.44097
16172	SRPRA	1.67047	1.67049	7.3921	0.000769921	0.091252	149.873	94.5215	364.999	412.993
6361	KIAA0040	1.80846	1.80856	4.4814	0.000769921	0.091252	19.4469	20.195	67.7954	71.0628
2787	COL16A1	-2.05591	-2.05605	6.02228	0.000775834	0.091252	41.9546	87.4746	18.0362	13.0941
17756	UFM1	1.72538	1.72541	6.58923	0.000776033	0.091252	80.1555	47.5853	186.284	236.156
16963	TMEM132C	-5.56822	-5.60515	0.76418	0.000778445	0.091252	1.19829	6.00843	0.0491449	0.0964217
5262	GPRC5C	1.76435	1.76441	5.40191	0.000788277	0.091252	28.8745	40.3158	89.7878	145.23
15624	SLC30A1	1.35063	1.35071	5.09392	0.000790394	0.091252	22.8686	22.3647	52.9537	62.4041
5798	ICAM3	-2.39938	-2.39976	4.43272	0.000798204	0.091252	17.0648	47.7151	5.74996	6.51811
1739	C7H14orf169	1.70363	1.70384	3.87611	0.000802116	0.091252	8.43134	9.73588	23.9336	35.2325
973	ATF6	1.67258	1.67263	5.75677	0.000815504	0.091252	53.3889	32.9351	119.717	155.509
5786	HYOU1	2.64135	2.64136	8.51478	0.00082054	0.091252	247.902	118.5	694.32	1591.81
2127	CCNYL1	1.45194	1.45201	5.1167	0.000828578	0.091252	26.0014	23.8297	57.475	78.8537
4585	FGFR2	-1.85151	-1.85183	4.46228	0.000830141	0.091252	27.3585	18.8042	6.85572	5.93958
8983	LOC105611587	-2.726	-2.73046	1.81947	0.000830158	0.091252	2.94519	4.28379	0.688029	0.404971
14039	PTCH2	-2.18792	-2.18929	2.41134	0.000835949	0.091252	6.13582	8.69739	1.67093	1.58132
2258	CDH11	-1.85832	-1.85878	3.85824	0.000837649	0.091252	14.1485	18.6743	5.5288	3.52903
16003	SOX11	-3.04144	-3.05025	1.18269	0.000841843	0.091252	2.41102	2.29952	0.319442	0.250696
15400	SHISA3	-3.20286	-3.2063	1.8185	0.000848522	0.091252	3.34944	10.3108	0.884609	0.597814
4667	FMOD	-4.06159	-4.06341	3.74644	0.000851014	0.091252	8.67677	40.8165	2.28524	0.694236
15410	SHOX2	-5.14359	-5.16201	0.58235	0.000870569	0.091252	1.79022	8.88283	0.122862	0.173559
5744	HSPA5	2.92056	2.92056	10.8901	0.000872957	0.091252	832.537	712.259	2662.52	9033.75
3395	DIO1	6.25362	6.25649	3.97956	0.00087497	0.091252	0.476428	1.52065	142.766	8.63938
4572	FGF13	-4.75615	-4.76456	2.18175	0.000878496	0.091252	1.83353	15.8927	0.344015	0.308549
17222	TNNI1	-2.87829	-2.89003	1.56392	0.000880051	0.091252	1.87684	1.24248	0.270297	0.154275
15789	SLIT3	-1.38328	-1.38347	4.59365	0.000882064	0.091252	24.7454	25.0166	9.41125	9.66145
16659	TCTE1	-4.13673	-4.14303	2.27628	0.000883767	0.091252	2.12227	12.9997	0.491449	0.366402
13578	PNOC	-4.0661	-4.07924	1.66159	0.000884549	0.091252	2.10783	4.87721	0.344015	0.0771374
16934	TMEFF2	-2.09096	-2.09204	3.1374	0.000887456	0.091252	6.29463	10.83	1.89208	2.12128
13406	PKIB	2.14738	2.14757	4.28032	0.000895324	0.0915579	7.72392	15.5774	45.6311	57.5445
2781	COL11A1	-2.66942	-2.67193	2.54296	0.000911955	0.0925296	6.81437	5.39646	1.32691	0.597814
13112	PDGFC	-1.87798	-1.87841	3.85607	0.000918264	0.0925296	12.9213	22.4389	4.98821	4.62824
552	ANK2	-2.34123	-2.34159	4.35863	0.000919659	0.0925296	16.5017	47.1031	6.88029	5.6696
15579	SLC25A4	2.29045	2.29049	6.55499	0.000945927	0.0937964	45.9681	60.2512	142.52	377.067
15755	SLC7A6	2.54223	2.54364	1.43676	0.000948156	0.0937964	1.38597	1.96572	10.7382	8.79366
15168	SEC24A	1.39137	1.39142	5.38105	0.000953137	0.0937964	36.7283	28.4102	94.3091	76.5974
3522	DNER	-1.82954	-1.8302	3.20961	0.000957499	0.0937964	9.05214	13.1666	2.85041	3.39404
16162	SRM	1.92777	1.92781	6.56875	0.000961737	0.0937964	73.3267	49.1059	156.871	308.974
11411	MBOAT2	-1.65277	-1.65315	4.06217	0.000965682	0.0937964	12.7048	19.8427	5.43051	4.91751
11172	LUM	-1.94131	-1.94133	8.0529	0.000967335	0.0937964	238.604	312.735	89.0506	54.5168
5661	HOXC4	-3.16855	-3.17564	1.56451	0.000981388	0.0946685	1.8624	4.54341	0.221152	0.482108

## Sheet: termvd120_p0.01
Unnamed: 0	gene	logFC	unshrunk.logFC	logCPM	PValue	FDR	WT_panc_d120_1	WT_panc_d120_2	WT_panc_term_1	WT_panc_term_2
13966	PSAT1	4.02209	4.02223	6.24222	2.05154e-07	0.00383926	20.934	15.7443	271.501	324.575
1683	C3H2orf40	-3.4105	-3.41123	4.61168	1.28523e-06	0.0120259	30.4625	44.952	3.93159	3.16263
6981	probable cystatin-16	-4.37137	-4.375	4.19427	3.80375e-06	0.0237278	17.9599	12.8328	0.466877	1.00279
17239	TNS4	5.27825	5.28475	1.97662	8.81362e-06	0.0334445	0.548615	0.296713	14.7435	18.3587
5520	HERPUD1	3.09816	3.09818	8.41284	8.9357e-06	0.0334445	143.853	119.39	906.38	1347.88
8064	UGT2B4	6.62945	6.64583	1.87616	1.61475e-05	0.0353688	0.158809	0.185445	23.7124	10.6835
12596	NRK	-2.71677	-2.71688	6.74377	2.09161e-05	0.0353688	114.271	157.48	25.4571	15.8903
7378	HBA1	-9.25504	-9.25593	9.42684	2.16112e-05	0.0353688	423.66	3477.95	2.06409	4.30041
10085	LOC105613123	3.65451	3.65598	2.45881	2.25698e-05	0.0353688	1.68916	1.873	16.8076	28.078
11463	MDK	-4.40266	-4.40319	7.36667	2.2597e-05	0.0353688	62.4699	155.218	6.09397	4.20399
2095	CCL26	-3.30981	-3.31002	5.15985	2.40267e-05	0.0353688	133.458	109.969	12.9005	11.6477
7679	FBXO44	-2.01458	-2.01481	5.11828	2.56296e-05	0.0353688	38.8361	38.9806	9.26382	9.98929
14073	PTN	-3.17994	-3.18005	8.04877	2.73342e-05	0.0353688	151.215	262.924	26.5137	19.1879
446	ALAS2	-7.60832	-7.62984	3.02255	2.77418e-05	0.0353688	7.44961	44.8592	0.172007	0.0964217
2418	CERK	3.2406	3.24093	4.26195	3.13983e-05	0.0353688	10.1349	5.415	92.6628	54.4783
1632	C25H10orf10	-3.01001	-3.01057	4.26066	3.14588e-05	0.0353688	26.7522	44.34	3.85788	4.95607
2820	COL9A3	-3.14846	-3.14951	4.9984	3.21294e-05	0.0353688	22.4499	20.2506	2.6784	2.14056
1124	AZIN1	2.15287	2.1529	7.11629	3.55354e-05	0.036945	94.4195	71.3965	362.788	374.656
4675	FNDC1	-4.09734	-4.09932	4.74453	4.40102e-05	0.0433477	12.3871	34.1405	1.74464	0.983501
3747	EDEM1	2.31059	2.31063	6.39549	4.70237e-05	0.0440001	67.624	42.6153	263.048	283.904
4630	FKBP5	2.44415	2.44424	5.59061	5.15698e-05	0.045956	25.2796	26.1293	163.702	116.092
3787	EFHD2	1.93152	1.93157	5.96441	5.68913e-05	0.0483938	47.946	37.7196	171.073	155.74
5872	IGFBP2	-4.26491	-4.26664	5.69412	6.0417e-05	0.0491584	15.2601	44.6182	1.00747	2.08271
5991	INHA	2.59779	2.59808	3.99863	6.66889e-05	0.0514733	10.2071	6.34223	45.2133	55.0375
14543	RGS16	-2.79399	-2.79434	5.69613	7.08376e-05	0.0514733	61.8635	36.4586	8.67408	5.51532
826	ARL1	2.11693	2.11715	4.08026	7.37041e-05	0.0514733	11.2899	8.1596	38.5051	45.8967
13129	PDK4	3.66782	3.66801	5.52491	7.43724e-05	0.0514733	18.2775	9.08682	129.153	218.877
1576	C1QTNF3	-6.02874	-6.03627	3.01303	8.14581e-05	0.0514733	7.69504	41.3358	0.442304	0.308549
2471	CHAC1	5.62274	5.6281	2.46902	8.28315e-05	0.0514733	0.346493	0.704692	10.3204	41.3842
1939	CBLN2	-4.8279	-4.83785	3.18804	8.32902e-05	0.0514733	3.52268	12.1096	0.172007	0.366402
13667	POSTN	-4.22741	-4.22758	7.9601	9.02791e-05	0.0514733	133.241	466.488	20.3214	11.7056
7129	ETF1	2.35105	2.35143	3.46505	9.28073e-05	0.0514733	6.45344	5.37792	23.3193	37.0645
5952	IL33	-2.85827	-2.8589	3.83051	9.42211e-05	0.0514733	24.4567	31.9708	5.01278	2.77694
5994	INHBE	5.17996	5.18099	4.50674	9.62127e-05	0.0514733	2.43989	2.91149	32.4111	161.545
4606	FICD	2.19759	2.19782	4.21597	9.68483e-05	0.0514733	10.2793	8.91992	55.288	32.8219
840	ARL4D	2.70519	2.70555	3.99398	0.000102227	0.0514733	8.28697	5.22956	31.6493	56.561
4105	ETF1	2.04299	2.04304	6.17592	0.000107794	0.0514733	45.6216	41.5583	136.5	222.773
7112	HBB	-6.68919	-6.69	6.28807	0.000116918	0.0514733	95.1269	629.142	3.75959	3.25905
3753	EDN3	-3.51662	-3.52186	2.48546	0.00011927	0.0514733	5.74602	5.58191	0.344015	0.636383
10649	LOC106991038	-2.54429	-2.54511	3.79897	0.000120013	0.0514733	11.5209	22.476	3.24357	2.5841
10086	LOC105613124	4.97103	4.97436	2.64552	0.000120748	0.0514733	1.14054	0.500702	14.1783	37.6237
3668	DUSP5	2.64546	2.64549	7.53423	0.000122421	0.0514733	109.232	72.9913	382.79	757.431
6466	KIRREL2	2.38676	2.38707	3.7359	0.000124342	0.0514733	7.83941	6.73167	36.8341	39.3979
939	ASNS	3.0725	3.07264	5.55349	0.000124485	0.0514733	16.6461	18.322	76.0518	218.087
1911	CASP9	3.74072	3.7409	5.73474	0.00012533	0.0514733	17.6567	13.1295	325.733	86.0081
2115	CCNG2	-2.15905	-2.1595	4.31525	0.000126524	0.0514733	18.2775	25.8882	5.92196	3.97257
5811	ID4	-2.57585	-2.57751	3.38722	0.00012988	0.0517144	6.7855	10.3108	1.08119	1.77416
13284	PHLDA1	-3.07577	-3.07735	4.19989	0.000143417	0.0517482	7.57954	19.3976	1.99037	1.21491
8846	LOC105607248	-2.06416	-2.06469	4.00051	0.000146994	0.0517482	16.9926	17.2279	5.0865	3.10478
455	ALDH1L2	5.77082	5.77447	3.14783	0.00014741	0.0517482	1.05392	0.463613	71.9236	11.6285
5100	GMPPB	1.92401	1.92405	6.45563	0.0001484	0.0517482	58.3986	53.5195	166.896	257.812
2112	CCNE2	2.33007	2.3307	2.82167	0.000149095	0.0517482	4.05686	3.2082	15.8247	20.7307
3246	DDAH2	-3.25487	-3.25521	6.07421	0.000155522	0.0517482	37.609	108.819	9.11638	6.22884
5705	HS6ST2	-4.01297	-4.02528	1.31245	0.000159506	0.0517482	2.25221	4.80303	0.221152	0.212128
15702	SLC44A5	-6.08983	-6.21313	1.172	0.000164408	0.0517482	1.80465	1.52065	0.0491449	0
11073	LRRC17	-3.2345	-3.23563	4.35959	0.000166259	0.0517482	11.2033	31.1734	2.45725	2.04414
13044	PCK2	2.35913	2.3593	4.5665	0.000168496	0.0517482	10.0627	16.8199	70.9653	66.9167
5875	IGFBP5	-2.06675	-2.06677	7.90307	0.000169346	0.0517482	315.049	481.008	89.5175	100.491
3192	DBN1	-1.99895	-1.9991	6.09586	0.000171779	0.0517482	44.38	73.7702	15.6527	13.904
11370	MARS	1.88306	1.88311	6.02829	0.000172912	0.0517482	44.3512	40.6682	126.278	187.328
16785	THBS2	-2.82229	-2.82299	4.02702	0.000177738	0.0517482	15.9964	33.8252	4.44762	2.60339
832	ARL14EPL	-3.53326	-3.53852	2.33079	0.000179145	0.0517482	3.20506	8.28941	0.466877	0.520677
8973	LOC105611403	-2.17956	-2.18049	3.59646	0.000183632	0.0517482	11.6075	10.0882	2.92412	1.87058
6643	LARP1B	2.11252	2.11282	3.5252	0.00018414	0.0517482	8.15703	6.39787	29.4132	33.5547
16740	TFF2	2.69959	2.69959	10.6025	0.000185547	0.0517482	713.517	929.1	6566.03	4104.67
2944	CREB3L3	3.01784	3.01811	4.57732	0.000187517	0.0517482	8.89333	9.25372	58.6299	88.3608
15331	SGK1	3.71161	3.71183	5.34741	0.000189615	0.0517482	15.0003	8.58612	214.247	95.0139
5640	HOMER2	2.05549	2.05562	5.08394	0.000192023	0.0517482	21.266	13.7044	62.5123	82.9034
5134	GNMT	1.84197	1.84214	4.41167	0.000192272	0.0517482	10.9723	13.0739	36.3427	49.85
4140	EXOC3L4	-3.08545	-3.08607	4.49285	0.000199326	0.0517482	24.8465	44.2102	4.47219	3.66402
18130	WNK4	-2.08286	-2.08337	3.84945	0.000200145	0.0517482	17.0215	19.1009	4.30018	4.22327
4644	FLNC	-2.24718	-2.24789	3.51577	0.000200518	0.0517482	11.03	19.0452	2.87498	3.4519
4891	GAS2L1	1.79742	1.79747	5.83719	0.000201861	0.0517482	47.0654	36.3473	148.737	141.238
16917	TMCC2	-3.56828	-3.57056	2.78058	0.0002059	0.0520705	6.82881	20.3063	1.00747	1.27277
7576	LOC101111210	7.90771	7.90789	9.63093	0.000215651	0.0536569	12.4593	20.2506	7267.6	585.993
9064	LOC105605070	-2.8021	-2.80486	1.76774	0.00022266	0.0536569	6.61225	5.76735	0.884609	0.88708
6589	KRT77	-1.82597	-1.82615	4.90951	0.000226714	0.0536569	45.5928	34.975	9.75527	12.9591
3048	CTH	2.61979	2.62059	2.61147	0.000228421	0.0536569	2.29552	3.67182	16.8076	19.8629
5510	HEMGN	-8.92719	-9.17	0.677485	0.00022914	0.0536569	1.68916	10.5333	0	0.0192843
15516	SLC17A9	2.49856	2.49866	5.40567	0.000234967	0.0536569	33.6243	14.5389	138.81	133.505
4363	FAM46C	1.89674	1.89676	7.0884	0.000236696	0.0536569	126.398	86.2321	439.921	351.901
3505	DNAJC3	2.21029	2.2103	7.55998	0.000237343	0.0536569	158.304	83.3021	561.899	556.257
2266	CDH2	-2.7172	-2.71843	3.42114	0.00023831	0.0536569	8.63346	17.3948	2.45725	1.50418
15935	SNTG1	3.13718	3.1378	3.14877	0.000240845	0.0536569	5.25515	2.91149	50.4718	21.4828
13527	PLPPR3	-2.60361	-2.60464	4.1099	0.000245373	0.0540225	12.185	15.7443	1.35149	3.22048
12661	NUCB2	1.93021	1.93025	6.63278	0.000253177	0.0541582	65.9492	69.7831	296	221.307
11679	MKNK1	1.82836	1.82848	4.68991	0.000255159	0.0541582	21.2227	13.6488	59.5145	64.3711
18232	YPEL1	-1.98725	-1.98738	5.62061	0.000257818	0.0541582	60.4775	66.7603	20.4197	11.6863
3798	EFS	-3.05538	-3.05687	3.46364	0.000258687	0.0541582	8.28697	19.7499	2.16238	1.21491
7166	HBG	-10.9391	-10.9414	9.73429	0.000260979	0.0541582	338.726	4474.07	0.0737174	2.3334
15189	SEMA3B	-2.06739	-2.0676	5.03144	0.000263353	0.0541582	32.2961	52.5181	10.2221	10.0086
5139	GNPTAB	1.73041	1.73047	5.55461	0.000285407	0.0568494	37.3491	32.4529	138.22	93.4326
3164	DAB1	1.77503	1.77516	4.32674	0.000285499	0.0568494	17.2092	12.6474	50.5701	51.6435
11631	MICAL1	-2.76042	-2.76081	4.77206	0.00028809	0.0568494	22.9263	61.3082	7.61746	4.82108
15625	SLC30A2	1.78911	1.78918	5.80617	0.000291079	0.0568494	33.3211	24.2006	98.2653	100.568
3064	CTRC	5.30009	5.3001	12.2094	0.000293166	0.0568494	647.178	476.761	38253	6029.63
8298	REG1A	9.4169	9.41694	13.3505	0.000294667	0.0568494	96.6139	55.4853	101073	2903.08
18679	ZP2	-2.37697	-2.37802	3.90851	0.00030786	0.0579672	15.4623	7.47345	2.53096	1.88987
8267	MYO6	8.61528	8.6241	4.71978	0.000310957	0.0579672	0.0721861	0.61197	21.2306	238.682
2316	CDKN1C	-3.37926	-3.37972	6.15074	0.000312752	0.0579672	26.6944	89.4774	4.66877	6.47954
13303	PI15	-3.83223	-3.83309	3.77207	0.000312851	0.0579672	16.6461	71.7674	3.29271	2.91194
3683	DYNC1I1	2.57961	2.58013	3.23751	0.000324561	0.0595475	5.86151	3.41219	33.0745	22.4277
14741	ROBO2	-2.10296	-2.10401	3.32177	0.000330267	0.0596063	7.49292	10.3664	2.48182	1.67774
11611	MGAT4A	2.9041	2.90431	4.64357	0.000331252	0.0596063	13.8164	9.58753	131.807	43.5055
3196	DBP	-1.89219	-1.89245	4.01052	0.000347253	0.0618905	25.8138	32.045	7.24888	8.33083
10841	SLC7A5	2.37984	2.37992	5.73264	0.000352292	0.0621961	33.6676	24.7013	94.9234	208.907
6487	KLF2	-2.95089	-2.95163	3.80942	0.000357426	0.0625128	12.6759	39.129	2.85041	3.83758
14663	RNF122	-4.0542	-4.06653	1.78592	0.000364992	0.0631554	1.58809	5.67463	0.221152	0.212128
11347	MAPKAPK3	1.65803	1.65809	5.22182	0.00036785	0.0631554	36.3096	26.5372	90.2547	108.108
14984	S100B	-1.54406	-1.54428	4.1536	0.00037148	0.0631989	25.0486	25.406	8.33007	8.96722
12769	OGN	-1.80876	-1.80884	6.42078	0.000405745	0.0681203	80.7618	107.929	32.5585	21.3092
5456	HBM	-12.7426	-1.44269e+08	1.86378	0.000407688	0.0681203	1.70359	25.406	0	0
16966	TMEM135	1.52026	1.52034	4.71242	0.00041222	0.068268	20.3709	24.8682	59.8094	69.9443
4162	EXTL3	2.05904	2.05915	4.94963	0.000417635	0.0685581	23.7059	14.6316	97.0612	62.7705
5725	HSDL2	1.69488	1.69497	5.02443	0.000423272	0.0688793	23.6193	20.7513	57.2047	86.4517
14512	RFK	1.63056	1.63062	5.56472	0.000444714	0.0717446	26.3768	30.6727	73.7665	102.863
12777	OLFM2	-2.11411	-2.11525	2.78222	0.000460644	0.0736794	7.44961	9.27227	1.79379	2.06342
749	ARFIP2	1.84538	1.84543	6.25681	0.000481813	0.0754597	58.0521	37.1818	137.729	204.53
7034	ACOT1	3.13559	3.13794	1.4047	0.00048304	0.0754597	1.32822	0.81596	9.95185	8.94793
5845	IFRD1	1.93459	1.93468	5.13568	0.000483871	0.0754597	24.7743	21.6044	62.9792	114.318
4661	FMNL3	-1.61544	-1.61564	4.42562	0.000499463	0.0772476	26.7955	31.4886	10.7136	8.31155
6728	LHFP	-2.14833	-2.14879	4.0845	0.000505415	0.0775273	16.9204	25.5544	6.11854	3.47118
4447	FBLN1	-1.78345	-1.78356	5.69956	0.000525026	0.0798808	49.1443	75.7359	21.1815	15.0996
16234	ST6GAL2	-2.96605	-2.97161	2.63208	0.000533316	0.0802353	2.39658	4.67322	0.638884	0.269981
597	ANKRD55	-2.05795	-2.05874	3.31085	0.000535931	0.0802353	9.23982	13.6488	2.38353	3.10478
6481	KLF11	1.49654	1.49668	4.343	0.00054955	0.0814871	15.0003	11.6274	37.0307	38.1251
7760	LOC101113761	5.08366	5.08629	2.89849	0.000553001	0.0814871	1.54478	0.537792	61.382	9.71931
6669	LCNL1	-3.51714	-3.52466	1.08531	0.000561858	0.0821454	2.67089	5.32228	0.466877	0.231412
15326	SGCE	-1.56176	-1.56196	4.59727	0.000572698	0.082984	24.0669	31.433	8.82151	9.97
13652	POMGNT2	1.57773	1.57786	4.53589	0.000580339	0.082984	12.7048	14.6687	37.2519	44.4504
11529	MEOX2	-2.9399	-2.94069	3.56403	0.000587782	0.082984	10.8568	37.3487	3.46472	2.81551
6138	ITIH2	-2.30663	-2.30708	3.7106	0.000588962	0.082984	30.0727	19.7314	3.24357	6.80737
12053	MYL9	-1.45907	-1.45919	5.26853	0.000598232	0.082984	39.3703	43.7095	16.3161	13.904
12544	NPR3	3.53899	3.54106	1.80633	0.000602728	0.082984	1.2416	1.27957	19.8054	9.54575
11428	MCFD2	1.9712	1.97122	7.59215	0.000605188	0.082984	163.068	116.664	416.626	680.216
5546	HHEX	-1.44071	-1.44089	5.10577	0.000605303	0.082984	24.8609	31.8039	10.3204	10.5485
17016	TMEM185B	1.59458	1.59472	4.23844	0.000608931	0.082984	13.2389	13.9269	33.8854	48.153
16772	THADA	2.07865	2.07883	4.23023	0.000611937	0.082984	15.3756	8.95701	63.4952	39.3593
12354	NFATC4	-2.5274	-2.52801	4.19327	0.000662001	0.0884278	12.5459	32.286	4.88992	2.89265
11575	MFAP2	-2.34646	-2.34661	6.579	0.000664831	0.0884278	53.1579	100.79	10.517	19.7279
11387	MATN2	-1.90488	-1.90511	4.93599	0.000666257	0.0884278	32.5848	35.6241	11.6719	6.55667
2918	CPT1A	2.42808	2.42827	4.43588	0.000679622	0.0895666	7.63729	17.6729	86.7654	49.3872
7628	LOC101112049	7.1674	7.16742	12.7631	0.000692572	0.0906349	296.18	180.791	66051.3	2514.41
18123	WISP1	-4.11465	-4.12264	1.92307	0.000704278	0.0909558	2.26664	9.43917	0.344015	0.327834
15007	SAMD14	-2.36639	-2.36707	3.90599	0.000704744	0.0909558	10.6114	23.9781	2.50639	4.1847
15526	SLC1A5	2.17716	2.17718	7.5818	0.000716392	0.0912487	127.235	115.31	330.967	765.974
4798	FZD1	-1.91569	-1.91645	3.5833	0.000725893	0.0912487	8.11372	12.7216	3.26814	2.25627
7880	MAL	-2.17709	-2.17779	3.09867	0.000726283	0.0912487	9.61519	18.9525	3.07156	3.23977
12982	PARP16	1.62915	1.62921	5.39094	0.000726518	0.0912487	28.3691	31.3774	90.1072	94.7054
15970	SOAT1	1.47374	1.47388	4.24944	0.000738131	0.091252	12.3294	13.4262	35.5318	36.0039
1643	C26H8orf4	-1.34852	-1.34857	5.9619	0.000748439	0.091252	86.5656	93.8168	33.5906	37.2381
13953	PRSS35	-1.71277	-1.71284	7.0394	0.000763333	0.091252	119.223	74.6047	33.4923	25.6482
13463	PLD2	-2.31086	-2.31174	3.28628	0.000768126	0.091252	8.01266	17.914	2.9487	2.27555
397	AIF1L	-1.6307	-1.63094	4.77293	0.000769833	0.091252	28.398	20.807	9.4604	6.44097
16172	SRPRA	1.67047	1.67049	7.3921	0.000769921	0.091252	149.873	94.5215	364.999	412.993
6361	KIAA0040	1.80846	1.80856	4.4814	0.000769921	0.091252	19.4469	20.195	67.7954	71.0628
2787	COL16A1	-2.05591	-2.05605	6.02228	0.000775834	0.091252	41.9546	87.4746	18.0362	13.0941
17756	UFM1	1.72538	1.72541	6.58923	0.000776033	0.091252	80.1555	47.5853	186.284	236.156
16963	TMEM132C	-5.56822	-5.60515	0.76418	0.000778445	0.091252	1.19829	6.00843	0.0491449	0.0964217
5262	GPRC5C	1.76435	1.76441	5.40191	0.000788277	0.091252	28.8745	40.3158	89.7878	145.23
15624	SLC30A1	1.35063	1.35071	5.09392	0.000790394	0.091252	22.8686	22.3647	52.9537	62.4041
5798	ICAM3	-2.39938	-2.39976	4.43272	0.000798204	0.091252	17.0648	47.7151	5.74996	6.51811
1739	C7H14orf169	1.70363	1.70384	3.87611	0.000802116	0.091252	8.43134	9.73588	23.9336	35.2325
973	ATF6	1.67258	1.67263	5.75677	0.000815504	0.091252	53.3889	32.9351	119.717	155.509
5786	HYOU1	2.64135	2.64136	8.51478	0.00082054	0.091252	247.902	118.5	694.32	1591.81
2127	CCNYL1	1.45194	1.45201	5.1167	0.000828578	0.091252	26.0014	23.8297	57.475	78.8537
4585	FGFR2	-1.85151	-1.85183	4.46228	0.000830141	0.091252	27.3585	18.8042	6.85572	5.93958
8983	LOC105611587	-2.726	-2.73046	1.81947	0.000830158	0.091252	2.94519	4.28379	0.688029	0.404971
14039	PTCH2	-2.18792	-2.18929	2.41134	0.000835949	0.091252	6.13582	8.69739	1.67093	1.58132
2258	CDH11	-1.85832	-1.85878	3.85824	0.000837649	0.091252	14.1485	18.6743	5.5288	3.52903
16003	SOX11	-3.04144	-3.05025	1.18269	0.000841843	0.091252	2.41102	2.29952	0.319442	0.250696
15400	SHISA3	-3.20286	-3.2063	1.8185	0.000848522	0.091252	3.34944	10.3108	0.884609	0.597814
4667	FMOD	-4.06159	-4.06341	3.74644	0.000851014	0.091252	8.67677	40.8165	2.28524	0.694236
15410	SHOX2	-5.14359	-5.16201	0.58235	0.000870569	0.091252	1.79022	8.88283	0.122862	0.173559
5744	HSPA5	2.92056	2.92056	10.8901	0.000872957	0.091252	832.537	712.259	2662.52	9033.75
3395	DIO1	6.25362	6.25649	3.97956	0.00087497	0.091252	0.476428	1.52065	142.766	8.63938
4572	FGF13	-4.75615	-4.76456	2.18175	0.000878496	0.091252	1.83353	15.8927	0.344015	0.308549
17222	TNNI1	-2.87829	-2.89003	1.56392	0.000880051	0.091252	1.87684	1.24248	0.270297	0.154275
15789	SLIT3	-1.38328	-1.38347	4.59365	0.000882064	0.091252	24.7454	25.0166	9.41125	9.66145
16659	TCTE1	-4.13673	-4.14303	2.27628	0.000883767	0.091252	2.12227	12.9997	0.491449	0.366402
13578	PNOC	-4.0661	-4.07924	1.66159	0.000884549	0.091252	2.10783	4.87721	0.344015	0.0771374
16934	TMEFF2	-2.09096	-2.09204	3.1374	0.000887456	0.091252	6.29463	10.83	1.89208	2.12128
13406	PKIB	2.14738	2.14757	4.28032	0.000895324	0.0915579	7.72392	15.5774	45.6311	57.5445
2781	COL11A1	-2.66942	-2.67193	2.54296	0.000911955	0.0925296	6.81437	5.39646	1.32691	0.597814
13112	PDGFC	-1.87798	-1.87841	3.85607	0.000918264	0.0925296	12.9213	22.4389	4.98821	4.62824
552	ANK2	-2.34123	-2.34159	4.35863	0.000919659	0.0925296	16.5017	47.1031	6.88029	5.6696
15579	SLC25A4	2.29045	2.29049	6.55499	0.000945927	0.0937964	45.9681	60.2512	142.52	377.067
15755	SLC7A6	2.54223	2.54364	1.43676	0.000948156	0.0937964	1.38597	1.96572	10.7382	8.79366
15168	SEC24A	1.39137	1.39142	5.38105	0.000953137	0.0937964	36.7283	28.4102	94.3091	76.5974
3522	DNER	-1.82954	-1.8302	3.20961	0.000957499	0.0937964	9.05214	13.1666	2.85041	3.39404
16162	SRM	1.92777	1.92781	6.56875	0.000961737	0.0937964	73.3267	49.1059	156.871	308.974
11411	MBOAT2	-1.65277	-1.65315	4.06217	0.000965682	0.0937964	12.7048	19.8427	5.43051	4.91751
11172	LUM	-1.94131	-1.94133	8.0529	0.000967335	0.0937964	238.604	312.735	89.0506	54.5168
5661	HOXC4	-3.16855	-3.17564	1.56451	0.000981388	0.0946685	1.8624	4.54341	0.221152	0.482108
7376	TMEM56	1.9948	1.9949	4.84755	0.00100051	0.0960186	28.0515	12.4063	73.2014	88.1294
1575	C1QTNF2	-3.20861	-3.21302	2.05364	0.00101585	0.0961083	3.42162	7.34364	0.860036	0.308549
6313	KCTD12	-2.86209	-2.86222	6.31926	0.00101587	0.0961083	55.8576	210.87	20.3706	16.3145
2795	COL24A1	-5.1288	-5.2514	-0.284051	0.00102098	0.0961083	0.360931	1.29812	0.0245725	0.0192843
11609	MGAT2	1.57324	1.57329	5.68857	0.00102199	0.0961083	37.4213	31.3588	95.808	108.879
2053	CCDC68	-2.91112	-2.91386	2.67669	0.00103225	0.0965878	7.46405	6.19388	1.40063	0.424255
6316	KCTD15	-1.37053	-1.37063	5.33965	0.00108778	0.0993684	39.3559	44.136	13.6869	18.5901
8433	YBX3	1.59783	1.59784	7.24845	0.00109012	0.0993684	126.701	104.665	279.02	421.305
295	ADIPOQ	-5.85953	-5.86122	4.2946	0.00109595	0.0993684	12.7769	179.122	1.10576	2.17913
3326	DERL1	1.4274	1.42744	5.93904	0.00109667	0.0993684	54.3417	42.7452	132.274	128.877
7614	PRSS1	6.74779	6.74779	12.8585	0.0010996	0.0993684	395.508	282.693	70546.1	2340.98
13739	PPP1R15B	1.41126	1.41128	6.62755	0.00110447	0.0993684	86.5079	69.1526	228.598	185.438
7739	PRIMA1	3.07622	3.07697	3.05443	0.00110597	0.0993684	2.26664	4.37651	12.532	43.4476
17910	VAT1L	-2.82801	-2.82889	3.6226	0.00111006	0.0993684	9.12433	30.5614	1.9658	3.60617
5891	IGSF5	1.93151	1.93163	5.22512	0.00111097	0.0993684	24.9764	11.0711	72.5871	65.0075
3082	CTXN1	-3.53043	-3.55474	0.24142	0.00111695	0.0993684	0.996169	1.48356	0.0737174	0.13499
2800	COL2A1	-3.69468	-3.69796	4.1372	0.00112038	0.0993684	16.6028	4.46923	1.30234	0.347118
15693	SLC41A2	1.66786	1.66805	3.75649	0.00113108	0.0998444	11.7375	8.69739	32.4602	32.4941
3171	DACT3	-3.16611	-3.16877	2.77148	0.00114725	0.100797	3.42162	13.6302	0.712601	1.17634
1943	CBS	1.58249	1.58251	7.15203	0.00116139	0.101562	115.787	75.7544	258.429	315.241
16815	THY1	-3.43064	-3.43084	6.05685	0.00117383	0.101752	42.0268	232.159	14.3995	11.0306
4982	GFRA1	-1.74206	-1.74246	3.64083	0.00117458	0.101752	12.7625	20.8441	5.45509	4.58967
15618	SLC2A3	-3.04316	-3.04373	4.24032	0.00118086	0.101752	14.2929	58.7491	5.82367	3.04693
2816	COL7A1	-1.81634	-1.8169	3.80706	0.00118821	0.101752	11.4054	14.4091	3.09613	4.22327
14361	RASL12	-1.51595	-1.51627	3.74337	0.00119075	0.101752	16.3863	16.2265	5.84825	5.55389
17687	UBE2J1	1.30458	1.30461	6.05022	0.00119852	0.10195	56.2041	50.2001	141.685	121.163
6614	LAMA1	-2.67043	-2.67088	5.72926	0.00121179	0.102234	49.1154	18.7485	4.12817	6.51811
5812	IDE	1.67587	1.67594	5.33456	0.00121278	0.102234	35.3279	21.66	71.8499	110.268
15592	SLC26A10	-2.46149	-2.46279	2.92782	0.00122078	0.102447	8.37359	11.442	2.21152	1.38847
14350	RASGEF1C	-4.78194	-4.83213	-0.646644	0.00123626	0.102973	0.707424	2.35516	0.0491449	0.057853
2961	CRISPLD1	-2.49877	-2.50073	2.57451	0.00123805	0.102973	5.60164	8.01124	1.62178	0.790658
4728	FRAS1	-1.68856	-1.6889	4.78343	0.00125247	0.103305	22.9985	14.576	7.00315	4.66681
3134	CYB561	2.50293	2.50395	1.9125	0.00125998	0.103305	2.22333	2.39225	15.6527	10.5292
5148	GOLGA4	1.59741	1.59744	6.64763	0.00126005	0.103305	91.3732	58.3411	202.895	250.176
544	ANGPTL1	-3.05448	-3.05534	3.22697	0.00126945	0.103305	9.96169	38.4057	2.92412	2.89265
15668	SLC38A2	1.56484	1.56486	7.08602	0.00127262	0.103305	103.731	91.6656	355.293	222.811
13946	PRRX1	-3.23036	-3.23176	3.19049	0.00127862	0.103305	8.15703	26.3518	2.60468	1.07992
17528	TTC12	-1.86634	-1.86757	3.18008	0.00128869	0.103305	6.07807	6.19388	1.35149	2.00557
10728	EVC	-1.87415	-1.87476	3.63005	0.00132444	0.103305	9.21095	16.0967	4.22646	2.68052
5138	GNPNAT1	1.85167	1.85174	5.37675	0.00132769	0.103305	31.401	21.8455	65.7313	126.467
7676	PRSS2	2.40741	2.40742	13.3639	0.00132902	0.103305	5412.96	8535.05	43798.1	30199.3
1018	ATP1A2	-2.27984	-2.28065	3.64021	0.00133415	0.103305	15.8088	11.3493	2.38353	3.2012
13876	PRMT2	-2.35689	-2.35746	3.86572	0.00133619	0.103305	12.1561	29.4487	5.43051	2.69981
12840	OTOL1	-2.07833	-2.07888	4.47897	0.00133909	0.103305	22.9696	10.2922	4.27561	3.60617
17309	TPSB2	-3.78138	-3.78227	3.9121	0.00134155	0.103305	16.4296	64.8688	1.44978	4.4354
5287	GRASP	-1.94075	-1.94112	4.44651	0.00134686	0.103305	14.033	30.0051	4.84078	6.61453
17368	TRIM10	-4.56309	-4.57247	1.2567	0.00135585	0.103305	2.33883	11.4605	0.270297	0.308549
5348	GSS	1.82637	1.82659	3.94624	0.00135829	0.103305	7.85385	10.9784	23.565	43.1969
11385	MATK	-3.79635	-3.79779	3.93843	0.00136781	0.103305	7.44961	43.524	1.08119	2.56482
16492	SYVN1	1.50713	1.50715	6.81576	0.00137779	0.103305	106.835	75.8657	274.499	244.853
15134	SDF2L1	2.16002	2.16007	6.14869	0.00138063	0.103305	33.5665	54.1871	179.035	213.111
15071	SCARF2	-2.44818	-2.44925	3.36388	0.00138068	0.103305	6.79993	17.1166	2.53096	1.8513
4778	FUOM	-2.43539	-2.43632	3.36933	0.00138077	0.103305	9.23982	17.7842	2.87498	2.12128
16004	SOX12	-1.5263	-1.52639	6.06123	0.00138138	0.103305	64.289	52.6294	24.597	16.006
1013	ATP13A1	1.48506	1.48511	5.50702	0.00138423	0.103305	38.3453	32.5271	79.9342	118.464
11456	MDFI	-3.7217	-3.72433	3.44246	0.00138785	0.103305	3.7248	22.6985	0.835464	1.15706
3737	ECM2	-1.8866	-1.88673	5.06684	0.00139127	0.103305	43.355	75.8842	20.5917	11.667
3414	DKK3	-2.50512	-2.50596	3.47235	0.0013922	0.103305	8.34472	23.5145	3.41557	2.19841
4985	GFRA4	-2.76837	-2.76987	2.99859	0.00139661	0.103305	5.0819	17.0795	2.03951	1.21491
799	ARHGEF25	-2.56838	-2.56898	4.08096	0.00143164	0.105479	11.3477	36.3473	5.13565	2.91194
11106	LRRC59	2.08073	2.08076	7.24781	0.00145127	0.106506	125.921	55.8005	289.931	478.869
9867	LOC105610620	-2.31111	-2.31538	1.77731	0.00147563	0.106984	2.33883	2.94858	0.442304	0.617099
8234	MYO15B	-2.67351	-2.67385	4.87345	0.00147656	0.106984	63.134	26.7783	6.31512	7.77159
2062	CCDC80	-1.81941	-1.81948	5.89513	0.00147935	0.106984	67.7539	127.42	33.4186	21.8877
574	ANKRD22	4.00056	4.00791	0.809827	0.00148088	0.106984	0.230996	0.500702	5.16022	6.55667
4315	FAM19A5	-2.82897	-2.83348	1.76281	0.00148637	0.106984	3.23394	4.45069	0.319442	0.752089
7922	CYP4V2	-1.44094	-1.44126	3.79109	0.00150514	0.106999	14.6105	16.1708	6.36427	4.97536
12017	MXRA8	-2.74054	-2.74085	5.20552	0.00150846	0.106999	21.7136	81.5774	9.38668	6.07457
18228	YKT6	1.60093	1.60099	5.80983	0.00150968	0.106999	34.7937	38.5355	81.6052	140.814
6648	LARS	1.48885	1.48888	6.0914	0.00151805	0.106999	54.8326	46.3984	110.257	173.868
2526	CHP2	-2.44529	-2.44636	2.74848	0.00152196	0.106999	11.1311	12.5732	2.48182	1.87058
6898	LOC101102683	-2.09598	-2.09603	7.20085	0.00152222	0.106999	120.508	267.913	33.0745	57.7566
17095	TMEM44	-2.68822	-2.6915	1.74467	0.0015266	0.106999	2.78638	6.71312	0.835464	0.636383
12419	NKAIN2	-4.34289	-4.39238	-0.0672232	0.00154513	0.107871	0.461991	1.79882	0.0491449	0.057853
4118	ETV5	2.46354	2.46403	3.32776	0.00155057	0.107871	4.51885	5.02557	39.9057	12.7662
11100	LRRC4C	-2.08018	-2.08195	2.30072	0.00157226	0.108355	5.73158	4.69177	1.03204	1.42704
12078	MYO7A	1.80952	1.80967	4.11595	0.00157596	0.108355	17.5268	10.3849	60.522	37.373
16826	TIGAR	2.50931	2.51018	2.43349	0.00158108	0.108355	1.7469	3.61618	10.3204	20.1907
16283	STC1	-1.95273	-1.9531	4.11319	0.00158842	0.108355	15.0436	28.8924	4.54591	6.78809
6494	KLF9	1.84927	1.84936	4.74476	0.00159215	0.108355	29.322	15.5218	89.026	72.6248
207	ADAM12	-2.68122	-2.68162	4.52023	0.00159227	0.108355	17.9022	58.5266	7.83862	4.08828
2801	COL3A1	-2.31363	-2.31363	11.2183	0.00162656	0.110288	2353.44	4184.24	877.802	437.292
3702	DZIP1	-1.57813	-1.5784	4.21561	0.00164097	0.110748	17.0071	24.4046	5.87282	7.98372
6139	ITIH3	-2.04989	-2.05132	2.47967	0.00164943	0.110748	5.80376	6.76876	1.64636	1.38847
4580	FGF7	-2.21387	-2.21622	2.12263	0.00165111	0.110748	2.98851	5.86007	0.860036	1.04135
9676	LOC105609193	2.94221	2.94468	1.42129	0.00165819	0.110778	1.38597	0.61197	8.10891	7.30876
261	ADCY8	-5.4035	-5.52663	-0.958916	0.00166758	0.110778	0.505303	1.50211	0.0245725	0.0192843
6926	COL9A1	-1.63239	-1.63254	6.25248	0.00168341	0.110778	49.4475	33.5656	10.0993	16.6617
14497	RET	1.98639	1.98645	5.86537	0.00168417	0.110778	40.9584	22.3833	155.519	95.5539
10071	LOC106991039	-2.38892	-2.39248	1.69636	0.00169838	0.110778	2.90188	3.87581	0.516022	0.771374
2789	COL18A1	-1.94471	-1.94475	7.43087	0.00170449	0.110778	202.222	156.219	63.8393	29.2929
4117	ETV4	2.16204	2.16294	3.19161	0.00170812	0.110778	2.00677	2.91149	14.3012	7.71374
6499	KLHDC4	1.92638	1.92647	5.19415	0.0017145	0.110778	16.906	31.2846	106.423	76.7131
4795	FYCO1	1.74871	1.74877	5.61342	0.00172107	0.110778	43.0807	28.3731	153.873	86.3167
17418	TRIP6	-1.4162	-1.4164	4.78875	0.00172167	0.110778	20.4431	28.0579	8.13349	10.0279
4452	FBN2	-2.3986	-2.39929	4.28665	0.00172763	0.110778	11.1744	24.3304	4.74249	2.00557
13701	PPIF	2.04787	2.04799	5.05415	0.00172785	0.110778	18.8406	16.5046	41.724	104.425
16929	TMED5	1.54804	1.54811	5.22239	0.00172933	0.110778	33.7398	21.864	80.9663	81.6692
7886	SLC11A2	1.72624	1.72653	3.15658	0.00173441	0.110778	7.88273	5.76735	23.221	21.9649
7602	sterol 26-hydroxylase; mitochondrial	-2.49708	-2.49849	2.76094	0.00175546	0.111386	5.61608	13.2408	1.99037	1.3499
1858	CAND2	-2.6015	-2.60561	1.37014	0.00175585	0.111386	2.62758	4.45069	0.761746	0.404971
6095	ISLR	-2.1259	-2.12615	5.20509	0.00176348	0.111492	24.2545	54.0759	11.205	6.74952
14869	RPS6KB1	1.49474	1.49479	5.76099	0.00177333	0.111738	51.2233	34.1961	139.006	101.763
5687	HRC	-3.19145	-3.19989	0.768079	0.00178737	0.112245	1.68916	3.82017	0.270297	0.327834
17840	USP2	1.54904	1.54912	4.81489	0.00181403	0.112251	26.0014	17.5802	51.553	75.9996
3487	DNAJB9	1.52664	1.52666	7.22882	0.00182035	0.112251	134.151	91.202	297.671	351.631
4887	GARS	2.08705	2.0871	6.19932	0.00183007	0.112251	38.5474	46.9362	96.8647	266.297
5162	GORASP2	1.31272	1.31276	5.91275	0.00183024	0.112251	52.8547	38.1461	106.939	119.139
16165	SRP54	1.68807	1.68809	6.77481	0.00183057	0.112251	94.6649	61.3453	189.822	312.908
5280	GRAMD1B	1.70531	1.70536	5.5403	0.00184032	0.112251	46.1991	28.7069	108.586	135.723
15309	SFRP4	-6.15114	-6.17272	1.3205	0.00185041	0.112251	1.01061	17.6359	0.122862	0.13499
5833	IFI6	-3.40769	-3.40837	4.75385	0.0018533	0.112251	16.444	64.8317	5.38137	2.29484
6179	JAZF1	-1.39809	-1.39837	4.05903	0.00185954	0.112251	14.5816	18.4889	5.47966	7.05807
16724	TEX9	-1.57893	-1.57967	3.21273	0.00185985	0.112251	6.62669	8.56758	2.65383	2.42983
17199	TNFRSF4	-2.96693	-2.96895	2.36773	0.00186366	0.112251	3.75368	15.5403	1.22862	1.2342
421	AKAP12	-2.30491	-2.30511	5.37136	0.00186966	0.112251	29.4953	82.8014	12.5811	10.1436
18368	ZEB2	-2.6754	-2.67577	4.54032	0.00187216	0.112251	17.6567	63.923	8.40378	4.37754
15391	SHC2	-2.83512	-2.83609	3.80469	0.00187348	0.112251	7.0598	29.152	2.97327	2.10199
7657	H1-6	2.22992	2.23097	2.46359	0.00187745	0.112251	2.8297	1.42793	8.84609	11.1656
423	AKAP4	-2.00864	-2.01042	2.21402	0.00189082	0.112428	4.41779	5.22956	0.982899	1.40776
11028	LPCAT3	2.0066	2.0067	5.09705	0.0018975	0.112428	25.9437	19.2678	51.3073	130.381
5992	INHBA	-4.76223	-4.77244	1.7154	0.00189901	0.112428	1.60253	13.2037	0.393159	0.154275
1082	ATP8B4	-2.59995	-2.60237	2.12555	0.00190444	0.112428	3.71037	8.3265	1.35149	0.636383
4669	FN1	-2.41628	-2.41637	6.00225	0.00194006	0.11417	91.6908	175.394	36.9078	13.1519
5345	GSPT1	1.59919	1.59922	6.74724	0.00194685	0.114211	84.9198	72.7688	169.206	308.549
12651	NTRK2	-2.42239	-2.42285	4.34827	0.00195823	0.114294	12.185	41.7808	5.45509	4.60896
17615	TWF1	1.23318	1.23326	4.91312	0.00196286	0.114294	21.8146	20.9368	43.9601	56.5417
2926	CPZ	-2.43969	-2.44058	3.06999	0.00196658	0.114294	7.00205	21.4004	2.89955	2.3334
14060	PTGIS	-1.44438	-1.44458	4.42006	0.00202233	0.11717	20.4575	27.483	9.63241	7.98372
2119	CCNJL	-2.2613	-2.26416	2.01249	0.00203643	0.117623	2.69976	4.85867	0.663457	0.906364
1835	CALU	1.51715	1.51717	6.54671	0.00205091	0.118095	79.7368	60.5294	173.187	228.307
17092	TMEM41B	1.31813	1.31818	5.33485	0.00207595	0.118559	37.84	30.0607	87.8711	81.457
3980	ENTPD7	2.02174	2.02188	4.51268	0.00208578	0.118559	17.2092	12.2765	86.962	32.8412
12232	NDFIP1	-1.80775	-1.8078	7.17629	0.00209085	0.118559	97.3069	185.297	31.2562	49.445
1967	CCDC109B	-2.8145	-2.81637	2.94776	0.0020949	0.118559	3.91249	14.6131	1.47435	1.15706
2659	CLIP2	-1.54409	-1.54433	4.22591	0.00209631	0.118559	20.3132	25.6842	9.70612	6.07457
12552	NPY	-7.06733	-7.08582	2.42342	0.00209698	0.118559	0.635238	40.8536	0.172007	0.13499
17561	TTC9	-2.19289	-2.19367	3.24707	0.00212787	0.119943	7.69504	18.4704	2.62925	3.08549
8349	DNAJC25	1.4628	1.46287	5.20458	0.00215845	0.121094	32.2383	19.9168	65.8296	77.9666
11994	MUC13	3.7931	3.79431	3.47779	0.00216444	0.121094	3.85474	0.463613	39.1439	21.0778
12161	NARS	1.45453	1.45456	6.47065	0.0021677	0.121094	79.6502	50.5153	167.191	189.584
1996	CCDC153	-2.46262	-2.46631	2.26733	0.00218878	0.121185	3.00294	3.94999	0.442304	0.809942
16376	SUCO	1.46227	1.4623	6.6572	0.00219077	0.121185	89.9006	57.3583	217.221	188.582
13372	PIP5K1B	1.53805	1.53823	3.53831	0.00219794	0.121185	10.7269	10.1068	27.5703	32.9376
16867	TLCD2	1.79792	1.79826	3.05152	0.00219838	0.121185	4.47554	7.65889	19.83	22.3505
3142	CYM	4.87388	4.87669	2.59674	0.00220647	0.121185	1.67472	0.259624	45.4591	11.7634
4672	FNBP1	-1.82715	-1.82732	5.03193	0.00221886	0.121185	28.167	59.1014	14.4732	10.1243
3161	D2HGDH	-1.38912	-1.3892	5.52471	0.0022203	0.121185	51.281	75.2723	26.1205	22.1963
6712	LGALS1	-4.05139	-4.05176	5.99467	0.00222115	0.121185	22.6809	216.378	8.13349	6.28669
3225	DCN	-1.61542	-1.61544	8.19782	0.00225372	0.122605	255.539	407.331	107.185	109.149
2660	CLIP3	-1.37501	-1.37525	3.9019	0.00226656	0.122946	16.0686	21.8826	7.02772	7.59803
14100	PTPRD	-1.94058	-1.94149	3.54207	0.00230542	0.124076	6.41013	11.3493	1.62178	2.98907
3267	DDX21	2.18231	2.18267	3.33478	0.00231366	0.124076	9.21095	3.26384	29.5607	27.1331
2809	COL5A2	-1.60056	-1.6006	6.93475	0.00232605	0.124076	115.584	185.019	59.8094	39.3208
4450	FBLN7	-3.16579	-3.17054	1.7238	0.00232744	0.124076	1.84796	7.78871	0.688029	0.385687
7703	HMG20A	-2.63527	-2.64097	1.35884	0.00232823	0.124076	1.50147	3.72745	0.393159	0.44354
2621	CLDN2	2.27211	2.27217	5.72166	0.0023341	0.124076	42.1134	26.3518	244.57	86.2396
11749	MOGS	1.48167	1.4817	6.3198	0.00233743	0.124076	59.0771	64.739	138.466	207.307
5492	HEATR4	1.91819	1.91891	2.10656	0.0023447	0.124076	3.27725	2.57769	13.048	9.10221
436	AKR1B1	-2.64798	-2.64892	3.66798	0.00234773	0.124076	6.00589	25.7584	2.35896	2.69981
11579	MFAP5	-2.02928	-2.02948	4.60568	0.0023703	0.124076	28.759	60.5108	12.5565	9.31434
15155	SEC11C	1.68488	1.68489	7.16159	0.0023728	0.124076	95.791	113.4	370.43	302.147
1091	ATRNL1	-2.19599	-2.19741	2.40696	0.00237467	0.124076	5.44283	8.9941	2.01494	1.13778
3866	EIF4G1	1.68797	1.68798	7.90045	0.00237795	0.124076	184.32	133.168	368.906	654.067
12710	NUP62CL	-2.48202	-2.48515	2.04967	0.0023802	0.124076	3.53712	4.87721	1.10576	0.404971
15641	SLC35B1	1.97987	1.97993	5.91631	0.00240007	0.124136	31.9785	39.6853	79.6394	203.006
229	ADAMTS20	2.50182	2.50241	2.66652	0.00240586	0.124136	5.63052	2.29952	31.7231	13.2676
6117	ITGA8	-2.77684	-2.78246	1.1623	0.00240638	0.124136	2.81526	3.17112	0.565167	0.308549
12639	NTF4	-8.1494	-1.44269e+08	-0.63464	0.00240896	0.124136	0.158809	0.964316	0	0
12013	MXD3	-1.6952	-1.6957	3.72158	0.00241453	0.124136	11.2899	14.5389	5.01278	2.96979
16601	TBL1X	1.44076	1.4408	5.63784	0.00242945	0.124376	45.4773	29.7454	96.0292	108.204
11811	MRGPRF	-3.35256	-3.35513	2.39127	0.00243248	0.124376	4.01355	16.5603	1.49892	0.520677
6278	KCNK1	1.3085	1.30864	4.43742	0.00244377	0.124612	14.2929	11.5532	30.5927	33.439
2070	CCDC86	2.03217	2.03243	3.73102	0.00245137	0.124629	9.99056	6.73167	21.5009	46.9188
16935	TMEM100	-2.07552	-2.07663	2.68126	0.00247354	0.124629	5.06747	11.4605	1.6955	2.2177
15203	SEMA6A	-1.77297	-1.77347	3.69207	0.0024747	0.124629	10.0483	17.469	4.61962	3.43261
821	ARID5A	-2.42708	-2.4282	2.68691	0.00248257	0.124629	5.21184	16.9868	2.03951	2.08271
11163	LTBP4	-1.3952	-1.39523	6.45873	0.0024897	0.124629	138.771	143.553	63.397	43.949
16320	STMN4	-8.3231	-8.56551	1.03262	0.00249813	0.124629	0.158809	7.89997	0	0.0192843
11746	MOCS3	1.34833	1.34849	4.0001	0.00250155	0.124629	12.3871	9.42062	24.1056	31.4335
6096	ISLR2	-5.94286	-5.98664	1.30652	0.0025039	0.124629	0.635238	7.15819	0	0.115706
5223	GPR153	-1.48748	-1.4877	4.62775	0.00250403	0.124629	18.4219	28.3175	8.89523	7.77159
13769	PPP2R2B	-2.73816	-2.73961	3.13828	0.00251811	0.124887	4.5766	17.6359	1.15491	2.15985
17027	TMEM200A	2.05886	2.05931	2.83697	0.00253541	0.124887	5.7027	4.04271	14.3012	26.3231
12602	NRP2	-1.73533	-1.73554	4.42165	0.00253839	0.124887	20.0244	41.9477	10.5907	8.02228
13793	PPRC1	1.30273	1.30279	5.30775	0.00253852	0.124887	34.6493	27.1307	81.2366	71.1978
16317	STMN1	-1.63281	-1.63283	7.97481	0.00254258	0.124887	158.506	273.18	74.5774	64.6218
4753	FSCN1	-1.77761	-1.77771	5.54457	0.00256294	0.125438	42.5465	85.6016	23.1718	14.2126
6454	KIF5A	-4.41317	-4.42296	1.43073	0.0025672	0.125438	1.21273	10.626	0.221152	0.327834
11444	MCOLN2	2.45708	2.45727	4.26861	0.00258958	0.125777	13.3256	10.83	106.718	25.9953
16318	STMN2	-6.68893	-6.69256	4.62005	0.00259385	0.125777	3.30612	155.385	0.270297	1.2342
2706	CMTM3	-2.40249	-2.40275	4.99182	0.00260301	0.125777	19.0138	74.4563	9.36211	8.31155
1164	BAC5	-7.74468	-7.7738	2.22447	0.0026131	0.125777	0.794047	41.206	0.0737174	0.115706
5295	GRHL1	1.68182	1.68216	2.95337	0.00261435	0.125777	6.3235	5.22956	17.5447	19.535
8918	LOC105609526	-1.86232	-1.86241	5.94823	0.00261758	0.125777	49.5919	113.455	22.8524	21.9841
3525	DNM1	-2.48349	-2.48417	3.35949	0.00262118	0.125777	7.94047	30.5243	3.34186	3.52903
17781	UNC119	-1.47098	-1.47107	5.81551	0.00263792	0.126256	48.4946	55.782	14.0309	23.5655
5657	HOXB6	-3.40958	-3.41449	1.50834	0.00264772	0.126402	1.83353	9.34645	0.368587	0.674952
5147	GOLGA3	1.33107	1.33111	5.73029	0.00267112	0.126891	51.1944	37.3116	127.212	95.496
6935	RPL23	-2.45074	-2.45121	3.81534	0.00267616	0.126891	15.6066	37.9421	3.1207	6.6531
5432	HAND2	-2.29544	-2.29635	3.95156	0.00268935	0.126891	6.69887	17.9697	2.72754	2.29484
3119	CXCR4	-2.34037	-2.34082	4.4735	0.00269518	0.126891	11.9251	38.8323	4.1036	5.90101
15166	SEC23B	1.65315	1.65317	6.86202	0.00270224	0.126891	107.052	57.2099	207.416	309.263
1920	CATHL3	-8.30082	-8.42658	0.706351	0.00270622	0.126891	0.332056	14.6131	0.0245725	0.0192843
4944	GDAP2	1.37883	1.37895	4.25229	0.00271385	0.126891	17.5268	11.0896	37.4239	37.0259
14360	RASL11B	-2.5845	-2.58683	2.45545	0.0027142	0.126891	2.78638	9.47626	0.958326	1.07992
2023	CCDC24	-2.12782	-2.12855	3.31888	0.00271899	0.126891	7.70948	18.4704	2.70297	3.27834
7931	CTRB1	6.54408	6.5441	11.2567	0.00275052	0.128043	139.334	114.123	23303.1	349.664
15794	SLITRK6	-3.0605	-3.06729	1.1567	0.00276217	0.128266	3.01738	3.2082	0.516022	0.231412
2108	CCND2	1.39862	1.39883	3.63254	0.00277899	0.128422	7.43517	9.40208	22.9261	21.4635
5876	IGFBP6	-2.89032	-2.89061	5.13328	0.0027804	0.128422	21.9879	104.517	10.1239	6.94236
18410	ZG16	4.14502	4.14509	7.17492	0.00278611	0.128422	35.2557	39.7409	1216.83	110.075
12692	NUMBL	-1.31174	-1.31207	3.70551	0.00279469	0.128501	12.185	13.6488	4.96364	5.43818
14889	RRBP1	1.66331	1.66332	9.7182	0.00280592	0.128655	666.726	604.237	1545.71	2479.99
13658	PON2	1.62794	1.62804	4.91783	0.00281179	0.128655	21.9735	18.6002	83.9641	41.4806
9480	LOC105607367	-5.09219	-5.1418	-0.654834	0.00282504	0.128862	0.851796	3.05985	0.0737174	0.0385687
4996	GGT5	-1.88181	-1.88191	5.96396	0.00283009	0.128862	57.1137	104.925	16.8321	27.1138
11523	MEIS2	-1.24185	-1.24202	5.01874	0.00287027	0.130374	26.4346	19.8797	10.3696	9.21791
8045	SPEG	-1.9532	-1.95414	3.06865	0.00289393	0.130688	5.55833	11.8314	1.91665	2.56482
13862	PRKCQ	-2.44715	-2.44932	2.2294	0.00289988	0.130688	3.4505	8.30795	1.4252	0.732805
12243	NDST3	-3.07768	-3.08309	1.22366	0.00290802	0.130688	2.25221	5.65608	0.688029	0.250696
6692	LECT1	-2.10581	-2.10618	4.20329	0.00291166	0.130688	26.9543	24.757	8.13349	3.89544
6711	LFNG	1.78063	1.7808	3.99882	0.00291208	0.130688	15.8809	7.69598	45.3116	35.7532
8090	TSPAN11	-2.1184	-2.11932	2.87087	0.00292866	0.130879	5.52946	15.0767	2.30981	2.42983
5694	HRSP12	2.00773	2.00794	4.22529	0.00293672	0.130879	13.2678	6.7873	34.426	46.2824
4677	FNDC3B	1.47662	1.47667	5.60759	0.00294222	0.130879	43.9614	28.1321	116.891	83.7904
2954	CREM	1.20626	1.20638	4.18347	0.002955	0.130879	11.9107	13.0368	28.4058	29.1579
13122	PDIA4	2.57699	2.57699	9.37587	0.00296905	0.130879	354.679	320.023	785.434	3240.46
11993	MUC1	2.01908	2.01911	6.61995	0.00297904	0.130879	96.8593	49.0132	394.29	197.067
17907	VASH2	-1.48957	-1.48995	3.68054	0.00299014	0.130879	11.0589	16.3563	4.3739	5.38033
14130	PURG	-1.74615	-1.74752	2.21159	0.00300163	0.130879	4.51885	5.28519	1.27777	1.63917
7790	VCAM-1	-2.50765	-2.50829	3.70698	0.00300524	0.130879	8.83558	32.898	3.88245	3.4519
3177	DAP	1.41812	1.41812	8.7188	0.00300525	0.130879	403.535	324.177	1040.57	904.165
9895	LOC105611015	-2.47001	-2.47449	1.86154	0.00300691	0.130879	2.5987	3.17112	0.417732	0.617099
13407	PKIG	-2.41453	-2.41485	4.62087	0.00300809	0.130879	15.0147	63.3481	7.32259	7.36662
11270	MAN1C1	1.69796	1.698	6.14552	0.00301594	0.130879	75.5644	36.2546	206.949	155.914
11280	MANF	2.02454	2.02456	7.71692	0.00301728	0.130879	101.104	125.027	262.778	657.23
16807	THSD1	-2.28262	-2.28348	2.82863	0.00302124	0.130879	7.10311	18.6743	3.391	1.90915
1664	C2H9orf72	1.33415	1.33426	4.29842	0.00306588	0.132506	14.6538	16.857	47.1546	32.3013
15022	SAR1B	1.20097	1.20103	5.00458	0.00309115	0.13329	27.012	21.5673	57.647	54.054
13453	PLCE1	-1.61995	-1.62051	3.00036	0.0031216	0.134293	12.4305	8.62321	3.88245	2.96979
14151	PXMP4	1.35903	1.35922	3.62591	0.00315475	0.135052	10.3659	7.26946	22.9261	22.3313
14453	RCN2	1.6185	1.61852	6.88626	0.003171	0.135052	95.56	70.6176	181.394	328.875
14967	RXRG	-3.9751	-3.98559	1.03422	0.0031741	0.135052	1.19829	6.88002	0.319442	0.192843
6480	KLF10	1.37417	1.37429	4.33147	0.00317429	0.135052	11.6075	17.7842	33.0254	43.1391
3049	CTHRC1	-4.91086	-4.92868	1.1461	0.00317854	0.135052	0.851796	8.58612	0.19658	0.115706
17048	TMEM229B	-1.48133	-1.48168	3.26911	0.00318605	0.135052	15.0436	14.4091	5.18479	5.36105
5874	IGFBP4	2.42343	2.42349	5.99047	0.00318976	0.135052	60.7663	19.8427	155.789	276.769
12405	NIP7	1.85153	1.85204	2.93412	0.00320841	0.135535	5.03859	3.02276	10.6399	18.4744
10999	FXYD6	-2.51423	-2.51433	6.28586	0.00324225	0.136657	55.8432	194.643	16.0704	27.7502
4760	FSTL1	-1.74935	-1.74938	7.42276	0.00329223	0.138214	175.369	305.948	92.3187	50.8528
7106	LOC101105359	-5.2909	-5.32256	1.69084	0.00329398	0.138214	0.476428	6.50913	0.0982899	0.0771374
13623	POLR1B	1.40841	1.40852	4.38562	0.00331846	0.13893	18.5374	13.8528	38.1119	47.883
15092	SCML4	-1.97209	-1.97301	2.66552	0.00333166	0.139171	6.20801	11.8685	2.11323	2.48768
15372	SH3GL3	-2.96882	-2.97486	1.31821	0.0033453	0.139316	1.29935	5.17393	0.417732	0.404971
1270	BEND6	-2.90561	-2.91435	0.0648208	0.00336107	0.139316	1.79022	2.46642	0.29487	0.269981
16459	SYNGR3	-2.12027	-2.12199	2.00372	0.00337588	0.139316	3.58043	7.52908	1.37606	1.17634
11177	LVRN	-2.16301	-2.16377	3.34763	0.00338433	0.139316	6.45344	19.6201	2.82583	2.98907
4284	FAM174B	1.4782	1.47822	6.80182	0.00338659	0.139316	87.4751	69.6533	195.99	241.787
11800	MPZ	-2.84753	-2.85039	1.44814	0.00339064	0.139316	3.55156	8.84574	0.909181	0.809942
3608	DRD1	-2.46783	-2.47392	1.28819	0.00339252	0.139316	2.07896	2.2068	0.565167	0.212128
15246	SERPINA6	-2.45807	-2.45888	3.60591	0.00339468	0.139316	18.4796	13.4077	3.51386	2.29484
1787	CACHD1	-1.41398	-1.41421	4.65242	0.00341588	0.139514	24.731	16.5603	8.96895	6.53739
11812	MRI1	1.59349	1.59382	3.44036	0.00341713	0.139514	7.08868	4.35797	14.6452	19.9207
10896	ASPG	-2.57858	-2.59668	1.58775	0.0034448	0.139514	0.822922	0.760326	0.147435	0.115706
109	ACAP1	-1.77073	-1.77087	5.14719	0.00344647	0.139514	29.5386	70.5063	16.2424	13.0748
2083	CCHCR1	-1.38602	-1.38624	4.27697	0.00344771	0.139514	16.8627	24.2563	7.56832	8.15727
17086	TMEM38A	-2.22071	-2.22254	1.62507	0.0034507	0.139514	3.9558	7.4549	1.32691	1.11849
9829	oocyte zinc finger protein XlCOF26-like	-1.50635	-1.50648	5.05928	0.00345788	0.139514	44.0624	35.6241	17.5939	10.4714
17198	TNFRSF25	-2.59831	-2.5997	2.71082	0.00345957	0.139514	5.8182	14.8913	1.32691	2.08271
1740	C7H14orf37	-1.71045	-1.71099	3.60594	0.00348039	0.139514	12.2716	11.5903	2.26067	5.01393
11287	MAP1B	-2.27042	-2.27054	5.97913	0.00348077	0.139514	37.5945	133.817	13.5394	21.9649
2883	CPB1	4.22724	4.22724	11.2085	0.00348152	0.139514	778.166	366.069	19897.5	1533.82
15205	SEMA6C	-1.81678	-1.81753	2.92259	0.00349071	0.139584	7.04537	12.091	3.29271	2.14056
12668	NUDT11	-2.12442	-2.12851	1.37574	0.0035167	0.139863	1.9779	2.7075	0.491449	0.57853
3804	EGFL8	-2.66334	-2.66463	2.77471	0.00354497	0.139863	4.74985	18.9154	1.35149	2.37197
18167	XBP1	1.84483	1.84483	9.96912	0.00355494	0.139863	831.627	458.643	1924.71	2710.11
11784	MPO	-9.07721	-9.31805	0.564933	0.00356224	0.139863	0.317619	13.8342	0.0245725	0
12754	ODC1	2.05624	2.05628	6.60803	0.00357106	0.139863	44.8276	44.748	87.134	285.389
15181	SEL1L	3.95564	3.95597	4.8103	0.00357857	0.139863	13.8164	2.31807	215.82	35.1553
2573	CIDEA	-4.51846	-4.53111	0.699575	0.00359986	0.139863	0.77961	9.14246	0.19658	0.231412
15171	SEC24D	1.75928	1.75932	6.20444	0.00360297	0.139863	73.4999	32.9166	178.937	181.388
16622	TCEA3	-1.48613	-1.48617	6.65982	0.00361466	0.139863	96.022	122.913	44.255	33.9019
10519	LOC106990336	1.94172	1.94204	3.27433	0.00362018	0.139863	6.39569	6.9542	16.955	34.3261
13164	PEBP4	-1.79859	-1.79996	2.49055	0.00362254	0.139863	5.38509	4.89576	1.05662	1.88987
11297	MAP2K6	-1.68409	-1.68455	3.64692	0.00363506	0.139863	9.75956	17.8584	5.0865	3.50975
1774	CA9	-2.07096	-2.07219	2.48511	0.0036411	0.139863	9.06658	5.69317	1.22862	2.27555
10277	LOC105615550	-5.28309	-5.3065	0.554897	0.00364147	0.139863	0.51974	8.77157	0.0982899	0.13499
18170	XG	-1.64303	-1.64325	4.35238	0.0036456	0.139863	19.0283	35.7539	10.3696	7.17377
16007	SOX17	-2.73107	-2.73511	1.65973	0.00366301	0.139863	1.7469	6.23096	0.638884	0.559246
51	ABCE1	1.44725	1.44728	6.29878	0.00367531	0.139863	66.7722	44.2287	116.4	186.306
8702	LOC105604437	-2.22112	-2.22293	2.17804	0.00367732	0.139863	3.42162	8.17814	1.52349	0.964217
9265	LOC106991347	-1.71195	-1.71248	2.65814	0.00368445	0.139863	11.2755	13.2779	3.80873	3.68331
394	AHSP	-6.85148	-6.86291	2.80399	0.00368686	0.139863	2.8297	53.1301	0	0.462824
3221	DCLK1	-1.88455	-1.8851	3.24265	0.00368775	0.139863	10.3659	17.5246	5.11107	2.44911
14559	RHAG	-10.8896	-1.44269e+08	-0.0210242	0.00369851	0.139863	1.06835	6.43495	0	0
2327	CDR2	1.47603	1.47627	3.40908	0.00370344	0.139863	7.2908	8.28941	24.7199	18.6287
4205	FAIM2	-4.25088	-4.25666	1.62139	0.00371583	0.139863	1.42929	16.3748	0.368587	0.559246
5514	HEPH	-2.34141	-2.34371	2.45215	0.00371863	0.139863	4.02799	6.10115	1.4252	0.57853
6798	LMO2	-2.3462	-2.34664	4.02775	0.00371866	0.139863	11.3332	41.1689	6.04483	4.28112
6518	KLHL29	-1.64652	-1.64723	2.85776	0.00372859	0.139863	7.08868	9.97696	2.26067	3.18192
12588	NREP	-1.58571	-1.58575	7.3566	0.00374614	0.139863	199.696	129.2	68.0903	41.4999
13951	PRSS23	1.43539	1.43541	7.68006	0.00374771	0.139863	151.591	137.1	438.987	341.815
5641	HOMER3	-2.30442	-2.30539	3.12682	0.00374969	0.139863	5.55833	17.71	2.80126	1.90915
15123	SDAD1	1.24853	1.24862	4.53115	0.00375177	0.139863	18.5663	16.5232	33.2711	50.1007
6562	KPNA6	1.16369	1.16373	5.48982	0.00375295	0.139863	39.2837	30.2461	81.5069	74.2833
9952	LOC105611628	1.86462	1.86484	3.56575	0.00375489	0.139863	10.0483	8.79011	28.2338	40.3814
2184	CD44	-2.64978	-2.65007	4.41728	0.00375608	0.139863	16.4296	87.5302	8.94438	7.61731
3582	DPP3	2.02069	2.02084	4.57288	0.00375929	0.139863	11.03	17.4133	30.1013	85.2561
11166	LTF	-5.43176	-5.44229	1.6983	0.00378618	0.14001	0.880671	21.9011	0.172007	0.347118
13805	PRAM1	-4.29449	-4.30262	1.32137	0.00378701	0.14001	1.58809	11.4976	0.29487	0.366402
13570	PNLIP	4.35706	4.36004	2.14441	0.00378789	0.14001	1.1261	0.686148	35.0895	2.2177
7582	NOMO1	1.19976	1.19977	7.03911	0.00379316	0.14001	100.642	109.005	224.863	256.694
12916	PAFAH1B3	-1.43551	-1.4357	4.84077	0.00381333	0.140456	22.6953	29.7083	10.6399	8.73581
11099	LRRC4B	-3.13465	-3.14377	0.626283	0.00382027	0.140456	1.18385	3.69036	0.221152	0.327834
15260	SERPING1	-1.79189	-1.79202	4.87449	0.00382776	0.140456	39.4281	74.3265	21.7958	11.0692
8256	CSGALNACT1	-1.75927	-1.75967	3.28771	0.00385963	0.140756	10.9579	23.3476	5.77453	4.35826
12043	MYH7	4.91021	4.91466	2.04131	0.00386017	0.140756	0.288745	0.964316	3.51386	34.0369
16075	SPEM1	-2.1356	-2.13639	3.75762	0.0038648	0.140756	8.5324	16.041	1.59721	3.97257
3782	EFEMP2	-1.50772	-1.50789	4.76761	0.003866	0.140756	21.6991	37.1447	12.5811	8.11871
17481	TSKS	-5.52935	-5.56627	0.634178	0.00388819	0.141176	0.375368	6.63894	0.0491449	0.0964217
16603	TBL2	1.24769	1.24771	6.19637	0.00389263	0.141176	69.5441	47.3998	143.429	134.296
14503	REXO2	1.59545	1.59549	5.83707	0.00393191	0.142298	36.1364	48.2529	103.278	151.71
8140	KLHL23	1.23004	1.23016	4.11393	0.00395085	0.142298	14.6249	12.3878	26.9806	36.3895
15183	SEL1L3	2.01132	2.01172	3.14573	0.00396103	0.142298	6.67	4.06125	29.831	13.4798
8057	MT1C; no human analog; like gene	4.4094	4.41581	5.58397	0.00396494	0.142298	0	0.908682	5.84825	12.7469
13719	PPM1J	-1.69994	-1.70091	2.63348	0.00396948	0.142298	7.1753	6.02697	2.30981	1.75487
6014	INSIG2	1.31294	1.31302	4.71478	0.00397179	0.142298	25.1208	16.6344	55.0423	48.7315
12471	NOA1	1.53702	1.53752	2.51642	0.00397681	0.142298	3.79699	3.72745	10.001	11.8406
16553	TARS	1.53116	1.53118	6.6757	0.0039927	0.142594	80.6608	80.0568	152.005	312.483
12130	NACAD	-2.28324	-2.28447	2.80683	0.0040088	0.142816	4.12905	13.8342	1.89208	1.79344
4886	GARNL3	-2.38169	-2.38315	2.33804	0.00402024	0.142816	4.01355	12.3878	1.22862	1.90915
15558	SLC25A20	2.01883	2.01908	3.8606	0.00402182	0.142816	7.83941	9.4948	18.8717	51.3542
16756	TGFBI	-1.75601	-1.7561	5.5999	0.00403137	0.142885	54.2984	91.406	29.831	13.3255
1422	BTG2	1.65525	1.6553	5.59489	0.00404048	0.142937	36.8438	29.6156	143.97	65.4125
5105	GNA12	1.77538	1.77556	3.97418	0.0040728	0.143536	14.7982	6.60185	37.989	35.3289
2632	CLEC11A	-2.94037	-2.94651	1.04634	0.00407391	0.143536	1.8624	4.39506	0.565167	0.250696
12315	NEK6	-1.2269	-1.22703	4.58131	0.00408044	0.143536	23.1862	33.8623	12.6057	11.7634
3355	DHDDS	1.48155	1.48164	4.81179	0.0041048	0.144122	26.4346	13.3706	53.6417	57.5637
13496	PLEKHO1	-2.97319	-2.97365	4.61342	0.00412128	0.144294	10.7846	72.7873	5.23393	5.39961
15167	SEC23IP	1.21848	1.21854	5.02794	0.00413246	0.144294	31.8341	21.9196	62.4386	62.6741
3479	DNAJB11	1.92425	1.92429	6.53947	0.00413732	0.144294	47.9749	63.4965	112.419	310.613
1025	ATP2A2	1.79911	1.79913	6.88618	0.00415243	0.144294	107.731	47.678	252.58	288.32
515	AMIGO3	1.97873	1.97922	2.75185	0.00415343	0.144294	5.48615	3.24529	10.9102	23.5269
9659	LOC105609029	-9.01126	-1.44269e+08	-0.286968	0.00418149	0.144294	0.187684	1.85445	0	0
11591	MFSD12	1.20804	1.20814	4.09275	0.00418195	0.144294	17.7722	15.0582	34.7209	41.1335
15690	SLC3A2	1.59827	1.59833	5.47514	0.00419236	0.144294	32.3394	28.2062	57.4258	125.888
202	ADA	-2.13302	-2.13322	4.51584	0.00419353	0.144294	22.2045	73.3807	11.3525	10.4328
9579	LOC105608303	3.3377	3.34556	0.581411	0.00420633	0.144294	0.389805	0.259624	2.60468	4.01114
1890	CARHSP1	-1.41243	-1.41249	6.23789	0.00422641	0.144294	66.2091	104.035	36.9816	26.9788
16345	STX10	-1.37914	-1.37936	4.23284	0.00422998	0.144294	19.9522	21.3262	8.23178	7.6366
1291	BHMT	1.69234	1.69236	7.93061	0.00423182	0.144294	181.692	131.852	409.795	603.542
16901	TM7SF2	-1.23215	-1.23229	4.73594	0.00423598	0.144294	25.2363	29.7454	13.7114	9.70002
15199	SEMA4F	-2.19081	-2.19318	1.63629	0.0042422	0.144294	2.90188	5.69317	0.835464	1.04135
2616	CLDN11	-3.44954	-3.45157	2.73645	0.00424667	0.144294	3.104	24.8682	1.40063	1.15706
15634	SLC33A1	1.39933	1.39938	5.71044	0.00425564	0.144294	49.7362	28.1321	109.47	95.9782
8235	LOC101120180	-1.29364	-1.29382	4.41518	0.00426153	0.144294	19.0427	26.7041	8.89523	9.75788
17354	TRDN	-4.11757	-4.13146	0.803614	0.00426683	0.144294	1.15498	5.69317	0.319442	0.0771374
12647	NTNG1	-2.5903	-2.59455	1.01034	0.0042698	0.144294	2.03565	4.72886	0.638884	0.482108
12718	NUS1	1.21885	1.21889	5.7298	0.00427733	0.144294	48.2203	36.1062	84.0378	112.254
5338	GSE1	1.51835	1.51849	4.26579	0.00429467	0.144294	16.9349	9.68025	32.7305	43.544
13209	PFKFB1	2.88292	2.88332	3.38314	0.00430756	0.144294	6.7855	5.48918	63.741	26.8631
11677	MKL2	1.49526	1.49533	4.99523	0.00430896	0.144294	27.1275	19.5274	81.9737	49.5993
7890	CLEC18A	-2.79437	-2.79868	0.949002	0.00430946	0.144294	1.90571	5.98989	0.614312	0.520677
11191	LYPD5	-3.46382	-3.48376	-0.507151	0.00431573	0.144294	1.05392	1.83591	0.122862	0.13499
15588	SLC25A5	1.99204	1.99209	6.61899	0.00432637	0.144294	50.7757	32.1748	82.8338	247.167
14347	RASEF	3.82239	3.82388	2.55569	0.00433113	0.144294	3.17619	0.352346	36.3181	13.8654
3052	CTNNA2	-2.77865	-2.7817	1.75032	0.00433512	0.144294	2.4832	8.43776	0.540594	1.04135
8193	CYP7B1	-2.13383	-2.13439	3.18708	0.00435717	0.144294	7.95491	26.8525	4.02988	3.89544
17503	TSPAN7	-1.11756	-1.11762	5.89921	0.00436024	0.144294	56.6517	69.3195	30.4207	27.6345
10924	LOC106991810	-6.05496	-6.17916	-0.651339	0.00436272	0.144294	0.317619	2.83731	0.0245725	0.0192843
16948	TMEM119	-2.22675	-2.22748	3.10873	0.00436412	0.144294	9.10989	19.2678	1.74464	4.30041
1871	CAPN5	-1.43531	-1.43541	5.16445	0.00439443	0.144566	50.7035	46.6951	23.6141	12.4191
14903	RRP8	1.10091	1.10098	4.64025	0.00440892	0.144566	21.2372	20.8441	43.7881	46.4753
4339	FAM221B	-2.35414	-2.35585	1.69139	0.00441155	0.144566	5.12522	8.56758	0.933754	1.73559
11004	LOC654331	6.79491	6.81025	2.07883	0.00442149	0.144566	0.230996	0.129812	39.1931	1.67774
624	ANTXR1	-1.53661	-1.53678	4.67883	0.0044287	0.144566	29.7262	36.3844	14.9155	7.88729
17333	TRAM1	1.60681	1.60682	8.33343	0.00442887	0.144566	297.782	179.122	893.529	559.072
2358	CEND1	-5.97441	-5.99654	1.36872	0.00443087	0.144566	0.649675	15.188	0.0491449	0.192843
466	ALDOC	-4.03338	-4.03434	3.84982	0.00443415	0.144566	6.64112	84.1366	1.35149	4.16542
7075	PRG3	-6.93189	-6.95049	1.9934	0.00444391	0.144632	0.721861	36.644	0.147435	0.154275
8032	RASA4	-1.49513	-1.49529	5.22927	0.00446101	0.144936	32.4404	31.5072	7.81404	14.8489
6780	LMAN1	1.33861	1.33862	7.44057	0.00449766	0.145656	171.124	105.611	353.033	346.887
14872	RPS6KL1	-2.22508	-2.22568	3.45935	0.00450535	0.145656	7.7961	27.0194	2.99784	4.4354
6267	KCNJ12	-2.11699	-2.12003	1.37648	0.00450652	0.145656	3.20506	3.07839	0.909181	0.539961
9996	LOC105612017	-3.88015	-3.9198	0.142212	0.00454279	0.146139	0.346493	1.68755	0.0982899	0.0385687
13031	PCDH7	-2.6214	-2.62292	2.38977	0.00454624	0.146139	4.74985	14.4833	0.835464	2.27555
892	ARSE	1.70273	1.7029	3.98627	0.00455635	0.146139	13.7876	10.014	23.7616	53.7262
891	ARSB	1.13529	1.13533	5.46487	0.00456003	0.146139	45.6361	36.3287	94.8497	85.2175
17915	VCAN	-1.64164	-1.64193	4.61615	0.00456831	0.146139	15.9676	25.9438	8.79694	4.64753
15256	SERPINE2	-2.0705	-2.07117	3.28558	0.00457158	0.146139	7.62286	19.8427	3.391	3.14335
5762	HTR1E	-3.51109	-3.57066	0.296879	0.00457611	0.146139	0.375368	0.630514	0.0245725	0.057853
11748	MOGAT1	1.8195	1.81983	3.35711	0.00460055	0.146669	7.33411	5.0812	30.691	13.1712
12384	NGFR	-4.02192	-4.02305	3.88262	0.00461678	0.146805	4.90866	71.5448	1.32691	3.35547
16129	SPTB	-3.02047	-3.02599	0.590123	0.00462051	0.146805	2.02121	5.32228	0.319442	0.57853
2676	CLPB	1.34551	1.34563	4.01136	0.0046414	0.147219	16.4729	12.1838	36.5884	36.2546
4626	FKBP1B	-5.16742	-5.17085	3.20044	0.00465744	0.147445	1.67472	56.3012	0.638884	0.964217
412	AK4	-2.66975	-2.67234	1.42104	0.00466777	0.147445	4.31673	7.54763	1.32691	0.539961
17742	UCHL1	-3.04247	-3.04267	6.6659	0.00467901	0.147445	32.8014	171.593	5.94654	18.8215
13421	PLA2G12A	1.41266	1.41272	5.20208	0.00468707	0.147445	35.0247	18.1922	66.8617	74.8618
15951	SNX19	1.37436	1.37448	4.34722	0.00469597	0.147445	13.7587	16.3934	31.2562	46.8995
15396	SHD	-4.17712	-4.19574	0.594501	0.0046972	0.147445	0.461991	4.85867	0.19658	0.0964217
14653	RND2	-1.6763	-1.67743	2.58022	0.00470447	0.147445	4.89422	6.23096	2.11323	1.36919
18218	YIF1A	1.24498	1.24501	5.74267	0.00472079	0.147445	47.614	43.1717	88.5346	126.64
14017	PSME3	1.61948	1.61955	5.16643	0.00473002	0.147445	32.1084	18.4889	54.9686	100.529
17924	VEGFB	-1.54807	-1.54815	5.95023	0.00473441	0.147445	49.794	92.9823	22.7787	26.0339
2791	COL1A2	-2.12448	-2.12449	10.3411	0.0047352	0.147445	1291.4	2268.31	597.479	218.897
15904	SNCAIP	-2.42449	-2.42741	2.2748	0.00476356	0.148082	2.84413	5.76735	1.10576	0.501393
8404	TUBB2B	-2.30843	-2.30879	4.64767	0.00478242	0.148193	13.7298	50.2928	4.27561	8.6201
3664	DUSP26	-2.56433	-2.56552	3.32359	0.00478296	0.148193	5.55833	17.8955	1.13033	2.81551
15905	SNCG	-5.22747	-5.22911	4.07512	0.00480306	0.148514	4.87978	122.06	0.933754	2.42983
7809	IGLC3	-3.57171	-3.57324	4.34462	0.00480922	0.148514	5.0819	35.1234	0.982899	2.37197
5808	ID1	-2.95628	-2.95666	5.20203	0.00484349	0.149326	13.6721	88.476	7.7649	5.39961
4423	FAP	-1.9854	-1.98571	4.3955	0.00486434	0.149723	17.4546	36.0506	9.7307	3.79901
8949	LOC105610217	-3.04465	-3.056	0.570822	0.00487328	0.149751	0.822922	2.85586	0.270297	0.173559
14486	REM1	-2.34375	-2.34525	2.79977	0.00488271	0.149795	3.73924	11.7572	1.72007	1.33062
4074	ERMAP	-9.65671	-1.44269e+08	-1.16283	0.00489979	0.149949	0.317619	2.8744	0	0
2582	CIRBP	-1.35742	-1.35744	7.64614	0.00491425	0.149949	185.764	232.233	71.1373	91.9863
18425	ZMAT3	2.42118	2.42416	0.405333	0.00492325	0.149949	0.794047	0.760326	4.8162	3.52903
12302	NEFL	-5.52055	-5.525	2.99038	0.00492369	0.149949	1.38597	55.7078	0.221152	1.00279
11775	MPDZ	-1.43404	-1.43427	4.21202	0.0049295	0.149949	18.9705	23.4032	10.1976	5.49604
4329	FAM213B	-2.76034	-2.76098	4.45275	0.00493579	0.149949	9.68738	41.7994	3.44015	4.14613
9901	LOC105611082	-2.97066	-2.98239	0.493789	0.00497771	0.150977	0.895108	2.42933	0.147435	0.269981
5488	HDLBP	1.49727	1.49727	9.07226	0.00499742	0.15133	493.147	352.736	1008.58	1379.43
15051	SC5	-5.66994	-5.67476	2.82669	0.00501389	0.151566	1.21273	57.6735	0.393159	0.752089
2274	CDH6	-3.42914	-3.44043	0.563726	0.00502143	0.151566	0.851796	4.11689	0.245725	0.212128
6536	KLK1	2.38511	2.38514	6.85272	0.00503777	0.151594	80.04	71.4336	635.813	155.528
16384	SULF2	-1.37417	-1.37439	4.34063	0.00504033	0.151594	15.1446	26.1663	7.88776	8.04157
15358	SH2D7	-3.30723	-3.3118	2.34655	0.00504665	0.151594	1.45816	9.64316	0.417732	0.694236
16408	SURF4	1.35391	1.35392	7.27951	0.00507452	0.152187	134.31	102.44	247.273	357.879
12016	MXRA7	-1.82696	-1.8272	4.69459	0.00508855	0.152364	17.4113	42.0034	5.82367	10.8957
11286	MAP1A	-1.80498	-1.80528	4.11695	0.00509716	0.152377	13.4122	34.6412	6.782	6.96165
5789	IARS	1.18254	1.18256	6.4762	0.00511225	0.152386	92.3694	63.8117	174.538	179.981
17279	TP53INP1	4.03864	4.03947	3.64143	0.00511372	0.152386	4.38892	2.00281	99.0762	6.24813
5771	HTRA1	-1.67659	-1.67667	5.68924	0.00513565	0.152615	49.2021	101.791	30.003	17.2402
4113	ETS2	1.29505	1.2951	5.2618	0.00513772	0.152615	37.5368	27.7426	61.1117	99.0829
9822	LOC105610254	-2.04409	-2.04489	3.15245	0.00514776	0.152671	6.65556	15.7443	1.9658	3.4519
13386	PITRM1	1.18477	1.18482	5.41544	0.00516374	0.152902	46.5456	31.8224	85.1682	93.0084
4952	GDF6	-3.20764	-3.24	-0.0205932	0.00519941	0.153715	0.750736	0.741781	0.122862	0.0385687
3862	EIF4EBP1	1.38353	1.38358	5.49485	0.00521747	0.153806	37.8255	33.9921	73.7911	113.585
17213	TNIK	-1.23798	-1.23824	3.85071	0.0052189	0.153806	13.109	17.061	5.62709	7.15449
4161	EXTL2	-1.96272	-1.96604	1.3812	0.00525072	0.154329	2.62758	2.35516	0.540594	0.732805
8386	STAB1	-3.77688	-3.77723	5.17438	0.00526412	0.154329	12.084	192.158	7.37174	7.52089
11606	MGAM	-3.1084	-3.12499	1.60649	0.00527612	0.154329	1.29935	1.33521	0.147435	0.154275
10172	LOC105614785	-2.98574	-2.9872	2.70579	0.00529305	0.154329	4.05686	23.0323	1.22862	2.17913
16116	SPRN	-3.17143	-3.17428	2.31085	0.00530087	0.154329	2.26664	13.7044	0.565167	1.19563
14441	RCAN1	1.14506	1.14514	4.50633	0.00530127	0.154329	18.985	17.9697	47.0317	34.7118
14498	RETN	-7.94971	-8.07378	0.519261	0.00530172	0.154329	0.202121	11.9612	0.0491449	0
14099	PTPRCAP	-4.45747	-4.45878	4.00485	0.00530262	0.154329	4.79316	86.7513	2.1378	2.02486
16786	THBS3	-1.7486	-1.74897	4.02943	0.00532059	0.154591	10.467	25.7584	6.46256	4.31969
8880	LOC105608394	9.94156	1.44269e+08	-1.32374	0.00533494	0.154591	0	0	3.19442	0.694236
5879	IGFLR1	-2.54604	-2.54654	3.88986	0.00534246	0.154591	9.49969	45.1559	4.27561	5.07178
15749	SLC7A11	4.80904	4.81895	0.834172	0.0053559	0.154591	0.187684	0.370891	4.93907	10.7414
15375	SH3KBP1	-1.68178	-1.68231	3.1771	0.00535749	0.154591	7.46405	16.5232	3.71044	3.76045
963	ATAD3A	1.69205	1.69219	4.29956	0.0053612	0.154591	15.5633	12.295	29.2167	60.8035
2295	CDK2AP2	1.13657	1.13661	5.77396	0.00537957	0.154882	46.4446	37.2374	85.5859	98.408
8275	NPC1	1.22915	1.2293	3.55364	0.00540437	0.15497	11.9685	9.53189	24.6708	25.7446
7419	LOC101109370	3.12414	3.13165	0.4137	0.00540622	0.15497	0.389805	0.278168	3.61215	2.25627
2640	CLEC3B	-2.85759	-2.85769	6.37128	0.00541585	0.15497	51.974	310.862	25.9485	24.1054
3852	EIF3J	1.54897	1.54902	5.74728	0.00541985	0.15497	45.2174	29.9494	74.7494	145.211
18006	VWA1	-1.50627	-1.5065	4.00477	0.00542534	0.15497	15.8809	29.4487	8.35464	7.59803
1215	BCAN	-7.24599	-7.48893	-1.14032	0.0054323	0.15497	0.230996	3.54201	0	0.0192843
1815	CADPS	-1.56403	-1.56432	4.52325	0.00544652	0.15509	17.3102	21.9196	5.20936	8.04157
3640	DTX1	-1.71856	-1.7188	4.18961	0.00546564	0.15509	16.9637	37.1818	6.19226	10.24
17148	TMF1	1.19785	1.19794	4.46795	0.0054773	0.15509	20.6597	15.596	46.614	36.5824
13745	PPP1R1B	-2.99957	-3.00226	1.93413	0.00548526	0.15509	3.55156	11.2751	0.589739	1.25348
2156	CD19	-4.93215	-4.94741	1.45083	0.00548676	0.15509	0.851796	10.422	0.29487	0.0771374
4800	FZD2	-2.06084	-2.06183	3.15443	0.00548844	0.15509	6.42457	11.8314	3.07156	1.31133
6458	KIF7	-1.57125	-1.57196	2.90092	0.00549453	0.15509	7.59398	8.25232	3.19442	2.14056
12557	NR0B2	1.74471	1.74517	2.70574	0.00553127	0.155248	3.49381	5.22956	12.7777	16.4495
12010	MX1	-2.06965	-2.0699	4.67535	0.00553192	0.155248	49.4908	23.6999	11.6719	5.7853
2594	CKAP4	1.30705	1.30708	6.59552	0.00554202	0.155248	61.6036	79.4633	135.394	213.632
2667	CLMP	-1.89024	-1.8908	3.49032	0.00557104	0.155248	8.44578	19.5089	2.80126	4.72466
16276	STAT4	-1.80385	-1.80528	1.8311	0.00557443	0.155248	4.05686	5.93425	1.54807	1.31133
586	ANKRD37	-2.28824	-2.29156	1.31149	0.00559376	0.155248	3.19063	3.50492	0.909181	0.462824
15027	SARS	1.63185	1.63187	7.07551	0.00560348	0.155248	83.5627	113.697	196.137	415.153
4080	ERO1A	1.47803	1.4781	5.15726	0.00560428	0.155248	31.0689	25.202	67.132	89.6336
14534	RGMB	-1.54776	-1.54801	4.01216	0.00563179	0.155248	14.0474	28.8924	7.74033	6.94236
2521	CHN1	-1.59084	-1.59148	3.13828	0.00563941	0.155248	8.07041	9.8286	2.48182	3.4519
14300	RALGPS2	-1.85622	-1.85675	3.35835	0.00564188	0.155248	8.47465	20.1579	4.20189	3.70259
11724	MMP28	-2.25805	-2.25891	3.02711	0.00564605	0.155248	5.21184	19.991	2.77669	2.48768
2920	CPT1C	-1.56546	-1.56613	3.04137	0.00567062	0.155248	6.35238	10.4777	3.02241	2.66124
15195	SEMA4A	-2.21748	-2.21876	2.1626	0.00569166	0.155248	4.33117	11.887	2.03951	1.44633
16919	TMCO1	1.33104	1.33112	4.89931	0.00569212	0.155248	28.1526	16.653	51.5285	61.2278
16754	TGFB2	-1.39929	-1.39976	2.89733	0.00569812	0.155248	9.08101	11.0155	3.6613	3.95329
14004	PSMD12	1.27889	1.27894	5.45061	0.00571247	0.155248	38.3453	27.4274	66.0262	93.5869
14953	RUNX1T1	-1.30316	-1.30333	4.66911	0.00571586	0.155248	28.6579	21.2335	10.4433	9.77716
7205	GNG2	-1.5535	-1.55367	5.09802	0.00571586	0.155248	23.2151	43.079	8.23178	14.3283
13320	PIEZO2	-1.92534	-1.92587	3.41376	0.00572237	0.155248	9.12433	20.8811	5.28308	2.62267
3897	ELMOD1	-4.00128	-4.03123	-0.348765	0.00572911	0.155248	0.41868	2.50351	0.122862	0.057853
10037	LOC105612547	-2.3428	-2.34661	0.965132	0.00574205	0.155248	1.9779	4.11689	0.442304	0.752089
11524	MEIS3	-1.68571	-1.68635	3.34182	0.00574388	0.155248	6.56894	13.1295	2.4081	3.70259
12453	NMD3	1.39795	1.39799	5.97291	0.00574716	0.155248	63.3505	35.6982	108.881	152.173
9614	KCNA6	-3.19922	-3.20594	1.24018	0.00575923	0.155248	1.28491	5.65608	0.245725	0.501393
17948	VMAC	-1.47027	-1.47054	4.09133	0.00576777	0.155248	12.9213	24.0894	6.65914	6.69167
4326	FAM212A	-2.68714	-2.68831	3.15318	0.00577223	0.155248	4.92309	21.5858	2.55554	1.56203
674	APBB1IP	-3.09967	-3.10122	2.42943	0.0058003	0.155248	3.56599	24.4417	1.81836	1.44633
1168	BACH2	-2.09186	-2.09287	2.60654	0.00580538	0.155248	6.84324	11.6274	2.9487	1.38847
3470	DNAH8	2.97211	2.97791	0.444988	0.00580631	0.155248	0.51974	0.333802	1.35149	5.38033
2304	CDK6	-1.05549	-1.05555	5.90137	0.00581161	0.155248	55.8288	57.7848	29.0938	25.571
15325	SGCD	-2.01862	-2.01993	2.1591	0.0058232	0.155248	3.7248	9.56898	1.6955	1.58132
5227	GPR160	1.44746	1.44756	4.64048	0.0058244	0.155248	24.8753	13.0739	42.7315	60.8035
5066	GLP1R	1.81688	1.8169	6.8017	0.00582476	0.155248	115.05	48.6609	327.256	249.616
4878	GAP43	-3.863	-3.86417	4.65137	0.00583931	0.155248	6.91543	58.7491	0.688029	3.77973
18312	ZC3H12C	1.43273	1.43282	4.98335	0.00584047	0.155248	23.9947	20.6772	80.4257	40.2078
16107	SPP1	-2.53779	-2.53823	5.97532	0.00585404	0.155248	15.5345	47.2329	8.0352	2.79623
4301	FAM189A1	-3.81183	-3.81911	1.7322	0.00585989	0.155248	0.967294	9.19809	0.172007	0.539961
15572	SLC25A33	1.33006	1.33026	3.36285	0.00586942	0.155248	7.86829	9.10537	17.6185	25.0504
18491	ZNF277	-1.17846	-1.17857	4.73652	0.00588001	0.155248	36.8294	31.229	16.9059	13.1712
16203	SSC5D	-1.81591	-1.81629	3.54623	0.00588706	0.155248	10.7846	26.3518	5.16022	5.38033
8658	LOC105602836	-11.3843	-1.44269e+08	0.566567	0.0059047	0.155248	2.67089	7.89997	0	0
610	ANO1	1.12896	1.12903	4.17347	0.00591112	0.155248	19.4325	23.8112	50.1033	44.4697
6133	ITGB6	2.97412	2.9785	0.575418	0.00591232	0.155248	0.866234	0.259624	6.38884	2.52625
18367	ZEB1	-1.42114	-1.42144	3.54986	0.00592089	0.155248	12.6326	18.3591	6.83115	4.74395
2129	CCPG1	1.33442	1.33447	5.50175	0.0059321	0.155248	43.3261	28.8553	112.493	69.5779
1195	BATF2	1.70183	1.70196	4.55811	0.00594878	0.155248	21.6847	8.25232	47.7689	49.6957
7190	CYBA	-3.47658	-3.47688	5.66576	0.00595235	0.155248	17.4835	176.099	6.782	10.5871
15506	SLC16A2	-2.08014	-2.08175	2.21365	0.0059547	0.155248	4.90866	6.60185	1.91665	0.809942
3567	DPEP1	1.2367	1.2367	7.89897	0.00596705	0.155248	231.934	196.053	503.293	505.308
17484	TSNARE1	-1.97571	-1.97714	1.83252	0.00596863	0.155248	5.58721	6.17533	1.99037	1.00279
12082	MYOC	-2.45896	-2.45943	3.24812	0.00596954	0.155248	9.21095	45.0076	5.57795	4.28112
9036	LOC105614015	-3.20876	-3.21638	1.43075	0.00597413	0.155248	0.909545	5.32228	0.442304	0.231412
14768	RPF2	1.30118	1.30129	4.34447	0.00597779	0.155248	17.5557	12.6103	28.7989	45.5496
1202	BBC3	-1.99025	-1.99205	2.06796	0.00598104	0.155248	5.55833	3.9129	1.59721	0.790658
15866	SMOC1	1.8231	1.82314	6.31877	0.00598192	0.155248	73.8175	32.5271	238.156	138.23
11642	MIEF1	1.05733	1.05742	4.52778	0.00599147	0.155248	18.6529	16.9312	36.2444	37.8166
8389	PCDHA2	-1.63691	-1.63735	3.49331	0.00600127	0.155248	9.31201	17.6359	3.46472	5.18749
3289	DDX56	1.22514	1.22521	4.8682	0.00600416	0.155248	24.7454	20.3248	41.4783	63.889
4555	FEZ1	-3.35831	-3.36022	2.84521	0.00600449	0.155248	3.17619	24.6828	1.89208	0.829227
4755	FSD1	-2.406	-2.41007	1.86211	0.00601829	0.155248	2.26664	3.72745	0.270297	0.848511
11110	LRRC7	-8.75616	-1.44269e+08	-0.812152	0.00602358	0.155248	0.447554	1.26103	0	0
272	ADGRB2	-1.94459	-1.94641	2.08808	0.00602687	0.155248	2.81526	6.10115	1.15491	1.15706
5305	GRID2IP	-2.19336	-2.19506	2.01312	0.00603274	0.155248	8.38803	3.5791	1.49892	1.11849
6287	KCNK7	-3.73829	-3.74214	2.17422	0.00606486	0.155248	1.57366	16.8014	0.737174	0.636383
12438	NLGN3	-2.28635	-2.28874	1.98797	0.00607241	0.155248	2.5987	6.73167	1.27777	0.636383
6116	ITGA7	-1.88354	-1.88381	4.16409	0.0060835	0.155248	16.4584	40.39	10.345	5.07178
15703	SLC45A1	-9.82775	-1.44269e+08	-0.596606	0.00609219	0.155248	0.0721861	3.52346	0	0
6456	KIF5C	-3.15587	-3.15972	1.9313	0.00609528	0.155248	1.37154	10.3849	0.638884	0.674952
3871	EIF5A	1.79125	1.79127	7.62207	0.0061036	0.155248	158.405	87.3262	282.338	568.213
5584	HM13	1.269	1.26902	6.76686	0.00611811	0.155248	116.638	74.6232	239.311	221.654
298	ADIRF	-5.1522	-5.15695	2.44098	0.00611868	0.155248	1.19829	40.1118	0.319442	0.829227
15489	SLC12A9	-1.76041	-1.76062	4.30815	0.0061265	0.155248	18.8261	44.1916	11.0822	7.52089
18585	ZNF568	-1.37414	-1.37433	4.32224	0.00613456	0.155248	28.3403	20.195	11.1559	7.57874
2570	CIB2	-1.95158	-1.95385	2.01356	0.00614324	0.155248	2.8297	4.35797	0.614312	1.2342
3879	ELAVL2	-5.00086	-5.0244	0.430356	0.00614574	0.155248	0.360931	7.15819	0.0737174	0.154275
6294	KCNN1	-4.97595	-4.98634	1.21993	0.00615684	0.155248	0.51974	16.2079	0.19658	0.327834
17904	VARS	1.94125	1.9413	5.89779	0.00615769	0.155248	54.6449	23.2919	99.9362	199.439
16928	TMED4	1.28383	1.28385	6.55901	0.00617412	0.155248	69.8473	63.1998	124.14	199.805
9213	LOC106990937	-3.02058	-3.02637	1.20221	0.00618175	0.155248	2.13671	4.85867	0.29487	0.559246
9661	LOC105609042	-3.21579	-3.21921	2.35001	0.00618284	0.155248	7.10311	6.58331	0.122862	1.33062
15202	SEMA5B	-2.52575	-2.52755	2.40074	0.00618354	0.155248	3.17619	12.0539	1.81836	0.829227
4385	FAM73A	-1.43007	-1.43029	4.10677	0.00618868	0.155248	15.0725	29.4487	9.01809	7.50161
11016	LOXL1	-1.57632	-1.57682	3.41404	0.00620933	0.155285	8.69121	14.3164	4.86535	2.85408
15327	SGCG	-5.59313	-5.8284	-1.09062	0.00622026	0.155285	0.332056	0.945771	0.0245725	0
2174	CD300LF	-3.22161	-3.22432	1.54099	0.00623467	0.155285	1.9779	15.596	1.13033	0.752089
12782	OLFML2B	-1.63439	-1.6354	2.51387	0.00623962	0.155285	5.44283	6.50913	2.11323	1.73559
18380	ZFHX4	-2.67574	-2.67963	1.47894	0.00624221	0.155285	1.76134	6.19388	0.761746	0.482108
2204	CD83	-3.88606	-3.8983	1.07145	0.00624438	0.155285	0.476428	5.98989	0.221152	0.212128
2930	CRABP2	-2.79699	-2.80128	1.85262	0.00624826	0.155285	1.53035	6.36078	0.393159	0.732805
5125	GNG11	-2.82419	-2.82443	5.33976	0.00627163	0.155522	19.6779	124.564	11.9422	8.42726
6357	KHDRBS3	-2.16585	-2.16745	2.66421	0.00628598	0.155522	3.29169	9.06828	1.00747	1.73559
11668	MIS12	1.20325	1.20341	3.87356	0.00628735	0.155522	10.8279	9.161	20.346	25.6867
8836	LOC105603777	-4.19935	-4.23001	-0.205258	0.00629101	0.155522	0.389805	2.89295	0.0982899	0.0771374
5663	HOXC6	-4.21563	-4.23509	-0.186557	0.00631609	0.155936	0.692987	4.46923	0.0982899	0.173559
679	APCDD1	-1.30301	-1.30325	4.44311	0.00633854	0.156058	20.8185	14.8171	6.5117	7.92586
462	ALDH8A1	5.93572	5.97563	0.123661	0.00634372	0.156058	0.129935	0	6.29055	2.2177
15398	SHF	-1.82496	-1.82539	4.09981	0.00634604	0.156058	9.25426	24.998	4.07903	5.57317
6963	NSG1	-2.5846	-2.58549	3.40727	0.00639453	0.156937	4.83647	27.1307	2.30981	3.00836
5852	IFT27	-2.26592	-2.26633	4.67621	0.00639857	0.156937	11.8241	41.9663	4.3739	6.78809
13057	PCOLCE	-1.52833	-1.52836	6.64857	0.00641674	0.156976	85.5117	191.398	52.4131	43.5826
3557	DOK5	1.54283	1.54352	2.32172	0.00641694	0.156976	2.91632	2.48497	7.7649	7.98372
15084	SCHIP1	-1.28057	-1.28101	3.55434	0.00645087	0.157479	8.24366	10.422	3.21899	4.45468
5326	GRM8	-3.29997	-3.31684	-0.250939	0.00645613	0.157479	1.94903	1.05704	0.147435	0.154275
3213	DCBLD1	1.25741	1.25757	3.71867	0.00646275	0.157479	10.7846	9.60607	20.2477	28.5023
14025	PSPH	2.31035	2.31084	3.05995	0.00648544	0.157826	2.42545	6.97275	14.5715	31.9927
15649	SLC35E1	1.10426	1.1043	5.56869	0.00650477	0.158091	44.3223	39.574	92.8102	87.5702
13536	PLTP	-1.50346	-1.50383	3.85128	0.00653983	0.158719	15.0292	13.4448	6.38884	3.66402
13025	PCDH12	-1.705	-1.70524	4.04738	0.00655509	0.158719	16.1986	36.8665	9.77984	6.49882
2919	CPT1B	1.60571	1.60581	4.74537	0.00655606	0.158719	21.1938	14.2793	37.301	70.6771
15627	SLC30A5	1.10532	1.10535	6.13545	0.00657288	0.158732	62.9896	53.501	116.744	133.891
10558	LOC106990559	-3.50739	-3.50904	3.21984	0.00659417	0.158732	2.77195	33.1576	1.57264	1.58132
14003	PSMD11	1.23012	1.23016	5.59196	0.00659715	0.158732	39.9622	33.3802	66.2965	105.755
1770	CA4	5.58891	5.67591	-1.3221	0.00660686	0.158732	0.0577489	0	1.40063	1.69702
649	AP1S3	1.36514	1.36543	3.08778	0.00660732	0.158732	6.25132	5.52627	12.4091	17.9344
1993	CCDC15	-1.26208	-1.26229	4.12731	0.0066093	0.158732	22.5798	15.7072	9.43583	6.53739
4219	FAM111B	1.84534	1.84583	2.53073	0.00663259	0.158732	4.31673	4.02416	8.72322	21.2513
6921	TUBB2A	-2.88615	-2.88672	4.30712	0.00663457	0.158732	7.99822	55.9489	2.60468	6.01671
2929	CRABP1	-3.93612	-3.94619	1.92866	0.0066395	0.158732	0.837359	7.25091	0.172007	0.347118
5070	GLRB	-7.42857	-7.66757	-0.670098	0.00664142	0.158732	0.101061	4.45069	0.0245725	0
2502	CHGB	-2.0268	-2.02703	5.15037	0.00666297	0.159044	16.2852	59.769	7.4946	11.1463
18543	ZNF423	-1.63957	-1.64021	2.84143	0.00667967	0.159229	6.75662	12.0539	3.68587	2.35269
12806	ORM1	-4.1831	-4.26291	-0.600843	0.00669217	0.159229	0.51974	0.760326	0.0491449	0.0192843
410	AK2	1.54744	1.54748	6.43629	0.00670074	0.159229	65.0974	49.6808	102.639	232.858
11052	LRIG3	-1.40872	-1.4089	4.35506	0.00671035	0.159229	31.2855	19.9725	10.9839	8.33083
2752	CNRIP1	-1.96781	-1.96852	3.17639	0.00671326	0.159229	5.94814	17.4319	2.82583	3.14335
6856	PMF1	-1.61231	-1.61248	4.97407	0.00672774	0.159371	23.114	45.2858	9.97642	12.3805
3803	EGFL7	-1.57638	-1.57649	5.00919	0.00674651	0.159613	30.3326	73.3622	15.4315	19.3229
15788	SLIT2	1.22843	1.22852	4.63865	0.00678103	0.159906	17.931	17.7842	35.0649	48.6158
1437	BZW2	1.41613	1.41616	6.37727	0.00679278	0.159906	63.8847	50.0517	104.064	199.998
16422	SVBP	-1.88167	-1.88197	4.78978	0.00679622	0.159906	15.6211	35.8095	4.96364	8.96722
12192	NCCRP1	2.82752	2.82908	1.67101	0.00679988	0.159906	1.68916	1.46502	3.58758	18.8215
17479	TSHZ2	-1.83493	-1.83519	4.62116	0.00680162	0.159906	14.0907	41.1874	7.51917	7.96443
4076	ERMN	-3.66575	-3.7006	0.0190458	0.00681024	0.159908	1.41485	0.500702	0.0491449	0.0964217
7433	RPL13A	-2.14388	-2.14409	5.04756	0.00685877	0.160846	34.4905	58.9902	7.7649	13.364
4741	FRMD8	1.36023	1.36031	4.5317	0.00687461	0.160904	21.6414	18.6929	53.4451	50.12
2792	COL21A1	-1.79738	-1.79747	6.3248	0.00687844	0.160904	116.133	45.4527	29.3641	17.1438
8216	PRG3	-8.7875	-9.02808	0.295156	0.00689593	0.160974	0.303182	11.2936	0.0245725	0
7528	BOLA class I histocompatibility antigen; alpha chain BL3-7-like	-5.09078	-5.09263	3.78782	0.00689863	0.160974	8.01266	94.54	2.01494	1.00279
15918	SNRNP48	-1.26103	-1.26112	5.09577	0.00692694	0.161433	33.8697	53.4454	16.8076	19.6122
13240	PGM3	1.2196	1.21963	5.9482	0.00696191	0.161916	58.3841	39.0548	96.0538	130.883
15421	SIAH2	1.15558	1.15566	4.66126	0.00697222	0.161916	23.7492	15.5774	44.943	42.6955
18274	ZBTB21	1.26687	1.26712	3.18639	0.00698046	0.161916	6.54006	7.04692	18.6259	14.0776
17906	VASH1	-1.79815	-1.79842	4.30445	0.00698227	0.161916	13.2101	39.3886	8.15806	6.96165
15856	SMIM3	1.58222	1.58239	3.72359	0.00699985	0.161923	9.93281	12.5547	40.2251	27.1138
12892	P4HB	1.60139	1.60139	10.685	0.00699988	0.161923	1620.72	921.497	3449.95	4264.06
3317	DENND6B	-1.52439	-1.52452	5.06593	0.00701516	0.162076	32.8303	50.6637	9.82899	19.1686
13355	PIK3IP1	-2.18936	-2.18979	4.42143	0.00703225	0.162137	13.0657	33.955	2.58011	7.69445
15344	SGSM3	1.11368	1.11373	5.2777	0.00703956	0.162137	36.9449	27.891	70.8424	69.4815
1240	BCL2L14	2.11032	2.11114	1.94441	0.00704379	0.162137	2.78638	2.55915	14.9646	8.13799
7660	cathelicidin-7 (CATHL7); bovine analog	-7.78043	-7.86369	0.776044	0.0070614	0.162335	0.202121	15.7258	0.0737174	0
7732	CALHM6	-5.15142	-5.17426	0.442989	0.00706972	0.162335	0.332056	8.41922	0.147435	0.0964217
4770	FTSJ3	1.56984	1.56997	4.3144	0.00707951	0.16236	17.8444	10.218	33.394	49.9464
4446	FBLIM1	-1.07597	-1.07607	4.81088	0.00710313	0.162702	31.4154	30.8952	15.4807	14.0776
18399	ZFPM2	-2.54285	-2.54532	1.79894	0.00712589	0.163024	2.39658	8.80865	1.22862	0.694236
4121	EVA1B	-2.62847	-2.62923	3.90763	0.00715343	0.163315	6.17913	32.9166	3.56301	2.75766
9145	LOC105605568	2.12067	2.12116	2.87254	0.00716794	0.163315	5.63052	3.22675	12.0897	26.4581
16474	SYT11	-2.10928	-2.10975	4.09521	0.00716946	0.163315	9.31201	31.6741	3.07156	6.4024
11182	LY86	-5.30927	-5.32739	0.83663	0.0071735	0.163315	0.476428	11.8129	0.172007	0.13499
13676	PPA1	1.76643	1.76653	4.96616	0.00723116	0.164428	17.1947	25.0166	38.9965	104.56
4027	EPRS	1.66162	1.66164	6.7771	0.00724932	0.164461	68.7789	82.4676	129.669	348.796
5793	IBTK	1.06559	1.06562	5.6659	0.0072727	0.164461	47.5995	39.0362	86.6179	94.7247
4598	FHL1	-1.2887	-1.28879	5.03417	0.00727881	0.164461	36.8005	57.4695	16.5864	21.9841
5087	GLYCTK	-1.53123	-1.53159	3.85558	0.00728448	0.164461	16.9782	12.2394	4.00531	6.09385
16848	TIMP1	-2.36951	-2.36973	5.19495	0.00728558	0.164461	18.4219	87.0851	8.94438	11.4549
17270	TOX2	-3.70789	-3.72112	0.309623	0.00728745	0.164461	0.563052	4.69177	0.245725	0.154275
12729	NXPH3	-2.3002	-2.30499	0.705214	0.00731271	0.164461	1.63141	3.05985	0.565167	0.385687
17657	UBA5	1.42899	1.42902	6.02818	0.00731579	0.164461	66.9165	37.3858	114.606	166.27
5885	IGSF10	-1.5136	-1.51411	2.74169	0.0073179	0.164461	9.80288	10.9969	4.47219	2.81551
12862	OXCT1	-1.48409	-1.48435	3.96069	0.00733563	0.164461	13.4266	26.0736	8.08434	6.036
4226	FAM120B	2.17825	2.17831	6.08111	0.00735208	0.164461	42.6909	34.363	287.178	61.652
11454	MCUR1	1.07567	1.07574	4.67961	0.00735274	0.164461	23.2295	21.9938	42.9035	52.4148
17295	TPM2	-3.8593	-3.85966	5.44701	0.00736066	0.164461	11.3332	203.007	6.36427	8.38869
4084	ERP44	1.13239	1.1324	6.95527	0.00736698	0.164461	110.632	102.885	209.996	258.082
9523	cathelicidin-3-like	-7.32438	-7.56716	-0.87842	0.00737143	0.164461	0.115498	3.87581	0	0.0192843
12024	MYBPC2	-1.70561	-1.70611	3.57976	0.00738433	0.164461	8.04153	17.5617	4.66877	3.18192
15530	SLC22A1	-5.14467	-5.19712	-0.694523	0.00740551	0.164461	0.51974	3.18966	0	0.0964217
123	ACE2	2.42711	2.42895	1.17869	0.00740845	0.164461	1.63141	0.890138	9.43583	4.16542
4071	ERLEC1	1.31873	1.31874	7.57023	0.00742019	0.164461	195.754	113.159	419.255	351.361
13359	PIK3R5	-3.17336	-3.17602	2.05592	0.00742257	0.164461	1.92015	15.3363	0.884609	1.02207
77	ABHD4	-1.34296	-1.34332	3.29147	0.00742512	0.164461	9.58632	14.2978	5.30765	4.10756
11143	LSM12	1.10639	1.10647	4.679	0.00742598	0.164461	20.0677	17.5802	34.9912	46.0703
13148	PDYN	-4.00039	-4.03077	-0.617867	0.00745122	0.164647	0.375368	2.48497	0.0982899	0.0771374
5734	HSP90B1	2.40879	2.40879	10.9887	0.00745405	0.164647	941.74	1051.36	1827.53	8756.42
16894	TM4SF1	-1.27534	-1.2754	6.39176	0.00748214	0.164647	51.1367	89.7926	30.2733	27.943
5569	HIPK2	1.47569	1.47572	6.48647	0.00749104	0.164647	79.0727	41.7067	183.925	152.038
3933	EMILIN2	-2.80446	-2.80495	3.81483	0.00749381	0.164647	9.87506	59.7505	5.99568	3.97257
11392	MAVS	1.29334	1.29344	4.34366	0.00750567	0.164647	20.472	11.2009	38.6525	39.0122
6598	KTI12	1.36873	1.36898	3.32889	0.00750779	0.164647	6.72775	7.25091	15.0383	21.0585
223	ADAMTS15	1.19056	1.19066	4.27221	0.00751885	0.164647	17.1803	15.0025	41.036	32.4363
13072	PCYT1B	-2.52468	-2.53001	0.752272	0.00752131	0.164647	1.37154	3.746	0.540594	0.347118
2567	CIAPIN1	1.40462	1.40471	4.98044	0.00752234	0.164647	20.6452	18.8412	33.3694	71.1592
13947	PRRX2	-2.44739	-2.44853	2.96651	0.00753716	0.164778	3.94136	18.4704	2.03951	2.06342
5467	HCN3	-1.8335	-1.83569	1.99541	0.0075599	0.165083	3.40719	3.26384	0.589739	1.27277
255	ADCY2	-1.99272	-1.9943	2.18071	0.00757222	0.165159	4.36004	6.43495	1.86751	0.848511
4235	FAM129A	-1.47675	-1.47686	4.80223	0.00759175	0.165233	40.1788	55.3925	19.6088	14.7332
14304	RAMP2	-2.16987	-2.17001	5.67298	0.00759326	0.165233	28.1959	118.963	16.611	16.0831
659	AP3M2	1.23237	1.23249	4.14335	0.00760609	0.16532	17.0071	11.3122	34.1066	32.4555
15102	SCN5A	2.59851	2.599	3.0249	0.00762284	0.165419	8.25809	1.52065	40.2988	19.0529
12049	MYL4	-4.68126	-4.70436	0.393013	0.00762861	0.165419	0.317619	5.80444	0.0982899	0.13499
12781	OLFML2A	-1.83402	-1.83453	3.1506	0.00764425	0.165419	10.236	18.6743	5.72538	2.39126
15620	SLC2A4RG	-1.41477	-1.41487	5.60544	0.00766306	0.165419	42.7775	46.8806	11.7948	21.8106
2028	CCDC3	-2.75782	-2.75975	2.41884	0.00766339	0.165419	2.39658	14.7615	1.47435	1.06064
17482	TSKU	-1.39092	-1.39126	3.78045	0.00767203	0.165419	10.0194	17.6915	5.16022	5.39961
17367	TRIL	-1.96343	-1.96465	2.19831	0.00768715	0.165419	5.94814	7.6218	2.48182	1.00279
10775	PER1	2.11902	2.11957	2.95219	0.00768862	0.165419	6.00589	1.98427	18.1099	16.6617
6735	LHX5	10.1839	1.44269e+08	-1.08785	0.0076902	0.165419	0	0	4.17732	0.424255
16282	STBD1	-1.36115	-1.36133	4.0173	0.00771549	0.165716	27.9216	21.6971	12.4828	6.84594
648	AP1S2	-1.32772	-1.32788	4.56955	0.0077512	0.165716	19.9089	34.3816	8.7478	12.8627
2708	CMTM5	-3.8254	-3.83995	0.46362	0.00775244	0.165716	0.635238	4.54341	0.147435	0.212128
17138	TMEM8A	1.59902	1.59906	5.8668	0.00776239	0.165716	65.776	26.5743	165.299	114.549
5594	HMGB2	-1.47128	-1.47134	6.15485	0.00777137	0.165716	46.8055	100.419	26.612	26.4774
8351	RPS4X	1.74941	1.74944	6.72288	0.00777188	0.165716	51.9596	77.3122	123.28	311.307
10307	HIGD1A	1.7525	1.75271	3.96203	0.00777375	0.165716	10.1205	8.90138	17.8642	46.2246
13855	PRKCB	-3.79726	-3.80174	1.65478	0.00777487	0.165716	1.32822	15.1138	0.540594	0.636383
14484	RELN	-2.3074	-2.30841	2.51243	0.00779125	0.165876	4.85091	17.3762	3.04699	1.44633
9761	soma ferritin-like	-3.35837	-3.37216	-0.159044	0.00780993	0.165907	2.33883	1.46502	0.0737174	0.289265
11655	MINPP1	1.49158	1.49177	3.70726	0.00781291	0.165907	12.0406	7.38073	24.3022	30.3343
12593	NRIP1	1.25282	1.25291	4.48923	0.00784565	0.165907	22.8253	12.8328	41.8715	43.1391
11192	LYPD6	-2.26169	-2.26493	1.25717	0.00784955	0.165907	2.26664	4.45069	0.958326	0.44354
5989	ING4	-1.09946	-1.09951	5.81535	0.00785099	0.165907	56.7094	62.6249	32.2882	23.4112
6642	LARP1	2.55488	2.55499	5.11824	0.00785956	0.165907	34.0863	8.86429	196.113	56.5031
127	ACHE	-3.93255	-3.93631	1.68518	0.0078604	0.165907	1.28491	20.4732	0.982899	0.44354
5009	GIF	1.25428	1.25429	8.58742	0.00787074	0.165907	419.3	299.494	922.155	792.548
1767	CA12	-5.7864	-5.83033	0.747788	0.00787843	0.165907	0.317619	6.63894	0	0.115706
9560	LOC105608080	-1.70605	-1.70746	1.76179	0.00788133	0.165907	4.60547	4.5805	1.32691	1.48489
2011	CCDC178	-6.34763	-6.58551	-0.374552	0.00789484	0.165961	0.808485	1.33521	0.0245725	0
9615	LOC105608584	-2.60829	-2.61176	1.82454	0.00790235	0.165961	1.66028	6.71312	0.516022	0.848511
13886	PROC	-1.3047	-1.30496	3.84177	0.00791048	0.165961	15.4478	17.061	5.82367	7.32805
17631	TXNDC5	1.28732	1.28733	8.23608	0.00792206	0.166017	263.624	226.447	490.393	705.749
14631	RLTPR	1.29286	1.29293	4.70888	0.00796988	0.166402	27.373	22.7541	69.3681	53.4755
3441	DMBX1	4.66526	4.82774	-0.95159	0.00797211	0.166402	0.0288745	0	0.319442	0.559246
14928	RTCB	1.39483	1.39493	4.65162	0.00797255	0.166402	18.0754	17.0424	30.7402	61.5942
11706	MLYCD	1.81506	1.81593	1.80605	0.00797597	0.166402	2.15115	2.52206	6.97858	9.46861
6069	IRF2BP1	1.28533	1.2854	4.99538	0.00799426	0.166557	29.7407	17.3206	50.4227	64.3133
11610	MGAT3	-3.33123	-3.35239	0.0493855	0.00800976	0.166557	0.476428	2.00281	0.147435	0.0964217
1492	C15H11orf49	-1.16807	-1.16824	4.4176	0.00801012	0.166557	16.8482	23.4774	8.52665	9.41076
4960	GDPD3	-1.58578	-1.58594	4.78231	0.00803264	0.166786	20.6885	50.6637	12.4828	11.2813
4603	FHOD3	-1.83897	-1.84077	2.02181	0.00806264	0.166786	3.26281	4.89576	0.786319	1.48489
5349	GSTA1	-2.98632	-2.98968	1.79229	0.00806627	0.166786	2.61314	9.21663	1.13033	0.366402
7818	GOLGA6L22	-2.72717	-2.73034	1.34264	0.00807843	0.166786	1.94903	8.23377	0.958326	0.57853
5291	GRB7	-1.8117	-1.81222	3.3851	0.00808992	0.166786	18.4652	9.08682	5.5288	2.3334
8896	LOC105604139	1.79427	1.79524	1.58245	0.00809131	0.166786	2.43989	1.76173	6.85572	7.73302
2463	CFP	-1.33737	-1.33749	4.96033	0.00809815	0.166786	24.4422	47.5667	14.5469	13.9426
1956	CC2D2A	-1.59477	-1.59542	3.07731	0.00809894	0.166786	11.853	5.82298	3.09613	2.75766
9165	LOC105616844	-2.29413	-2.30023	0.743135	0.00810533	0.166786	1.31379	2.33661	0.29487	0.44354
1971	CCDC115	1.3516	1.35169	4.64111	0.00811027	0.166786	24.139	12.9812	44.1076	50.66
212	ADAM23	-2.44767	-2.45075	1.36717	0.00813051	0.167019	1.7469	6.50913	0.835464	0.674952
5525	HES6	-2.07878	-2.08202	3.28782	0.00815753	0.167214	1.94903	3.69036	0.393159	0.925648
18152	WSB2	1.2081	1.20815	5.38912	0.00815785	0.167214	37.4935	24.3861	68.8029	74.1868
6964	HMGB2	-1.88222	-1.88237	5.55397	0.00819334	0.167533	25.4384	75.773	12.2617	15.1768
12873	P2RX4	1.19486	1.19494	4.64985	0.00819417	0.167533	22.5943	22.4203	52.5114	50.5442
17396	TRIM45	-1.54597	-1.54629	3.8976	0.00820969	0.167533	11.3188	23.0138	7.24888	4.51254
13322	PIGA	2.05083	2.05146	2.41133	0.00821799	0.167533	5.1974	1.59483	15.8738	12.3227
733	ARAP3	-1.3908	-1.39091	4.82243	0.00824573	0.167533	29.1199	56.3939	18.9208	13.6919
4081	ERO1B	1.68288	1.68291	6.56818	0.00825405	0.167533	75.7521	56.9317	314.257	111.811
3330	DESI1	1.10904	1.10912	4.50705	0.00826324	0.167533	19.8079	18.1366	33.6151	48.2301
14568	RHBG	-1.31573	-1.31602	3.34944	0.00826728	0.167533	13.5999	15.633	5.5288	6.20956
1001	ATM	1.84089	1.84121	3.1113	0.00827155	0.167533	8.74896	3.9129	28.9218	16.4881
2177	CD34	-1.47273	-1.47277	6.41113	0.00828441	0.167533	88.7745	156.034	56.2218	31.9927
16806	THRSP	-4.06975	-4.07826	0.723614	0.00829413	0.167533	0.750736	9.81006	0.19658	0.424255
16824	TIE1	-1.48882	-1.48901	4.12814	0.00829568	0.167533	19.6635	33.6583	11.9668	7.03878
17937	VIM	-1.94237	-1.94238	9.36182	0.00831155	0.167533	333.601	1080.02	214.96	152.848
14431	RBP1	-1.9264	-1.92645	7.46952	0.00831296	0.167533	129.184	232.604	32.2882	62.8669
5737	HSPA13	1.46821	1.46825	5.8837	0.00831394	0.167533	61.2571	30.7283	153.136	101.436
16703	TES	1.27402	1.27408	5.19298	0.00831667	0.167533	27.705	23.4032	46.3437	77.2531
14363	RASSF10	-1.87191	-1.87249	3.66322	0.00838108	0.168649	12.9213	13.2037	1.6955	5.4189
14314	RANGAP1	1.42325	1.42331	5.56169	0.00841434	0.16913	30.4337	34.1776	54.772	118.483
14601	RILPL2	-1.94501	-1.94533	5.13288	0.00842307	0.16913	11.4343	40.39	6.29055	7.15449
8424	HMGB2	-1.9102	-1.91034	5.60984	0.00843992	0.169226	26.1603	80.0939	12.4582	15.7939
581	ANKRD33	-3.06072	-3.06711	0.830688	0.00845906	0.169226	1.76134	4.84012	0.540594	0.250696
12504	NOTCH1	-1.10966	-1.10972	5.6939	0.00846658	0.169226	55.4823	67.7246	29.1675	27.9237
1232	BCL11A	-2.10245	-2.10436	2.1191	0.00847184	0.169226	3.81143	6.1197	1.72007	0.597814
5076	GLS2	5.65275	5.6575	2.75555	0.00847305	0.169226	1.14054	0	53.396	5.09107
7942	CES1	1.99588	1.9959	7.22462	0.00849494	0.169482	102.013	135.672	435.916	512.096
7988	IFI27L2	2.53671	2.53953	0.840658	0.00851011	0.169604	0.822922	0.853049	4.49676	5.24534
6081	IRS1	-1.29631	-1.29666	3.34336	0.00853219	0.169762	10.3082	13.4819	5.77453	3.91472
7208	HMGB2	-1.78476	-1.78493	5.29097	0.00853619	0.169762	21.9735	64.0343	11.5245	13.4219
11721	MMP23B	-3.059	-3.06045	3.1856	0.00855044	0.169865	2.90188	25.7769	1.13033	2.29484
8117	LOC101118560	5.19997	5.24451	-0.679059	0.0085622	0.169918	0.115498	0	1.44978	3.08549
4429	FARSA	1.71081	1.71093	4.58039	0.00859619	0.170347	26.0014	9.64316	53.1748	63.5805
17507	TSPO	-3.06326	-3.06412	3.6211	0.008602	0.170347	6.00589	42.7637	3.26814	2.56482
1510	C16H5orf49	-1.6669	-1.66831	2.94664	0.0086187	0.170497	3.39275	5.415	1.30234	1.46561
14609	RIN1	1.57694	1.57745	2.11548	0.00863829	0.170538	4.24454	3.26384	11.7702	10.645
3901	ELN	-3.364	-3.36403	7.68367	0.00863897	0.170538	102.836	1369.09	78.165	64.7954
12794	OPRL1	-2.64197	-2.64452	2.00607	0.00867664	0.171014	2.69976	9.08682	1.15491	0.732805
12196	NCF2	-2.35784	-2.36061	1.28781	0.00868898	0.171014	3.06069	5.415	0.663457	0.983501
16731	TFB2M	1.22308	1.22321	4.08512	0.00869893	0.171014	12.1417	11.887	21.5501	34.5382
17746	UCK2	1.22123	1.22132	4.53884	0.00870648	0.171014	16.0831	18.322	29.2658	50.9299
2887	CPEB1	-1.55517	-1.55585	2.95916	0.00870882	0.171014	7.08868	9.25372	2.1378	3.41333
17267	TOR2A	1.44722	1.44745	3.47131	0.00872501	0.171153	10.236	5.13684	22.3609	19.5929
14195	RAB13	-1.88136	-1.88167	4.31341	0.00875184	0.171499	13.8309	36.0506	8.9198	4.62824
11188	LYNX1	-2.89283	-2.89728	1.69048	0.00876883	0.171653	2.12227	6.06406	0.221152	0.867795
9540	LOC105607883	-1.25786	-1.25807	3.93595	0.0087861	0.171811	15.7221	20.7884	9.04267	6.22884
122	ACE	3.00616	3.00707	2.45145	0.00882876	0.172433	3.94136	1.48356	37.2519	6.44097
4201	FAH	-1.33927	-1.33954	3.84553	0.00883633	0.172433	13.0513	19.3976	6.70828	6.11314
18237	YRDC	1.40824	1.40832	5.00293	0.00886902	0.172761	20.1399	23.3661	36.4164	79.0272
7879	CSF2RA	-1.96342	-1.96392	3.23253	0.00887741	0.172761	7.20418	26.0365	4.17732	4.33898
4015	EPHB6	-1.83755	-1.83862	2.48138	0.00888101	0.172761	4.5766	9.10537	2.28524	1.54275
15365	SH3BP4	1.27971	1.27979	4.69704	0.00890581	0.172761	28.2681	15.7814	60.694	46.3017
5673	HPDL	1.99565	1.99634	2.13986	0.00890741	0.172761	3.37831	2.83731	6.0694	18.7251
805	ARHGEF38	2.16803	2.16856	2.63725	0.00893349	0.172761	6.17913	2.09553	22.6312	14.6175
7584	CALHM6	-4.71674	-4.73253	0.566583	0.00894447	0.172761	0.332056	8.86429	0.172007	0.173559
6843	LGALS9	2.1984	2.1988	2.80912	0.00894862	0.172761	2.80082	8.43776	17.6185	33.9212
9921	LOC105611345	-2.59856	-2.60047	2.09771	0.00895241	0.172761	2.41102	12.7216	1.57264	0.925648
8394	MAGED4	-1.24761	-1.24763	7.56088	0.00896279	0.172761	164.657	173.039	56.6395	85.5646
2491	CHD5	-3.61605	-3.62446	0.82092	0.0089706	0.172761	1.11167	6.49059	0.147435	0.462824
15501	SLC16A10	1.87124	1.87126	7.55098	0.00897274	0.172761	118.515	72.5648	520.74	178.399
10591	LOC105615111	-1.90061	-1.90256	1.67719	0.00897676	0.172761	3.71037	4.30233	1.37606	0.771374
17493	TSPAN18	-1.31856	-1.31868	4.79468	0.00899429	0.172761	23.5471	47.27	14.6943	13.6919
13058	PCOLCE2	-1.57264	-1.57287	3.72104	0.00899524	0.172761	15.6355	33.2504	7.96148	8.46582
1179	BAIAP2L1	1.72636	1.72653	4.31558	0.00900752	0.172761	17.5268	6.10115	46.6631	31.607
450	ALDH18A1	1.52015	1.52018	6.29606	0.00901225	0.172761	59.5102	44.3956	88.2889	209.736
5408	GYPC	-2.18161	-2.18201	4.03777	0.00902144	0.172761	11.1744	39.4999	5.25851	5.90101
7165	LOC101106178	-1.60941	-1.61065	2.54855	0.00903017	0.172761	4.05686	5.415	1.59721	1.50418
7605	DDX21	2.42067	2.42122	2.96325	0.00903779	0.172761	6.67	1.85445	19.1665	26.5545
1691	C3H9orf114	1.8537	1.85426	2.55136	0.00906653	0.172979	4.8076	2.5406	10.9839	15.601
11112	LRRC71	-2.57398	-2.57765	1.54508	0.009085	0.172979	1.80465	5.87862	0.393159	0.88708
10676	LOC106991095	-2.72557	-2.72719	2.75333	0.00909299	0.172979	3.13288	16.7272	1.08119	1.90915
14150	PXMP2	-1.69956	-1.69977	4.30276	0.00909541	0.172979	22.4354	38.6468	13.5394	5.28391
2534	CHRM1	-4.66487	-4.74566	-1.37051	0.00910116	0.172979	0.534177	1.26103	0.0491449	0.0192843
12796	ORAI1	-1.68989	-1.69037	3.27001	0.00910462	0.172979	7.76723	18.7856	3.51386	4.70538
6074	IRF5	-1.92384	-1.9246	2.79134	0.00912115	0.173117	6.10695	14.9284	2.23609	3.29762
6333	KDELR3	1.441	1.44104	5.63953	0.00913975	0.173294	52.0462	32.082	87.3551	141.084
17068	TMEM255A	-2.54363	-2.54631	1.28813	0.00917327	0.173382	2.35327	7.88143	0.491449	1.25348
4558	FFAR2	2.12969	2.13005	3.15839	0.00918055	0.173382	9.13876	3.05985	38.4805	14.9839
14654	RND3	-1.18489	-1.18502	4.41223	0.00918276	0.173382	23.1862	35.0492	11.6228	13.9811
12395	NHSL2	-1.80315	-1.80354	3.63205	0.00918318	0.173382	10.8279	25.9809	7.19973	3.35547
3723	EBI3	-2.05533	-2.05656	2.53537	0.00920752	0.173382	3.81143	10.9042	1.2532	2.27555
5650	HOXA3	-2.33367	-2.33673	1.90581	0.00921818	0.173382	1.87684	5.65608	0.638884	0.848511
5794	ICA1	1.14735	1.14737	7.13984	0.00921853	0.173382	116.393	95.5785	191.051	278.485
5933	IL1R2	-4.56287	-4.64537	-1.20897	0.00924519	0.173382	0.230996	1.3723	0.0245725	0.0385687
13543	PLXNA4	-2.60077	-2.60285	1.7777	0.00924702	0.173382	2.30996	11.6645	1.47435	0.829227
141	ACOT9	-2.191	-2.19142	3.91778	0.00925163	0.173382	8.56127	39.5926	5.70081	4.84037
10691	LOC106991138	-1.76087	-1.76234	2.05018	0.00925177	0.173382	3.82586	5.43355	1.00747	1.71631
6282	KCNK2	-2.59183	-2.61355	0.395537	0.00926309	0.173382	0.851796	0.482158	0.122862	0.0964217
10407	KAZN	-1.8596	-1.86147	1.79251	0.00926617	0.173382	3.06069	4.96994	0.933754	1.27277
260	ADCY7	-2.24038	-2.24115	2.99816	0.00928208	0.173382	4.95197	22.7541	3.1207	2.73838
4512	FBXW9	-1.12437	-1.12463	3.89911	0.00928367	0.173382	13.7154	11.6089	6.41341	5.20677
3943	EMP3	-2.25368	-2.25439	3.28075	0.00929261	0.173382	5.16853	25.2762	3.29271	3.08549
3749	EDEM3	1.67131	1.67135	5.89836	0.00930243	0.173392	64.5344	28.8368	197.685	99.7964
4006	EPHA4	-2.89409	-2.89878	1.31524	0.00932279	0.173413	1.76134	6.02697	0.245725	0.790658
1919	CATHL1B	-8.58459	-8.62689	2.59277	0.00932699	0.173413	0.274307	53.8162	0.147435	0
8439	15 kDa protein B-like	-6.17869	-6.22121	0.157394	0.00933134	0.173413	0.216558	9.55044	0.0737174	0.057853
14341	RASA3	-2.30845	-2.30855	5.80292	0.00937296	0.17378	38.0998	196.461	21.7466	25.5903
8691	LOC105604326	-6.58203	-6.60301	1.98614	0.009373	0.17378	0.389805	26.0365	0.221152	0.057853
15244	SERPINA11	1.83245	1.83343	1.87375	0.00938447	0.17378	2.45433	1.74319	9.26382	5.70816
3760	EEF1A2	-3.27383	-3.27473	3.91841	0.00939143	0.17378	5.61608	49.0874	1.03204	4.58967
2523	CHODL	-2.82373	-2.82665	1.92386	0.00939752	0.17378	5.68827	6.32369	1.47435	0.231412
6970	CELA3B	2.10721	2.10721	12.6435	0.00943889	0.174373	3957.17	4248.55	25612.1	9742.89
1924	CATSPER4	-1.8305	-1.83105	2.85392	0.00944857	0.174379	12.3727	14.3535	4.6442	2.87337
6685	LDLRAD2	-3.2104	-3.21252	2.53452	0.00947363	0.174529	2.23777	20.0652	1.13033	1.27277
13830	PREP	1.29865	1.29875	4.34898	0.00948388	0.174529	17.4979	14.6316	28.7252	50.3128
15380	SH3RF3	-2.06227	-2.06367	2.00241	0.00948467	0.174529	3.39275	9.55044	1.37606	1.71631
5724	HSDL1	-1.10811	-1.10834	3.67912	0.00950247	0.174632	13.8597	14.8727	6.63457	6.69167
18158	WWC1	1.68739	1.68749	4.98139	0.00951035	0.174632	30.9678	10.4777	70.2281	63.3491
13221	PGAM5	1.17562	1.17568	5.16561	0.00952514	0.174632	26.6367	26.7969	46.6385	74.0519
7979	CES1	1.50619	1.5064	3.01094	0.00952759	0.174632	8.67677	8.71593	24.4005	25.0118
14353	RASGRP2	-4.74406	-4.74622	3.38748	0.00956001	0.174994	1.94903	66.7047	1.81836	0.752089
12599	NRN1	-3.00287	-3.0085	1.24626	0.00957598	0.174994	2.10783	5.02557	0.442304	0.44354
5980	INA	-3.36229	-3.36589	1.7771	0.00957984	0.174994	1.32822	13.3892	0.614312	0.809942
2856	COPZ2	-1.86585	-1.8662	3.99928	0.00958475	0.174994	10.5392	32.4344	4.42304	7.34733
2952	CREG2	-3.02774	-3.03226	0.960732	0.00959839	0.175072	1.11167	7.93706	0.466877	0.636383
2276	CDH8	-7.18824	-1.44269e+08	-2.11991	0.00961464	0.175198	0.129935	0.445069	0	0
2908	CPPED1	1.69284	1.69327	2.79413	0.00965134	0.175696	4.44667	4.71031	11.033	18.5708
882	ARPP21	-2.94017	-2.94981	0.924194	0.00968614	0.176158	1.51591	2.39225	0.0737174	0.424255
1863	CAPG	-2.58212	-2.58351	2.55018	0.00971522	0.17644	3.00294	17.3948	1.44978	1.94772
3842	EIF2S2	1.41999	1.42002	6.40884	0.00972053	0.17644	65.5883	60.6777	107.505	230.351
5926	IL18	-2.4158	-2.41787	1.60296	0.00977638	0.176757	3.19063	8.84574	1.62178	0.636383
15385	SHANK2	2.64328	2.64406	2.44784	0.00978591	0.176757	4.74985	1.35375	25.8994	12.3227
18142	WNT6	-6.82782	-6.9528	-0.453062	0.00979325	0.176757	0.0866234	5.30374	0.0245725	0.0192843
12409	NIPAL2	2.07105	2.07188	2.11296	0.0098052	0.176757	3.43606	1.79882	15.2104	6.82666
15554	SLC25A15	1.18011	1.18015	5.51458	0.00982826	0.176757	47.4985	31.6184	79.8851	99.4108
2437	CFAP43	-1.9495	-1.95239	1.18478	0.00983937	0.176757	2.0934	3.56055	0.688029	0.771374
16725	TF	1.26781	1.26783	6.80916	0.00984158	0.176757	84.5011	85.5274	161.417	247.997
15470	SLAIN1	1.20127	1.2014	3.99903	0.00985409	0.176757	13.7154	10.626	34.0329	21.9649
14538	RGS10	-4.45671	-4.4607	2.39904	0.00985414	0.176757	1.08279	29.0222	0.810891	0.559246
699	APOBEC3F	-2.40784	-2.4092	2.54081	0.00988056	0.176757	3.47937	14.6502	2.35896	1.06064
1148	B4GALNT1	-2.73551	-2.73747	2.31942	0.00988301	0.176757	2.16558	14.372	1.40063	1.07992
17	AARS	1.3158	1.31583	6.52726	0.0098868	0.176757	67.6961	70.5805	112.738	231.47
5278	GPX8	-1.48043	-1.4807	4.14861	0.0098903	0.176757	13.8742	24.7384	7.19973	6.63381
541	ANGPT1	-2.23796	-2.24138	0.771846	0.00989318	0.176757	2.90188	3.33802	0.958326	0.366402
7527	ZNF71	-2.52216	-2.53048	0.131649	0.00989686	0.176757	0.909545	2.35516	0.29487	0.269981
3579	DPM2	1.16716	1.16721	5.16054	0.00990098	0.176757	33.4366	23.0879	68.1886	58.7787
4980	GFPT1	1.73032	1.73043	4.5111	0.00990316	0.176757	25.5395	10.181	74.7003	43.9104
12301	NEFH	-6.21792	-6.30422	-0.479047	0.00992075	0.176757	0.346493	4.52487	0	0.057853
3958	ENO2	-2.53533	-2.53614	3.40642	0.00992372	0.176757	5.61608	28.3361	1.57264	4.26184
2818	COL8A2	-2.68106	-2.68354	1.57065	0.00992688	0.176757	2.41102	10.1068	1.08119	0.867795
17850	USP31	1.12949	1.1296	3.87382	0.00994699	0.176857	14.134	12.6288	27.472	31.0864
16024	SPA17	-2.05978	-2.06046	3.90908	0.00995617	0.176857	7.23305	19.6201	3.95617	2.48768
17540	TTC25	-2.67467	-2.69164	-0.265487	0.00996084	0.176857	0.692987	1.13122	0.147435	0.13499
4724	FOXS1	-2.03162	-2.03312	2.17073	0.00999141	0.17718	3.07513	8.69739	1.05662	1.81273

## Sheet: WT-PancTimecourse_CPM
gene	WT_panc_d65_1	WT_panc_d65_2	WT_panc_d80_1	WT_panc_d80_2	WT_panc_d100_1	WT_panc_d100_2	WT_panc_d120_1	WT_panc_d120_2	WT_panc_term_1	WT_panc_term_2
LOC106990386	0.100053	0.253208	0	0.0248888	0.260746	0.0156375	0.0144372	0.0927227	0	0
PDCD1	0.275146	0.306515	0.0843372	0.174221	0.0434576	0.281475	0.187684	0.723237	0.147435	0
D2HGDH	49.814	42.419	49.6043	52.4033	49.998	40.9233	51.281	75.2723	26.1205	22.1963
ING5	0.775413	0.639683	0.801203	1.94132	0.347661	1.81395	3.99911	0.426524	4.98821	2.91194
DTYMK	22.7746	24.4012	19.6084	19.3635	23.1629	13.7766	14.1918	28.6884	15.3332	28.9458
ATG4B	7.57903	8.08933	7.29517	9.6444	6.01888	10.0862	11.8097	4.28379	11.3771	18.1466
THAP4	31.7044	25.9338	35.1124	29.3936	52.1926	27.4282	19.9811	30.9879	21.0586	34.0754
LOC105612006	3.3768	2.90523	3.8514	2.81243	3.67217	2.98676	2.28108	2.81877	0.712601	2.27555
BOK	3.21421	3.42497	2.31927	2.72532	3.75908	1.67321	1.15498	10.014	0.958326	0.809942
STK25	47.2752	35.9822	50.7148	48.3215	53.605	40.1258	34.6782	54.9846	24.9656	37.0645
FARP2	17.6719	7.18311	11.6245	16.5386	13.9716	16.8885	11.6653	10.6631	10.6153	6.30598
SEPT2	168.102	185.042	153.803	160.259	132.937	149.244	147.909	150.266	123.87	156.473
HDLBP	278.823	265.628	291.975	332.676	559.538	420.195	493.147	352.736	1008.58	1379.43
ANO7	0.800426	0.199901	0.618473	1.02044	0.347661	0.484762	1.15498	0.482158	0.245725	0.0771374
PPP1R7	48.4008	47.2299	43.9818	38.8638	76.2464	40.0476	33.35	61.5122	21.4763	53.5333
PASK	7.86669	5.47729	6.83131	7.26752	5.36701	6.09862	6.33794	5.89716	4.74249	5.99743
MTERF4	32.6799	27.7463	31.5702	29.319	30.1813	27.6627	24.9187	34.4743	30.1013	38.9158
SNED1	20.0982	13.1135	19.7208	21.367	18.426	23.1279	27.835	24.4602	15.8247	16.4495
CROCC2	0.125067	0.106614	0.0562248	1.11999	0.0869152	0.578587	0.461991	0.778871	0.0491449	0.13499
C1H2orf54	3.98962	10.8213	9.96584	3.62132	8.49596	13.4326	13.9608	11.9983	0.565167	21.637
AGXT	0.3752	0.106614	0.0843372	0.0871107	0.195559	0.06255	0.794047	0.537792	0.589739	2.98907
KIF1A	1.16312	2.17226	1.05421	2.98665	0.977796	2.56455	4.25898	0.741781	2.21152	3.29762
GPR35	0.712879	0.679663	1.08233	0.323554	1.76003	0.2502	0.25987	4.39506	0.122862	0.366402
CAPN10	4.66498	3.78479	3.90762	5.27642	2.19461	4.28467	5.44283	3.0413	4.44762	5.1682
ANKMY1	1.00053	1.7458	1.51807	1.21955	1.78176	1.53247	1.81909	1.44647	0.860036	0.289265
GPC1	7.36642	9.19544	5.6787	8.72351	3.97637	7.69365	11.1744	3.15257	7.7649	11.2428
OTOS	0.437733	0.0133267	0.224899	0.485331	0.391118	0.344025	0.0866234	0.222534	0	0.154275
COPS9	44.4612	45.3908	40.8473	24.4159	51.1496	23.4875	13.2389	60.5479	14.2766	27.0752
olfactory receptor 12-like	0.11256	0.226554	0.238955	0.19911	0.239017	0.531675	0.230996	0.259624	0.29487	0.347118
NDUFA10	41.6096	36.1288	47.3553	40.6931	51.4973	29.7582	27.5895	56.9688	29.9293	52.492
HDAC4	3.36429	1.46594	0.70281	3.04887	1.54275	3.73736	7.30524	0.0741781	13.8589	11.2042
TWIST2	0.950506	1.42596	0.576304	1.20711	0.36939	0.031275	0.360931	0	0.344015	0.250696
LOC105609211	1.43827	1.38598	1.09638	1.8791	1.56447	0.922612	1.57366	1.20539	0.393159	0.289265
LOC105609212	0.45024	0.226554	0.29518	0.323554	0	0	0.0288745	0	0.147435	0.0385687
ASB1	34.5309	28.306	41.9718	39.486	31.2895	40.7826	39.2693	37.052	49.5872	44.5854
TRAF3IP1	34.9186	33.4368	27.3252	30.8745	20.0557	31.9787	23.4894	16.1337	19.9037	21.6563
PER2	0.287653	0.61303	0.182731	0.373332	0	0.906975	1.55922	0.333802	1.54807	1.29205
HES6	26.0514	21.3494	17.3875	10.5777	9.82142	5.11346	1.94903	3.69036	0.393159	0.925648
LOC106990827	0	0.159921	0.224899	0.335998	0.108644	0.1251	0.346493	0	0.884609	0.269981
ILKAP	65.4223	61.1297	55.0722	48.5704	57.6248	47.6787	34.0574	57.7662	27.3983	49.5993
KLHL30	0.1876	0	0.0140562	0.497775	0.108644	0.297112	0.129935	1.01995	0	0.404971
ESPNL	4.33981	1.59921	4.18875	6.17242	5.49739	4.86326	6.81437	5.26665	3.21899	5.0525
ESPNL	0.22512	0.0533069	0.0843372	0.671997	0.0869152	0.265837	1.77578	0.426524	0.982899	1.25348
LOC106990176	0.125067	0.0799604	0	0.0497775	0.0651864	0.031275	0.288745	0.296713	0.466877	0.192843
LOC106990828	0	0	0	0.0248888	0	0	0.360931	0	0.245725	0.0385687
SCLY	14.5953	17.3914	18.8634	17.1608	35.9829	29.0076	33.0179	34.3445	59.9077	73.1841
LOC105609220	3.66445	3.4916	3.16264	2.97421	5.01935	3.92501	2.42545	2.44788	3.31728	3.08549
UBE2F	19.1477	22.3889	20.6064	17.2106	23.1846	15.8095	11.1888	25.9067	15.8492	32.5712
RAMP1	13.1695	26.6002	25.5401	17.4844	38.4165	20.1098	11.7663	26.7041	11.5736	10.2978
RBM44	0.137573	0.133267	0.154618	0.0248888	0	0.093825	0	0	0	0.0385687
LRRFIP1	40.0463	39.8869	44.9236	37.9056	41.1544	38.6872	41.045	73.5662	39.6108	31.4913
RAB17	2.2512	6.17028	5.88955	4.10665	8.17003	7.52164	3.65262	9.30936	2.92412	3.85687
MLPH	0.325173	0.386475	0.913653	0.174221	1.282	0.390937	0.721861	1.50211	0.933754	0.269981
COL6A3	148.204	131.855	115.345	118.396	93.8902	93.5591	149.194	239.985	146.01	101.339
COPS8	58.8313	63.8084	53.7087	48.1473	52.1274	43.785	36.7716	59.9916	37.9399	72.2198
LOC105609224	1.30069	0.972851	0.716866	0.90844	1.80349	0.297112	0.25987	3.93144	2.01494	0.482108
ACKR3	5.16525	8.54244	3.42971	4.38042	6.84457	4.06575	7.0598	16.4675	5.5288	8.2537
IQCA1	0.400213	0.786277	0.154618	1.10755	0.347661	0.516037	0.230996	0.927227	0.221152	0.0771374
AGAP1	1.52581	2.02566	0.773091	2.22754	0.803966	3.47152	4.77872	0.389435	16.4881	5.86244
SH3BP4	16.5088	15.2058	15.7992	18.8657	19.9905	21.7205	28.2681	15.7814	60.694	46.3017
ARL4C	1.45077	1.61253	1.41968	1.51821	0.0869152	1.28227	1.01061	2.61478	0.688029	0.501393
SPP2	4.62746	0.386475	0.070281	0.124444	4.08502	1.32919	0.952857	5.87862	1.9658	1.88987
TRPM8	3.73949	4.25123	1.15261	1.41866	0.36939	0.766237	1.93459	2.67041	0.982899	0.269981
TRPM8	1.00053	1.38598	0.576304	0.410665	1.34719	0.6255	2.29552	0	1.4252	0.269981
HJURP	2.58888	3.73148	5.49597	4.19376	3.97637	4.19085	6.20801	2.05844	6.95401	1.44633
LOC105616272	0.45024	0.359822	0.253012	0.223999	0.17383	0.140737	0.216558	0.222534	0.417732	0.0192843
UGT1A1	0.11256	0.159921	0	0.0497775	0.0869152	0.359662	1.15498	0	0.19658	0.0192843
UGT1A6	0.0125067	0.173248	0	0	0	0	0.0288745	0	1.52349	0.327834
USP40	68.9617	57.958	62.8172	68.2201	73.4216	78.6722	80.9351	75.0683	138.269	90.0771
DGKD	3.23922	3.03849	4.00602	6.95641	0.91261	7.28707	9.12433	2.29952	10.8119	8.77437
ATG16L1	1.70091	3.05182	2.38955	3.83287	0.869152	6.20809	8.66234	0.482158	13.048	7.67517
ATG16L1	0.125067	0.0799604	0.0421686	0.111999	0	0.18765	0.216558	0	0.786319	0.269981
LOC105616475	1.35072	0.839584	1.3494	1.28177	2.39017	0.906975	1.32822	0.315257	0.466877	0.925648
INPP5D	4.95264	6.70335	8.43372	3.19821	3.86773	4.03447	4.0713	15.6887	4.15275	1.69702
NGEF	1.21315	0.999505	0.70281	0.497775	3.17241	1.23536	1.19829	0.81596	0.319442	0.424255
GIGYF2	32.905	27.7196	35.5341	38.2914	33.7448	38.3901	45.7227	33.8809	66.7388	52.3763
KCNJ13	0.175093	0.439782	0.0843372	0.0373332	0	0.265837	0.0288745	0	0.0245725	0.057853
EFHD1	3.23922	8.6757	5.38352	4.84087	2.08597	4.33159	4.51885	10.6075	3.78416	1.8513
ZSCAN20	4.86509	3.06515	4.94778	5.11464	4.95417	4.19085	6.00589	2.83731	7.61746	6.71095
GJB5	0	0.186574	0.182731	0.0622219	0.260746	0.0781875	0.548615	0.890138	0.688029	0.424255
GJB3	1.80096	1.29269	0.477911	0.360887	0.434576	0.172012	0.230996	0.537792	0.221152	0.0964217
GJA4	13.4697	20.9629	21.7731	18.6541	14.9711	17.686	11.16	33.2689	9.28839	7.23163
SMIM12	6.05322	4.73099	5.31324	4.55464	4.93244	5.08219	4.27342	6.34223	3.1207	4.85965
DLGAP3	0.537786	0.306515	0.674698	0.472887	0.304203	0.0156375	0.274307	0.111267	0.147435	0.250696
ZMYM6NB	2.27621	3.02517	3.21887	2.91199	4.21539	3.65917	2.97407	3.76454	6.63457	3.99186
ZMYM6	19.2352	20.7897	17.2751	19.4381	14.5583	21.8612	22.3921	21.9753	22.6804	12.9976
ZMYM1	11.4936	13.8198	13.5923	15.2568	14.6235	20.36	22.8686	11.0525	20.3214	11.9949
LOC105602558	0.15008	0.0133267	0.168674	0.19911	0	0.281475	0.216558	0	0.909181	0.289265
SFPQ	408.805	389.167	336.295	343.092	299.901	326.511	293.336	332.893	247.125	364.32
RPS2	521.59	647.852	600.748	554.372	1045.72	653.022	583.278	726.853	345.169	571.356
ZMYM4	21.8491	23.3351	17.5984	20.0852	20.4033	25.3953	27.373	17.7657	23.8107	20.6342
LOC101109400	5.04018	6.80996	5.13051	3.21065	7.49644	3.86246	2.95963	10.2551	1.15491	2.96979
RPS15	190.076	262.883	221.174	180.854	296.837	196.141	153.006	201.765	114.213	160.909
KIAA0319L	64.4718	52.0009	64.771	64.8601	82.7216	67.6322	64.8809	62.9772	81.4331	65.1811
NCDN	12.5817	10.9546	14.3654	12.7555	10.2125	9.8829	9.60075	13.964	18.4293	28.9072
TFAP2E	0.837946	0.279861	0.253012	0.970662	0.673593	1.32919	0.822922	0.278168	0.540594	1.36919
PSMB2	47.7629	56.572	49.7168	40.8798	52.1709	37.53	31.5165	42.2259	33.3448	104.213
C1H1orf216	0.550293	0.746297	0.759035	1.28177	0.217288	0.8757	1.60253	0.241079	1.54807	1.07992
CLSPN	12.1815	11.6609	10.1064	10.4408	6.77939	10.0549	9.62963	5.54482	14.1537	12.5734
AGO4	6.81613	6.35685	7.8293	7.49152	7.34434	7.78747	9.10989	7.82579	8.89523	4.45468
AGO1	41.1469	38.0212	37.9517	41.0789	27.2914	38.9686	38.8361	36.4771	41.9206	26.2267
AGO3	22.8997	19.4437	22.9959	21.8275	26.4222	25.7237	26.0448	21.9011	32.5339	27.0559
TEKT2	11.2935	7.04984	20.9016	14.5724	17.0137	15.184	4.93753	5.37792	2.65383	4.8018
ADPRHL2	24.7382	23.0552	33.3554	27.4772	35.1137	28.1162	16.0975	26.8525	14.424	22.6205
COL8A2	3.28925	3.11846	1.67269	2.05332	3.5418	1.251	2.41102	10.1068	1.08119	0.867795
TRAPPC3	23.3624	26.8534	25.1606	23.3083	26.683	23.034	18.5085	27.0565	17.9379	26.5931
MAP7D1	35.5439	37.0083	27.0441	30.7376	21.7288	23.597	19.9522	37.1262	19.5843	24.8382
THRAP3	101.629	96.952	114.685	126.746	88.9577	116.296	124.449	85.6387	125.909	113.778
SH3D21	4.69	4.27788	3.35943	5.4382	5.04108	6.78667	4.87978	7.82579	2.50639	5.49604
EVA1B	17.4093	19.7502	19.8052	13.8879	22.8587	10.6179	6.17913	32.9166	3.56301	2.75766
LOC105603009	13.9449	8.64905	12.3695	10.2044	15.6013	7.20889	5.21184	20.807	2.89955	7.86801
STK40	1.35072	2.01234	2.502	2.51377	0.282474	2.28307	4.38892	1.0014	7.00315	6.53739
LSM10	6.97871	8.22259	6.14256	7.23019	8.17003	7.44345	5.11078	6.4535	7.61746	8.83223
OSCP1	6.61602	6.74333	6.55019	7.30485	10.9079	6.39574	6.07807	5.7859	3.6613	2.79623
MRPS15	30.4537	34.4763	37.01	25.7972	37.656	24.9887	21.0062	43.5426	20.69	44.0069
CSF3R	0.0250133	0.199901	0.126506	0.0373332	0.0651864	0.0469125	0.0721861	3.13403	0.688029	0
LOC105604996	0.362693	0.226554	0.520079	0.248888	0.217288	0.7506	0.25987	0.0741781	0.270297	0.0385687
ZC3H12A	1.52581	0.986178	1.96787	1.6551	0.651864	1.20409	1.80465	4.78449	2.21152	1.25348
MEAF6	2.8265	5.34402	2.3755	2.9991	1.23854	3.29951	4.70654	1.33521	5.97111	5.11035
SNIP1	5.71554	8.00937	8.77107	8.6364	8.12657	8.58498	9.42751	9.51335	10.2713	12.7855
DNALI1	1.48829	0.759624	1.04016	0.559997	1.69485	0.719325	0.216558	0.0556336	0.270297	0.115706
GNL2	24.1754	22.8953	32.6244	25.735	26.9872	26.615	22.421	29.4487	30.7647	56.5224
RSPO1	0.200107	0.173248	0	0.223999	0.195559	0.031275	0.101061	0.519247	0.122862	0
C1H1orf109	4.18973	4.66436	5.9036	6.78219	8.64806	5.89534	5.67383	6.88002	8.45293	6.07457
CDCA8	18.0346	18.764	19.5522	11.8097	16.3401	13.8079	9.90394	11.5162	10.9347	7.09664
EPHA10	2.30122	2.692	1.98192	1.9911	0.325932	1.0008	1.09723	2.48497	0.417732	1.42704
MANEAL	10.3305	11.3544	10.0783	8.82307	5.4322	6.59902	4.3456	5.04411	4.20189	7.40519
YRDC	25.7012	25.6673	27.2971	26.9421	30.8984	24.9105	20.1399	23.3661	36.4164	79.0272
C1H1orf122	14.3576	12.5405	13.761	11.9591	18.3826	9.03847	6.67	15.1694	8.42836	23.469
MTF1	1.11309	1.33267	1.04016	1.23199	1.60793	1.48556	1.27048	1.33521	3.19442	2.19841
INPP5B	18.1472	18.7374	18.8494	18.903	16.4922	16.9667	18.2775	21.2706	20.1986	15.6975
SF3A3	70.5	72.724	71.8131	61.0148	77.8543	52.5107	41.4493	72.7131	42.6824	78.5258
FHL3	11.3686	12.154	12.0743	11.0008	10.0604	8.97592	8.50353	10.626	5.28308	8.003
UTP11L	29.6283	30.8514	35.5903	27.5519	31.2895	26.0677	21.8291	36.7738	24.9656	58.6051
RRAGC	10.9558	19.577	14.8715	16.7253	11.7553	17.3263	17.83	9.04973	25.5554	23.1219
MYCBP	22.1368	28.2127	28.2248	23.6319	29.0949	22.6744	20.3132	21.8826	22.1152	31.7613
RHBDL2	0.625333	1.30602	0.801203	0.460442	1.04298	0.516037	0.332056	0	0.540594	0.366402
AKIRIN1	1.45077	2.1456	0.744979	3.72087	0.54322	2.92421	4.67766	0	10.2959	7.11592
NDUFS5	158.184	168.783	162.869	117.861	267.156	110.651	66.0359	255.377	57.5241	123.632
MACF1	79.5674	72.1509	76.0581	84.3605	75.2686	85.3494	93.611	95.0407	82.2195	47.2466
KIAA0754	1.48829	1.13277	1.15261	1.29422	1.21681	0.656775	1.8624	0.853049	4.54591	0.501393
BMP8A	1.70091	0.439782	1.88353	0.70933	1.69485	1.61066	0.461991	2.57769	0.516022	1.33062
PABPC4	218.491	230.499	276.12	317.929	386.794	379.037	412.905	278.187	500.959	698.093
HEYL	45.9745	44.6979	60.02	60.2557	65.4906	70.3687	97.6967	61.401	129.669	149.434
NT5C1A	0	0.439782	0	0	0	0	0.0866234	0	0.344015	0.327834
HPCAL4	6.17829	6.10364	4.04819	3.77065	4.60651	4.2534	5.57277	4.71031	2.99784	1.83201
PPIE	26.239	27.7329	31.8935	25.8968	27.4435	22.4398	23.3306	20.6586	19.9283	26.4003
BMP8B	1.91352	0.73297	1.95381	0.783996	1.89041	1.84522	0.866234	2.59624	1.15491	2.37197
LOC105615285	0.237626	0	0.154618	0.0373332	0.0217288	0.0156375	0.0577489	0	0.29487	0.250696
TRIT1	36.9447	35.4225	41.1847	40.2327	39.0684	37.7802	32.2239	37.6269	32.2391	36.7559
MYCL	4.5149	7.10315	4.61043	5.38842	4.12847	3.23696	4.02799	7.02838	2.21152	1.83201
MFSD2A	0.650346	0.892891	1.1245	0.659552	0.564949	0.3753	0.25987	1.42793	4.34933	2.52625
CAP1	78.3917	96.7387	76.6625	79.6814	74.9644	72.8864	77.7733	89.6814	92.2696	102.149
PPT1	58.5687	75.0828	63.5902	56.2362	55.5823	56.4357	60.6363	69.542	53.1502	45.4725
RLF	12.1315	14.9126	14.4638	17.0364	10.8644	18.2177	23.8936	13.1852	22.1398	16.3531
TMCO2	0.875466	0.759624	1.46184	0.684441	0.956067	0.860062	0.981731	1.11267	0.761746	0.520677
ZMPSTE24	12.0564	14.1263	12.6365	12.5191	15.1015	13.5264	12.185	13.5931	19.1174	29.7172
LOC105612074	0.0625333	0.159921	0.11245	0.149333	0.152102	0.0781875	0.115498	1.26103	0.319442	0.173559
COL9A2	3.752	3.70483	4.35742	2.40177	1.04298	0.516037	0.332056	22.7727	0.516022	0
SMAP2	27.5647	23.0552	30.8112	27.9376	24.358	27.6158	23.0996	39.1104	20.9849	26.3038
ZFP69B	3.23922	2.98519	1.0261	2.09066	2.23807	2.09542	1.03948	0.593425	0.565167	0.983501
ZFP69	13.4071	13.2201	13.4658	12.3573	8.71325	12.9791	12.0984	9.21663	10.7136	10.5292
EXO5	10.2054	9.72851	9.12247	9.7564	11.299	10.4615	9.09545	11.1453	9.11638	8.75509
ZNF684	2.2512	2.0923	1.46184	2.51377	2.564	2.26744	2.26664	1.57629	1.6955	1.21491
RIMS3	1.25067	0.786277	2.16465	0.783996	0.782237	1.1259	0.548615	0.649059	0.245725	0.88708
LOC105616475	11.7187	8.94224	15.1385	13.9128	6.49691	12.682	10.4814	11.3493	18.2082	7.2702
NFYC	45.8119	48.2694	51.1927	54.1082	52.7793	53.8712	55.3234	38.9621	35.0895	48.2687
KCNQ4	0.400213	0.186574	0.491967	0.236443	0.195559	0.547312	2.33883	0	5.0865	2.3334
CITED4	18.5224	12.074	18.7369	18.119	33.3972	21.9707	19.4469	20.9739	19.7071	20.21
CTPS1	29.8409	20.3899	26.6084	24.7643	16.5139	20.1255	19.548	24.8682	25.7519	57.4673
SLFNL1	0.0500266	0	0.281124	0.348443	0.391118	0.093825	0.0866234	0.760326	0.221152	0.0964217
SCMH1	9.00479	9.26208	8.99597	9.8684	8.03966	10.7742	11.7952	6.99129	13.4166	17.6452
LOC105606247	2.61389	2.74531	0.59036	1.86666	1.52102	2.2518	2.22333	2.0399	2.01494	2.4684
FOXO6	1.73843	2.02566	2.06626	1.50577	1.52102	0.985162	0.996169	0.482158	1.99037	1.87058
HIVEP3	0.15008	0.386475	0.140562	0.0746663	0	0.359662	0.0721861	0.797415	0.319442	0.115706
GUCA2B	2.31373	3.45162	2.99397	1.85421	2.02078	0.6255	0.173247	0.241079	0.0491449	1.63917
GUCA2A	1.37573	0.61303	0.730922	0.39822	3.58525	0.0469125	0.158809	0.667603	0.0491449	0.88708
FOXJ3	23.0748	20.7897	22.504	25.6354	18.9041	22.9871	24.5433	23.8297	27.4474	21.0392
RIMKLA	1.62587	1.33267	1.99598	1.19466	0.738779	1.01644	0.765173	1.55774	0.712601	0.732805
ZMYND12	2.12613	1.75913	1.72891	1.8791	0.564949	1.0008	0.67855	0.630514	0.860036	0.694236
PPCS	2.01357	2.8919	2.8253	2.38932	1.36891	2.23616	3.2195	0.81596	4.32475	4.8018
LOC106990834	0.0125067	0.106614	0.126506	0.19911	0	0.156375	0.25987	0	0.245725	0.0385687
CCDC30	0.675359	0.439782	0.674698	0.721774	0.391118	0.781875	0.765173	0.686148	0.565167	0.347118
CCDC30	13.3196	9.08883	9.5301	10.1422	5.93196	7.83439	6.00589	3.70891	2.92412	3.31691
PPIH	45.3742	52.4274	41.0863	33.5376	49.9763	31.5877	19.2159	46.9548	16.1195	42.0591
YBX1	296.045	388.861	310.993	283.906	296.033	283.539	265.905	274.682	312.635	512.809
CLDN19	0.137573	0.0399802	0	0.136888	0.782237	0.0156375	0.0721861	0	0.0245725	0
P3H1	59.6317	60.8365	47.7911	44.7002	37.6995	38.0148	34.8082	53.0374	31.0596	38.4144
C1H1orf50	22.0492	24.5612	23.2771	21.3048	23.2933	17.8111	18.7684	14.6131	13.6623	20.3257
TMEM269	6.61602	6.74333	4.79316	6.27197	6.10579	6.67721	5.9337	5.35937	3.24357	4.97536
SVBP	38.7831	46.3504	38.0642	26.3821	38.6555	22.6587	15.6211	35.8095	4.96364	8.96722
ERMAP	0.400213	0.0399802	0.337349	0.136888	0.0434576	0.0156375	0.317619	2.8744	0	0
ZNF691	12.7443	13.4867	15.6586	14.7217	16.4704	13.7297	13.1379	10.9969	11.5491	11.5513
LOC105616011	1.03805	0.839584	0.576304	0.360887	0	0.0781875	0.230996	0.370891	0.147435	0.0192843
SLC2A1	17.3217	20.5098	15.0542	14.6222	9.19128	12.6195	15.1013	18.9711	14.8663	6.96165
FAM183A	0.437733	0.333168	0.477911	0.161777	0.738779	0.31275	0.158809	0.0185445	0.0982899	0.057853
EBNA1BP2	36.4944	39.6337	34.1003	32.0941	38.6338	34.6058	25.9437	38.3316	22.7541	73.4348
CFAP57	1.15061	1.05281	1.251	0.609775	1.62966	0.8757	0.837359	0.500702	0.688029	0.192843
TMEM125	40.0588	43.5518	56.8011	43.4433	155.578	68.7424	63.1629	75.3835	56.3938	109.304
C1H1orf210	20.0732	19.5636	23.1365	23.3083	39.0249	30.3837	35.8476	14.0382	65.6331	47.6323
HGPRT	32.0671	25.4141	38.4015	39.0878	48.8029	41.4237	35.068	23.9781	31.1579	19.4
TIE1	16.5463	14.4995	21.6325	17.4346	13.8412	18.249	19.6635	33.6583	11.9668	7.03878
SINHCAF	1.3132	3.2384	2.36144	2.96176	1.282	4.01884	5.90483	0.352346	9.65698	6.38312
CDC20	35.5814	37.7546	38.9638	34.0105	43.7184	32.2445	24.8176	24.349	25.7765	15.5817
ELOVL1	39.3459	41.6061	39.512	41.8878	40.2852	41.971	40.2365	41.4656	61.9718	73.2805
MED8	19.4604	17.7246	24.4016	19.8612	23.2933	16.6227	13.5999	23.4774	16.611	20.9428
LOC105616074	0.0750399	0	0	0.124444	0	0.093825	0.0144372	0	1.08119	0
SZT2	8.77967	10.1816	9.92368	14.871	5.49739	13.6984	22.7242	7.08401	34.0083	13.4798
HYI	77.2911	65.7807	50.771	55.4522	152.384	82.8787	66.007	64.7204	26.956	39.5715
PTPRF	94.5753	83.4786	92.3914	99.5924	99.67	101.628	113.289	52.3141	104.015	98.678
KDM4A	26.4016	32.1041	29.771	36.9598	19.7732	36.3572	32.8014	23.5887	35.0158	37.2381
ST3GAL3	27.8773	29.652	29.5602	26.8923	31.4416	27.2562	24.2979	36.5698	16.4881	19.0722
ARTN	1.00053	0.546396	0.421686	0.522664	0.304203	0.43785	0.202121	1.26103	0.540594	0.539961
LOC106990836	2.48882	1.87907	0.913653	1.23199	2.06424	1.45429	2.33883	0	0.810891	3.23977
IPO13	26.8768	24.4012	25.8353	23.5697	21.8157	21.7987	17.6712	24.7199	23.3193	38.8579
DPH2	9.69266	10.3682	12.6646	15.8417	11.3424	12.7915	15.3756	8.91992	14.6698	17.7609
ATP6V0B	60.8699	72.6973	67.7087	61.5499	85.4811	70.0873	61.8346	73.1397	75.9289	70.7542
B4GALT2	33.843	33.4234	32.4136	32.2061	28.2909	25.3953	23.2151	26.9081	15.9967	25.2046
CCDC24	15.0205	9.79515	14.1827	12.2702	6.47518	9.52323	7.70948	18.4704	2.70297	3.27834
SLC6A9	0.0125067	0.386475	0.0562248	0.535109	0.152102	0.3753	0.51974	0.129812	6.60999	2.64195
DMAP1	32.2297	25.4008	32.8493	27.7012	44.6962	25.9582	21.2227	42.7081	16.8321	29.3508
ERI3	47.2627	41.9126	46.7369	43.966	48.8464	42.0961	33.6387	47.6038	26.2188	35.9846
RNF220	25.9263	27.493	25.9056	28.7092	21.8592	35.6379	36.3096	16.3192	40.4217	46.2438
LOC105607754	3.80202	5.1841	2.44578	2.50132	4.06329	2.93985	3.63818	3.13403	2.50639	2.54553
TMEM53	11.4936	10.4482	10.4156	10.1173	9.06091	9.58578	6.29463	7.65889	5.50423	5.61174
C1H1orf228	16.3712	13.6199	9.29115	8.8604	11.1251	6.81795	6.75662	17.5431	16.2424	2.73838
LOC106990837	0	0.0666337	0.421686	0.124444	0	0.0781875	0.0144372	0	0.344015	0.154275
KIF2C	13.4947	14.8726	10.8092	8.71107	7.58335	7.47472	7.16086	8.4934	6.75743	4.76323
RPS8	4341.91	5678.51	4867.24	3755.64	9127.73	4901.81	3673.71	6258.6	1800.67	3669.15
BEST4	1.65088	1.62586	0.393574	0.460442	9.71278	5.39494	33.7975	1.33521	0.638884	50.2743
PLK3	4.3148	4.21125	2.53012	4.15642	2.73783	2.67401	3.47937	1.16831	7.4946	7.71374
BTBD19	2.05109	2.85192	1.57429	3.17332	1.5862	1.46992	3.36387	2.48497	5.33222	3.4519
PTCH2	5.99069	3.86475	7.52007	8.08885	4.58478	4.70689	6.13582	8.69739	1.67093	1.58132
EIF2B3	20.9612	22.4822	23.2911	17.9199	24.0321	18.9839	16.1264	22.7541	14.6452	30.315
HECTD3	32.3422	21.8958	30.4879	27.3403	31.5068	28.2882	28.5135	37.6269	34.77	31.2985
UROD	46.6123	42.7921	44.5441	34.2221	50.3456	27.3813	21.4104	52.7221	18.5522	21.502
ZSWIM5	4.40234	4.19792	7.16866	5.59997	3.60698	4.09702	4.99528	1.68755	3.14528	6.32526
LOC105608026	0	0.133267	0.140562	0.0871107	0.17383	0.43785	0.606363	0.834504	0.0737174	0.057853
HPDL	1.52581	1.41263	3.06425	2.8871	1.93386	1.98596	3.37831	2.83731	6.0694	18.7251
MUTYH	18.5974	15.9121	16.9377	18.4301	19.1431	17.1856	19.0571	19.7685	13.0726	15.6396
TOE1	21.9117	22.4422	25.1184	20.4461	31.3112	22.7056	22.7098	30.7283	23.0244	32.1277
TESK2	7.56653	7.60956	6.04417	7.04352	12.7331	10.3207	11.6942	8.86429	7.15059	5.12963
CCDC163	1.46328	1.49259	1.63052	1.24444	1.89041	1.76704	1.68916	0.908682	1.84293	1.79344
MMACHC	7.5165	8.44915	9.58633	8.51196	10.495	10.696	9.00883	8.40068	14.2029	22.042
PRDX1	190.526	233.085	177.923	136.303	176.59	102.895	79.9245	206.03	82.3423	236.696
AKR1A1	69.3619	69.5655	83.4517	68.7552	98.1925	68.1169	58.7595	81.5589	48.0637	37.8744
NASP	145.227	154.204	126.365	118.321	109.166	98.4693	93.4377	90.2377	64.3307	86.7602
CCDC17	7.17882	7.22309	8.9538	8.73596	6.41	12.3693	12.3727	7.52908	5.43051	13.6919
GPBP1L1	88.347	77.7482	77.7589	85.6671	99.8656	107.539	104.396	77.3307	95.1692	66.0681
TMEM69	9.21741	10.5148	12.1164	10.1546	22.4241	12.0565	8.67677	13.9455	6.48713	11.7634
IPP	11.6062	11.0212	9.22087	9.89329	16.7529	12.51	14.134	11.4791	18.6751	14.579
MAST2	63.3212	56.4787	45.9497	43.2069	45.7391	62.4562	54.7893	49.3841	97.4052	88.7272
PIK3R3	11.6687	12.0474	7.96986	9.4204	4.60651	6.47392	4.56216	2.85586	2.16238	2.35269
TSPAN1	9.7677	6.55675	9.96584	10.9386	25.9225	12.4474	11.8385	8.47485	4.49676	4.1847
POMGNT1	64.3718	66.7936	64.0963	72.9863	65.143	72.4485	87.8072	48.1045	62.2175	86.5095
LURAP1	4.55242	3.87808	7.35139	7.6533	7.14878	8.64753	12.0984	3.94999	5.67624	2.73838
RAD54L	24.8132	22.8553	17.5843	16.9866	16.8181	17.1387	16.4729	20.399	16.9796	11.397
LRRC41	74.6522	73.5103	84.1545	89.0894	68.902	85.8655	93.8275	56.7463	88.9277	148.721
UQCRH	276.034	353.492	317.122	209.377	501.197	240.254	136.056	431.16	64.8959	211.183
TRA2A	34.4558	31.5444	25.5823	31.671	27.5521	35.6066	33.2634	23.9781	21.4518	25.9374
NSUN4	4.21474	5.27739	6.14256	5.1022	5.47566	5.94225	6.49675	6.15679	10.3696	12.1491
FAAH	33.3553	26.92	34.4799	31.335	42.9361	32.0569	27.3585	34.1961	26.2434	33.1691
LOC101103602	0.11256	0.119941	0.0421686	0.0497775	0.239017	0.109462	0.0144372	0	0.0245725	0.308549
DMBX1	1.25067	0.453109	0.520079	1.15733	0.260746	0.2502	0.0288745	0	0.319442	0.559246
MKNK1	15.4082	16.0454	13.0863	16.7253	18.8606	18.9839	21.2227	13.6488	59.5145	64.3711
MOB3C	9.40501	11.4343	8.93974	8.46218	9.19128	9.06975	8.37359	11.3863	8.33007	4.76323
ATPAF1	24.2254	30.4249	22.3494	25.9963	22.837	23.5344	23.8359	24.349	37.3747	35.3096
TEX38	0.137573	0.173248	0.238955	0.0871107	0.195559	0.56295	0.115498	0.241079	0.417732	0.231412
EFCAB14	22.3744	27.8795	28.3935	27.8132	28.6386	35.0436	50.7902	31.3774	77.0347	48.5772
CYP4B1	0	0	0	0	0	0	0	0.556336	0.442304	0
CYP4X1	1.00053	0.346495	0.744979	0.124444	0	0.516037	0.158809	0.482158	0.0737174	0.0192843
PDZK1IP1	1.3132	2.26554	0.421686	0.186666	0.673593	0.344025	0.750736	0.519247	0.688029	0.347118
TAL1	1.66339	1.46594	1.86947	2.12799	1.62966	2.34562	2.88745	10.9969	2.65383	0.925648
STIL	3.50186	3.26505	2.99397	3.70843	2.43363	2.48636	2.75751	3.50492	5.06193	2.00557
CMPK1	41.6722	47.6564	36.1947	39.5234	40.5459	38.953	34.5338	35.4201	48.2849	116.323
FOXE3	0.650346	0.199901	0.393574	0.335998	0.239017	0.234562	1.16942	1.33521	0.589739	0.327834
FOXD2	0.11256	0.0932871	0	0.0995551	0	0.06255	0.375368	0.259624	0	0
TRABD2B	0	0.106614	0.238955	0.0622219	0.152102	0.093825	0.317619	0	0.0982899	0.0385687
SLC5A9	0	0.413129	0	0.286221	2.62919	0.547312	0.461991	0.964316	0.172007	0.115706
SPATA6	0.775413	0.812931	0.857428	0.559997	0.304203	0.5004	0.548615	1.20539	1.27777	0.212128
AGBL4	1.1256	0.266535	0.576304	0.70933	0.36939	0.109462	0.115498	0.315257	0.172007	0.327834
BEND5	27.3521	19.7369	23.3192	18.8657	18.4912	13.7454	10.6114	16.3934	7.39631	8.85151
LOC105609526	35.9691	29.652	39.8493	41.166	30.203	42.5965	36.9882	23.8668	17.7905	23.6426
LOC105615329	1.52581	1.23939	2.26305	2.20266	2.08597	2.58019	1.84796	0.890138	1.00747	1.50418
ELAVL4	13.6448	10.4881	10.3735	12.1457	7.25742	8.05331	6.65556	6.24951	1.59721	4.78252
DMRTA2	0.0625333	0.173248	0	0.111999	0.0869152	0.109462	0	0.40798	0.393159	0.0964217
FAF1	32.8675	35.3425	35.8574	33.6994	51.0192	39.0468	35.0536	38.2388	26.956	57.7759
CDKN2C	10.8183	11.1012	12.9739	10.6026	12.7983	9.11666	7.76723	12.1652	5.92196	2.79623
RNF11	38.6581	41.4994	42.3935	43.07	37.8733	44.4887	42.3877	38.6468	43.8618	45.1832
TTC39A	26.4141	23.6016	25.2449	29.4683	31.5068	30.0084	31.9063	19.0823	46.9088	60.3021
EPS15	25.1634	23.4417	24.3313	24.6025	19.6646	19.7032	26.3191	33.7325	42.3138	33.0341
OSBPL9	24.5881	29.6786	23.4036	29.767	23.6844	31.8067	35.5156	27.075	32.6568	28.4637
NRDC	48.5633	48.4027	46.7369	49.6407	39.1336	49.1017	52.9991	52.24	66.8617	93.6255
LOC106990841	2.67642	1.01283	0.576304	1.11999	2.97685	1.56375	1.19829	1.76173	0.368587	1.15706
RAB3B	0.775413	0.666337	0.449798	0.808885	1.10817	1.14154	0.822922	0.519247	0.589739	0.289265
TXNDC12	71.1254	73.9234	72.7127	68.7055	92.4126	72.8082	66.5267	63.1441	48.3095	111.56
KTI12	7.3289	7.4763	6.90159	7.27997	12.82	8.33478	6.72775	7.25091	15.0383	21.0585
BTF3L4	29.8159	37.3148	33.1164	33.239	31.7023	33.1515	29.0477	26.6856	30.7893	43.9297
EIF1AX	0.0125067	0.0666337	0.0843372	0.211555	0.0217288	0.031275	0.101061	0	0.663457	0.0771374
LOC106990795	0.100053	0.106614	0.126506	0.298665	0.152102	0.234562	0.41868	0	0.810891	0.173559
ZFYVE9	10.5806	12.3672	10.514	17.1608	10.4733	14.496	14.726	7.93706	17.9133	18.0116
CC2D1B	24.9508	21.2028	21.3654	26.3697	20.1209	28.3664	30.3037	28.1506	40.52	41.1913
LOC105609509	0	0.0932871	0.140562	0.136888	0	0.031275	0.202121	0	0.147435	0.0192843
ORC1	5.02768	5.49061	3.66867	4.10665	2.91166	4.89454	6.03476	4.06125	6.46256	7.54018
PRPF38A	26.1889	24.7211	28.0843	26.3697	29.4425	27.6784	24.1102	27.2048	25.0885	38.4723
ZCCHC11	18.785	18.9506	22.8132	24.4781	21.229	26.5994	32.3683	18.118	40.3726	29.9679
GPX7	38.7331	56.1855	39.1043	25.6105	36.8955	28.9919	35.9487	30.5429	15.0138	25.8217
FAM159A	0.03752	0.0533069	0	0.0497775	0.282474	0.18765	0	0	0.172007	0.0192843
COA7	4.67749	5.13079	3.58433	5.67464	7.10532	5.91097	4.47554	5.15538	8.72322	13.0748
ZYG11B	29.1655	27.8928	27.1144	28.1119	27.2696	28.2413	29.0333	29.4487	29.8555	23.334
ATP6V1D	25.1259	27.6796	27.8172	21.7777	17.2744	19.2341	16.1553	22.2164	13.2691	18.4165
ECHDC2	19.648	18.8173	23.6425	23.7688	27.0741	25.1451	30.2604	24.5901	26.7103	16.1217
ECHDC2	1.18813	1.73248	0.829316	1.48088	0.782237	1.81395	2.51208	0.834504	1.9658	1.36919
SCP2	129.406	146.407	119.042	114.974	157.86	122.066	117.837	102.774	93.3262	109.092
PODN	2.67642	1.71915	2.26305	2.14043	1.62966	3.65917	6.10695	10.0697	7.37174	7.59803
SLC1A7	0.737893	0.359822	0.463855	0.385776	0	0.218925	0.0721861	1.05704	0.172007	0.154275
CPT2	10.8183	13.3534	15.6445	14.0124	14.3627	17.0136	14.7837	12.907	29.2167	22.0613
C1H1orf123	46.4997	47.4165	62.3533	54.5686	54.6045	29.4141	24.0235	59.2869	21.9678	33.9019
MAGOH	35.3938	41.2329	30.024	25.3741	42.1756	26.0521	15.2601	33.1391	12.5565	36.1003
LRP8	7.96674	5.77047	7.32328	5.99819	4.32403	4.86326	4.96641	4.95139	1.94122	3.47118
GLIS1	0.100053	0	0.281124	0.19911	0	0.203287	0.101061	0.871593	1.00747	1.02207
NDC1	24.388	23.0019	21.1686	23.1963	23.2498	23.0184	25.3518	16.5232	26.9314	21.8877
YIPF1	21.9617	19.3904	23.4739	22.3003	27.9215	23.3624	21.7569	24.8497	53.4205	27.3838
LOC105609609	0.0500266	0.0399802	0.070281	0.0248888	0.738779	0.031275	0.129935	0.259624	0.565167	1.06064
DIO1	1.17563	0.559723	0.871484	0.759107	0.499763	0.453487	0.476428	1.52065	142.766	8.63938
HSPB11	13.3821	13.3267	10.9498	10.2293	9.84315	11.2434	7.42073	9.40208	3.95617	6.61453
LRRC42	25.0383	25.0143	27.508	25.6603	23.1629	19.3749	13.7442	15.8185	21.3535	63.8119
LDLRAD1	2.00107	1.21273	3.13453	1.86666	1.26027	0.922612	0.591926	0.964316	5.92196	1.25348
TMEM59	167.014	183.083	172.118	163.37	224.806	193.514	171.269	201.097	255.726	213.111
TCEANC2	5.99069	6.27689	8.36344	6.89419	4.91071	7.36526	4.63435	7.69598	5.84825	5.59246
CYBR5R	5.79058	4.31786	7.52007	5.51286	4.95417	6.61466	7.49292	5.26665	7.0523	5.51532
MRPL37	33.8805	35.649	32.8072	29.7794	51.8884	32.8075	29.7407	54.8547	31.7231	42.2327
SSBP3	33.6679	34.3563	31.5983	35.6158	20.3164	32.9951	34.043	30.2647	22.5329	27.8659
ACOT11	0.325173	0.426455	0.0843372	0.211555	1.04298	0.43785	0.635238	0.0370891	3.93159	0.867795
FAM151A	1.97605	1.90572	0.70281	2.50132	1.26027	2.26744	2.33883	0.593425	5.11107	3.99186
FAM151A	0.11256	0.173248	0.224899	0.236443	0.304203	0.06255	0.216558	0	0.958326	0.694236
MROH7	0.437733	0.186574	1.11044	0.734219	1.34719	0.1251	0.173247	0	0.0245725	0.269981
TTC4	24.7132	30.8247	31.4578	26.9545	25.4227	27.178	21.1938	20.3804	26.5874	47.0924
PARS2	4.1397	3.50493	4.27308	5.31375	5.30183	4.91017	5.50058	4.0798	7.10144	5.80459
TTC22	0.0125067	0.186574	0.224899	0.273776	0.217288	0.1251	0.274307	0	0.0245725	0.0385687
LEXM	0.11256	0.679663	0.463855	0.211555	0	0.203287	0.41868	0.185445	0.29487	0.44354
DHCR24	2.48882	3.37166	3.20481	4.72887	1.23854	6.98996	19.5769	1.05704	33.9837	12.4963
TMEM61	0.862959	0.826257	0.224899	0.360887	0.195559	0.43785	0.0577489	0.667603	0	0.0964217
USP24	9.90527	11.8208	11.3293	13.0417	10.017	14.6054	18.5518	16.0039	28.4303	27.7694
PLPP3	38.7581	37.8213	47.5381	52.926	43.6532	50.1964	61.5603	65.8331	74.8969	64.7568
LOC105608340	0.325173	0.399802	0.829316	0.833774	0.260746	0.93825	2.29552	0	3.6613	1.52346
PRKAA2	1.56333	0.639683	1.81325	1.64266	0.36939	1.39174	1.05392	0.426524	1.99037	2.60339
C1H1orf168	1.06307	1.71915	0.744979	1.9911	0.91261	2.78347	2.5987	0.333802	1.9658	1.77416
C8B	0.362693	0	0	0	0	0	0.0866234	0	0.491449	0.212128
DAB1	7.45397	6.90325	7.12649	9.74395	19.23	17.9206	17.2092	12.6474	50.5701	51.6435
OMA1	11.8563	10.3149	9.64255	10.8764	14.5148	10.5553	11.954	12.3507	10.5907	9.62288
TACSTD2	3.13917	4.94422	2.93775	2.76265	2.69437	2.03287	1.44372	0.315257	2.43267	3.10478
MYSM1	22.9372	15.3124	17.5	22.7359	21.555	24.4414	30.9534	19.5459	33.0991	24.5104
JUN	60.157	52.7739	29.6445	33.2265	25.5965	41.4863	24.8032	34.2332	45.1396	25.1661
LOC106990843	0.60032	0.826257	0.604417	0.90844	0.956067	1.14154	1.14054	0.630514	1.27777	0.88708
LOC105608331	1.83848	2.0923	1.7008	2.96176	4.01983	1.95469	2.42545	1.96572	1.2532	1.87058
FGGY	4.1272	4.77097	3.80923	5.64975	4.73688	4.76944	5.45727	3.82017	3.80873	3.31691
HOOK1	17.9971	17.6179	19.6506	22.6363	23.7713	30.6339	33.119	12.703	62.1929	71.2171
CYP2J2	5.96568	5.47729	5.93172	4.50487	12.1464	4.53487	3.60931	10.0697	4.76706	4.58967
CYP2J2	8.00426	10.6481	6.03011	4.28087	9.08264	4.05011	2.23777	4.54341	1.62178	1.46561
CYP2J2	2.72645	2.05232	1.36345	3.50932	2.58573	2.17361	4.11461	2.07699	4.49676	1.87058
CYP2J	27.9649	20.4299	23.9377	38.8887	41.1761	26.6776	44.3656	44.7294	59.9322	39.7065
LOC105612174	0.100053	0.226554	0.126506	0.373332	0.91261	0.1251	0.649675	0.315257	0.614312	0.269981
LOC105612432	0.0750399	0.0666337	0.435742	0.273776	0.36939	0.234562	0.447554	0.315257	0.589739	0.173559
LOC105612168	0.03752	0.0666337	0.168674	0.0746663	0	0.1251	0.129935	0.185445	0.0982899	0
NFIA	37.3074	33.1303	32.006	34.6078	36.3523	41.1266	49.9384	69.0599	53.4451	26.0724
TM2D1	22.2744	25.654	24.6124	18.2808	25.0968	17.686	14.6538	18.6743	12.1879	23.5847
INADL	59.5442	54.0799	62.8874	66.5775	81.1354	83.0976	88.1104	47.2144	111.461	67.7844
EEF1A1	3077.3	3541.06	3621.54	2810.73	4986.5	2996.28	1955.93	3762.45	1159.4	1890.85
KANK4	7.12879	6.9299	4.86344	9.03462	5.38874	9.2574	14.3506	3.2082	59.6128	3.934
USP1	44.211	57.2117	46.034	43.7793	45.5436	46.5997	49.8806	45.1745	78.2387	81.0135
DOCK7	19.1602	21.8292	16.01	20.5706	16.188	17.7329	19.2593	14.0753	12.6548	11.2042
ANGPTL3	0.475253	0.0266535	0.0281124	0.0124444	0	0.031275	0.346493	0.278168	2.1378	0.732805
ATG4C	26.4391	24.0281	21.1265	23.047	21.2942	23.034	27.4307	19.8427	24.5233	12.7855
LOC105611362	0.22512	0.61303	0.70281	0.671997	0.695322	0	0.25987	0.482158	0	0.192843
FOXD3	0.5628	0.373148	0.253012	0.771552	0.347661	0.218925	0.274307	1.48356	0.0982899	0.173559
ALG6	11.9939	12.3406	8.92569	11.4862	11.2121	11.0713	12.3583	8.3265	11.3033	12.6891
ITGB3BP	9.79271	13.3667	9.88151	9.23373	10.7123	11.5092	10.698	7.88143	9.82899	8.42726
EFCAB7	13.6323	12.3805	12.0462	11.8844	9.64759	15.1371	13.5277	8.54903	6.782	5.09107
PGM1	30.8789	29.0656	30.6144	33.8487	34.4184	31.3845	32.3538	37.4229	40.5691	31.3178
ROR1	10.1679	12.1407	6.08633	9.15907	5.97542	7.44345	8.40247	4.96994	5.38137	3.79901
UBE2U	3.65194	4.59772	2.74096	3.39732	3.65044	2.81475	0.981731	1.50211	1.20405	1.02207
CACHD1	42.7853	32.1174	31.261	33.2514	28.8559	26.0521	24.731	16.5603	8.96895	6.53739
DPCD	1.02555	0.746297	0.81526	0.983106	2.15115	1.28227	0.230996	1.20539	0.0491449	0.115706
RAVER2	14.2951	14.0997	12.7771	19.3759	17.3179	18.2177	23.9225	12.3321	21.2306	13.6533
JAK1	104.968	104.668	114.488	123.983	97.6927	132.543	155.272	80.3535	225.772	147.062
AK4	3.88957	2.23889	1.19478	1.90399	1.32546	2.15797	4.31673	7.54763	1.32691	0.539961
DNAJC6	3.40181	3.53158	3.13453	4.00709	1.41237	2.79911	3.47937	3.70891	0.638884	2.4684
LEPROT	24.8257	31.5844	29.1104	27.1785	26.8133	28.9137	32.6137	24.5715	45.1642	19.3036
LEPR	0	0.293188	0	0.248888	0.325932	0.0781875	0.67855	0	0.737174	0.115706
PDE4B	3.83954	2.45212	4.89156	2.9991	2.39017	1.86086	1.60253	7.06547	1.99037	1.11849
SGIP1	0.325173	0.946198	0.196787	0.584886	0.347661	0.3753	0.750736	1.83591	0.442304	0.13499
TCTEX1D1	0.3752	0.519743	0.435742	0.871107	0.782237	0.969525	0.41868	0	0.0245725	0.173559
WDR78	0.775413	0.61303	0.899597	1.20711	0.977796	1.51684	1.21273	0.890138	0.712601	0.385687
MIER1	20.4734	21.7092	18.0763	25.4114	18.0132	23.941	32.0506	20.1579	31.1579	21.6756
SLC35D1	8.05429	7.86277	7.43573	8.57418	4.78034	9.35122	12.2283	4.95139	17.2007	12.1684
IL12RB2	0.03752	0.0932871	0.773091	0.136888	0	0.156375	0.0577489	1.3723	0.0245725	0.0771374
SERBP1	302.974	350.067	298.343	281.529	359.221	294.251	261.097	350.696	274.646	513.407
GADD45A	33.9431	28.9323	27.1847	23.4826	36.8955	24.9105	18.2487	27.6684	19.9528	41.0564
GNG12	55.1168	51.1746	45.8513	52.814	36.4392	46.0837	46.6322	27.0194	75.7569	51.5663
DIRAS3	606.76	429.027	576.206	494.527	371.541	418.663	224.008	123.099	76.1501	238.991
WLS	120.464	123.259	145.383	134.586	142.367	133.403	121.966	73.9371	164.734	164.38
DEPDC1	8.25439	11.0212	8.54617	7.93952	8.80017	11.1026	9.42751	9.21663	12.8268	2.64195
LRRC7	0.500266	1.78578	0.154618	0.920885	0.0217288	0.218925	0.447554	1.26103	0	0
LRRC40	12.3316	10.728	12.9036	14.6844	7.58335	11.087	13.7876	11.8314	19.7563	9.29505
SRSF11	127.881	122.259	104.03	111.663	97.4537	111.808	106.648	113.863	141.931	102.843
ANKRD13C	15.3457	17.4047	15.4196	16.8248	18.1218	16.8259	17.8588	15.4661	24.0319	20.615
CTH	2.88904	3.51826	3.80923	3.23554	1.95559	2.84602	2.29552	3.67182	16.8076	19.8629
PTGER3	1.32571	2.54541	3.49999	4.41776	4.67169	8.17841	12.084	2.02135	103.352	8.85151
LOC105609897	2.07611	1.01283	3.09236	2.91199	6.21444	4.1283	6.26576	4.89576	6.16769	3.50975
ZRANB2	167.064	137.505	151.61	167.439	160.989	182.13	197.819	158.797	164.291	173.366
LOC105609898	1.86349	0.73297	3.49999	2.05332	0.391118	0.3753	0.51974	0.500702	0.638884	1.36919
NEGR1	5.95317	8.46247	6.87348	3.49687	3.28105	2.1267	1.01061	3.746	0.147435	0.964217
LRRIQ3	3.0016	2.4921	1.91164	2.51377	1.39064	3.23696	1.96346	1.59483	2.1378	1.33062
FPGT	16.4588	14.806	14.9839	15.879	23.1412	21.8925	22.7531	16.1708	20.4689	18.0694
ERICH3	15.0955	10.728	13.508	10.9511	8.56115	16.8729	10.1061	4.20961	3.14528	6.96165
CRYZ	39.396	38.0212	40.0321	35.9269	35.0703	39.2814	32.1661	21.4004	29.2658	34.519
TYW3	17.797	18.1244	15.1104	14.2115	17.4265	14.0894	11.8097	10.7187	6.48713	14.5597
SLC44A5	3.05162	2.54541	3.48594	4.66664	2.8682	2.15797	1.80465	1.52065	0.0491449	0
RABGGTB	62.5208	50.5749	59.3172	49.2549	55.1477	51.7914	51.3243	67.5577	45.5082	152.366
MSH4	0.537786	0.812931	0.674698	1.50577	0	0.922612	0.606363	0.797415	0.29487	0.404971
ST6GALNAC3	13.0695	14.5661	11.7229	12.9048	15.7099	14.0894	11.7663	11.442	12.7285	14.2126
LOC106990845	0	0	0	0.136888	0	0.234562	0	0	0.0245725	0.0385687
ST6GALNAC5	0.625333	1.49259	0.871484	0.671997	0.0651864	0.68805	0.707424	3.43074	0.172007	0.983501
PIGK	46.3997	51.2146	37.263	36.5367	40.22	36.5761	31.4154	37.9978	58.507	74.7654
AK5	0.787919	2.97186	0.534136	1.11999	0	0.359662	0.51974	2.57769	0.122862	0.347118
ZZZ3	18.9226	24.2813	19.8052	21.4541	17.7959	26.8652	25.2074	19.2121	29.8801	27.4995
USP33	22.2744	23.1619	22.1807	24.3786	19.3386	25.5829	25.7849	19.8612	25.6045	18.378
FAM73A	19.7355	18.1244	20.522	18.9901	16.9485	16.5914	15.0725	29.4487	9.01809	7.50161
NEXN	5.96568	4.34451	5.13051	2.79999	3.49834	1.86086	3.65262	10.3108	1.72007	1.2342
FUBP1	126.642	117.555	103.65	120.785	107.97	124.881	135.984	85.9354	97.5035	145.288
DNAJB4	24.338	24.4546	18.3293	17.8079	29.247	31.6034	24.0957	26.1849	23.5158	28.9651
GIPC2	19.5229	17.7912	15.6586	12.8426	13.7761	15.2935	14.5094	6.84293	19.6088	30.6042
DPY30	7.10378	5.81046	7.81525	4.36798	8.56115	5.59822	3.00294	4.98848	2.18695	3.70259
LOC105614725	0.15008	0.173248	0.168674	0.261332	0	0.0469125	0.0866234	0	0.172007	0.192843
PTGFR	5.12773	6.90325	3.20481	3.80798	2.80302	3.04931	2.90188	2.46642	0.442304	2.56482
IFI44L	2.53885	1.21273	2.76907	1.80444	2.52054	3.39334	2.0934	10.1624	2.08866	0.829227
IFI44	1.20064	0.999505	1.65863	1.18222	3.65044	3.97192	3.79699	2.50351	2.21152	0.925648
ADGRL4	6.35338	8.19594	10.3875	7.19285	9.1261	6.58339	10.0339	24.0708	21.9678	10.3943
ADGRL2	30.3161	32.5172	32.7228	36.0763	34.6792	38.0929	47.0365	35.3088	49.0221	36.0617
LOC105608835	1.51331	0.946198	1.04016	1.48088	0.782237	1.61066	1.87684	1.31666	1.79379	0.906364
TTLL7	8.55455	5.74382	7.57629	7.7653	8.73498	9.21048	8.46021	5.56336	13.22	11.1078
PRKACB	24.4505	21.5227	23.6004	22.5492	26.922	23.8159	25.2507	41.5583	23.9827	12.072
SAMD13	2.27621	2.22556	5.11646	3.47198	3.06376	2.502	2.68532	3.28238	1.74464	3.25905
UOX	0.125067	0.0133267	0.126506	0.0622219	0	0.18765	0.0288745	0.389435	0.172007	0.0964217
RPF1	32.0796	32.6238	31.514	29.6425	30.5724	28.8825	25.1063	28.7997	26.6366	48.3458
GNG5	117.5	111.931	124.299	90.2218	172.961	84.677	55.6555	153.234	48.334	60.2057
SPATA1	1.01304	0.559723	0.70281	0.298665	0.499763	0.234562	0.635238	0	0.344015	0.154275
CTBS	4.35232	4.50444	6.76103	1.95377	2.2598	2.36126	1.25604	0.278168	0.19658	1.21491
SSX2IP	9.17989	9.84845	6.94376	7.79019	4.10674	7.22452	5.60164	3.54201	4.66877	6.57596
LPAR3	2.01357	2.37216	1.85542	2.79999	1.23854	2.26744	3.50825	1.11267	1.37606	1.44633
MCOLN2	3.27674	3.06515	4.51204	5.13953	9.86488	9.8829	13.3256	10.83	106.718	25.9953
MCOLN3	0.762906	0.719644	1.01205	1.04533	0.890881	0.3753	0.447554	0.0927227	3.6613	0.44354
WDR63	0.712879	0.573049	0.801203	0.360887	0.586678	0.469125	0.476428	0.296713	0.0737174	0.115706
SYDE2	2.37626	2.30552	2.61445	3.29776	2.43363	4.26904	4.99528	1.873	6.68371	3.60617
C1H1orf52	19.4604	17.458	16.516	14.3484	22.0113	15.2153	9.23982	21.1222	7.29802	16.8545
BCL10	10.5681	11.6609	12.0602	12.6933	11.1686	15.0433	14.0474	9.10537	13.6869	12.0141
NAP1L1	29.9284	34.1164	34.4939	31.6834	39.5464	26.099	20.3132	36.0506	9.38668	17.973
DDAH1	4.67749	5.384	3.87951	4.6542	2.73783	1.57939	2.00677	3.78309	1.52349	0.983501
CYR61	22.1993	18.8707	9.74095	9.28351	8.01793	10.0705	10.8568	46.1203	11.205	14.0969
LOC106990846	1.65088	2.33218	1.72891	1.05777	0.456305	0.719325	1.06835	1.33521	0.737174	0.906364
LOC105609229	0.3752	0.199901	0	0.0871107	0	0	0.115498	0.278168	0.0245725	0.0964217
ZNHIT6	13.2445	15.6856	13.5783	11.1502	16.8398	10.4458	8.46021	14.4833	9.50954	24.3176
COL24A1	1.90101	1.1461	0.857428	1.04533	0.586678	0.594225	0.360931	1.29812	0.0245725	0.0192843
ODF2L	9.60511	10.8346	9.01002	9.3084	6.77939	7.89694	8.12816	6.52768	5.84825	3.00836
LOC105609231	0.137573	0.546396	0.449798	0.423109	0.499763	0.140737	0.158809	0.111267	0.0491449	0.057853
CLCA2	0.0500266	0.439782	0.618473	0.124444	0	0.031275	0.0433117	0	0.0245725	0
CLCA1	4.06466	4.37117	9.88151	2.79999	3.52007	2.14234	0.591926	0	0.958326	0.289265
CLCA4	0.0625333	0.213228	0	0	13.7109	0	0	0	0	0.694236
LOC106990167	1.30069	1.07947	1.11044	0.90844	1.17336	0.891337	0.67855	0.445069	0.393159	0.13499
SH3GLB1	36.557	41.8459	35.1827	38.4656	33.2451	37.3111	39.4569	35.7724	39.9794	31.4913
SELENOF	123.578	159.454	122.401	107.432	149.668	111.011	94.5783	112.083	120.184	210.411
HS2ST1	0.41272	0.146594	0.730922	0.124444	0	0.156375	0.346493	0.278168	3.36643	0.308549
LOC105609233	0.41272	0.65301	0.168674	0.895996	0	0.672412	2.65645	0	5.3568	1.98629
LMO4	53.3034	58.4111	43.0963	44.7127	48.4335	32.5885	32.0218	57.247	27.9389	42.1748
PKN2	17.3092	16.9116	18.751	16.9866	15.384	21.8456	18.2198	11.5903	21.0095	19.7086
GTF2B	34.9811	33.2635	35.2529	35.2923	34.2663	34.5901	25.5972	29.0778	24.8428	39.61
CCBL2	15.6583	25.0276	18.2028	24.4657	22.837	24.504	19.5336	19.2121	30.1996	21.2321
GBP1	0.825439	0.426455	0.857428	2.1031	2.4119	2.14234	2.72864	2.94858	6.43799	1.8513
GBP4	0.662853	1.49259	1.86947	1.80444	0.934339	1.42301	2.54095	0.667603	0.393159	0.88708
GBP2	0.0625333	0.186574	0.154618	0	0.478034	0.390937	0.721861	0.426524	1.22862	0.925648
LOC101113817	0.100053	0	0	0.0622219	0	0.0156375	0.274307	0	0.368587	0.0192843
GBP5	2.01357	1.05281	3.86545	1.11999	2.65091	1.54811	1.77578	9.10537	1.67093	0.44354
LOC101114077	5.54045	2.65202	5.03212	2.30221	1.1299	1.48556	0.967294	3.09694	0.221152	2.41054
GOLGA6L22	2.58888	3.18509	1.85542	1.33155	2.80302	1.56375	1.94903	8.23377	0.958326	0.57853
GBP6	0.30016	0.146594	0.337349	0.261332	0.782237	0.844425	1.15498	5.74881	1.27777	0.424255
BCDIN3D	0.175093	0.373148	0.365461	0.360887	0.0869152	0.359662	0.447554	0	1.32691	1.09921
LRRC8B	1.35072	1.83909	0.59036	1.48088	0.651864	1.31355	2.78638	2.28098	9.63241	3.62546
LOC105611345	5.02768	6.42348	4.09035	3.50932	3.23759	2.54891	2.41102	12.7216	1.57264	0.925648
LRRC8C	4.5149	6.41016	4.84939	3.88265	3.12895	3.98756	3.52268	9.97696	4.27561	2.75766
LOC105611344	0.275146	0	0.0281124	0.19911	0	0.172012	0.129935	0	0.221152	0.173559
LRRC8D	28.6402	36.1554	39.259	43.0327	37.982	48.9141	54.6593	30.413	109.593	77.0988
ZNF326	60.4447	54.7462	47.2007	56.9455	49.3027	61.6743	51.3532	47.3257	53.6908	53.2441
RPS27A	26.239	47.3632	46.3433	28.0372	72.7915	30.4462	17.8877	53.9275	9.38668	17.2981
ZNF644	39.7587	35.4225	39.526	42.0496	48.3683	45.3956	45.0441	38.6283	50.521	37.6045
HFM1	7.41645	10.3415	7.08432	9.8684	7.38779	10.1956	8.37359	3.89435	3.73501	4.72466
CDC7	17.4593	20.0301	15.2931	18.343	18.3826	18.03	17.5124	21.4004	19.8054	19.0336
TGFBR3	50.652	51.3212	59.2609	69.0663	65.4037	76.311	72.2439	68.2253	60.6448	41.4228
BRDT	0.687866	0.226554	0.365461	0.783996	1.30373	0.797512	0.41868	0.278168	0.0982899	0.192843
EPHX4	1.47579	0.61303	1.7008	1.92888	1.62966	1.32919	1.05392	0.20399	0.19658	0.559246
LPCAT2	0.0500266	0.199901	0	0.0871107	0.17383	0.109462	0.274307	0	0.0982899	0
KIAA1107	10.7807	8.59574	13.0301	10.4782	10.2777	10.8055	9.86062	9.30936	8.9198	4.91751
C1H1orf146	0.22512	0.0266535	0	0.286221	0.130373	0.31275	0.216558	0.556336	0.0982899	0.115706
GLMN	18.71	16.3786	14.3233	16.7875	14.906	14.6211	14.033	15.1509	11.1068	15.1575
RPAP2	10.1929	8.34253	8.13854	12.1084	10.3429	14.1207	15.3901	6.4535	15.1612	11.5513
GFI1	3.752	5.17077	8.39155	6.28441	6.41	8.39733	7.99822	6.54622	11.5736	12.207
EVI5	1.85099	3.95804	1.251	1.97866	1.30373	1.57939	2.69976	1.57629	7.54375	4.30041
RPL5	1987.91	2755.16	2316.03	1900.38	3210.91	2322.7	1857.13	2560.2	1191.91	1941.47
FAM69A	1.65088	1.75913	2.20682	1.45599	1.45583	1.54811	1.66028	1.94718	1.57264	1.98629
MTF2	19.4604	21.2828	17.4297	20.1101	13.9064	21.1575	19.3892	17.7842	14.424	18.8408
TMED5	22.0868	28.9856	24.4156	25.5483	22.7283	31.0717	33.7398	21.864	80.9663	81.6692
CCDC18	6.04072	5.67719	4.31525	4.59198	6.19271	5.42621	5.77489	2.8744	6.29055	2.96979
DR1	36.7571	43.7517	40.3132	38.8514	39.7854	40.5949	46.3724	36.032	54.944	49.1558
LOC101106123	31.7669	44.4047	30.3614	26.6061	33.4189	32.9169	20.2266	26.6856	20.8374	51.7013
FNBP1L	49.1512	45.151	46.0059	45.3971	37.8733	49.2581	52.9269	25.6842	63.3724	33.3426
BCAR3	7.82917	8.50245	11.8072	10.1297	11.2121	12.7289	13.6721	11.2751	17.5939	16.3724
DNTTIP2	17.3843	19.1372	18.6104	18.4177	13.3632	16.998	21.165	12.8328	26.9314	40.015
GCLM	17.922	20.0034	18.7931	19.8986	16.8398	15.3873	12.9646	15.8556	13.048	30.1414
ABCA4	1.28819	0.373148	0.660641	0.734219	1.17336	0.953887	0.736298	0.185445	1.00747	0.115706
ARHGAP29	23.425	30.2517	26.0742	26.631	23.0108	30.2273	39.1682	27.8539	64.9696	29.2351
ABCD3	22.4494	21.8025	20.508	18.455	24.0755	23.1435	24.7165	21.864	39.4142	47.8444
F3	3.23922	3.98469	1.23695	1.66755	1.67312	1.86086	1.42929	1.76173	1.72007	0.944933
SLC44A3	3.66445	7.08982	5.83332	8.67374	5.71468	10.2895	13.8309	7.17674	56.4675	22.4663
CNN3	90.2605	98.2313	71.2228	76.4085	50.3239	73.2773	84.6743	63.0143	65.7559	35.6953
ALG14	20.5735	21.616	18.3152	16.3021	30.7463	21.6892	16.0686	23.8297	13.8343	25.9182
TMEM56	10.8308	13.2068	11.6526	13.5022	18.3174	18.3897	28.0515	12.4063	73.2014	88.1294
RWDD3	15.7459	14.2863	14.0281	14.7342	19.23	12.0565	8.90777	10.9598	8.99352	11.0692
PTBP2	32.1671	35.3825	25.6385	34.5829	19.1213	31.7598	34.5772	14.9469	22.2627	18.8794
DPYD	14.4577	12.6071	9.45982	9.93062	9.51722	14.7149	18.985	7.89997	21.034	11.4935
SNX7	10.7182	9.99505	9.88151	9.05951	8.80017	7.09942	5.80376	8.43776	4.84078	6.59524
PLPPR5	2.52634	5.25073	2.44578	2.63821	3.30278	1.53247	2.05009	1.07558	0.0982899	0.424255
PLPPR4	1.11309	0.812931	0.40763	1.51821	1.60793	1.54811	1.25604	1.14976	0.319442	0.347118
PALMD	23.2499	29.9585	14.1265	23.2088	18.0566	20.8448	20.1399	15.5774	10.0993	7.07735
FRRS1	9.78021	6.83661	7.39356	10.2542	7.51817	9.27303	10.1782	3.76454	19.2648	6.84594
AGL	0.837946	0.812931	1.46184	0.734219	0.695322	0.766237	2.52651	0.871593	10.0501	2.27555
LOC105615079	0.15008	0.0932871	0	0.0373332	0	0.0469125	0.115498	0	0.19658	0.212128
SLC35A3	34.3558	35.729	32.5823	44.7376	42.9578	45.1611	52.0895	26.871	86.9865	56.291
MFSD14A	30.1661	32.5039	32.3714	34.0354	26.1832	33.5737	35.992	26.0922	45.4836	42.117
SASS6	13.5072	12.9269	12.1164	13.2284	14.4497	14.4178	14.2929	10.1253	16.1933	12.5155
TRMT13	1.05056	2.05232	0.759035	1.79199	0.456305	2.07979	6.15026	0.537792	16.1195	5.72745
LRRC39	1.37573	1.03949	1.88353	2.27732	0.890881	2.86166	6.29463	1.31666	8.30549	4.57039
DBT	22.2744	22.109	23.8815	25.1377	37.417	32.0881	38.7784	34.0107	76.4941	29.91
RTCA	27.5272	29.5454	25.8493	24.7394	24.1407	19.2341	16.1553	18.8783	21.6238	35.0975
LOC105615083	0.137573	0	0.140562	0.248888	0.217288	0.203287	0.216558	0	0.0737174	0.0192843
CDC14A	7.65407	4.89091	6.69075	8.77329	9.60413	5.39494	5.32734	6.54622	14.8909	6.24813
GPR88	0.0125067	0.146594	0.309236	0.0497775	0	0	0.0144372	0.315257	0	0.154275
VCAM-1	8.00426	17.3647	19.6365	6.68263	3.60698	2.31435	3.55156	71.9343	3.36643	0.57853
VCAM-1	17.4093	22.4422	13.1425	11.8471	10.4081	5.92661	8.83558	32.898	3.88245	3.4519
EXTL2	3.92709	5.50394	2.99397	2.93687	2.12942	1.92341	2.62758	2.35516	0.540594	0.732805
SLC30A7	0.875466	1.45261	0.730922	0.759107	0.586678	1.31355	1.92015	0	8.64951	5.26462
DPH5	12.7068	21.4027	21.2108	20.2843	19.6646	19.2185	18.9272	15.5218	12.3599	24.1247
LOC105615111	5.4529	8.26257	7.85741	11.4115	7.77891	10.3207	10.6547	6.21242	4.86535	1.92843
LOC105615111	3.05162	3.89141	2.38955	3.9822	4.54132	3.6279	3.71037	4.30233	1.37606	0.771374
S1PR1	7.64157	9.84845	12.3554	9.0844	10.0387	9.06975	11.391	31.9151	13.5886	7.17377
OLFM3	0.500266	1.8924	1.04016	0.684441	0.478034	1.43865	2.07896	0.259624	0.0737174	0.327834
CHMP1B	9.04231	7.28972	8.63051	8.81062	6.14925	8.91337	9.0377	8.08542	13.3428	6.44097
COL11A1	7.76663	9.2221	6.11445	9.94306	4.3023	6.41137	6.81437	5.39646	1.32691	0.597814
RNPC3	49.2387	37.8346	34.6345	50.8229	46.2172	66.9285	76.0409	40.2787	44.6236	44.8554
AMY2B	0.03752	0.479762	0.730922	1.04533	0.391118	2.20489	1.09723	0.593425	25.1376	0.848511
AMY2B	612.889	394.391	929.199	755.972	5941.24	3668.45	2955.92	1409.38	13167.5	1752.39
RPS27L	7.96674	13.0869	13.1988	7.72796	23.1846	7.72492	3.99911	20.5473	1.89208	4.51254
PRMT6	17.3217	21.7092	22.7148	19.4755	24.6405	22.4242	20.6308	23.4774	19.2157	23.4883
NTNG1	3.0141	2.25222	1.56024	1.11999	2.43363	1.54811	2.03565	4.72886	0.638884	0.482108
LOC105615346	60.2946	76.5221	73.7529	57.1073	72.4873	43.441	32.3683	51.5909	27.5703	121.761
VAV3	23.0623	25.3608	18.3433	18.4177	14.6018	21.7361	13.0801	6.23096	5.72538	5.59246
SLC25A24	12.3816	14.4329	10.7108	11.1751	9.29993	8.86646	13.0224	11.7943	8.35464	3.85687
SLC25A24	0.312666	0.333168	0.0843372	0.584886	0	0.265837	0.433117	0	0.122862	0.366402
FAM102B	3.22672	2.39881	2.89558	2.53865	1.76003	3.40897	5.29846	6.15679	10.7873	3.66402
HENMT1	0.712879	0.919544	0.604417	0.883551	0.608407	0.516037	0.635238	0	0.172007	0.539961
PRPF38B	64.5093	62.8489	64.8412	69.3526	76.2898	77.1554	73.6298	63.0329	102.615	100.568
FNDC7	0.362693	0.319842	0.267068	0.236443	0.0869152	0.297112	0.303182	0.241079	0.0982899	0.173559
STXBP3	19.3353	19.3238	18.1887	20.6701	17.6438	22.8933	22.2333	20.1765	19.9283	15.2539
AKNAD1	0.162587	0.373148	0.070281	0.174221	0.325932	0.093825	0.115498	0.222534	0.0737174	0.0771374
GPSM2	37.7701	38.0878	33.7489	36.8976	40.0896	34.6371	30.6358	23.4774	34.4506	38.4915
CLCC1	25.0508	24.0014	20.8313	25.8843	26.357	28.21	31.3143	25.0908	28.1846	20.8078
LOC105607966	0.312666	0.119941	0.140562	0.236443	0.717051	0.3753	0.25987	0.426524	0.172007	0.347118
WDR47	8.19186	8.46247	8.36344	9.37062	6.01888	8.80391	10.9723	8.27086	7.44546	6.55667
TAF13	32.0045	35.609	29.6024	25.6852	25.0533	30.9153	40.9151	22.4018	29.2658	48.7508
TMEM167B	39.1834	46.0305	35.4497	39.1127	43.3924	43.05	41.2616	43.0419	50.4718	76.8867
C1H1orf194	2.23869	4.6377	2.8253	3.74576	1.62966	2.76784	1.15498	0.704692	1.44978	1.06064
LOC105607968	0.662853	0.306515	0	0.186666	0.239017	0.218925	0.67855	0	1.17948	0.154275
KIAA1324	134.309	114.41	156.558	154.833	170.376	199.05	260.072	95.4858	428.937	253.994
SARS	76.8784	82.9856	88.3432	74.8281	126.527	90.416	83.5627	113.697	196.137	415.153
CELSR2	22.9122	16.152	22.1947	21.3297	20.99	21.0481	20.5442	18.73	17.2744	15.2346
PSRC1	16.7214	21.3228	14.7871	17.7332	14.6235	16.9667	14.1196	7.95561	13.7606	10.3943
MYBPHL	40.5341	39.607	31.6546	38.366	33.4189	36.0288	40.6841	29.5229	39.1685	25.1468
SORT1	12.4441	14.806	9.83934	12.0088	13.4284	13.933	14.6538	11.9612	30.5436	11.2235
PSMA5	66.1102	80.067	73.7107	61.0148	79.5274	56.4826	45.7227	66.4822	43.6653	121.048
ATXN7L2	4.52741	3.41164	4.00602	6.62041	6.08407	5.11346	4.08573	3.26384	2.9487	4.41611
CYB561D1	5.96568	5.46396	6.01605	7.5413	2.60746	4.7538	7.53623	3.9129	5.97111	3.37476
AMIGO1	11.1434	10.5148	8.70079	12.8675	12.7114	12.5725	17.2814	7.288	9.9027	6.36383
GPR61	0.212613	0.373148	0	0.186666	0	0.172012	0.216558	0	0.19658	0.192843
GNAI3	72.2134	81.7328	66.2469	66.005	69.1628	68.3828	68.6634	68.8744	63.2004	75.3053
GNAT2	0.275146	0.319842	1.1245	0.783996	0.36939	0.422212	1.28491	0.778871	1.10576	0.424255
AMPD2	54.7166	40.5799	62.8874	55.1784	49.6069	54.9658	46.4734	46.1759	52.1673	72.1813
GSTM1	6.91618	15.9254	6.47991	5.62486	5.49739	3.72172	7.43517	7.04692	6.38884	5.09107
GSTM1	17.2217	16.3652	13.2831	15.7546	17.7742	16.2943	13.5132	14.4462	12.6548	9.70002
GSTM1	84.6951	88.4229	59.6686	65.1837	70.4231	73.809	94.6938	59.1756	95.8326	60.63
GSTM1	1.33821	1.346	0.688754	1.94132	0.54322	1.43865	2.18002	1.09413	1.17948	0.674952
GSTM3	40.5966	27.5197	31.8654	26.0834	44.0226	26.6619	23.3161	35.7539	26.9806	23.4112
EPS8L3	0	0.133267	0.126506	0.0373332	2.4119	0.0469125	0.360931	0	0.0982899	0.192843
CSF1	7.52901	7.92941	6.40963	7.14308	7.12705	5.64514	6.65556	31.0621	5.67624	3.97257
AHCYL1	52.4154	55.4792	53.8071	65.8557	69.9668	66.6314	81.2671	68.6148	112.812	66.6467
STRIP1	24.2879	22.1624	22.1947	20.9439	18.0349	19.2185	18.3642	16.1894	21.5992	37.2959
ALX3	0.637839	0.173248	0.224899	0.31111	0.934339	0.0781875	0.202121	0.0185445	0.19658	0.0964217
SLC6A17	2.17616	2.62537	3.45782	4.79109	1.08644	2.90857	3.14732	0.61197	0.614312	2.41054
KCNC4	2.12613	1.05281	1.1245	1.29422	0.391118	1.23536	1.48703	6.13824	1.20405	0.347118
RBM15	12.2565	11.7942	14.9558	12.6808	21.2073	13.1199	9.71625	20.0281	21.6729	16.4688
SLC16A4	0.11256	0.133267	0.0843372	0.136888	0	0.18765	0.216558	0	0.393159	0.13499
LAMTOR5	41.4971	43.152	37.6566	30.215	50.0197	28.4446	20.9917	37.9607	16.8321	34.2104
CYM	0	0	0.126506	0.111999	0.282474	0.7506	1.67472	0.259624	45.4591	11.7634
KCNA3	4.94013	3.55824	5.80521	4.66664	3.86773	2.59582	2.8297	10.1068	5.11107	3.52903
CD53	1.65088	1.57255	5.51003	0.746663	1.67312	1.04771	0.837359	19.3049	2.01494	1.15706
LRIF1	8.65461	8.98222	9.13653	11.1999	13.9499	12.9478	14.3506	13.3521	17.7659	8.15727
DRAM2	25.2885	25.7073	23.7409	21.2052	26.9654	23.1748	22.0456	29.5044	47.5477	29.6593
CEPT1	23.7126	23.495	22.518	22.3999	30.1379	26.3648	37.4646	24.0337	29.831	30.3343
DENND2D	4.00213	3.45162	7.35139	5.08975	8.60461	5.58259	5.90483	22.1051	18.4048	18.7829
CHI3L2	0	0.359822	0.224899	0.0248888	0	0	0.0288745	2.02135	0.0491449	0
OVGP1	0.100053	0.199901	1.0261	1.15733	0.803966	0.797512	0.721861	1.7061	0.663457	0.250696
OVGP1	0.988026	0.852911	2.31927	2.8871	2.91166	2.58019	2.72864	2.33661	1.86751	3.76045
WDR77	24.4505	23.5217	23.01	22.6986	21.6202	20.2349	18.4363	24.4973	27.1526	62.8284
ATP5F1	161.123	197.689	185.584	138.68	216.028	139.346	106.345	173.299	95.12	171.766
C1H1orf162	0.437733	0.146594	0.435742	0.447998	0.869152	0.328387	0.317619	0.686148	0.614312	0.539961
TMIGD3	0.1876	0.0932871	0.070281	0.0373332	0.195559	0.109462	0.101061	0.686148	0.0491449	0.154275
ADORA3	0.250133	0.626356	1.30723	0.634664	0.217288	0.297112	0.25987	1.81736	1.05662	0.212128
RAP1A	33.4428	40.9264	38.261	34.3589	33.9839	37.6395	32.1084	57.6364	31.2807	52.7427
FAM212B	0.362693	0.77295	0.393574	0.846218	0.999525	0.844425	0.635238	1.61337	1.00747	0.366402
DDX20	21.9242	21.3361	19.3413	22.3003	21.0118	19.8909	21.1361	25.9253	24.7445	24.6454
KCND3	0.175093	0.386475	0.238955	0.248888	0.108644	0.172012	0.230996	0.741781	0.19658	0.366402
CTTNBP2NL	19.2603	24.228	19.5522	21.2301	16.0141	18.6712	16.1697	16.1523	13.0234	8.08014
WNT2B	2.6264	3.25172	0.59036	1.70488	1.47756	1.56375	1.84796	7.00983	1.00747	1.07992
ST7L	8.95477	9.71519	8.96785	11.8719	10.734	12.1972	11.6942	12.5361	20.9357	14.174
CAPZA1	37.0447	55.1993	41.761	42.3358	37.982	46.3652	49.2743	52.481	70.2281	94.5704
MOV10	34.3683	30.1184	36.0401	31.9572	28.9428	26.3023	20.7174	40.7794	21.206	17.1052
RHOC	68.649	92.9673	63.1545	65.6815	74.2691	54.7938	51.642	82.653	52.4376	58.9715
PPM1J	8.14183	7.43632	5.97388	9.25862	7.40952	6.20809	7.1753	6.02697	2.30981	1.75487
FAM19A3	0.137573	0.0399802	0.29518	0.186666	0	0.1251	0.173247	0.834504	0.0491449	0
SLC16A1	12.6692	15.8721	13.8594	13.0666	15.0363	15.2935	16.5306	34.5485	18.4539	44.7397
LRIG2	1.20064	0.73297	1.18072	0.90844	0.521491	1.40737	2.19446	0.945771	5.01278	1.07992
LOC105609244	1.70091	1.15943	1.75702	2.22754	2.23807	1.32919	2.02121	2.5406	1.91665	0.347118
MAGI3	14.3576	16.765	15.7711	19.7244	16.7095	22.8151	27.4452	18.7671	20.7392	12.3805
LOC101118649	400.776	494.395	684.214	373.78	1269.07	609.612	487.43	1271.99	296.246	447.628
PHTF1	5.60298	5.91707	4.61043	4.81598	3.17241	4.48796	3.00294	7.21382	4.49676	5.95886
LOC105615308	3.26424	4.74432	3.19076	3.32265	2.73783	4.6287	4.3456	2.80023	5.13565	2.75766
RSBN1	15.896	15.2325	14.6606	20.0355	18.2522	20.6884	24.6877	15.7999	24.6953	16.0831
PTPN22	0.425226	0.533069	0.632529	0.174221	0.412847	0.594225	0.317619	1.78028	0.663457	0.289265
LOC101108801	316.393	431.08	385.098	298.727	569.686	305.041	199.826	443.437	114.09	215.348
BCL2L15	1.83848	2.19891	3.10642	1.40622	4.38922	2.53327	2.64201	18.0995	2.48182	1.6006
AP4B1	19.1852	15.2191	19.3554	18.4675	19.3821	18.0144	23.7925	19.0267	17.8888	18.648
DCLRE1B	2.93906	4.13129	2.99397	4.03198	3.21586	5.09782	5.4284	2.85586	6.53628	4.47397
HIPK1	31.2166	27.2398	29.4337	33.1643	33.6579	42.0492	43.1673	31.0436	64.8713	49.9657
OLFML3	160.223	191.758	109.371	103.413	104.928	87.9922	74.5827	128.681	61.8735	35.1553
SYT6	0.988026	1.02616	0.224899	0.684441	0.0434576	0.297112	0.0433117	0.278168	0.0245725	0.559246
TRIM33	17.7344	19.6969	17.1626	21.1057	14.0368	22.7369	24.0524	14.4833	27.8652	20.5185
BCAS2	4.40234	6.01036	5.17268	4.21865	5.32356	4.45669	3.71037	2.35516	4.86535	8.73581
DENND2C	9.91778	7.5296	10.3172	11.0133	5.128	10.3364	8.4169	7.41781	3.41557	2.98907
NRAS	11.3185	15.9921	9.61444	12.8177	12.6027	12.166	13.3689	10.83	19.4368	8.96722
CSDE1	185.949	214.92	202.142	200.18	212.573	225.383	237.666	196.034	275.384	298.387
SIKE1	4.37733	4.41115	4.21686	2.63821	4.25885	2.65837	3.36387	4.02416	4.84078	6.38312
SYCP1	0.0750399	0.213228	0.81526	0.149333	0.108644	0.1251	0.230996	0.20399	0.172007	0.0964217
TSPAN2	1.95104	1.25271	1.67269	0.920885	1.08644	1.59502	1.06835	0.500702	0.540594	1.21491
NGF	2.55136	3.38499	1.7008	1.97866	1.23854	1.97032	1.09723	3.96853	0.491449	0.906364
VANGL1	13.082	11.1012	12.749	12.6435	13.2763	14.84	15.3901	10.9969	21.206	11.1656
CASQ2	0.162587	0.119941	0.182731	0.423109	0	0.359662	0.303182	0	0.0245725	0
LOC105612514	0.575306	0.639683	0.393574	0.933329	0.325932	0.2502	0.433117	0.166901	1.00747	0.848511
SLC22A15	1.3132	2.58539	1.41968	1.66755	0.934339	1.39174	1.05392	1.81736	2.53096	4.28112
MAB21L3	0.275146	0.293188	0.435742	0.410665	0.17383	0.578587	1.03948	0.333802	3.63672	0.192843
LOC105615359	0.625333	0.759624	1.89759	0.609775	1.67312	0.7506	0.591926	1.40938	0.565167	0.539961
ATP1A1	201.82	215.893	213.233	272.656	238.083	321.788	290.852	126.845	367.899	532.19
CD58	19.1977	15.1658	16.9377	18.9404	14.0368	19.6094	29.6396	22.2534	35.3106	16.411
LOC106990460	0.850453	0.999505	1.05421	1.13244	1.26027	1.01644	1.63141	2.15117	0.761746	0.520677
IGSF3	1.13811	1.21273	1.20883	1.40622	0.456305	1.67321	4.4611	0.148356	3.68587	1.04135
CD2	0.30016	0.839584	2.76907	0.0622219	1.02125	0.218925	0.591926	20.9739	0.982899	0.0964217
PTGFRN	33.6554	36.9817	27.0301	28.5848	23.1194	24.5196	29.8562	27.687	24.425	10.3171
CD101	0.0500266	0.0799604	0.224899	0.261332	1.10817	0.328387	0.346493	0.40798	0.712601	0.250696
TTF2	15.1456	16.8583	15.0261	12.3822	14.6669	13.5577	12.4305	11.6831	13.0726	6.80737
TRIM45	14.983	18.764	17.9498	16.7999	17.1875	16.9198	11.3188	23.0138	7.24888	4.51254
MAN1A2	21.3113	21.7626	21.4498	22.9848	15.2753	22.002	26.911	16.8941	35.1632	34.1526
FAM46C	30.4537	36.7418	51.3051	50.9722	90.3266	96.4364	126.398	86.2321	439.921	351.901
GDAP2	14.4702	12.5938	13.2128	12.4319	16.9919	17.5453	17.5268	11.0896	37.4239	37.0259
WDR3	27.8523	27.7463	27.6626	24.5279	23.2933	26.3805	23.1862	20.1394	32.9271	60.63
SPAG17	2.65141	0.879564	0.941765	1.70488	2.97685	2.26744	1.84796	0.0556336	0.835464	0.674952
WARS2	12.9569	11.8874	15.6024	14.2737	21.7288	16.4819	16.4151	12.9812	15.2595	16.1024
HSD3B1	0.800426	1.30602	1.06827	1.75466	1.26027	1.73576	1.11167	0.241079	0.466877	0.732805
ZNF697	0.125067	0.226554	0.126506	0.286221	0.347661	0.265837	1.21273	0	3.80873	0.674952
PHGDH	123.228	147.007	145.327	159.761	246.709	192.122	215.389	131.425	207.416	444.697
HMGCS2	0	0	0.196787	0.0497775	0	0.0469125	0.173247	0.370891	0.172007	0.713521
NOTCH2	38.3329	43.4851	36.3915	39.2869	28.443	36.451	37.5079	28.5957	20.1986	16.6617
SEC22B	77.4787	88.063	76.2408	74.5543	108.101	88.7897	87.4174	74.9941	106.817	169.413
PDE4DIP	13.082	17.5513	15.8273	19.2515	20.0774	33.605	40.2077	15.2065	105.367	75.2475
PRKAB2	30.3537	23.3618	25.7931	27.3776	24.8578	25.4891	28.5135	24.5715	24.4496	22.4855
FMO5	6.46594	5.43731	6.85942	4.85331	5.4322	4.80071	5.37065	5.89716	7.39631	4.78252
CHD1L	19.7605	22.802	16.9096	20.0852	15.145	17.342	18.4075	15.7814	16.1195	14.7332
BCL9	14.8829	12.3672	14.4638	18.0941	11.8205	15.747	16.6894	7.67744	18.8471	12.7469
ACP6	30.4787	23.0552	24.6405	25.0879	31.1374	25.9895	28.5857	30.8025	16.8076	15.8517
LOC105612133	0.800426	0.73297	0	0.161777	0.0869152	0.234562	0.0577489	1.39084	0	0.115706
GJA5	20.1983	16.8983	34.8031	41.2905	30.9418	28.2413	17.7867	26.0365	5.67624	14.444
GPR89A	17.5969	19.2038	12.2711	17.2355	23.88	19.7345	21.1217	25.4802	27.0297	23.8933
PDZK1	0.612826	0.573049	0.491967	0.472887	7.43125	0.68805	0.707424	0.148356	0.712601	1.25348
RNF115	16.5963	14.6594	14.5341	14.7342	12.82	16.6539	15.3612	19.8427	33.8117	28.1166
POLR3C	10.5806	9.74184	14.0562	9.00973	10.1256	10.4458	10.3659	13.9826	10.9839	13.2291
NUDT17	40.9968	33.9032	40.6224	38.6398	38.6338	40.6106	34.5627	43.8022	26.9314	45.4725
PIAS3	12.8819	15.5923	14.9277	13.9875	14.7104	16.951	14.4372	10.3479	17.2007	16.2374
ANKRD35	1.71341	1.18608	1.77108	0.983106	1.282	1.92341	2.93076	1.27957	3.36643	2.14056
ITGA10	12.269	8.98222	10.0924	8.66129	5.62776	8.17841	9.39863	6.86148	11.8439	5.72745
PEX11B	9.70517	11.8874	9.82528	11.6231	7.5399	11.3841	15.2024	7.1211	13.6131	12.9591
LOC101114745	0.725386	0.679663	1.50401	1.04533	1.71658	1.04771	1.38597	0.704692	0.442304	0.44354
RBM8A	114.674	106.427	102.273	90.06	116.097	83.8952	69.2265	104.22	50.5947	94.3197
LIX1L	13.8324	15.7789	10.767	11.2995	6.99668	11.8376	14.2351	17.3206	7.61746	3.934
ANKRD34A	0.212613	0.0799604	0.196787	0.0746663	0.521491	0.031275	0.158809	0	0.172007	0.212128
POLR3GL	15.6708	16.0854	13.002	15.5804	16.0576	18.1864	20.1832	16.3748	16.0212	16.681
TXNIP	137.348	155.843	162.223	169.343	186.911	190.387	227.415	162.135	160.335	184.223
LOC105615522	0.437733	0.0799604	0.323293	0.0622219	0.586678	0.109462	0.360931	2.76314	1.27777	1.04135
LNP1	1.42576	1.63919	1.36345	1.86666	1.89041	1.56375	1.02504	2.39225	0.835464	1.25348
LOC105612463	0.212613	0.0533069	0.182731	0.19911	0.108644	0.359662	0.101061	0	0.442304	1.02207
PDE4DIP	0.800426	0.986178	0.787147	0.485331	1.02125	0.6255	0.837359	1.35375	0.19658	0.13499
FCGR1A	0.15008	0.159921	0.182731	0.136888	0.651864	0.18765	0.173247	0.463613	0.663457	0.848511
H2BC18	0.925493	1.82576	1.18072	1.41866	3.28105	1.48556	1.19829	1.3723	2.53096	2.37197
LOC101120877	0.125067	0.333168	0.126506	0	0.282474	0.031275	0.158809	0.148356	0.0491449	0.0771374
LOC101115753	0.587813	0.573049	0	0.124444	0	0.2502	0.101061	0.129812	0.172007	0.0771374
H2AC18	14.0075	14.6994	12.496	6.80708	16.0141	9.80471	4.98084	11.3307	3.90702	8.96722
HIST2H2BE	0.862959	1.06614	0.40763	0.348443	0.825695	0.1251	0.952857	0.0185445	0.466877	1.33062
LOC101116011	0.862959	0.493089	0.463855	0.385776	0.608407	0.265837	0.837359	0.834504	0.516022	1.27277
H2AC18	14.045	14.6727	12.496	6.81952	16.1662	9.78907	4.98084	11.3493	3.95617	8.94793
HIST2HB2BE	38.8332	40.0335	23.9377	26.8799	47.673	40.1884	44.0624	37.2931	65.6822	42.9848
H2AC20	2.65141	3.4916	1.78514	1.64266	4.75861	2.26744	2.67089	7.75162	0.442304	2.06342
H2AC21	0.162587	0.413129	0.604417	0.497775	1.36891	0.218925	0.317619	1.98427	0.245725	0.366402
BOLA1	10.0428	9.44865	11.0622	9.68173	11.3424	9.52323	5.8182	11.3307	5.65167	9.75788
SV2A	7.85418	3.73148	7.66063	8.72351	4.3023	5.8797	5.09634	4.7474	1.89208	4.16542
SF3B4	23.8377	27.0666	28.5622	32.2932	24.9664	29.6018	32.2383	17.914	35.7529	56.3874
MTMR11	2.78898	4.55774	2.3755	3.37243	2.32498	3.29951	3.00294	2.48497	1.30234	0.964217
OTUD7B	14.7954	14.6994	14.759	17.223	16.4052	18.8275	22.5221	12.4248	24.0319	19.1108
VPS45	15.1831	16.8317	15.6164	15.1573	12.016	16.3412	14.4228	14.7985	16.4144	17.4909
PLEKHO1	28.5402	30.1184	31.6264	22.3003	23.315	14.3396	10.7846	72.7873	5.23393	5.39961
ANP32E	52.9032	56.9051	48.1987	45.7207	38.3948	39.8131	38.5041	52.4254	29.1184	54.594
CA14	0.400213	0.386475	0.477911	0.174221	0.108644	0.1251	0.0433117	0.222534	0.344015	0.482108
APH1A	39.7837	48.7892	40.3553	46.6291	42.9578	51.2128	54.2695	32.8795	54.1823	59.8586
C1H1orf54	11.206	15.8188	10.4719	6.62041	15.9055	6.255	4.53329	56.635	3.36643	3.85687
CIART	1.65088	0.866238	0.99799	2.11555	1.62966	2.20489	3.11844	4.06125	6.60999	8.67795
MRPS21	65.3848	71.5379	58.3051	52.0798	62.4703	58.0464	41.3771	56.7648	44.5007	98.8129
PRPF3	55.8047	44.3647	55.5501	50.126	49.0419	51.635	49.101	49.7921	35.3843	60.9578
RPRD2	24.1253	22.2023	24.5421	29.4683	23.6627	32.0256	31.3865	22.3833	33.222	25.4168
TARS2	46.012	40.5266	50.3212	47.0273	57.7986	54.0275	50.5736	57.0986	53.4943	61.6906
ECM1	11.7813	8.64905	15.0682	16.5759	12.1464	13.8079	14.5672	22.4945	29.9538	18.8794
ADAMTSL4	6.21581	6.50345	7.01404	5.08975	2.93339	3.6279	5.57277	21.7713	5.28308	2.5841
MCL1	66.8356	66.5404	62.8031	60.2433	52.4533	55.1691	54.6305	87.864	181.738	108.976
ENSA	41.0468	40.34	38.3313	34.7696	31.0505	28.5853	24.8176	27.7426	27.4966	35.406
GOLPH3L	48.9511	55.8124	44.4035	46.0816	77.963	66.7877	62.0368	36.5513	77.1084	75.556
CTSS	13.1445	17.4713	34.0019	8.48707	14.9929	7.17761	6.52563	125.324	10.5416	5.74673
CTSK	33.4803	47.8963	31.5702	32.4923	19.7732	28.4133	43.1384	55.8932	30.1013	21.2128
ARNT	0.837946	2.06564	1.13855	2.67554	0.695322	2.6271	7.30524	0.649059	12.6794	3.934
SETDB1	23.1373	23.7083	21.9417	28.6221	23.4019	28.3508	34.5772	20.4732	32.7305	19.7472
CERS2	106.882	112.704	106.04	115.496	119.965	127.43	138.843	113.882	160.778	182.102
FAM63A	33.0551	27.5197	34.1284	36.5616	36.7217	39.688	39.1826	31.7482	37.6942	29.8329
ANXA9	1.88851	2.97186	1.77108	1.86666	1.23854	1.21972	1.42929	1.72464	1.52349	0.501393
LOC106990657	0.250133	0.119941	0.11245	0.373332	0.282474	0.3753	0.635238	0.296713	1.35149	0.057853
PRUNE	10.8433	11.4343	9.76906	12.967	8.25695	12.5413	11.4054	8.27086	10.173	13.7112
BNIPL	5.32784	3.61154	3.27509	4.7662	4.43268	8.89773	6.92987	3.26384	5.0865	4.66681
C1H1orf56	1.03805	0.479762	1.11044	0.858663	2.49881	1.28227	0.721861	2.63332	0.122862	0.482108
CDC42SE1	53.7161	51.3479	52.7389	55.3277	45.1959	48.4919	52.3927	65.4437	78.681	60.5335
MLLT11	16.0961	19.0839	14.5482	12.6062	8.53942	9.46068	6.36682	12.1096	3.51386	5.28391
LOC106990854	4.86509	4.57107	5.24296	5.35109	5.75813	4.45669	6.65556	5.21101	4.39847	4.49325
GABPB2	0.625333	0.759624	1.01205	0.833774	0.564949	0.6255	1.60253	0.241079	2.92412	1.75487
SEMA6C	10.243	8.6224	7.15461	9.74395	7.64854	7.49036	7.04537	12.091	3.29271	2.14056
TNFAIP8L2	1.58835	1.75913	2.47389	0.497775	0.738779	1.09462	0.794047	20.2877	1.17948	0.617099
LYSMD1	10.6557	7.78281	10.1626	9.50751	10.2777	10.696	8.48909	9.17955	4.91449	6.05528
SCNM1	21.3864	22.6288	21.4498	16.3644	30.5724	18.421	15.7221	25.8325	10.001	17.7994
TMOD4	4.75253	3.65152	4.86344	5.22664	3.71563	5.22292	4.87978	5.30374	3.8333	2.9505
VPS72	39.9588	37.3148	43.8272	38.7891	41.024	36.5292	28.1237	34.6226	25.3588	49.4065
PIP5K1A	18.4348	22.6288	19.2429	23.5697	12.9286	24.6603	31.0689	11.7201	36.8341	29.2929
PSMD4	122.102	113.797	113.209	89.3507	128.939	77.1554	52.2339	136.451	50.4227	153.349
ZNF687	15.921	16.6984	22.012	29.6425	19.2952	30.0865	45.9248	11.1453	67.992	58.0459
PI4KB	54.8417	48.2428	52.9216	46.1189	49.672	45.9117	40.7563	63.311	37.1044	47.2273
LOC105615655	0.975519	0.759624	1.18072	0.559997	1.60793	0.265837	0.245433	0.574881	0.147435	0.327834
RFX5	5.10272	4.69101	5.39758	5.96086	3.34624	6.45829	7.27636	2.7075	10.6644	5.03321
SELENBP1	38.5955	31.8509	40.8895	48.3713	81.1788	51.4943	40.6697	40.7609	57.1064	71.8727
PSMB4	164.062	172.101	158.315	122.129	188.302	121.519	83.7937	171.63	62.3649	165.73
POGZ	41.1844	31.1446	33.5521	41.3776	35.3093	45.9899	46.459	32.7867	48.9975	41.4999
LOC105613571	1.72592	1.45261	0.238955	0.472887	0.521491	1.3761	0.606363	1.01995	0.270297	0.462824
CGN	102.117	75.2027	93.8813	103.525	90.0007	119.752	121.085	53.0745	145.223	133.004
TUFT1	14.9455	14.3262	19.8192	16.7626	27.639	22.8777	23.2872	12.8514	17.6185	17.433
LOC105613573	0.0500266	0.119941	0	0.149333	0.325932	0.156375	0.101061	0	0	0.0192843
SNX27	25.8513	22.6021	25.0481	28.0123	21.8157	31.9005	32.4982	15.5032	26.0714	20.6921
CELF3	22.8622	14.6061	19.4257	23.8186	10.8644	20.8917	18.523	4.48778	6.0694	8.67795
RIIAD1	9.93029	6.43681	8.89757	6.81952	7.95274	6.27064	3.06069	2.5406	0.688029	1.31133
MRPL9	44.7988	51.2146	48.6204	40.7678	57.1033	41.2986	36.7572	55.5594	21.3043	36.6981
OAZ3	1.1256	0.519743	1.1245	1.18222	0.695322	1.28227	1.55922	0.0370891	0.688029	0.790658
TDRKH	15.6708	13.9531	16.2349	13.9253	18.3826	15.3717	15.3035	10.6631	12.1142	16.7967
LINGO4	0.462746	0.413129	0.759035	0.759107	0.956067	0.766237	0.375368	1.16831	0.147435	0.269981
RORC	27.1895	23.1219	29.8694	31.2852	42.2408	44.0665	45.766	34.3259	22.6558	28.0587
C2CD4D	0.162587	0	0.253012	0.335998	0	0.1251	0.0288745	0	0.0737174	0.404971
THEM4	2.47632	2.95853	4.82128	2.07821	2.84647	2.20489	2.16558	5.26665	7.32259	13.7304
LOC105615685	0.45024	0.479762	0.11245	0.298665	0	0.3753	1.80465	0.0185445	1.40063	0.385687
S100A10	86.9088	119.447	98.8713	90.1845	168.594	89.7749	102.201	232.864	113.599	122.899
LOC105613037	0.162587	0.213228	0	0.223999	0.0869152	0.140737	0.447554	0	0.29487	0.192843
S100A11	51.615	68.9125	44.5722	39.2247	48.2814	31.2437	33.5954	62.1427	56.3938	34.2104
LOC105613034	0.387706	0.146594	0.379517	0.223999	0.17383	0.06255	0.158809	0.129812	0.29487	0.115706
TCHHL1	1.15061	1.95903	1.08233	0.833774	1.97732	2.36126	2.91632	1.55774	4.71791	2.06342
FLG	1.37573	1.98568	0.955821	1.45599	5.51912	1.92341	2.80082	2.29952	3.73501	0.250696
CIR1	0.350186	0.73297	0.899597	0.447998	1.282	0.484762	0.505303	0.519247	0.688029	0.424255
PGLYRP4	0.437733	0.0266535	0.463855	0.19911	0	0.422212	0.230996	2.81877	0.19658	0.0964217
S100A9	0.737893	1.35933	1.58835	0.273776	0.304203	0.531675	0.635238	34.1219	0.491449	0.655667
S100A12	1.1256	1.21273	1.40562	0.31111	0.108644	0.06255	0.375368	49.0688	0.810891	0.269981
S100A8	0.60032	0.69299	0.660641	0.136888	0.347661	0.031275	0.216558	38.1276	0.393159	0.13499
S100A5	0.387706	0.133267	0	0.174221	0.260746	0.203287	0.0577489	0.333802	0.0982899	0.115706
S100A4	4.81506	5.5839	3.34538	4.40531	6.41	2.42381	2.94519	45.7308	2.50639	2.23698
S100A2	2.75146	3.30503	3.52811	4.19376	4.88898	2.54891	3.92693	5.48918	2.1378	3.87615
S100A16	46.2746	54.1065	61.6505	52.8886	63.8392	52.151	46.4446	65.6106	47.9655	102.438
S100A1	0.800426	0.439782	0.196787	0.186666	1.36891	0.0156375	0.245433	1.52065	0.344015	0.173559
CHTOP	94.3127	92.914	98.295	95.5604	88.936	93.4809	85.8871	83.3391	74.8969	108.918
SNAPIN	33.4178	41.033	37.8393	31.6461	43.6532	31.2281	28.2825	43.932	20.7637	19.67
ILF2	142.626	154.723	145.946	126.074	139.021	105.021	73.3267	135.931	76.3712	196.758
NPR1	0.650346	1.15943	0.548192	1.82932	0.478034	1.79831	5.15409	0.574881	8.25635	2.54553
NPR1	9.34247	10.5548	12.9598	11.6604	10.4298	10.8837	11.7375	22.0124	7.78947	7.32805
INTS3	62.921	52.7339	65.8392	63.5037	63.9261	65.396	58.081	59.5836	51.0124	65.451
SLC27A3	24.9008	23.2951	25.8353	19.9235	18.8823	19.5938	16.4584	32.3602	6.73286	11.2813
GATAD2B	1.41325	1.09279	0.730922	1.23199	0.564949	1.46992	3.20506	1.0014	7.64204	2.15985
DENND4B	21.9867	18.6441	23.2911	27.2034	18.9041	25.5829	27.936	38.6097	29.7573	32.5327
CRTC2	19.1352	13.6866	21.8574	20.5706	17.7524	22.4867	22.5798	29.0037	23.9582	22.177
SLC39A1	31.1041	38.4876	33.9036	33.239	24.5318	31.6034	36.0209	31.7853	34.4506	24.549
CREB3L4	57.6057	20.2167	22.5883	29.7047	35.657	30.2273	17.0648	9.86569	11.5736	9.08292
JTB	38.3454	43.8849	37.53	32.7038	41.3282	35.2156	28.0371	36.0135	37.9399	77.523
RAB13	23.2874	26.9333	24.0642	17.5715	26.2049	16.998	13.8309	36.0506	8.9198	4.62824
RPS27	769.447	1150.28	912.388	698.242	1312.81	786.019	621.436	986.718	346.644	648.397
NUP210L	1.67589	1.86574	1.91164	3.47198	0.564949	3.73736	4.48998	0.723237	3.73501	5.6696
NUP210L	0.15008	0.0932871	0.0843372	0.31111	0	0.453487	0.41868	0	0.466877	0.327834
TPM3	184.761	199.408	203.154	154.883	183.065	145.46	123.251	251.408	98.2899	161.352
C1H1orf189	1.85099	2.01234	1.23695	1.75466	1.4341	2.54891	1.48703	1.94718	2.70297	2.89265
C1H1orf43	43.4106	53.9066	46.512	43.9287	46.1085	49.3988	51.5842	39.3886	52.9045	53.9769
UBAP2L	61.4577	57.4915	55.6344	60.9899	40.1983	55.2473	60.492	41.9292	83.5218	91.3306
HAX1	20.6235	20.1367	23.502	25.3119	26.8785	28.7417	23.3017	24.0708	22.4592	37.9323
AQP10	0.275146	0.0399802	0.40763	0.385776	0.260746	0.109462	0.144372	0.315257	0	0.154275
ATP8B2	4.80256	3.71816	3.19076	5.86131	0.586678	7.42781	13.7876	1.66901	27.816	12.8241
IL6R	24.8882	14.9926	28.5763	19.3386	22.598	36.8263	23.6626	47.6224	12.8514	13.0362
SHE	4.33981	5.384	4.89156	5.74931	3.19413	4.6287	7.10311	7.47345	7.44546	2.10199
TDRD10	3.51437	2.23889	4.37148	3.84532	4.64996	2.48636	1.94903	5.74881	1.94122	4.28112
UBE2Q1	55.8797	55.4659	56.3935	61.749	58.2767	63.8948	61.1561	53.3897	68.1394	76.6167
LOC106990860	0.60032	0.359822	0.0843372	0.186666	0.0869152	0.2502	0.0577489	0.278168	0	0.057853
CHRNB2	0.137573	0.359822	0.351405	0.161777	0	0.56295	0.548615	0	0.19658	0.173559
ADAR	42.8353	35.8756	35.2529	44.3393	42.6536	47.3191	50.0827	32.0264	57.7453	54.8639
LOC105608947	0.250133	0.293188	0.435742	0.0622219	0.239017	0	0.0144372	0.0556336	0.0491449	0.057853
KCNN3	7.12879	5.69051	6.60641	6.60797	7.30088	5.92661	5.45727	6.69458	4.20189	3.33619
PMVK	2.12613	1.90572	3.30321	2.36443	4.51959	2.61146	2.93076	1.13122	2.75212	1.2342
PBXIP1	391.734	276.636	579.959	709.952	785.257	731.256	839.409	653.157	550.202	893.27
PBXIP1	8.72965	13.1668	12.9458	31.9821	5.95369	40.6888	96.0653	2.96713	101.951	87.7245
PYGO2	106.532	95.3394	102.076	91.0182	111.251	95.7015	89.3087	122.338	86.3722	101.32
SHC1	9.53007	15.8322	11.259	20.3839	4.47613	20.4695	44.3945	5.76735	83.2515	36.8138
CKS1B	54.0788	64.7013	52.3312	43.4309	72.5959	44.1446	33.7975	62.4395	24.8673	38.2023
FLAD1	22.6871	20.5631	29.4196	21.1679	19.5777	17.4358	14.9858	22.0309	13.9817	18.7251
ZBTB7B	1.42576	2.54541	1.36345	4.04443	1.06471	4.64434	9.35532	1.39084	25.7765	17.5102
DCST2	5.89064	4.01135	6.59236	6.5333	10.5167	4.1283	2.77195	13.7044	3.78416	8.06085
ADAM15	24.9258	22.0291	19.8755	21.367	20.7293	17.4202	17.6567	30.4687	19.486	16.8159
EFNA4	23.8752	25.7739	27.5501	25.4985	32.6367	21.7361	15.7077	17.8955	7.66661	11.0692
EFNA3	1.93853	2.1456	3.26104	3.06132	2.34671	1.76704	0.923982	1.26103	0.614312	1.17634
EFNA1	39.2584	39.0473	40.1445	40.2576	52.0405	42.9718	41.0595	45.2116	31.0842	29.5629
SLC50A1	46.7124	40.0868	42.8152	43.7296	104.907	57.1081	77.7589	74.3636	92.3433	117.172
DPM3	31.6418	32.997	39.273	29.8167	81.1136	35.4815	28.1959	49.4768	33.9591	65.6632
KRTCAP2	77.2786	84.718	84.1404	67.3241	159.511	95.8735	85.9592	102.384	146.403	175.237
TRIM46	2.51384	1.62586	3.57027	2.67554	1.04298	2.95549	2.12227	1.59483	0.737174	0.655667
MUC1	28.8404	19.8169	28.4076	35.7278	76.1812	57.1863	96.8593	49.0132	394.29	197.067
THBS3	27.9274	30.7981	16.9799	15.7421	11.7336	12.7446	10.467	25.7584	6.46256	4.31969
MTX1	14.5327	16.192	15.5462	13.9875	15.4057	13.5577	11.7952	12.5917	10.4924	21.1356
GBA	27.0519	24.4012	22.6867	20.2719	26.5526	19.0777	15.2746	25.4987	15.2841	12.6891
FAM189B	24.7006	23.2685	24.1907	26.295	24.7926	21.8612	16.7472	27.9281	17.7167	13.8076
SCAMP3	31.7419	34.3696	29.6586	32.8656	35.896	37.6395	33.7398	33.2133	36.1461	43.2933
CLK2	69.6496	54.7995	77.0701	73.9943	70.51	82.394	79.7512	70.3023	85.7088	81.2449
HCN3	5.16525	4.11796	5.21485	5.81153	5.25837	5.41057	3.40719	3.26384	0.589739	1.27277
PKLR	16.2962	12.8736	12.4538	26.3323	20.9466	21.6736	36.5551	7.97415	0.0982899	5.53461
FDPS	35.5814	43.8583	39.7369	37.5572	64.7953	41.0484	42.0701	64.4979	43.5916	37.2959
RUSC1	21.4864	22.962	22.3915	22.3003	14.4062	19.672	22.7819	18.6743	14.8909	9.39147
ASH1L	28.8779	24.3346	27.0301	34.2594	27.5304	42.1274	43.5427	29.0037	47.9655	31.8577
LOC105616520	36.1567	38.9141	40.777	31.9696	51.4973	33.3704	30.0583	42.7452	17.2744	38.7037
LOC106990804	0.175093	0	0.0843372	0.111999	0.152102	0.0469125	0.0144372	0.537792	0.0737174	0.115706
DAP3	24.488	25.8272	24.2891	22.5368	24.1407	20.9073	15.9387	25.9809	21.5255	35.1361
MSTO1	9.7677	9.28873	11.751	12.4071	13.6891	15.4498	13.0368	10.626	9.55869	11.3585
GON4L	46.7249	38.2477	43.0963	50.0389	41.3934	56.7016	58.8317	42.0961	61.898	58.4894
YY1AP1	14.6953	10.2483	11.2309	13.2284	10.9296	16.3412	14.6249	11.3122	15.9721	12.1298
SYT11	27.9524	23.5217	20.1004	20.4959	13.2763	14.7462	9.31201	31.6741	3.07156	6.4024
RIT1	37.2323	37.7147	36.8835	40.1207	34.049	40.0007	42.6476	36.5142	54.1577	47.1116
KIAA0907	76.6283	64.0083	86.1786	108.54	106.732	105.303	114.762	64.2568	186.874	141.817
ARHGEF2	44.9614	40.9131	49.5622	46.8904	47.8251	37.7802	40.2943	75.1796	42.3875	36.9681
SSR2	419.498	496.101	428.686	346.427	918.868	462.479	398.222	595.243	544.772	681.084
RPL35A	295.52	447.818	393.18	266.372	560.864	237.878	162.924	419.7	68.2869	134.489
UBQLN4	67.8236	55.6391	66.8513	63.093	56.3428	54.9189	52.2194	50.6266	34.9175	51.7206
LAMTOR2	33.9931	39.4605	36.0541	27.9874	41.6758	23.034	12.9213	55.8191	19.3877	30.8357
RAB25	24.5631	28.3993	28.3092	26.5937	40.5677	29.3985	27.5318	14.4833	24.6708	34.4804
MEX3A	0.100053	0.239881	0.337349	0.174221	0.152102	0.203287	0.303182	0.222534	0.393159	0.0771374
LOC105615926	0.212613	0.0533069	0.140562	0.236443	0	0	0.158809	0	0.0491449	0
LMNA	64.8095	61.876	54.3413	49.3171	58.4722	43.0813	42.9363	65.7404	38.0873	78.5451
SEMA4A	3.63944	3.77147	6.70481	4.00709	3.52007	3.09622	4.33117	11.887	2.03951	1.44633
SLC25A44	0.575306	1.63919	0.801203	2.16532	0.564949	1.76704	4.50441	0.630514	10.0501	4.31969
PMF1	39.2959	38.4609	35.5341	30.2399	51.8449	27.8347	23.114	45.2858	9.97642	12.3805
PAQR6	6.09074	4.6377	4.84939	5.12709	6.10579	5.42621	5.21184	12.3878	2.11323	3.47118
BGLAP	1.80096	0.506416	2.67068	1.46844	3.47661	1.46992	0.822922	3.67182	0.565167	0.655667
SMG5	46.6373	35.2625	40.3694	43.0078	39.3291	39.6723	37.0459	37.1076	52.2165	77.3302
TMEM79	12.3691	12.2339	13.3112	18.231	24.4232	18.202	17.8733	11.7016	17.815	14.5018
GLMP	16.5588	16.1653	12.6084	10.9137	13.298	14.7149	12.416	10.9042	13.0971	12.5927
CCT3	203.033	207.524	195.241	158.902	208.271	162.208	114.502	183.628	85.7333	182.102
TSACC	1.80096	2.81194	2.19277	3.18576	4.56305	2.92421	1.63141	3.72745	1.81836	3.49047
RHBG	7.61655	6.39683	10.3172	12.5315	14.2324	9.53887	13.5999	15.633	5.5288	6.20956
MEF2D	1.97605	2.11895	3.94979	4.71642	1.19508	3.06495	8.99439	1.74319	22.705	8.54296
LOC105615960	0.03752	0	0.196787	0.0746663	0.17383	0.06255	0.0577489	0.222534	0.0982899	0.0192843
IQGAP3	1.40075	2.22556	0.955821	1.60533	0.108644	1.251	2.8297	0.61197	4.8162	0.539961
TTC24	2.4388	1.93238	0.81526	1.56799	0	0.891337	0.765173	0.352346	0.0245725	0.559246
APOA1BP	28.3151	30.6382	31.275	22.2754	28.9645	22.6744	16.7905	23.6814	18.4293	28.9844
GPATCH4	15.6458	16.4852	17.4297	12.3822	18.6868	13.589	10.8424	16.2821	10.1239	32.147
HAPLN2	0.250133	0.173248	0.0983934	0.248888	0.391118	0.328387	0.0577489	0.129812	0.0737174	0.231412
BCAN	0.200107	0.0533069	0.0843372	0.111999	0	0.0156375	0.230996	3.54201	0	0.0192843
NES	80.0926	75.1361	62.4798	53.9215	40.6111	31.8692	27.0987	49.2543	13.6377	18.1466
CRABP2	5.39037	7.40966	5.46786	4.3182	1.45583	2.67401	1.53035	6.36078	0.393159	0.732805
ISG20L2	28.9654	31.1712	29.012	29.3439	33.8317	32.1194	30.5059	27.483	47.6706	73.1841
RRNAD1	10.6807	9.64855	9.29115	12.4568	10.7775	12.5256	13.5854	12.4434	14.6206	19.67
MRPL24	52.4279	49.2023	47.51	39.15	77.7891	34.1523	21.0062	68.3552	20.3706	45.9739
HDGF	17.6469	28.999	22.7148	27.8256	12.2985	29.7269	39.1826	8.60466	37.0798	63.9276
PRCC	43.248	42.1525	51.9798	43.5305	47.5209	40.204	34.3462	45.4527	36.9078	52.9934
SH2D2A	0.0500266	0.239881	1.08233	0.0248888	0.152102	0.06255	0.0433117	10.3479	0.172007	0.057853
INSRR	5.84061	2.35883	8.39155	6.8693	2.08597	9.11666	3.40719	1.35375	20.1248	3.39404
NTRK1	0.687866	0.359822	0.253012	0.273776	0	0.31275	0.0288745	17.3021	0.0245725	0.057853
PEAR1	20.3733	24.3346	19.763	22.1759	14.5583	18.4992	25.5395	26.2405	23.9336	9.48789
LRRC71	3.25173	3.38499	3.55622	3.63376	4.12847	1.92341	1.80465	5.87862	0.393159	0.88708
ARHGEF11	23.9502	17.9378	21.0843	27.5768	13.5588	26.6776	27.604	15.2436	28.0126	21.1164
ETV3	6.2033	6.14362	6.71886	8.51196	5.25837	8.89773	11.4487	3.80163	20.002	11.1463
LOC105614159	0	0	0.140562	0.0124444	0.130373	0.06255	0.0721861	1.26103	0	0
LOC105614158	0.137573	0	0	0.0622219	0	0.031275	0.0721861	0.222534	0	0
LOC105613724	0.0875466	0.0266535	0	0.0124444	0	0.0156375	0.202121	1.40938	0.0245725	0
SLAMF9	22.7871	20.2566	18.5682	14.5102	9.16956	13.2293	15.1591	27.8724	38.8491	7.94515
CD48	22.4745	21.7892	18.2028	22.5492	6.08407	20.8291	13.8164	8.02978	6.02025	11.0692
LOC106990863	0.425226	0.239881	0.520079	1.13244	0	0.234562	0.461991	0.111267	0.19658	0.0192843
FCRL5	0	0.0666337	0.224899	0	0	0	0.0288745	0.871593	0.221152	0
GDI2	154.632	151.885	145.327	126.335	205.468	123.661	101.436	180.457	70.3264	138.732
FCRL3	0	0	0.632529	0.0746663	0	0	0.0433117	1.22394	0.0982899	0.0385687
CD5L	0	0	0	0	0	0	0	0.61197	1.52349	0
SC5D	0.33768	0.479762	0.11245	0.435553	0.36939	1.42301	4.14348	0.519247	6.46256	1.65845
KIRREL	0.0625333	0.0399802	0	0.111999	0.108644	0	0.25987	0	1.00747	0.057853
CD1D	2.73896	2.43879	1.75702	2.20266	1.93386	2.51764	6.28019	2.78168	7.37174	2.56482
LOC101114667	1.13811	0.986178	0.421686	1.61777	0	1.1259	1.32822	0.296713	1.91665	2.08271
TAF5L	2.13864	2.46545	1.39156	3.16087	0.36939	2.28307	2.33883	0.890138	3.46472	3.70259
CD1E	0.325173	0.333168	0.955821	0.136888	0.152102	0.1251	0.41868	4.22815	0.540594	0.231412
CD1A	0	0	0.224899	0.0248888	0.0434576	0.0156375	0.158809	2.13262	0.442304	0.250696
SPTA1	0.52528	0.626356	0.267068	0.323554	0	0.109462	0.880671	6.9542	0.0982899	0.269981
IFI16	0.963013	1.73248	5.00401	0.721774	3.47661	2.2518	3.30612	23.2919	1.84293	0.636383
LOC106990622	0.212613	0.386475	0	0.211555	0.0869152	0	0.0433117	0	0	0.250696
CADM3	5.47792	8.04935	5.53814	6.43375	1.76003	5.47312	4.59104	2.26243	1.17948	4.51254
ACKR1	1.67589	0.812931	1.19478	1.79199	0.999525	0.547312	1.05392	11.0525	1.64636	2.87337
LOC101113715	0.11256	0.0932871	0	0.0248888	6.47518	0.0781875	0.332056	0	0.147435	0.0964217
FCER1A	0.137573	0.253208	0.267068	0.0497775	0	0	0.115498	0.81596	0.0982899	0.115706
DUSP23	6.51597	4.66436	4.55421	3.95731	7.21396	2.86166	3.34944	7.6218	3.88245	6.57596
FCRL6	0.212613	0.106614	0.0843372	0.0995551	0	0.06255	0.0866234	0.537792	0	0.0192843
SLAMF8	0.312666	0.119941	0.59036	0.634664	0.412847	0.265837	0.707424	0.704692	0.319442	0.0385687
VSIG8	1.76344	1.39931	1.48996	2.78754	2.75956	1.86086	2.51208	2.52206	2.43267	1.58132
CFAP45	5.61549	4.6377	4.4277	4.40531	4.84552	4.28467	2.32439	3.46783	0.909181	2.31412
TAGLN2	135.61	166.557	128.474	131.226	113.077	137.813	132.967	137.971	184.318	168.95
IGSF9	33.6304	27.8262	21.6044	24.8514	13.6457	23.2842	31.9207	11.9056	9.87813	8.04157
PIGM	6.50346	4.95754	7.39356	7.49152	11.7987	9.06975	12.1706	8.91992	26.2925	21.637
LOC105616119	0.350186	0.439782	0.126506	0.236443	0.239017	0.156375	0.274307	0.741781	0.491449	0.327834
IGSF8	7.04125	4.99752	4.06224	3.69598	6.06234	2.93985	2.28108	11.1453	1.08119	1.67774
IGSF8	11.4061	9.11548	7.56223	9.40796	5.34529	7.39654	9.64407	8.06687	3.68587	5.0525
ATP1A2	16.8465	10.7947	11.0622	23.2959	12.1029	17.4671	15.8088	11.3493	2.38353	3.2012
CASQ1	0.52528	0.799604	0.0983934	0.609775	0.239017	0.422212	0.490866	0.593425	0.245725	0.289265
PEA15	73.4891	77.2284	66.7669	56.4228	53.844	43.5191	42.5754	129.2	38.8982	34.9818
DCAF8	49.1387	45.2976	49.1545	50.8104	44.87	48.2417	52.5371	39.9635	61.5049	59.5308
COPA	116.449	125.111	115.697	134.113	122.159	149.307	165.119	106.872	264.695	265.545
NCSTN	60.2321	62.5557	54.3553	67.0503	49.2375	71.5885	78.6829	55.5223	98.0687	78.9308
VANGL2	0.612826	0.65301	0.520079	0.572442	0.825695	0.969525	1.92015	0	0.982899	0.347118
SLAMF6	0	0.146594	0.843372	0.0497775	0.36939	0	0.0144372	3.72745	0.29487	0
CD84	0.137573	0.426455	0.323293	0.236443	0	0.109462	0.202121	1.09413	0.614312	0.0385687
SLAMF1	0	0.159921	1.06827	0.0124444	0	0	0.0288745	0.704692	0	0
SLAMF7	0.350186	0.559723	1.89759	0.0248888	0	0.093825	0.173247	7.34364	0.417732	0.0385687
SLAMF9	0	0	0.70281	0.111999	0.282474	0.0781875	0	2.5406	0.0245725	0
LY9	0	0	0.253012	0	0	0	0	1.873	0.0737174	0
CD244	0.41272	0.266535	0.210843	0.0373332	0.325932	0.156375	0.144372	4.17252	0.0245725	0.154275
ITLN2	0.5628	5.65053	0	0.0248888	0	0.140737	0.0288745	0	0.0245725	0
F11R	53.4159	65.2344	59.5983	65.3952	63.0135	82.3783	95.7477	44.7294	116.252	101.339
TSTD1	73.7893	70.9648	71.785	60.8282	90.218	48.8359	36.2086	76.8115	41.3063	50.6407
USF1	6.2033	9.90176	9.38954	9.76884	4.1502	8.14714	9.62963	2.98567	11.5491	8.63938
ARHGAP30	3.98962	3.86475	15.5602	2.41421	3.0203	1.61066	2.23777	72.3051	3.09613	0.829227
PVRL4	6.31586	4.55774	6.55019	6.34664	2.58573	2.81475	3.46493	1.5392	1.54807	1.967
LOC105613267	0.22512	0.253208	0.182731	0.522664	0.54322	0.265837	0.404242	0.593425	0.245725	0.13499
KLHDC9	1.93853	1.39931	1.48996	1.33155	0.412847	0.93825	0.577489	1.40938	0.688029	0.713521
PFDN2	52.2028	57.8247	53.3854	34.9687	60.493	35.6535	18.8839	49.1987	15.1366	32.8027
NIT1	12.0064	13.6066	13.1004	12.0088	16.188	11.1183	10.0194	9.71734	9.77984	6.96165
DEDD	28.3901	34.1031	34.0301	31.4345	31.5937	33.7301	33.4944	34.5485	38.6033	41.7699
UFC1	94.6754	125.325	111.213	91.6156	182.479	111.37	105.565	137.23	102.909	187.02
USP21	13.0695	11.381	11.0903	13.639	5.17146	15.1058	15.5922	6.69458	13.4657	11.9177
PPOX	34.3308	32.6238	35.7168	33.8736	42.3929	35.0593	32.5704	31.9151	33.1237	25.7639
B4GALT3	21.0987	24.6944	21.6747	23.0594	22.6197	22.7369	18.8983	21.1037	25.5554	41.1721
ADAMTS4	0.512773	0.999505	1.0261	1.71733	0.195559	0.390937	1.45816	0.389435	1.44978	1.09921
NDUFS2	143.864	149.099	154.674	139.912	192.191	130.511	96.5706	160.318	97.9458	127.739
FCER1G	9.53007	10.5015	8.65862	7.57863	8.58288	9.61706	6.17913	24.8311	4.84078	4.89822
APOA2	14.8829	0.426455	1.01205	0.535109	0.152102	0.43785	0.0721861	0	0.221152	0.057853
TOMM40L	6.50346	7.26307	7.8293	7.0933	9.25647	6.34882	7.00205	8.58612	9.09181	9.46861
NR1I3	4.1272	3.78479	5.58031	4.45509	5.23664	3.01804	3.7248	6.99129	3.31728	4.12685
PCP4L1	0.700373	1.21273	2.69879	0.746663	0.934339	1.15717	0.577489	0.166901	1.2532	1.2342
MPZ	3.23922	2.71865	1.16666	3.02399	1.08644	1.59502	3.55156	8.84574	0.909181	0.809942
SDHC	72.376	84.4915	82.1304	61.6122	76.3767	62.7845	48.1481	75.3835	53.912	87.5702
CFAP126	3.9396	4.55774	3.35943	4.30576	3.41142	5.36366	4.79316	2.67041	4.57048	3.27834
FCGR2A	0.137573	0.239881	0	0.0497775	0.54322	0.609862	0.332056	0.426524	0.270297	0.0964217
HSPA6	26.1139	22.4289	3.35943	2.41421	56.4514	32.8387	12.0262	20.0466	1.27777	6.69167
FCGR3A	2.41378	2.10562	2.67068	1.33155	3.10722	2.01724	1.34266	23.6999	2.80126	0.424255
FCGR2B	0	0.0666337	0.210843	0.0871107	0.239017	0.0781875	0.101061	1.07558	0.221152	0.173559
FCRLA	0.200107	0.106614	2.10843	0.0373332	0	0	0	2.16971	0	0
FCRLB	0.0125067	0.346495	0.506023	0.0622219	0.130373	0.31275	0.288745	1.40938	0.344015	0.212128
DUSP12	34.4558	36.4353	33.3272	30.9367	29.8119	27.8973	23.5471	27.4274	20.4197	26.3617
ATF6	24.1128	24.9077	24.4718	27.1661	41.1544	37.1078	53.3889	32.9351	119.717	155.509
OLFML2B	8.76717	8.88893	5.69276	7.36708	3.91118	6.31755	5.44283	6.50913	2.11323	1.73559
NOS1AP	12.8193	11.5276	9.64255	16.2648	7.19223	13.8392	13.0657	4.76595	10.5416	10.2593
C1H1orf111	0.537786	0.679663	0.126506	0.696886	1.06471	0.641137	0.866234	0.315257	0.516022	0.829227
SH2D1B	0	0	0.29518	0	0	0	0	0.445069	0.0245725	0
UHMK1	34.7435	31.0513	28.0281	37.8434	39.5682	45.9742	41.8102	35.3459	61.4312	41.4228
UAP1	70.0248	75.456	83.1002	89.1142	132.415	120.143	113.693	92.8525	184.023	213.304
DDR2	0.662853	0.986178	0.365461	0.746663	0.0434576	0.328387	1.55922	1.55774	4.66877	0.694236
HSD17B7	8.02927	8.84895	10.8092	7.52885	8.10484	7.3809	7.94047	9.30936	7.61746	10.2593
RGS4	1.97605	2.82527	1.27911	1.18222	0.977796	1.92341	0.490866	0.630514	0.638884	0.308549
RGS5	0.212613	0.226554	0.857428	0.373332	0.260746	0.5004	1.81909	1.33521	5.50423	1.04135
LOC105613604	4.11469	2.01234	3.16264	4.11909	2.67264	3.20569	3.69593	3.85726	2.50639	2.42983
NUF2	18.4723	20.9629	15.1385	15.4933	16.0793	14.6054	13.3256	9.03119	14.6206	11.6863
PBX1	14.2201	14.1663	9.99396	12.9795	8.66979	13.9643	20.01	6.58331	17.4464	5.70816
LOC105612471	0.26264	0.159921	0	0.174221	0.0651864	0.0156375	0.245433	0.519247	0	0.154275
LMX1A	2.46381	1.70582	0.238955	1.03288	0.890881	1.90777	0.750736	0.40798	0.368587	0.462824
RXRG	2.42629	3.17176	1.29317	2.01599	1.91213	0.734962	1.19829	6.88002	0.319442	0.192843
LRRC52	0.03752	0	0	0.223999	0.217288	0.0781875	0.0433117	0	0.417732	0.617099
MGST3	56.6426	67.0468	62.775	48.894	63.535	50.3527	34.606	64.1641	31.6002	34.7889
ALDH9A1	89.8228	89.1692	77.6183	89.5996	99.0399	79.4228	68.8511	103.849	49.0221	36.0424
TMCO1	20.661	24.9476	23.7831	21.6159	22.0765	27.5064	28.1526	16.653	51.5285	61.2278
UCK2	17.922	16.6717	21.3935	19.9981	21.8592	19.7189	16.0831	18.322	29.2658	50.9299
FAM78B	4.74002	5.73049	6.83131	4.84087	6.93149	4.69125	5.13965	5.26665	1.72007	3.25905
FMO5	1.58835	0.559723	0	2.00355	5.14973	5.20729	0.404242	0.370891	0.589739	0.327834
POGK	19.0727	17.418	20.6486	21.591	21.9244	24.9887	23.3017	13.6673	28.2092	20.8849
TADA1	19.9356	21.2961	21.8152	22.4746	16.2749	21.5172	21.7136	20.7513	14.596	16.7774
ILDR2	0.937999	0.73297	0.716866	1.25688	1.15163	0.484762	1.05392	0.389435	1.15491	0.231412
MAEL	0.0625333	0.199901	0	0.211555	0.130373	0.140737	0	0.129812	0	0.0385687
GPA33	7.50399	6.35685	5.66465	8.36263	14.2541	10.4771	10.9434	8.53049	19.8546	18.8408
DUSP27	1.60085	1.30602	2.31927	2.65065	1.19508	1.0008	0.736298	1.81736	0.0982899	0.809942
POU2F1	14.8704	13.1668	12.6787	16.7501	11.1251	18.1864	23.1862	10.2922	17.9379	12.1491
LOC105612993	0.275146	0.519743	0.534136	0.559997	0.608407	0.7506	0.461991	0.482158	0.368587	0.192843
CD247	4.66498	8.02269	8.19476	9.9804	4.91071	12.8071	14.1485	7.84434	9.92728	11.7056
CREG1	33.1551	35.649	31.8232	32.4798	45.5001	32.6824	32.1373	57.0615	34.4506	31.607
RCSD1	10.9433	13.6066	17.5843	10.4657	8.99573	11.9158	10.0339	16.7643	5.97111	6.47954
MPZL1	57.4181	65.2344	44.1084	55.4397	42.1322	56.2324	65.4151	44.5811	60.866	62.8669
ADCY10	0.03752	0.69299	0	0.248888	0.239017	0.0781875	0.77961	0.667603	0.245725	0.308549
MPC2	50.652	58.2378	49.9838	46.8282	72.2048	45.1611	36.9882	53.8348	40.52	75.2861
DCAF6	26.5516	21.5227	19.5241	22.0266	25.0316	25.0982	22.8253	22.5687	22.6804	19.3615
GPR161	3.752	2.85192	1.54618	3.04887	2.69437	2.22052	2.32439	1.96572	4.49676	3.31691
TIPRL	25.3135	27.5464	26.2289	25.6852	21.6419	23.4719	21.9157	20.9368	25.6537	36.8717
SFT2D2	16.4087	17.9778	17.6546	18.7412	15.2319	19.6876	26.1891	24.7199	45.0168	19.4965
CLIC6	0.350186	0.879564	1.26506	0.248888	0.239017	0.109462	0.375368	0.148356	0.0245725	0.057853
RCAN1	17.6344	19.9101	16.9237	17.9324	18.4043	17.4984	18.985	17.9697	47.0317	34.7118
SMIM11A	50.752	55.6791	55.3111	33.4381	73.8345	32.2289	21.396	52.6665	11.0085	21.5985
KCNE2	0.137573	0	0.0281124	0.149333	0	0	0.0866234	0	0	0
MRPS6	45.7243	50.4017	43.7007	39.9714	54.1482	37.8584	19.5336	46.8064	13.1954	30.2957
SLC5A3	22.4244	18.4575	17.5281	16.5759	22.2068	24.5665	15.6066	19.2492	14.0554	21.0971
ATP5O	168.44	214.027	170.052	131.923	232.563	128.259	88.0238	218.028	80.9417	150.109
ITSN1	16.2587	13.54	16.4739	25.511	18.2957	25.0669	33.7687	17.914	23.3438	13.7112
CRYZL1	21.624	20.2433	22.0261	19.0772	18.7737	20.5008	16.8627	21.3262	11.205	14.1161
LOC105616368	1.88851	2.31885	1.89759	2.72532	2.19461	3.28387	2.5987	2.02135	1.57264	1.58132
DONSON	23.0748	24.5478	19.7208	19.8861	18.0566	18.593	15.8232	16.7643	18.7488	26.651
SON	177.469	170.769	169.321	170.239	171.788	184.194	175.152	182.682	252.113	244.487
GART	34.9811	36.6219	41.2549	40.7429	37.5039	44.8171	53.3022	36.2546	77.6981	83.3276
DNAJC28	3.58941	2.33218	2.88152	4.13154	5.51912	4.0032	3.13288	4.96994	3.04699	2.69981
TMEM50B	21.1863	20.5765	18.3855	18.455	16.6008	20.7822	14.7115	13.2779	18.0853	24.4525
IFNGR2	28.7903	39.0873	34.4096	31.2354	35.5483	37.7802	38.7784	44.8592	49.1941	49.4836
IFNAR1	11.5061	15.6056	14.0703	13.8506	12.8852	11.9627	16.1264	22.6985	24.4496	13.4605
IL10RB	14.6703	15.9921	15.0682	12.3448	14.0803	14.668	14.957	22.7356	18.6996	9.98929
IFNAR2	3.7645	5.15745	4.83533	3.16087	2.69437	3.0024	3.03182	13.4077	3.53843	1.19563
C1H21orf62	2.98909	3.31836	3.93574	2.97421	2.65091	3.09622	2.16558	0.537792	1.30234	1.15706
PAXBP1	91.5862	76.762	76.8593	89.9978	73.6172	71.5885	68.5479	73.5476	73.9385	73.4155
SYNJ1	13.7573	9.38202	12.9036	14.7964	14.1672	12.9948	17.6279	17.5431	17.2253	11.9756
C1H21orf59	30.5287	29.7852	30.9799	22.9723	24.5318	20.2662	14.0041	25.2206	14.2275	19.2651
EVA1C	0.5628	0.61303	0.660641	0.647108	0.934339	0.469125	0.404242	2.91149	1.40063	0.771374
URB1	13.0069	7.24974	10.753	14.423	17.5786	17.1387	13.8886	13.9084	12.7777	28.6565
MIS18A	5.69053	7.50295	6.5783	4.41776	5.62776	4.5036	4.25898	5.80444	3.61215	2.15985
HUNK	4.28978	5.11746	4.24497	3.3351	3.21586	2.81475	3.65262	5.30374	1.84293	1.07992
LOC106990181	0.15008	0.213228	0.393574	0.136888	1.4341	0.172012	0.317619	0.148356	0.0737174	0.13499
SCAF4	17.3092	13.9931	17.0923	18.791	16.0141	18.7181	23.4461	21.252	30.863	31.5877
SOD1	200.932	224.449	188.367	168.435	171.136	154.624	121.302	185.223	72.7836	147.834
TIAM1	6.10325	6.42348	6.73292	7.19285	5.2801	6.55211	6.19357	15.0582	2.50639	4.68609
CLDN8	1.70091	4.22457	1.16666	1.7671	2.19461	2.09542	3.39275	2.15117	0.982899	0.424255
BACH1	14.1825	12.5271	15.265	16.6133	21.1639	19.7814	21.8002	19.1751	45.3116	32.552
MAP3K7CL	0.250133	1.03949	0.070281	0.858663	0.17383	0.469125	0.332056	2.78168	0.122862	0
CCT8	158.284	169.996	151.554	139.203	151.515	142.583	97.8411	108.115	85.0207	263.308
USP16	30.9165	42.6189	41.5923	37.7563	30.0944	42.6278	46.3146	31.9337	57.0327	70.9664
RWDD2B	15.3332	14.7927	14.8012	16.0533	19.4907	16.9823	14.4372	14.2237	17.6185	15.1382
LTN1	14.17	13.5533	13.5783	14.311	12.3202	19.9222	20.5442	14.168	31.3299	24.2211
N6AMT1	3.03912	2.93188	2.81124	3.06132	3.10722	2.86166	2.3677	3.52346	2.08866	2.29484
LOC105611820	0.22512	0.306515	0.210843	0.39822	0.152102	0.453487	1.02504	0	1.67093	0.44354
ADAMTS5	13.0319	9.36869	9.89556	8.32529	9.75623	7.24016	7.52179	23.1992	6.21683	6.05528
ADAMTS1	21.2238	19.2038	18.006	16.8621	11.2121	18.6399	14.7693	23.329	11.2542	10.375
CYYR1	14.5953	14.9526	9.34737	14.0746	11.0165	14.8713	21.3238	20.3248	31.2316	12.3613
LOC105613472	1.03805	0.892891	0.759035	1.08266	1.41237	1.3761	1.9779	0.649059	0.712601	0.366402
APP	253.798	305.355	246.265	287.752	206.684	279.395	318.196	239.262	420.238	313.39
LOC105616476	0.100053	0	0.0983934	0.211555	0	0	0.303182	0.0556336	0.933754	0.057853
GABPA	19.4604	21.6693	18.6104	22.6986	20.2947	19.9847	24.1535	22.9767	26.1451	21.0585
ATP5J	139.912	148.98	136.092	105.317	195.407	98.0627	59.7268	149.58	56.4921	129.957
JAM2	4.79005	7.59624	5.46786	4.67909	3.17241	4.03447	6.12138	11.5903	4.3739	1.42704
MRPL39	31.5418	34.0365	33.4256	27.9003	32.7888	23.9723	20.8185	32.1933	16.955	29.7557
LOC106990865	0.41272	0.226554	0.0421686	0.39822	0.36939	0.203287	0.548615	1.50211	0.442304	0.327834
LOC106990633	1.51331	0.69299	0.562248	0.970662	1.21681	1.01644	0.649675	0.760326	0.221152	0.115706
NCAM2	0.675359	2.15893	0.843372	0.335998	0.217288	0.109462	0.332056	1.66901	0.0982899	0.13499
lysophosphatidylcholine acyltransferase 2B-like	1.1256	0.959525	0.99799	1.46844	1.97732	1.64194	0.909545	0.0556336	0.319442	0.289265
LOC105605728	0.0875466	0.199901	0	0.0871107	0.304203	0.406575	1.21273	0	1.20405	0.617099
CHODL	4.1397	7.07649	3.44377	1.85421	2.93339	4.42541	5.68827	6.32369	1.47435	0.231412
C1H21orf91	11.6187	10.2083	12.9176	12.9546	7.47471	14.4334	11.723	11.4605	10.5416	8.21513
BTG3	33.4178	33.9565	31.8935	29.4683	28.3995	28.773	19.8801	18.6929	17.6922	21.7334
CXADR	77.2536	69.6322	53.02	55.2904	64.5997	56.5765	42.5176	34.0849	55.5092	41.5577
LOC105607351	0.100053	0.919544	0.29518	0.211555	0.325932	0.359662	0.288745	0	0.0737174	0.0192843
USP25	10.0053	11.9141	10.8514	12.0337	10.0387	10.9932	14.7548	11.6089	26.0714	17.0859
LOC105607350	0.5628	0.293188	0.576304	0.223999	8.88708	4.53487	5.90483	8.54903	18.1099	4.26184
LOC106990866	1.11309	1.57255	0.632529	1.75466	0.564949	2.18925	5.80376	0	7.15059	6.11314
NRIP1	14.5202	16.7384	19.3132	18.7039	17.8611	16.5132	22.8253	12.8328	41.8715	43.1391
SAMSN1	0.22512	0.333168	1.54618	0.124444	0.152102	0.0469125	0.216558	6.6204	0.466877	0.212128
LOC106990870	0.45024	0.0399802	0.196787	0.248888	0	0.328387	0.245433	0.389435	0.0737174	0.0771374
HSPA13	31.8545	39.6737	30.3473	35.8274	52.1709	53.7617	61.2571	30.7283	153.136	101.436
ABCC1	0.26264	0.173248	0.0983934	0.298665	0	0.484762	0.274307	1.31666	0.737174	0.0771374
RBM11	5.20277	6.55675	5.42569	4.21865	4.17193	2.79911	4.11461	3.65327	1.4252	2.42983
LIPI	0.200107	0.0399802	0	0.124444	0	0.203287	0.0433117	0	0.0245725	0.0771374
ROBO2	17.2842	17.9245	11.9759	13.0915	7.82237	9.49196	7.49292	10.3664	2.48182	1.67774
ROBO1	14.8704	14.0464	14.3795	15.5181	7.32261	14.4803	12.5459	7.23237	10.517	7.25091
GBE1	22.587	24.1747	21.7168	23.271	20.7727	24.3789	27.3297	19.8983	30.9367	34.8661
CADM2	1.88851	2.25222	1.30723	1.55555	0.651864	1.3761	0.620801	1.57629	1.27777	1.11849
LOC105616612	5.35285	6.10364	4.94778	5.92353	3.80254	4.6287	4.79316	4.26524	8.60036	4.82108
VGLL3	2.76397	1.17275	1.43373	2.37688	0.239017	1.23536	1.8624	1.63192	1.6955	0.327834
CHMP2B	1.72592	3.26505	1.29317	1.96621	1.54275	3.56535	5.44283	0.537792	11.6473	8.21513
HTR1F	0.137573	0.213228	0.0281124	0.0497775	0.152102	0	0.0144372	0.0556336	0	0
LOC105611303	0.925493	0.892891	0.281124	0.51022	0.17383	0.328387	0.144372	0.352346	0.19658	0.0964217
CGGBP1	62.6083	58.0246	62.4095	60.0939	60.1888	69.5556	65.3862	62.2726	79.2216	58.2194
ZNF654	1.51331	0.892891	2.03815	1.25688	1.32546	1.61066	2.0934	1.35375	6.41341	1.92843
C1H3orf38	10.9558	11.8075	11.6666	13.3777	13.6022	12.2129	10.5536	13.9455	11.4016	9.83501
EPHA3	15.971	21.0696	13.1566	12.2328	4.9759	6.67721	7.88273	7.13965	4.57048	2.08271
PROS1	47.6253	59.6505	41.6063	50.6362	70.4231	60.6735	50.949	64.2012	86.4214	43.8333
ARL13B	6.36589	6.27689	5.04618	7.80263	4.58478	8.72572	9.61519	5.43355	6.63457	6.24813
STX19	9.22991	9.18212	13.2409	10.08	19.7298	12.3067	12.1273	9.161	6.80657	8.06085
NSUN3	3.63944	5.02418	4.93373	5.48797	4.58478	3.2526	5.05303	4.30233	2.80126	3.14335
EPHA6	0.41272	0.186574	0.140562	0.485331	0.130373	0.672412	0.0288745	0	0.221152	0.424255
LOC101102605	334.053	396.803	356.634	309.679	413.782	335.44	245.563	304.779	167.093	479.91
ARL6	10.5431	7.5296	10.1907	8.16352	8.17003	8.99156	7.89716	5.26665	3.41557	5.53461
CRYBG3	7.37893	9.15546	5.84738	8.49952	4.28057	8.16277	10.8568	5.2481	9.63241	3.70259
MINA	21.0612	18.884	21.3795	22.0266	26.1398	20.2349	17.2092	26.3703	17.4956	45.2796
CLDND1	29.6158	34.7295	27.2269	30.4016	22.0547	28.8825	26.4201	25.1093	28.2092	28.3865
CPOX	32.5923	32.7971	30.0381	34.8816	39.8072	41.3455	32.9746	36.44	37.6696	44.7782
soma ferritin-like	0.700373	0.373148	0.435742	0.983106	0.760508	1.18845	2.33883	1.46502	0.0737174	0.289265
ST3GAL6	11.181	10.9412	10.5	11.8097	7.88756	10.9462	9.87506	8.77157	4.84078	4.68609
DCBLD2	34.4558	30.8247	26.2008	30.887	22.6197	28.5072	33.9275	22.9581	25.2113	13.6726
COL8A1	0.400213	0.799604	0.604417	0.572442	0.782237	1.20409	1.22716	10.9598	0.761746	0.520677
CMSS1	10.9433	13.1535	10.9638	8.16352	13.0807	10.008	7.36298	12.9441	5.74996	19.9014
FILIP1L	2.38877	5.23741	2.502	4.67909	0.91261	2.43945	4.3456	2.02135	5.7991	2.04414
TMEM30CP	0.587813	0.639683	0.196787	0.460442	0.0434576	0.609862	0.476428	0.908682	0.122862	0.520677
TBC1D23	33.4428	37.2615	34.269	36.35	28.9862	35.9975	40.0489	27.1492	45.9997	41.2106
NIT2	28.4652	29.0123	26.0321	27.527	23.7713	21.0012	16.9926	23.5887	11.2542	12.3998
TOMM70A	66.5604	68.9392	65.9798	59.0237	83.2431	64.0668	62.1378	79.2223	63.8638	101.763
LNP1	9.31746	9.39535	9.99396	11.6231	12.7983	11.4466	10.5392	11.0896	11.6719	7.44375
TMEM45A	14.045	18.9506	12.6646	17.3101	46.4562	22.6744	33.1912	19.3976	76.1501	56.0596
ADGRG7	0.350186	0.626356	0.210843	0.423109	0.391118	0.953887	5.03859	3.13403	0.958326	1.46561
TFG	94.7254	92.5275	84.3231	93.4698	132.133	116.202	104.886	92.9638	159.402	262.171
ABI3BP	16.8715	17.3248	15.4899	17.2853	10.9296	18.421	21.6558	24.6086	14.2029	7.23163
IMPG2	1.02555	0.746297	0.548192	0.51022	1.26027	1.18845	2.43989	1.81736	3.88245	1.15706
SENP7	16.7339	17.578	20.9578	24.0426	16.905	24.2538	30.9823	14.8171	37.3747	15.8324
FAM172BP	1.63837	1.1461	1.68674	1.84177	1.76003	1.86086	2.07896	0.760326	2.38353	0.790658
TRMT10C	14.2326	17.6313	16.9237	15.3564	18.8389	16.3725	14.0041	18.934	15.2104	31.1828
PCNP	12.244	16.4319	13.0723	15.7546	15.2536	14.5898	18.6818	19.8612	29.2658	29.2351
LOC105616767	0	0.0399802	0	0	0	0.140737	0.303182	0	0.393159	0.0964217
ZBTB11	11.6187	12.5405	12.5662	15.2568	12.5592	15.7157	19.7357	11.238	28.5532	16.8931
RPL24	1254.29	1711.63	1333.61	1029.88	2089.68	1119.94	782.093	1665.32	447.931	835.263
LOC106990871	0.22512	0.319842	0.0983934	0.572442	0.0651864	0.641137	1.03948	0.259624	2.38353	1.07992
CEP97	13.7948	11.9941	11.0622	11.1875	12.3637	14.6367	10.799	7.41781	15.0875	9.93143
NXPE3	5.86562	4.47778	3.26104	3.63376	1.99905	3.753	2.94519	3.93144	2.89955	3.29762
NFKBIZ	1.81347	2.06564	2.47389	3.45954	0.391118	3.81555	9.86062	1.26103	14.5469	3.85687
LOC105612470	0	0	0.267068	0.0248888	0.478034	0	0.115498	0	0.344015	0.115706
ALCAM	81.6309	76.7353	74.3713	70.4601	77.7239	69.9152	60.4775	73.2324	44.7465	54.0154
CBLB	13.107	13.5799	11.0622	15.8293	11.6032	21.6736	24.731	11.0525	22.6558	10.3171
LOC105612547	2.55136	2.50543	1.7008	1.38133	1.78176	1.97032	1.9779	4.11689	0.442304	0.752089
LOC105616806	0.212613	0	0.140562	0.0373332	0	0	0	0	0.0491449	0
BBX	6.59101	6.31687	6.49396	6.8693	6.30135	7.1307	10.2649	7.56617	18.8471	6.78809
CD47	87.2589	77.0818	83.6625	88.0191	110.947	99.1574	122.226	108.115	138.318	76.6552
IFT57	13.9824	16.1653	14.4217	12.6684	15.384	12.4944	12.4882	13.8157	6.75743	7.05807
HHLA2	0.275146	0.199901	0.281124	0.111999	0.304203	0.031275	0.274307	0.537792	0	0.0385687
MYH15	0.125067	0.413129	0	0.0373332	0.36939	0.031275	0.129935	0.445069	0	0.0771374
KIAA1524	13.157	14.0997	11.5964	10.6399	5.32356	9.97672	11.03	12.3878	15.1612	9.44933
DZIP3	17.7219	15.3924	16.7972	20.5955	13.4719	16.4819	21.4537	13.2964	11.6965	7.81016
TRAT1	0.41272	0.413129	1.09638	0.858663	0.478034	0.218925	0.274307	6.9542	0.19658	0.173559
MORC1	0	0.399802	0.070281	0.261332	0.478034	0.297112	0.375368	0	0.393159	0.462824
PVRL3	20.5359	23.0419	16.8253	24.9759	29.3773	27.7878	32.4549	22.3833	15.2349	22.0613
CD96	0.03752	0.133267	0.463855	0.0124444	0.130373	0.390937	0.274307	2.80023	0.172007	0.0192843
PLCXD2	2.57637	3.02517	1.7008	2.98665	1.36891	1.61066	2.33883	2.02135	6.88029	5.20677
PHLDB2	43.248	35.2759	42.5059	43.9536	36.939	45.0673	46.6611	42.5226	30.7402	22.1384
ABHD10	32.855	35.5291	35.9136	35.0434	33.7883	31.6659	29.6107	29.2447	19.3877	30.9128
TAGLN3	29.053	29.1589	22.7429	20.2346	15.7099	27.8347	13.8597	18.3962	3.48929	11.8213
TMPRSS7	0.312666	0	0.351405	0.348443	0.0651864	0.2502	0.187684	0.20399	0.0245725	0.115706
C1H3orf52	9.74269	9.60857	7.64657	6.96886	6.73593	6.08299	4.02799	3.07839	2.80126	3.83758
CD200	5.52794	8.12931	7.7028	6.43375	3.5418	7.06815	6.439	11.238	8.15806	3.02764
BTLA	0.15008	2.18558	2.48795	4.29331	4.12847	0.641137	5.35621	5.30374	3.07156	0.13499
ATG3	46.8124	46.6036	42.8433	37.9927	44.3919	33.9334	29.0044	45.8792	29.9784	52.7234
SLC35A5	19.9481	22.0824	18.5401	21.3297	22.1634	20.9699	22.9841	19.787	22.0415	14.1933
CCDC80	82.1312	68.4861	54.4678	46.6291	47.108	45.4895	67.7539	127.42	33.4186	21.8877
CD200R1	0.537786	1.31935	0.81526	0.485331	0.36939	0.1251	0.750736	1.26103	0.29487	0.115706
CD200R1	0.425226	1.47927	0.604417	0.59733	1.67312	0.547312	0.245433	1.68755	0.540594	0.347118
NAP1L1	3.23922	3.71816	2.76907	7.50396	7.97447	3.03367	7.83941	5.21101	3.29271	6.09385
GTPBP8	5.35285	5.9837	4.63855	4.82842	7.14878	6.44265	6.41013	5.43355	6.09397	8.56225
C1H3orf17	9.05482	10.4881	9.23492	9.91818	8.17003	8.45988	7.75279	8.75302	9.68155	12.0141
BOC	14.2451	14.3396	11.3152	15.8915	14.3627	12.9478	15.5345	19.7685	10.2713	9.97
CFAP44	11.1434	10.8346	11.6666	11.0382	12.6896	13.9174	16.7905	12.0169	22.9261	11.9756
SIDT1	4.43986	4.8376	3.14859	3.18576	2.06424	2.72092	2.5987	2.29952	4.54591	2.3334
USF3	0.22512	0.319842	0.281124	0.647108	0.934339	0.594225	0.909545	0.537792	6.19226	1.17634
NAA50	83.0692	91.1682	77.5902	77.0307	76.4854	84.9585	75.3912	63.0514	93.1051	147.274
ATP6V1A	33.6679	37.1416	37.9939	32.8158	29.008	32.2289	30.7369	31.8039	41.9452	43.8526
GRAMD1C	21.549	26.5335	23.3473	25.2497	27.726	23.7846	19.086	11.9241	20.9603	17.8187
ZDHHC23	6.64103	6.34352	7.4779	8.69863	6.32308	8.1315	9.60075	6.1197	11.6228	6.63381
CCDC191	7.75413	5.43731	7.57629	8.07641	5.54085	6.11426	5.47171	4.87721	3.53843	2.41054
QTRTD1	2.91405	3.4916	4.02007	4.46753	1.76003	6.03607	8.17147	1.66901	8.7478	8.27298
DRD3	1.05056	0.65301	0.506023	0.671997	0.434576	0.656775	0.77961	0.296713	0.319442	0.173559
TIGIT	0.0250133	0.239881	0.688754	0.0995551	0	0	0.173247	1.74319	0.0982899	0
ZBTB20	2.86402	1.21273	0.843372	1.55555	5.14973	2.89294	1.40041	3.54201	1.59721	0.867795
ZBTB20	0.512773	0.586376	0.253012	0.435553	0.803966	0.234562	0.202121	0.389435	0.688029	0.173559
LOC101103522	10.6056	15.0592	13.2128	13.3777	8.56115	16.7321	18.5518	10.0326	24.8919	29.2736
GAP43	47.4002	47.8696	29.8273	26.743	19.7515	9.21048	6.91543	58.7491	0.688029	3.77973
LSAMP	4.5024	3.6915	4.49798	4.0942	3.5418	2.26744	1.96346	2.24389	0.393159	2.64195
LOC105602035	0.3752	0.346495	0.829316	0.547553	0.499763	0.109462	0.101061	0.704692	0.0245725	0.057853
LOC101104286	211.888	280.248	317.445	176.2	442.073	245.712	107.153	438.69	77.0838	74.7847
IGSF11	3.08914	2.91855	2.16465	3.3351	0.54322	1.5012	1.90571	1.16831	0.319442	0.597814
UPK1B	0.11256	0.119941	0	0.236443	0	0	0.0288745	0.185445	0.0491449	0.0192843
B4GALT4	20.3358	17.5513	12.9317	11.4862	12.0812	9.85162	7.46405	14.5018	3.34186	4.99464
ARHGAP31	12.9319	17.5247	12.8614	12.2328	12.2333	11.8532	13.7009	32.2304	15.8492	7.34733
TMEM39A	21.4739	24.2547	22.1666	23.495	28.6603	34.0272	33.2489	24.0523	61.0626	52.9355
POGLUT1	3.33928	5.45063	5.86143	5.33864	7.27915	5.16037	9.49969	4.06125	16.1687	12.3227
LOC105607786	2.75146	1.42596	2.44578	1.95377	3.38969	1.56375	1.76134	3.07839	1.2532	2.5841
TIMMDC1	11.6562	11.1012	9.3052	8.72351	8.82189	6.83359	7.14643	10.5889	5.38137	8.83223
CD80	0.275146	0.0399802	0.435742	0.0373332	0.108644	0.0469125	0.0433117	0.315257	0.147435	0.192843
ADPRH	4.28978	3.87808	6.25501	6.99374	3.97637	5.1291	7.26192	5.63754	6.5117	4.1847
PLA1A	3.50186	2.18558	4.23092	4.7662	4.06329	3.61226	4.53329	0.98286	2.60468	2.00557
COX17	73.1014	70.9115	83.0862	50.0015	96.4976	37.3893	20.0677	83.0981	17.9379	37.3152
MAATS1	3.10165	2.692	2.96586	2.58843	2.19461	2.18925	1.44372	2.67041	0.761746	2.91194
NR1I2	0.5628	0.373148	0	0.0124444	0.347661	0.0469125	0.0288745	0	0.0245725	0.154275
GSK3B	32.6424	29.1189	30.7831	33.6372	27.0089	35.1375	37.4502	25.2206	45.3853	41.2685
GPR156	1.70091	0.959525	1.7008	1.40622	0.695322	1.251	1.31379	1.01995	0.737174	0.732805
LRRC58	0.11256	0	0.210843	0.174221	0	0.0156375	0.635238	0	3.31728	0.327834
FSTL1	215.565	277.902	162.068	180.941	125.288	129.228	175.369	305.948	92.3187	50.8528
NDUFB4	54.0788	50.9348	52.3875	38.9758	64.0131	34.9967	21.4248	56.4496	22.0906	46.0317
HGD	0.537786	0.0533069	0	0.0622219	0.282474	0.203287	0.0144372	0	0.0245725	0.0771374
RABL3	13.2946	16.3786	17.1064	16.2399	13.0156	15.0589	17.3824	9.27227	11.3279	15.8517
GTF2E1	13.9824	11.7142	13.508	13.2533	10.8427	17.0449	10.8712	10.014	16.267	16.4688
STXBP5L	0.637839	0.359822	0.309236	0.696886	0.825695	0.781875	1.03948	0.129812	1.57264	0.539961
POLQ	7.77914	9.84845	7.66063	9.17151	5.64949	6.64594	8.07041	5.32228	10.4679	8.003
LOC106990556	0.0250133	0	0.0983934	0.0497775	0	0	0.0577489	0.259624	0.122862	0.212128
FBXO40	1.01304	1.67917	1.01205	0.447998	1.10817	0.656775	0.635238	4.0798	2.85041	3.91472
HCLS1	3.78952	3.42497	10.8233	3.06132	4.10674	2.17361	1.76134	45.1189	4.17732	1.63917
GOLGB1	55.4795	63.4885	56.1826	68.021	72.0744	90.8226	98.9527	53.9461	194.712	99.5843
IQCB1	8.01677	9.75517	8.71484	9.12173	5.17146	9.27303	7.39186	4.84012	11.7456	13.8076
EAF2	1.17563	0.639683	2.01004	1.13244	2.84647	2.29871	1.94903	3.17112	2.72754	5.63103
SLC15A2	0.500266	1.1461	0.309236	0.671997	0.239017	0.860062	4.05686	1.98427	3.09613	1.48489
SLC15A2	0.937999	1.06614	0.730922	0.39822	0.347661	0.766237	1.37154	0	1.52349	0.462824
ILDR1	4.75253	4.25123	6.98593	5.96086	4.84552	4.65997	5.18296	2.52206	7.71575	1.77416
CD86	0.550293	0.519743	1.74297	0.236443	0.17383	0.109462	0.230996	3.35656	0.491449	0.385687
CASR	5.17776	5.57057	5.51003	7.9893	3.30278	5.30111	4.82203	1.16831	2.18695	10.7607
CCDC58	15.3707	23.0019	14.2811	14.6097	19.3604	11.3841	10.1205	12.2023	8.67408	23.2183
FAM162A	68.524	77.7482	67.8493	57.9784	103.951	51.4161	37.4213	68.485	23.4421	73.0684
WDR5B	1.45077	1.10612	1.44779	2.22754	1.32546	4.3785	4.77872	0.797415	9.06724	3.76045
KPNA1	21.3489	20.843	20.9437	18.7039	19.0996	19.9691	19.9522	24.6457	31.2316	32.9955
PARP9	4.91512	5.1841	4.13252	4.77864	4.17193	5.01964	5.03859	8.30795	6.02025	3.54832
DTX3L	3.91458	5.02418	3.78112	4.62931	7.80064	5.55131	5.35621	9.21663	10.4679	5.01393
PARP14	3.98962	5.91707	8.16665	5.63731	6.08407	6.3801	7.16086	17.9697	11.9914	3.08549
ZBTB5	1.83848	2.07897	1.19478	2.81243	2.08597	2.3769	3.11844	1.39084	4.22646	1.58132
HSPBAP1	6.96621	6.05034	6.91565	8.15107	6.84457	5.95789	6.26576	9.71734	3.31728	3.23977
DIRC2	7.52901	8.94224	9.20681	8.62396	12.4723	8.33478	8.87889	9.95842	11.8194	13.7883
SEMA5B	6.80362	6.50345	5.72087	7.80263	3.86773	3.8781	3.17619	12.0539	1.81836	0.829227
PDIA5	44.4987	45.5508	46.3433	40.3571	80.0272	45.1454	42.9363	65.2211	49.5135	100.279
SEC22A	11.9188	17.0449	16.0943	17.4968	15.384	19.5156	19.4903	15.7258	33.566	29.64
ADCY5	0.45024	0	0.632529	0.385776	0	0.422212	0.692987	0.98286	0.417732	0.115706
LOC105602884	0.52528	0.426455	0.365461	0.659552	0.304203	0.328387	0.505303	0.927227	0.172007	0.0771374
LOC105602888	0.700373	0.213228	0.435742	0.360887	0.239017	0.406575	0.360931	0.0927227	0.147435	0.057853
HACD2	6.42842	7.58291	10.5281	7.11819	10.4298	8.55371	11.5209	12.3507	20.4689	12.6698
MYLK	10.368	13.54	8.93974	8.6364	15.5578	10.6804	10.7413	77.8871	14.1292	7.65588
CCDC14	11.0934	9.70186	13.4518	11.1626	9.71278	10.0862	10.3515	8.56758	5.40594	4.24255
ROPN1	0.312666	0.133267	0.323293	0.0248888	0.0217288	0.093825	0.202121	0	0	0.0192843
KALRN	5.94066	5.41065	4.59638	6.62041	3.62871	6.47392	15.419	2.78168	16.8567	13.2483
LOC105602904	0.612826	0.919544	0.323293	0.447998	0.0651864	0.18765	0.548615	0.426524	1.10576	0.44354
UMPS	18.5474	23.3085	24.0642	21.8772	17.4482	19.9378	17.5124	19.0081	21.0586	34.3261
ITGB5	66.773	63.1687	68.5661	68.4441	84.851	62.8002	80.3865	73.6774	63.0284	73.9747
MUC13	6.87866	10.2882	6.5783	7.55374	9.82142	5.53567	3.85474	0.463613	39.1439	21.0778
TUBA1C	274.208	325.839	281.672	295.119	241.32	221.818	215.432	249.739	195.941	428.922
HEG1	18.2222	19.6569	17.0783	20.4337	11.8205	18.421	26.0448	31.5072	42.0189	23.5847
SLC12A8	8.30442	6.69002	6.1285	5.86131	8.25695	7.78747	6.75662	7.25091	10.4187	20.4028
LOC101121910	12.8318	13.1402	12.1586	12.967	10.8861	13.0886	15.058	11.646	17.0533	12.612
ZNF148	1.93853	2.59871	3.73895	4.0942	1.56447	4.09702	6.46788	1.14976	10.6644	5.39961
SNX4	25.0633	29.0389	24.7951	26.4692	21.316	26.2866	22.652	26.9638	15.4069	16.2567
OSBPL11	4.56493	4.34451	5.74899	4.77864	3.08549	4.39414	4.83647	4.52487	4.84078	3.4519
LMLN	8.39197	6.3835	6.04417	7.75285	6.36654	6.7554	5.38509	4.35797	5.7991	4.10756
IQCG	4.38984	4.46446	4.46987	4.38042	5.08454	4.15957	2.28108	2.46642	2.18695	1.09921
RPL35A	2091.48	3071.43	2504.49	1830.06	3561.09	1772.38	1195.3	2703.74	508.257	1030.81
LRCH3	30.1035	31.1846	30.8674	32.1936	27.5087	33.2453	34.5338	32.082	37.1044	29.4086
FYTTD1	42.9479	54.1865	43.4337	47.102	38.699	46.3026	46.0981	46.7322	48.9729	53.919
RUBCN	15.1956	11.8075	16.1646	11.8097	12.6462	14.5585	13.8886	14.372	14.3257	13.4026
MUC20	2.08861	1.98568	1.08233	2.09066	2.17288	2.42381	5.13965	9.56898	4.74249	1.29205
MUC4	0.0250133	0	0	0.223999	0	0	0.0577489	0.445069	0.0491449	0
LOC105604553	10.6557	6.06366	11.3996	8.94751	6.88803	10.2738	6.75662	10.9227	4.96364	7.42447
TNK2	1.28819	1.9457	1.32128	1.63021	0.630135	2.34562	5.9337	0.426524	7.0523	3.8183
TFRC	24.438	21.4694	18.4698	30.6879	18.7954	31.4001	29.0333	48.2158	47.13	115.899
LOC106990872	0.162587	0.0266535	0.0983934	0.0248888	0.195559	0.0469125	0.158809	0.463613	0.0982899	0.115706
PCYT1A	14.0325	14.5528	13.7048	13.5768	17.0571	14.3552	19.8223	16.3006	31.2807	26.9402
TCTEX1D2	32.3922	33.9165	23.6285	19.6995	32.3759	17.2169	9.87506	30.3945	7.61746	6.01671
UBXN7	28.3776	29.0923	26.3132	31.4594	29.6598	35.8099	41.2183	23.7741	41.2572	28.483
LOC106990873	0.175093	0.466436	0.238955	0.31111	1.23854	0.109462	0.115498	0	0.245725	0.0964217
RNF168	3.51437	3.66485	3.51405	3.3351	3.10722	4.23776	5.8182	3.0413	10.3942	3.50975
WDR53	8.60458	7.83612	9.3052	9.32084	8.40905	8.49116	7.27636	11.3678	6.53628	11.0692
FBXO45	6.81613	8.11598	8.16665	8.72351	6.73593	9.72652	9.51413	4.95139	8.57579	10.4135
NRROS	1.85099	1.33267	3.64056	1.29422	1.89041	1.01644	0.837359	17.0424	2.1378	1.06064
CEP19	11.4811	11.7275	9.51605	11.9964	15.9272	13.9486	13.4699	17.8398	11.0576	13.4219
PIGX	7.50399	7.50295	6.52208	8.11374	12.6462	10.6179	8.5324	12.6288	7.12601	10.0086
PAK2	69.1493	70.9382	71.3914	74.2308	70.184	77.8591	77.3547	73.1026	101.14	109.226
SENP5	25.4761	25.0942	22.7148	23.5946	27.8998	26.9434	27.7772	21.5673	35.6546	35.2903
NCBP2	54.6041	57.2383	50.6585	43.2442	72.509	48.4919	42.5465	61.4937	36.9078	71.3135
PIGZ	5.89064	5.89042	5.03212	6.45864	6.06234	5.09782	7.07424	5.56336	5.3568	3.97257
LOC101101862	0.0125067	0	0.323293	0.149333	0.0434576	0.2502	0.187684	0	0.393159	0.0964217
MFI2	7.41645	6.70335	8.47589	7.11819	23.4237	5.19165	7.43517	6.04552	4.17732	5.93958
DLG1	33.4678	31.8909	26.3132	32.2185	31.7023	28.4133	38.1431	28.4102	35.5072	24.009
BDH1	5.30282	4.61105	4.5261	3.3351	2.39017	3.31515	3.43606	5.97134	9.50954	1.15706
APOD	3.91458	4.99752	1.99598	2.25243	3.846	1.57939	4.1868	25.3875	3.61215	6.80737
PPP1R2	38.3329	42.2324	37.1786	37.1589	29.0297	29.508	31.2566	35.9208	45.5082	42.6762
ACAP2	1.03805	0.986178	0.801203	1.71733	1.5862	2.39254	2.16558	0.649059	4.6442	2.25627
XXYLT1	13.2195	17.4314	14.6325	16.9368	12.9721	12.6664	16.8771	8.9941	14.8418	20.0364
FAM43A	3.55189	3.46495	5.18674	4.24354	4.43268	3.33079	3.88361	14.2607	4.27561	1.69702
LSG1	22.587	21.4427	25.9056	24.7394	19.0562	19.8753	21.3238	24.1821	25.3588	32.0699
TMEM44	4.55242	4.05133	5.41164	3.63376	2.21634	2.31435	2.78638	6.71312	0.835464	0.636383
LOC106990874	0.100053	0.146594	0.323293	0.186666	0.304203	0.06255	0.332056	0.241079	0.29487	0.115706
ATP13A3	27.5146	26.4003	30.2068	37.9305	38.6773	43.8475	54.977	28.6142	121.241	75.2089
GP5	0.462746	0.186574	0.421686	0.161777	0	0.06255	0.216558	0.166901	0.147435	0.231412
HES1	36.0317	32.8371	33.1586	37.7189	37.5474	27.866	23.1573	16.6344	6.48713	14.3475
OPA1	13.1445	12.7004	10.247	13.7262	14.7104	14.1363	17.1081	16.1708	19.9283	26.5931
ATP13A4	0.22512	0.626356	0	0.0497775	0.152102	0.0156375	0.101061	0	0.0245725	0
MB21D2	8.27941	6.66337	9.5301	7.72796	11.8639	9.74216	7.73835	10.9598	8.13349	8.79366
FGF12	1.876	1.62586	1.30723	2.30221	0.934339	1.73576	1.1261	0.871593	0.688029	0.944933
LOC105603469	1.03805	1.58588	0.632529	1.41866	0.391118	1.32919	3.52268	0.797415	4.20189	3.35547
CCDC50	38.508	37.9545	33.6927	34.0229	32.0065	36.5136	37.5801	39.8522	39.2668	26.7088
IL1RAP	0.425226	0.226554	0.534136	0.39822	0.217288	0.31275	0.822922	0.0556336	5.65167	1.75487
CLDN1	0.15008	0.133267	0.210843	0	0	0.422212	0.67855	0	3.19442	0.964217
P3H2	4.94013	7.78281	3.49999	5.11464	0.738779	3.56535	4.79316	1.7061	2.01494	1.63917
LPP	4.30229	4.39782	4.59638	3.63376	5.30183	4.42541	3.82586	6.50913	7.37174	3.79901
LOC105602679	0.125067	0.0932871	0.0281124	0.174221	0	0.18765	0.144372	0.500702	0.147435	0.0964217
LOC105602694	0.0250133	0.0932871	0	0.174221	0	0.031275	0.0144372	0.667603	0	0.0771374
LOC105603595	2.6264	3.15844	4.37148	5.93597	9.7345	8.45988	9.35532	9.77297	10.3204	2.15985
BCL6	2.47632	2.4921	2.86746	3.01154	6.32308	3.3777	5.3129	6.9542	4.74249	4.4354
SST	1129.25	1193.72	1399.29	928.177	1886.78	1328.56	495.182	390.196	237.075	390.161
RTP4	0.41272	1.07947	0.576304	0.584886	0.391118	0.453487	0.967294	0.426524	3.80873	0.867795
LOC105603621	0.30016	0.0399802	0.182731	0.273776	0.108644	0.0781875	0.216558	0.81596	0.0245725	0.057853
MASP1	0.912986	0.479762	0.168674	1.23199	0.217288	1.06335	2.46877	0.537792	2.50639	0.636383
RTP1	0.1876	0.0133267	0.11245	0.335998	0.239017	0.68805	0.187684	0	0.122862	0.173559
LOC101111595	0.250133	0.0133267	0.0281124	0.0497775	0.391118	0.390937	0.216558	0.0556336	0.319442	0.250696
ST6GAL1	0.100053	0.0533069	0	0.19911	0	0.43785	0.692987	0.574881	0.638884	0.0385687
ADIPOQ	0.325173	0.119941	0.0281124	0.0622219	0.0434576	0.234562	12.7769	179.122	1.10576	2.17913
RFC4	38.2579	46.2171	41.761	36.6238	53.1052	41.7521	49.7218	38.9806	26.956	48.3073
EIF4A2	117.1	177.992	140.112	196.522	87.5888	232.795	292.383	65.7589	258.748	322.261
KNG1	42.1474	58.8775	63.8854	92.4742	46.8473	54.9814	75.5789	52.3698	68.4343	111.656
HRG	0.237626	0.119941	0.182731	0.186666	0.0651864	0.18765	0.332056	0.556336	0.491449	0.0771374
FETUB	21.0612	5.94372	7.64657	86.7623	13.9282	110.135	3.06069	172.093	6.70828	244.988
AHSG	164.663	9.98172	18.1044	16.6755	19.8384	17.9675	5.68827	44.34	134.141	67.2831
DNAJB11	63.1461	63.262	57.4758	48.2344	95.1722	68.1482	47.9749	63.4965	112.419	310.613
TBCCD1	7.12879	7.22309	6.47991	7.03108	11.4511	8.97592	7.42073	7.13965	10.6399	10.8764
CRYGS	1.92603	0.906218	2.65662	1.3191	3.97637	2.0016	1.84796	3.26384	4.93907	3.16263
DGKG	0.575306	0.559723	0.323293	0.211555	0	0	0.25987	0.40798	0.344015	0.173559
ETV5	6.25333	4.4378	8.19476	9.39551	4.80207	4.89454	4.51885	5.02557	39.9057	12.7662
TRA2B	180.634	197.609	149.277	152.805	181.414	185.336	173.795	161.041	172.179	194.926
IGF2BP2	1.6884	3.15844	1.93976	3.95731	0.717051	3.86246	10.1782	1.81736	21.5501	9.37219
SENP2	48.3007	46.6036	47.0039	54.3073	42.6536	60.4546	71.8685	48.0303	71.2847	64.8532
LIPH	23.3624	22.0158	17.7389	25.959	35.2441	39.8443	32.2383	20.5288	13.564	27.673
TMEM41A	14.4327	10.2749	10.9638	10.8888	17.4917	12.6976	9.97612	10.6817	12.3108	26.2267
MAP3K13	13.2696	11.9674	14.5341	16.8621	18.7302	21.5172	18.5374	17.0981	23.8844	18.1851
EHHADH	3.70197	4.61105	4.54015	4.25598	5.01935	3.81555	5.50058	12.0354	8.7478	4.1847
LOC101117894	20.3984	22.9087	22.1385	16.8248	24.9229	19.2028	10.7124	29.4673	33.8609	106.739
C1H3orf70	10.4306	10.8613	9.19275	8.6364	7.60508	8.78827	10.2504	12.7586	5.67624	6.73023
VPS8	22.3119	23.0686	23.3052	26.1332	28.5734	27.0529	28.9466	24.8868	22.3118	26.7667
LOC105602901	0.0750399	0.119941	0	0.0871107	0.260746	0.0156375	0.187684	0.0556336	0	0.231412
MAGEF1	27.2395	29.612	30.9517	30.6505	27.639	28.5228	27.9649	15.6516	15.0875	20.5185
EPHB3	28.6277	24.4412	33.0321	33.7616	39.5682	33.6519	37.8111	24.9795	31.7231	48.0759
CHRD	13.3446	7.71618	17.8514	16.2897	12.9286	20.5008	21.0783	9.69879	36.5884	23.0641
THPO	5.49042	5.14412	7.33734	6.17242	2.39017	8.1315	7.37742	2.80023	9.28839	12.477
POLR2H	57.6807	55.4925	53.273	41.6016	71.553	42.9249	28.297	57.3583	23.4913	41.5963
CLCN2	9.60511	4.89091	6.1285	6.70752	6.84457	7.11506	5.35621	5.22956	2.77669	2.4684
FAM131A	13.7073	11.9141	11.1044	12.3448	12.4289	9.28867	6.56894	8.40068	3.44015	6.24813
EIF4G1	179.533	161.4	181.367	187.176	153.123	185.977	184.32	133.168	368.906	654.067
PSMD2	115.474	119.447	119.801	118.62	103.429	122.833	110.95	99.6583	128.342	263.559
ECE2	28.2901	27.1066	32.5542	30.3643	28.4213	25.4891	20.3709	19.5459	31.0596	38.4723
CAMK2N2	0.33768	0.426455	0.660641	0.647108	0	0.719325	0.880671	0.0741781	0.221152	0.347118
ALG3	12.2065	13.3134	13.0442	13.8879	21.5332	15.747	18.3208	17.469	36.5393	38.5301
VWA5B2	73.2515	41.4328	66.6545	58.8246	37.4387	47.7413	28.86	11.4605	11.8439	16.7581
LOC106990879	0.125067	0.159921	0.070281	0.161777	0	0.218925	0.25987	0	0.663457	0.0964217
ABCF3	58.4186	52.8538	60.1605	52.9384	65.9904	58.0933	45.8671	53.6493	60.4728	112.37
AP2M1	176.069	201.82	177.769	183.43	218.222	192.185	182.891	189.247	196.531	268.573
DVL3	32.5548	27.0799	31.8654	35.9892	20.3382	36.279	46.5023	23.0323	67.2794	49.3679
EIF2B5	51.9151	48.3094	55.7891	50.0389	60.8189	45.8648	44.5533	55.7634	51.553	76.366
ABCC5	32.4923	25.9471	27.6907	35.0807	20.2947	35.9506	32.5848	24.6828	30.6173	21.5985
PARL	35.4939	34.5429	32.6807	30.4639	33.1147	21.6736	19.7646	40.7423	17.0533	31.607
MAP6D1	11.5061	9.38202	11.7369	9.8684	11.8422	8.86646	7.00205	10.5148	4.54591	6.11314
YEATS2	1.40075	2.37216	1.58835	3.72087	0.434576	4.15957	6.67	1.14976	16.5618	6.59524
KLHL24	32.9425	31.8242	35.4497	45.7207	34.0056	48.2729	64.8231	35.179	46.1471	16.7002
KLHL6	1.33821	1.57255	3.00803	0.895996	1.65139	1.14154	1.16942	6.4535	0.958326	0.385687
LOC105604353	3.87706	4.18459	4.94778	2.78754	3.91118	4.92581	2.85857	4.54341	1.00747	2.15985
MCF2L2	0.26264	0.0399802	0.11245	0.0871107	0.0651864	0.18765	0.317619	0	0.29487	0.154275
B3GNT5	2.55136	3.58489	3.27509	3.09865	3.19413	2.40817	2.78638	6.23096	2.48182	1.73559
LOC105604357	0	0.173248	0	0.248888	0.130373	0.140737	0.288745	0	0.122862	0.0771374
LAMP3	0.963013	0.972851	10.247	0.559997	0.478034	0.218925	0.67855	27.5386	1.27777	0.0385687
MCCC1	29.2531	26.5069	26.9036	27.527	34.2229	27.2874	25.294	33.6027	23.2947	18.3201
DCUN1D1	35.769	35.2625	35.8292	34.1349	34.1142	36.8576	34.967	34.1034	45.3362	40.5164
ATP11B	21.3113	22.4955	23.2208	21.9146	21.1204	24.3163	31.1267	29.0222	49.1941	48.9822
LOC105604551	0.22512	0.0133267	0.281124	0.124444	0	0.0781875	0.0577489	0	0	0
SOX2	0.1876	0.373148	0.154618	0.298665	0.108644	0	0.0721861	0.370891	0.0491449	0.0385687
DNAJC19	37.1948	47.2832	39.273	34.5954	48.9985	32.4634	25.6116	37.5341	24.9902	37.1802
FXR1	88.272	94.8997	76.8171	77.1801	111.469	102.394	81.6136	85.6943	58.3842	81.0328
CCDC39	3.5769	2.25222	3.24698	3.01154	3.41142	3.22132	3.99911	2.52206	1.64636	2.50696
TTC14	42.0599	39.5671	40.3835	42.7838	32.5715	47.6318	55.2801	39.5184	53.0274	47.613
PEX5L	0.275146	0.426455	0.351405	0.111999	0.195559	0.0781875	0.158809	0.0556336	0.0245725	0.154275
USP13	7.84167	6.90325	6.11445	6.89419	2.67264	6.30191	5.80376	7.288	7.29802	7.88729
NDUFB5	31.5918	40.8065	34.1144	29.5305	45.5001	28.4446	22.6953	34.4557	20.8374	33.7862
MRPL47	24.8132	23.8548	23.9236	21.5412	26.9872	19.3905	16.4584	27.8168	9.9027	16.5074
ACTL6A	13.8949	15.8855	14.9417	16.2897	9.47376	15.2935	13.8164	8.54903	16.5618	24.1633
GNB4	29.8534	31.5177	22.8694	20.6701	18.9692	19.2498	16.8771	39.9264	15.6035	8.6201
MFN1	52.4029	48.6159	43.4758	50.8726	44.4137	51.291	51.5986	44.3956	67.4023	63.0598
ZNF639	12.269	14.3262	10.753	9.65684	10.1908	13.3075	10.8135	9.81006	11.4999	17.568
KCNMB3	2.33874	3.18509	2.44578	2.50132	2.08597	2.90857	2.91632	2.74459	3.85788	1.967
PIK3CA	11.2685	8.58242	10.3313	10.7893	9.29993	11.0401	12.5748	14.3906	17.5447	11.397
ZMAT3	0.212613	0.186574	0.99799	0.659552	0.608407	0.484762	0.794047	0.760326	4.8162	3.52903
KCNMB2	0.837946	1.53257	1.01205	2.09066	0.847423	1.92341	1.7469	0	0.884609	1.19563
NAP1L1	5.29032	6.95655	7.14055	8.73596	7.34434	5.91097	5.15409	7.288	2.06409	4.10756
TBL1XR1	67.2108	67.2467	58.8814	59.2975	77.876	66.5375	67.2197	80.1309	55.2143	51.7206
NAALADL2	3.82704	2.47877	2.12249	2.16532	2.99858	3.72172	2.61314	1.14976	4.74249	1.63917
LOC105603215	0.825439	0	0	0.236443	0.195559	0.469125	0	0.352346	0	0.501393
NLGN1	0.775413	1.78578	1.57429	1.16977	0.999525	0.703687	0.866234	0.927227	0.442304	0.559246
SPATA16	0.137573	0.226554	0.196787	0.149333	0.630135	0.218925	0.447554	0.0185445	0.0737174	0.13499
ECT2	15.9085	17.1915	13.6064	14.0124	12.6027	15.5749	14.4517	9.75443	19.0437	8.79366
NCEH1	10.8933	6.84994	8.70079	10.2666	7.67027	10.1644	9.08101	10.9784	8.33007	8.35012
TNFSF10	0.41272	0.346495	0.309236	0.223999	0	0.797512	3.13288	1.35375	7.10144	0.925648
GHSR	1.52581	2.05232	1.11044	2.04088	0	1.53247	1.9779	0.296713	0.589739	2.79623
FNDC3B	34.3183	32.1441	30.5301	34.3465	36.4175	46.803	43.9614	28.1321	116.891	83.7904
TMEM212	0	0	0	0.0248888	0.0869152	0.406575	0.129935	0.129812	0.860036	0.057853
PLD1	8.67962	9.75517	6.17067	6.34664	5.91023	7.74056	6.41013	4.35797	8.94438	2.54553
TNIK	19.1977	18.071	17.8233	19.4257	12.7765	13.6672	13.109	17.061	5.62709	7.15449
SLC2A2	4.8776	2.94521	1.71486	4.18131	6.82284	12.0721	10.0194	1.0014	11.2542	7.34733
EIF5A2	0.3752	0.479762	0.40763	0.0871107	0.630135	0.234562	0.707424	0.556336	2.35896	1.21491
RPL22L1	86.8587	144.595	115.514	74.3303	161.771	91.3855	52.4216	158.482	110.429	82.3827
LOC105603357	0.362693	0.306515	0.0843372	0.423109	0.695322	0.469125	0.332056	0.723237	0.0491449	0.0771374
SLC7A14	9.12986	6.46346	10.5562	10.192	6.84457	10.4458	7.88273	5.82298	2.62925	4.78252
CLDN11	7.76663	9.0755	5.07429	4.77864	6.27962	2.81475	3.104	24.8682	1.40063	1.15706
SKIL	20.4984	20.6698	21.4779	22.1137	19.0779	21.6423	17.469	16.6715	31.6985	30.3921
PRKCI	18.0721	18.9506	18.4277	17.2853	16.0359	17.6391	19.7934	12.5917	20.6654	17.0666
RPL17	26.7392	41.646	28.8433	27.0914	38.6555	32.4947	26.1025	33.6954	20.002	26.381
PHC3	3.32677	2.45212	1.40562	2.82488	1.45583	2.81475	3.40719	2.91149	5.94654	3.91472
GPR160	14.2826	15.3257	16.0381	18.4301	21.6202	21.9707	24.8753	13.0739	42.7315	60.8035
SEC62	269.268	257.766	242.16	219.544	457.935	262.444	227.848	387.006	293.002	525.035
LRRC31	3.98962	3.22507	3.10642	4.5422	4.43268	5.36366	5.87595	3.65327	1.86751	0.790658
LRRC34	3.05162	2.43879	2.71285	2.78754	2.2598	2.93985	2.42545	1.91009	1.22862	3.10478
MYNN	18.6849	20.7897	18.7229	20.1475	21.6853	25.2702	21.8291	19.6201	26.612	27.1523
ACTRT3	0.575306	0.519743	0.941765	0.547553	0.304203	0.172012	0.245433	0.834504	0.245725	0.385687
LOC105603457	3.0016	2.23889	3.07831	3.65865	4.34576	3.53407	1.64584	3.17112	4.91449	2.27555
MECOM	16.5338	21.0029	22.2088	27.3901	23.7713	23.2842	25.6116	20.5288	50.349	24.4718
LOC105603494	0.100053	0.199901	0.40763	0	0	0	0.0433117	0	0.122862	0.154275
GOLIM4	44.9489	55.1327	38.261	47.4878	40.0679	47.0376	65.7904	50.8862	58.7773	39.5136
SERPINI1	16.8465	26.4935	16.263	15.5555	9.36511	15.8877	12.2428	3.07839	3.58758	10.2593
PDCD10	28.6152	31.9975	28.4076	24.9883	25.162	26.4899	19.4036	27.2234	21.9678	35.0204
WDR49	0.825439	0.626356	2.02409	1.90399	0.54322	1.39174	0.736298	0.61197	0.368587	0.231412
SERPINI2	218.429	254.78	379.56	380.798	646.388	575.679	764.913	339.05	2402.7	1047.93
ZBBX	0.45024	1.06614	0.885541	0.447998	0.0217288	0.281475	0.332056	0	0.0737174	0.173559
BCHE	14.5077	20.3366	13.5783	14.5226	11.5163	13.1668	22.5654	10.9784	14.6206	14.7911
BAP1	0.237626	0.226554	0.070281	0.261332	0.217288	0.422212	0.548615	0	0.761746	1.09921
OTOL1	45.0615	37.768	17.7108	23.8683	23.3367	33.7301	22.9696	10.2922	4.27561	3.60617
SPTSSB	16.984	19.6569	19.7349	24.9759	39.264	28.4915	38.1143	22.6243	34.4015	23.7969
NMD3	37.3324	42.4057	39.8493	45.422	51.6928	51.0251	63.3505	35.6982	108.881	152.173
TANK	3.78952	3.41164	4.77911	3.2231	5.25837	4.81635	3.32056	8.79011	4.49676	5.28391
B3GALNT1	7.15381	9.78182	3.1767	2.8871	1.32546	3.29951	1.8624	3.37511	1.17948	1.02207
PPM1L	12.6317	10.4082	8.48994	12.5066	11.9074	15.7939	15.5056	5.37792	25.2851	16.2181
FAU	24.7632	10.3282	9.96584	5.4382	13.9064	6.66157	2.7142	12.0354	1.6955	3.77973
LOC105606104	2.00107	2.11895	3.00803	2.26488	3.75908	2.04851	1.42929	0.760326	0.712601	1.54275
ARL14	0.237626	0.0666337	0.224899	0.186666	0.608407	0.68805	0.360931	0.927227	0	0.539961
KPNA4	42.8978	47.6964	38.0361	35.7029	37.417	39.86	34.7648	53.0374	42.3138	71.7956
TRIM59	7.40394	8.2759	6.39557	6.70752	8.86535	10.1331	10.3804	3.59764	7.4946	5.4189
SMC4	35.2313	41.0463	33.1445	29.1945	29.1818	28.038	28.4846	35.791	38.7753	27.7694
IFT80	16.046	15.7922	15.4056	16.7377	11.9508	14.5429	14.6249	9.43917	8.33007	10.1243
LOC105611838	20.0732	18.7774	22.8694	21.2177	16.2314	22.8464	29.4375	21.1222	24.2039	23.469
SCHIP1	15.7209	17.0049	16.3755	14.5226	13.7543	13.4013	8.24366	10.422	3.21899	4.45468
IQCJ	0	0	0.309236	0.0497775	0.434576	0.3753	0	0	0	0.0385687
MFSD1	23.1998	26.6801	22.9678	23.5697	27.161	26.9121	25.193	25.202	29.7081	30.3343
RARRES1	25.1134	29.4121	14.7309	11.4239	15.1232	10.4928	5.15409	9.36499	3.391	7.34733
GFM1	26.0264	29.8519	33.0461	30.9741	26.2267	30.4462	21.7136	19.2863	29.1429	39.1858
LXN	21.9867	26.96	27.1706	26.0959	24.5318	24.8949	20.6308	19.4532	33.8854	54.3433
MLF1	28.4026	31.1979	28.5903	26.7305	30.9201	30.54	25.5972	19.2492	27.2017	33.3233
RSRC1	16.6339	22.189	16.0241	16.0408	15.7534	17.2951	14.1196	15.392	18.2819	19.4965
LOC105606441	165.413	262.403	194.397	205.507	233.78	269.043	270.149	188.005	223.437	285.292
SHOX2	0.312666	0.626356	0.40763	0.920885	0.564949	0.8757	1.79022	8.88283	0.122862	0.173559
VEPH1	15.2831	22.1357	11.1325	12.0711	14.9494	14.105	16.213	7.41781	6.26598	7.71374
PTX3	5.85312	4.45113	3.09236	2.48888	1.71658	0.906975	0.67855	4.35797	0.393159	0.617099
CCNL1	36.1567	34.6495	38.2188	42.3856	24.4884	41.799	48.6823	22.4203	54.3051	50.3707
LOC105603721	16.1961	12.687	14.4076	12.9919	17.8176	11.4623	6.5545	21.864	4.3739	8.003
LEKR1	0.537786	0.77295	0.477911	0.447998	0.434576	0.594225	0.476428	0	0.638884	0.269981
LOC105606776	0.250133	0.0666337	0.365461	0.51022	0.130373	0.218925	0.274307	0.482158	0.466877	0.250696
LOC106991324	79.1546	87.1968	61.2007	51.6069	108.709	78.8443	40.5253	69.4307	30.3716	97.4438
TIPARP	7.25386	6.84994	6.94376	7.72796	8.43078	9.36686	7.66617	10.2922	9.60783	10.1821
SSR3	167.314	194.983	188.719	196.111	421.213	252.405	252.204	247.31	426.799	552.438
KCNAB1	6.42842	5.62388	13.3393	10.1297	12.0812	10.524	7.11755	8.90138	6.3397	8.65867
DDX21	2.70144	5.11746	3.93574	4.10665	2.17288	5.47312	6.67	1.85445	19.1665	26.5545
GMPS	13.5572	15.2991	14.6747	16.4017	12.3637	14.9494	15.9964	10.8856	24.1547	34.6732
SLC33A1	30.4162	34.0898	30.6847	37.5198	54.9956	52.3387	49.7362	28.1321	109.47	95.9782
C1H3orf33	7.36642	9.00887	10.1486	11.5733	9.1261	11.7281	12.4882	4.46923	7.66661	6.84594
PLCH1	4.99016	4.05133	4.77911	4.75376	3.86773	4.70689	3.56599	0.945771	3.63672	1.67774
MME	5.20277	5.0375	10.8092	15.7173	6.64901	9.02283	2.18002	14.576	2.45725	4.95607
DHX36	31.0415	33.1569	30.7831	32.2558	20.2512	30.759	34.1152	22.8098	38.6033	47.3045
ARHGEF26	4.48989	4.65103	2.97991	5.62486	6.82284	4.78507	7.23305	6.73167	13.5886	3.97257
RAP2B	14.0575	14.0864	14.253	12.2577	14.1889	11.9158	13.1956	18.0624	10.4679	10.4135
P2RY1	3.68946	2.3455	4.35742	3.27287	6.08407	8.36606	4.56216	3.24529	4.15275	4.82108
MBNL1	33.2177	36.5952	39.779	35.1554	39.9375	45.3175	43.2828	58.5266	59.7357	39.2436
SUCNR1	5.0652	6.62339	2.55823	3.62132	2.23807	3.2526	0.837359	1.07558	0.417732	0.809942
IGSF10	7.37893	8.84895	4.86344	5.30131	6.75766	5.31675	9.80288	10.9969	4.47219	2.81551
MED12L	0.612826	0.61303	0.716866	0.186666	0.586678	0.43785	0.433117	0.426524	0.540594	0.674952
P2RY12	0.48776	0.373148	0.29518	0.423109	0.499763	0.31275	0.202121	1.35375	0.19658	0.231412
P2RY13	1.3132	2.03899	0.168674	0.945773	0.934339	0.828787	0.41868	4.17252	0.761746	0.192843
P2RY14	0.250133	0.493089	0.99799	0.348443	0.108644	0.203287	0.216558	2.02135	0.442304	0.0192843
GPR171	0.100053	0.479762	0.70281	0.0373332	0	0	0.115498	3.46783	0.0491449	0
CLRN1	1.80096	0.999505	0.323293	0.485331	0.347661	0.2502	0.187684	0	0	0.231412
SIAH2	18.4848	21.0829	20.0582	19.6124	24.0538	22.5024	23.7492	15.5774	44.943	42.6955
ERICH6	0.325173	0.0533069	0	0.0497775	0.412847	0.156375	0	0.111267	0	0.057853
SELENOT	43.2855	49.8286	41.5501	41.0291	40.2852	44.6138	39.4858	48.4569	63.1021	91.1764
EIF2A	56.33	60.0369	53.8352	54.1082	53.5832	62.8002	69.7607	53.8533	111.633	93.7797
SERP1	195.854	245.532	217.449	248.315	523.143	391.86	458.685	280.95	640.309	704.495
TSC22D2	20.3108	20.6298	19.4959	21.5786	16.6008	19.2028	22.6231	19.7499	31.4036	23.4883
PFN2	6.65354	13.6599	6.11445	12.7804	2.99858	8.99156	12.9935	1.46502	8.50207	14.7332
RNF13	35.2313	37.2082	37.0943	37.9678	37.3084	37.9366	45.4195	49.8292	43.6407	25.8603
COMMD2	34.0181	38.0478	35.3373	32.9154	38.5252	31.7441	25.2363	29.1706	20.346	27.9044
WWTR1	25.9513	31.0113	20.5642	21.1057	21.5984	22.0332	28.5568	25.7398	18.4048	7.42447
TM4SF4	85.8332	93.607	76.536	62.085	107.449	71.0099	68.8511	46.8435	119.963	144.478
TM4SF1	126.492	135.48	105.801	103.363	92.7385	76.2953	51.1367	89.7926	30.2733	27.943
TM4SF18	36.632	51.4145	17.4016	14.9706	23.1629	19.8283	17.4402	23.0138	14.5715	7.59803
CP	0.0125067	0.106614	0.0281124	0.0622219	0	0.0781875	0.360931	0.185445	3.21899	0.0385687
HPS3	15.008	13.9664	17.0502	12.3946	11.6901	12.4787	12.2139	17.9882	13.0234	11.0885
HLTF	41.3345	40.4999	39.02	42.3358	34.614	44.5512	47.1664	26.0922	60.4974	44.8554
GYG1	11.5937	16.3786	12.2008	9.90573	9.16956	9.58578	9.02327	20.8626	10.3696	18.378
CPB1	51.1022	74.2965	68.6364	77.3792	473.405	343.431	778.166	366.069	19897.5	1533.82
AGTR1	10.8933	13.1135	11.0903	11.3991	6.75766	10.0393	8.17147	5.93425	8.69865	4.93679
LOC101104036	0.462746	0.879564	0.449798	0.659552	0.673593	0.797512	1.09723	0.222534	1.15491	2.79623
LOC105604023	0.287653	0.0666337	0.0843372	0	0	0.547312	0	0	0.147435	0.0964217
PLSCR1	17.897	21.1229	13.7048	16.5759	12.8852	13.2606	13.0224	10.6075	13.6869	3.47118
LOC106990885	0.162587	0.199901	0.393574	0.149333	0.0869152	0.344025	0.173247	0	0.0982899	0
LOC105608219	7.06626	7.35636	3.9779	6.1973	5.30183	5.3793	3.29169	1.22394	2.16238	0.462824
LOC101103112	0.162587	0.159921	0.196787	0.236443	0.152102	0.281475	0.101061	0	0.0737174	0.057853
PLSCR4	14.2326	15.8055	13.7048	13.975	8.90881	11.775	13.8742	12.9626	9.26382	4.22327
LOC105604071	1.16312	0.69299	0.983934	0.808885	0.152102	1.04771	0.664112	0.166901	0.29487	0.154275
PLOD2	10.6682	14.0064	11.0903	14.311	6.49691	15.3247	15.3901	8.62321	11.3033	7.88729
C1H3orf58	37.7076	54.9461	32.526	30.215	31.1156	33.1046	33.9997	19.2307	12.5811	10.5485
LOC105604089	7.94173	8.06267	6.81726	8.81062	14.1455	11.4936	12.7625	6.39787	4.86535	4.64753
SLC9A9	0.850453	1.43929	1.18072	1.63021	0.608407	1.97032	1.84796	0.81596	2.06409	1.29205
LOC105604092	0.0250133	0.0399802	0.0140562	0.0746663	0.0869152	0	0	0.315257	0	0.250696
CHST2	9.79271	8.24925	12.0602	7.56619	8.974	7.66237	5.96257	20.8997	4.98821	5.20677
U2SURP	82.7941	79.7871	83.1424	84.8832	77.637	83.3948	93.9719	86.8626	79.0496	90.3278
PAQR9	11.8063	7.55626	7.15461	6.52086	2.91166	4.33159	4.56216	2.80023	2.1378	0.713521
PCOLCE2	10.8183	13.9264	6.88754	9.27107	14.8842	10.4615	15.6355	33.2504	7.96148	8.46582
TRPC1	10.8308	9.58192	8.61645	10.7271	10.8209	11.431	10.2216	9.81006	8.25635	7.17377
PLS1	23.4125	25.8539	30.3192	28.2488	39.8941	34.8247	33.5088	27.0379	40.9623	37.7973
CCT2	23.9878	29.1056	28.267	20.3466	27.7477	20.9855	15.0869	24.1635	14.1537	43.2933
ATR	10.9433	11.1678	10.2329	11.0382	9.08264	11.6968	11.03	10.0326	7.00315	7.19306
XRN1	17.8345	18.7507	17.7389	18.7164	14.9494	22.1427	25.525	19.3976	44.8939	30.3343
GK5	5.50293	7.96939	4.34337	6.02308	5.88851	8.35042	8.54684	4.17252	12.4337	7.25091
TFDP2	4.35232	4.038	3.83734	4.21865	5.7364	4.51924	4.90866	4.72886	12.7285	7.88729
LOC105604143	34.7185	30.958	34.016	41.0789	38.3731	47.9915	59.7846	33.9921	62.1683	44.6047
ATP1B3	30.141	37.648	28.3373	24.3412	27.4218	17.8267	11.4198	29.5414	12.5074	29.0615
RNF7	33.743	31.8509	31.0923	26.9919	33.7883	27.4751	15.8088	25.9253	14.0063	38.0866
LOC101108102	0.30016	0.319842	0.196787	0.136888	0	0.140737	0.0721861	0	0.0737174	0
RASA2	7.86669	8.30255	7.32328	7.81507	8.60461	6.52084	7.85385	17.3021	8.9198	5.61174
ZBTB38	19.3228	19.4304	18.5261	21.2923	21.0552	22.0801	27.0987	15.0767	36.785	25.5903
PXYLP1	32.855	30.8381	24.8373	33.127	37.3953	39.4847	33.8986	18.1922	57.9173	53.8033
SPSB4	0.512773	0.546396	0.477911	0.447998	0.130373	0.3753	0.389805	0.241079	0.245725	0
LOC105604183	0.250133	0.173248	0.0140562	0	0.130373	0.0156375	0	0	0	0.0192843
SLC25A36	65.3973	69.8587	68.6926	81.2494	57.0164	79.4072	90.1172	45.6566	84.6767	54.6711
CLSTN2	0.30016	0.719644	0.126506	0.485331	0.0434576	0.359662	0.433117	0.426524	0.0982899	0.424255
NMNAT3	8.69213	9.72851	8.01203	10.0924	5.64949	7.95949	6.79993	3.76454	5.99568	11.6092
LOC106990886	0.362693	0.146594	0	0.298665	0	0.7506	0.51974	0	0.737174	0.250696
LOC105604200	1.48829	1.5459	2.16465	1.36888	1.76003	1.11026	1.31379	1.39084	0.417732	0.925648
RBP1	211.65	256.473	217.478	165	327.562	136.906	129.184	232.604	32.2882	62.8669
COPB2	53.0657	64.2082	54.777	67.8966	54.8218	75.2789	80.8773	33.918	131.807	177.744
MRPS22	17.5844	16.8583	20.3955	17.3973	25.2706	18.4366	15.289	15.6145	17.4219	27.5959
PIK3CB	5.14024	5.97038	6.56424	7.27997	8.40905	9.27303	9.73069	7.69598	11.9176	13.499
FAIM	36.9572	29.8652	29.6867	27.9874	31.2895	21.9863	14.3073	19.3234	9.48497	14.309
CEP70	10.7307	13.3534	9.60038	12.8675	9.69105	13.4326	15.3468	8.8272	15.1366	9.12149
ESYT3	0.425226	0.799604	0.0983934	0.385776	0.391118	0.922612	3.58043	0.426524	4.57048	0.308549
MRAS	14.0075	14.0864	7.6044	11.8719	6.90976	6.16117	7.31967	16.1337	3.41557	6.01671
NME9	0.912986	0.826257	0.0281124	0	0.108644	0.0469125	0.173247	0	0	0.057853
ARMC8	28.7778	24.7611	26.4819	27.2781	27.0306	27.0372	26.6511	31.229	28.3075	32.1663
DBR1	9.64263	10.768	14.0703	13.2533	15.4057	12.9948	13.109	11.4791	19.0682	19.8243
A4GNT	1.30069	0.626356	0.99799	0.659552	1.282	1.86086	2.06452	2.76314	2.62925	0.771374
DZIP1L	14.5828	10.7813	17.4437	19.351	17.4917	23.3155	24.9908	17.71	30.3224	29.2351
CLDN18	15.2831	16.2719	20.2831	20.9688	91.3479	67.9606	97.3646	56.9317	58.6545	64.7375
IL20RB	0.0875466	0.106614	0.0140562	0.19911	0.217288	0.0156375	0.129935	0.853049	0.0245725	0.115706
NCK1	18.3348	22.5755	21.5622	18.5421	19.6646	22.2052	24.4422	22.6614	28.9955	27.9623
SLC35G2	9.10485	10.2483	12.7349	9.5324	6.08407	10.2113	6.61225	5.26665	1.64636	5.18749
STAG1	28.2275	30.2783	28.1827	30.1901	27.9867	31.5252	35.2413	27.2234	29.1429	36.1196
LOC105604292	0	0	0	0.111999	0.260746	0.031275	0	0.482158	0	0.0385687
PCCB	41.8223	41.2329	43.532	40.6309	44.6744	35.5128	30.4048	37.5898	50.9141	45.1254
MSL2	23.525	26.0138	25.8212	25.5732	23.2933	28.1319	30.2604	24.349	37.8907	38.2408
PPP2R3A	23.6876	22.4689	20.508	20.9812	26.7916	25.6142	22.9841	14.1124	20.2723	9.02507
EPHB1	2.15114	3.53158	0.983934	1.39377	1.15163	1.01644	0.822922	3.30093	0.909181	0.713521
KY	0.0500266	0.666337	0.281124	0.385776	0.17383	0.172012	0.129935	0.704692	0.122862	0.539961
CEP63	10.0679	9.422	10.1767	8.25063	11.1686	7.94385	7.31967	13.5375	5.99568	6.78809
ANAPC13	34.9436	41.2995	31.2469	28.7714	36.939	31.3532	21.9157	28.2433	18.1345	23.4112
AMOTL2	36.8821	31.9575	33.7349	38.7643	20.273	31.2124	36.1652	33.2874	23.8844	14.7332
RYK	55.392	54.573	52.0501	49.6904	56.1038	45.8804	37.6523	47.066	45.1642	64.8532
LOC105609925	2.70144	4.77097	3.83734	3.9822	2.43363	5.34802	7.20418	1.66901	9.92728	7.82944
SLCO2A1	11.256	13.2734	15.996	13.079	14.2324	18.3584	24.5433	22.0309	51.4302	26.3038
RAB6B	5.50293	8.16929	3.03614	4.30576	3.86773	3.53407	2.61314	24.349	1.4252	2.19841
TF	96.2262	81.2797	73.7107	71.7917	133.915	84.7709	84.5011	85.5274	161.417	247.997
inhibitor of carbonic anhydrase-like	10.3055	7.84944	12.2851	12.4942	10.973	8.58498	15.3179	4.59905	15.7018	14.039
TOPBP1	29.8409	31.1312	27.2831	28.1616	23.8148	25.708	30.5059	23.9039	42.0189	37.7009
EEF1A1	1544.62	1942.01	1980.04	1557.27	2311.1	1712.62	1245.66	1717.28	827.158	1175.03
CDV3	102.154	109.666	96.9315	95.212	92.0867	92.8085	82.3355	104.016	112.91	188.89
BFSP2	0.0500266	0.359822	0	0.186666	0	0	0.0144372	0.333802	0	0.0192843
TMEM108	1.66339	2.15893	2.55823	2.31466	0.36939	1.7514	1.41485	0.834504	0.122862	1.52346
NPHP3	10.9433	11.3011	9.58633	13.751	6.14925	10.6335	16.4729	4.5805	20.69	13.3833
UBA5	35.0687	44.6446	35.1827	42.6096	50.3674	59.313	66.9165	37.3858	114.606	166.27
ACAD11	4.41485	6.96988	3.21887	5.86131	3.95464	9.49196	12.1273	2.02135	23.4667	17.1245
ACKR4	3.10165	5.15745	1.78514	2.38932	1.84695	1.251	1.4726	10.5518	1.10576	0.327834
DNAJC13	20.4734	21.1495	19.4819	21.9021	15.4275	20.8604	23.3594	19.2678	23.909	19.4579
RPL7L1	17.797	17.578	5.98794	4.51731	9.16956	4.15957	8.46021	7.60326	2.38353	5.34176
ACPP	0.875466	0.466436	0.070281	0.435553	1.10817	0.265837	0.274307	0	0.0491449	0.250696
CPNE4	2.8265	3.35834	0.773091	2.02843	1.41237	2.2518	0.620801	0.98286	0.786319	1.79344
MRPL3	28.4401	37.2615	34.3112	27.9625	30.8984	31.8223	28.8311	31.2105	21.3043	39.2822
LOC105604451	0	0.333168	0.491967	0.19911	0.195559	0.093825	0.202121	0.278168	0.344015	0.173559
NUDT16	17.1091	13.1268	15.7429	13.2533	27.1175	15.2153	10.5536	21.5673	7.19973	12.8048
NEK11	2.8265	3.13178	2.88152	3.19821	1.60793	1.70449	1.31379	0.760326	0.565167	1.19563
ASTE1	11.0434	9.79515	7.95581	8.7484	10.973	8.58498	9.19651	9.75443	7.7649	5.55389
ATP2C1	47.5378	50.6283	45.3734	53.2122	35.2224	55.5757	57.7922	32.5086	42.6824	53.2248
XRCC6	1.16312	0.786277	0.787147	0.983106	1.62966	0.844425	0.404242	2.31807	0.393159	0.289265
PSMG1	31.9795	36.1154	29.8132	28.1492	41.8714	30.7277	21.4682	25.9809	16.3161	29.2351
BRWD1	19.5854	16.3386	17.7389	21.8399	16.3835	22.3773	20.0533	17.1722	22.4592	23.5076
SETMAR	31.4042	35.7689	32.4276	30.3643	33.81	36.5761	28.1093	18.1736	12.3845	10.6257
WRB	33.3177	32.7971	38.8513	37.7065	52.0839	44.4418	27.2286	38.6468	35.8512	74.669
LCA5L	0.275146	0.0133267	0.0843372	0.0746663	0	0.234562	0.230996	0	0.147435	0
SH3BGR	0.175093	0.0799604	0.618473	0.236443	1.10817	0.390937	0.404242	6.6204	0.19658	0.057853
B3GALT5	0.26264	0.199901	0.0281124	0	0	0	0.0433117	0.482158	0.147435	0.13499
LOC101118921	0.33768	0.0133267	0.337349	0.360887	0	0.156375	0.591926	0.778871	0.565167	0.520677
IGSF5	31.7044	35.6224	32.0762	28.199	38.4817	34.0428	24.9764	11.0711	72.5871	65.0075
LOC101119182	0.287653	0.906218	0.182731	0.261332	0.130373	0	0.0433117	0.296713	0.0245725	0
DSCAM	3.63944	2.10562	4.32931	2.76265	3.47661	2.92421	2.10783	2.0399	0.221152	1.00279
LOC101119693	0.0750399	0.373148	0.070281	0.323554	0	0.265837	0.0144372	0	0.0245725	0
BACE2	52.653	50.8282	47.8051	51.4451	63.5133	56.6859	68.4324	64.4423	48.0392	65.7789
FAM3B	4.74002	2.06564	3.42971	3.93243	4.62824	2.76784	7.13199	3.85726	79.4919	8.85151
MX2	2.22618	1.37265	1.86947	1.34399	2.19461	3.58099	2.22333	5.32228	5.30765	0.655667
MX1	28.1525	16.6051	22.5883	20.0106	50.8889	26.3023	49.4908	23.6999	11.6719	5.7853
TMPRSS2	0.437733	0.61303	0.829316	0.535109	6.04061	2.48636	2.81526	0.315257	11.3525	2.41054
RIPK4	12.6567	9.32871	15.1948	16.0906	19.947	12.6351	13.3977	7.67744	14.0309	15.4275
PRDM15	7.56653	4.61105	6.91565	8.10129	8.25695	7.99076	7.99822	5.7859	8.30549	8.90936
C2CD2	0.575306	1.27937	1.251	1.33155	0.586678	0.922612	2.05009	3.30093	5.18479	3.04693
ZBTB21	6.41591	6.47679	7.21083	7.41685	8.27867	8.67881	6.54006	7.04692	18.6259	14.0776
ABCG1	2.12613	1.98568	2.40361	3.40976	0.803966	1.40737	3.50825	2.55915	6.88029	2.04414
TFF3	0.887973	1.07947	0.646585	0.547553	17.9045	0.31275	0.0577489	0.148356	0	0.269981
TFF2	221.468	333.635	493.64	443.443	895.857	846.802	713.517	929.1	6566.03	4104.67
TFF1	35.4314	81.6662	81.1605	42.7714	120.073	87.5387	57.1858	262.275	95.3166	285.427
TMPRSS3	0	0.186574	0	0	0	0	0.0288745	0	0.835464	0.327834
UBASH3A	0	0.0266535	0.548192	0.0248888	0	0.06255	0.0288745	7.84434	0.417732	0
RSPH1	23.1748	18.7241	25.3012	23.3954	21.9678	21.9707	5.44283	13.4262	6.19226	22.447
SLC37A1	8.51703	8.38251	10.1626	12.3199	5.04108	13.7141	13.8309	4.87721	17.5693	24.8189
PDE9A	8.94226	7.99604	7.73091	7.00619	11.3207	5.98916	4.95197	13.6859	3.46472	1.75487
WDR4	11.5311	11.6209	11.6245	10.6648	13.6674	10.7899	9.06658	11.4791	9.60783	30.8742
NDUFV3	38.9207	43.6584	47.3272	43.518	53.0617	39.0781	33.4222	48.1231	39.2422	52.4341
PKNOX1	23.425	21.2561	16.3895	18.567	20.9248	21.783	18.3208	17.9697	14.3503	14.6754
CBS	107.182	92.5142	105.801	104.421	123.376	123.474	115.787	75.7544	258.429	315.241
U2AF1	113.085	88.103	112.183	95.772	143.367	85.8498	57.4168	124.119	60.1288	149.589
CRYAA	0.0750399	0	0.11245	0.236443	0.456305	0.172012	0.173247	0	0.19658	0.154275
SIK1	7.04125	5.79713	8.11043	7.50396	5.41047	10.352	11.5498	5.65608	11.3525	9.52646
HSF2BP	4.23976	3.59822	3.27509	2.31466	5.45393	2.64274	1.93459	3.56055	2.06409	1.88987
RRP1B	25.3135	21.8025	22.0261	23.2586	23.1629	24.2381	24.37	21.7157	32.6568	48.5965
PDXK	3.58941	4.06465	4.55421	3.68354	5.99715	2.92421	4.24454	7.6218	14.6698	18.7637
CSTB	28.09	41.2729	37.0662	30.4514	29.8988	23.8003	20.3276	56.0787	11.3771	32.8027
RRP1	22.7871	18.2176	20.5783	17.1484	26.2701	17.3576	16.6172	19.6572	19.5597	37.9516
AGPAT3	24.3755	23.8948	32.6947	32.2932	29.486	36.8732	34.2018	32.5457	57.7453	71.0242
HNRPDL	14.2451	12.687	12.9317	14.5724	8.23522	13.6203	14.2784	6.93566	6.38884	16.276
TRAPPC10	16.5463	12.2872	14.8715	16.2773	15.4057	15.7939	15.0869	17.0239	25.4079	23.469
PWP2	8.76717	8.31588	10.8795	12.1208	6.49691	11.2746	14.6393	7.56617	22.9753	35.3096
C1H21orf33	38.3579	39.1539	44.9377	37.8807	44.3702	32.0569	26.7377	44.6552	31.4773	28.5601
ICOSLG	3.52688	6.1303	6.85942	9.37062	9.36511	13.1355	18.7973	7.88143	22.8032	45.9546
DNMT3L	0.11256	0.119941	0.646585	0.0871107	0.217288	0	0.274307	0.61197	0.0982899	0.173559
AIRE	0.100053	0.306515	0.969878	0.535109	0.412847	0.344025	0.115498	3.89435	0.29487	0.154275
PFKL	42.6977	46.7102	45.6967	49.8149	43.0013	47.8507	49.5919	48.8649	61.3329	128.684
C1H21orf2	26.5641	25.0276	28.1546	27.303	28.204	24.7072	21.6991	30.8025	16.9304	18.1851
TRPM2	0.162587	0	0.379517	0.0124444	0.391118	0.0781875	0.389805	4.06125	1.67093	0.115706
LOC105612046	0.0250133	0	0	0	0.239017	0.140737	0.216558	1.22394	0.270297	0.0192843
LRRC3	0.175093	1.05281	0.576304	1.21955	0	2.32999	2.46877	0.797415	3.24357	1.54275
TSPEAR	0.637839	1.39931	1.20883	0.883551	4.43268	1.76704	5.06747	6.52768	1.94122	1.83201
UBE2G2	7.17882	9.71519	9.26303	8.10129	9.51722	11.5405	11.1311	6.54622	15.7018	18.108
SUMO3	68.1613	81.453	71.4898	66.1295	68.6196	58.5155	51.4254	40.6125	42.5349	49.6379
PTTG1IP	178.695	182.23	201.046	179.361	167.594	138.11	138.049	133.836	140.407	130.69
ITGB2	2.36376	2.26554	4.58232	0.90844	1.49929	1.32919	0.981731	24.4602	3.07156	0.790658
FAM207A	20.0982	16.0454	17.8795	12.2079	16.9485	11.3997	8.37359	19.2307	8.10891	19.9207
ADARB1	1.06307	1.78578	1.18072	1.23199	1.52102	1.07899	1.90571	1.3723	3.90702	4.22327
POFUT2	77.7414	70.8049	66.0501	55.0166	58.6678	54.0119	48.5524	49.4954	29.1429	39.7836
COL18A1	265.804	203.219	203.337	245.453	174.048	181.692	202.222	156.219	63.8393	29.2929
SLC19A1	6.0032	4.70434	9.16464	10.0675	8.64806	9.58578	13.7298	7.93706	15.1858	17.5487
LOC105612436	14.1075	15.6589	17.0221	14.8462	24.597	16.5445	14.9714	21.6971	14.9155	16.2181
PCBP3	12.6692	12.0474	14.9136	13.9875	17.0571	13.4013	12.2283	14.5018	6.58542	11.5706
COL6A1	160.273	152.778	123.273	134.947	108.622	128.665	201.168	278.761	166.429	94.7054
COL6A2	43.2855	46.5369	36.8694	53.1375	20.3382	44.7701	113.13	47.5667	110.871	49.0401
SPATC1L	0.0875466	0.346495	0.224899	0.261332	0.0651864	0.31275	0.101061	0.500702	0.0737174	0
LSS	33.1927	30.5582	33.4959	35.0309	36.7	35.8411	42.3877	25.406	28.5041	17.4716
MCM3AP	69.512	53.2003	63.1404	56.8708	71.0315	57.3896	56.1175	98.286	58.9002	57.4095
YBEY	11.3936	9.27541	12.6365	8.13863	16.7746	8.02204	7.6806	17.2279	5.47966	5.80459
C1H21orf58	2.47632	1.47927	2.48795	2.79999	0.434576	2.03287	2.81526	0.166901	1.44978	0.944933
PCNT	21.524	19.4304	24.7249	23.2834	25.879	27.6627	21.1505	17.4319	29.7573	19.1879
DIP2A	26.1014	21.3628	19.8614	20.5083	25.7052	25.2858	30.1594	18.6558	31.0105	18.3008
LOC105604844	2.42629	1.55923	1.0261	1.84177	1.80349	1.42301	1.32822	2.3737	1.03204	1.44633
S100B	16.2086	16.232	13.6626	16.6008	23.6409	23.5501	25.0486	25.406	8.33007	8.96722
PRMT2	18.0971	19.1372	15.0401	15.4559	14.819	13.1511	12.1561	29.4487	5.43051	2.69981
FBXO25	36.682	31.9708	36.2088	32.8905	54.9304	39.0937	25.7127	40.4085	19.1911	12.7084
TDRP	31.1666	24.1214	33.018	34.4212	21.4463	31.8692	16.8627	13.9826	8.4775	13.634
RUNX1	1.18813	1.33267	3.07831	1.8791	0.412847	1.32919	2.56983	5.34083	5.7991	2.39126
SETD4	15.0705	19.0306	19.5662	17.223	16.1228	16.7478	12.5171	13.8342	12.3599	8.17656
CBR1	52.8907	50.0552	45.2328	35.7154	75.9422	44.8171	33.6676	53.1301	53.5188	43.3705
CBR1	45.3491	40.6199	40.2851	28.8959	66.3815	36.0757	26.0736	48.1602	37.5713	32.5712
CBR1	0.400213	0.0932871	0.281124	0.19911	4.10674	0.218925	0.202121	0.537792	1.47435	0.655667
LOC106990891	1.10059	0.919544	0.435742	1.15733	2.82474	1.43865	1.48703	1.44647	4.49676	1.67774
CBR1	3.03912	1.63919	2.64257	2.09066	12.7114	1.79831	1.58809	3.56055	4.32475	3.04693
CBR3	3.30176	4.50444	2.67068	1.94132	5.80159	1.51684	1.4726	12.7586	1.15491	0.88708
DOPEY2	18.0971	13.4067	12.9598	15.0079	12.8635	13.4013	14.6682	15.2436	18.3556	10.7607
MORC3	12.8819	13.9797	13.6345	15.1946	10.1474	15.0433	17.469	12.6288	15.8001	14.2511
CHAF1B	10.1929	12.1806	9.3052	13.6017	9.56067	9.36686	9.54301	9.42062	11.1559	19.2265
SIM2	0	0.199901	0	0.0124444	0	0.031275	0.0577489	0.667603	0	0.057853
LOC105614635	0.212613	0	0.267068	0.286221	0.521491	0.109462	0.144372	1.27957	0.172007	0.154275
HLCS	11.4936	13.0069	12.3273	12.1333	10.5819	15.9033	13.7298	12.0354	24.4005	25.2625
RIPPLY3	0.0625333	0.119941	0.0421686	0.31111	0.152102	0.2502	0.0866234	0.352346	0.122862	0.0964217
GCSH	1.96355	1.91905	2.47389	1.84177	3.78081	1.70449	4.63435	3.02276	2.58011	3.54832
PIGP	14.0325	14.4862	8.84135	10.7893	15.8403	13.1668	14.596	11.2565	16.4881	16.0831
TTC3	58.4561	61.3163	71.8553	76.2219	68.5544	80.0796	92.1672	65.6291	93.9651	66.1453
DSCR3	4.20224	5.14412	4.31525	5.47553	2.32498	6.55211	12.0695	0.760326	12.0651	9.66145
LOC105608763	3.23922	4.05133	2.48795	4.10665	2.28152	2.95549	5.45727	3.85726	5.77453	4.30041
DYRK1A	48.8885	46.5503	47.5802	54.3197	45.5653	54.8094	63.6393	55.7078	64.257	53.7069
KCNJ6	6.61602	4.26455	4.28714	4.21865	2.47708	4.92581	4.01355	0	1.86751	2.19841
KCNJ15	4.95264	3.6382	5.87549	3.83287	1.80349	2.70529	3.69593	2.33661	1.44978	2.41054
ERG	4.96514	4.30453	5.59437	7.16797	10.495	8.49116	14.8703	17.8955	17.9133	21.7142
ETS2	24.7132	24.0947	24.3453	24.6897	30.3769	29.7112	37.5368	27.7426	61.1117	99.0829
LOC105604974	0	0	0	0.0746663	0.108644	0.0781875	0.158809	0.259624	0.516022	0.0964217
PIK3R4	3.98962	6.06366	4.27308	7.36708	2.10769	6.7554	6.30907	3.98708	11.1559	15.5625
PIK3R4	30.6538	23.0552	26.1164	29.8292	21.7071	29.5705	25.9437	34.8823	34.8683	47.8059
COL6A6	8.46701	14.2996	4.93373	12.7679	3.28105	7.47472	9.52857	3.56055	3.46472	1.52346
COL6A5	18.2222	13.3934	17.7389	12.0213	13.1025	2.56455	3.94136	8.88283	2.01494	0
CAPN7	29.7158	30.0251	36.3212	33.8238	29.9206	33.5268	27.1853	27.5386	24.6216	34.3068
SH3BP5	5.4529	7.70285	6.84537	6.91908	2.28152	4.17521	5.3129	5.04411	2.75212	3.37476
METTL6	16.2587	17.5113	18.9337	19.8861	21.1856	14.6054	11.9973	15.2807	6.04483	12.6891
EAF1	0.287653	1.25271	0.885541	1.20711	0	0.985162	1.99234	0.40798	4.8162	2.96979
COLQ	1.73843	3.21174	1.13855	2.31466	0.260746	1.42301	1.84796	0.463613	0.761746	1.48489
HACL1	17.3717	17.4047	27.775	29.1945	28.8341	18.03	23.5327	26.9081	16.095	10.9149
LOC106990812	0.162587	0	0	0.111999	0	0.156375	0.158809	0	0.344015	0.0964217
BTD	42.5476	39.4605	56.4075	47.2638	41.4586	41.0328	49.6496	30.6541	34.8683	32.7448
ANKRD28	25.2509	24.3879	25.2449	27.5643	22.9891	29.6331	28.8023	21.0666	28.9955	31.742
LOC106992041	3.50186	2.65202	2.33333	2.06577	5.23664	2.26744	1.15498	5.84153	0.614312	1.07992
LOC105605004	0.0750399	0	0.253012	0.261332	0.347661	0.516037	0.317619	0	0.466877	0.212128
GALNT15	0.137573	0.61303	0.477911	0.161777	0	0.0469125	0.202121	1.81736	0.516022	0.289265
DPH3	10.7807	13.9797	13.9437	12.3324	9.4303	12.3223	10.929	7.49199	18.9945	20.8464
OXNAD1	18.6849	19.4037	17.3594	18.455	17.9915	16.8416	13.2245	14.0938	8.94438	14.5982
RFTN1	1.73843	1.33267	2.01004	2.47643	0.651864	1.36046	1.76134	4.0798	2.35896	1.65845
LOC105615000	0.200107	0	0.323293	0	0	0.203287	0.0721861	0.426524	0.19658	0.212128
PLCL2	17.2092	17.1382	20.9578	15.0453	22.7718	11.5092	11.9685	24.2006	5.38137	6.24813
TBC1D5	3.7645	5.5839	5.65059	5.83642	2.17288	4.73816	7.01649	6.89857	9.36211	4.87894
LOC105605056	0.0125067	0.519743	0.309236	0.833774	0	0.594225	2.7142	0.0185445	2.75212	0.771374
SATB1	23.2624	23.4817	26.8192	25.0505	19.2517	29.6174	33.5088	32.9351	26.0468	26.111
LOC105605072	0.0875466	0.0799604	0.548192	0.0622219	0	0	0.0144372	0.704692	0	0.115706
KCNH8	3.72698	3.31836	3.1767	2.26488	0.847423	1.6263	1.09723	0.797415	0.589739	1.19563
LOC106990580	0.475253	0.0799604	0.716866	0.186666	0.36939	0.0469125	0.303182	1.31666	0.417732	0.173559
EFHB	2.97658	3.02517	3.47188	6.23464	6.62729	3.753	0.620801	4.52487	2.53096	10.0086
RAB5A	21.8116	27.6263	25.4136	25.1252	21.0987	29.5861	28.1815	21.6044	42.7807	43.949
PP2D1	1.98856	1.25271	1.09638	1.02044	1.56447	2.39254	1.57366	0.278168	1.15491	1.21491
KAT2B	28.1525	21.9758	24.2329	26.0834	20.5554	25.192	32.8591	37.6454	36.6375	15.5625
SGOL1	9.27994	11.5409	9.27709	8.20085	9.56067	9.49196	6.84324	8.41922	9.38668	5.55389
ZNF596	7.29138	9.15546	9.71283	9.04707	5.36701	7.24016	11.8241	6.82439	16.8321	10.2207
PCDH20	1.26317	0.639683	2.58634	0.248888	0.890881	1.40737	0.721861	0.333802	3.51386	0.115706
TDRD3	11.206	14.0464	10.6124	11.7724	8.43078	11.9001	11.2177	8.60466	7.66661	15.2925
DIAPH3	10.9433	11.0212	7.07027	7.41685	6.82284	4.95709	5.12522	6.7873	7.71575	2.37197
LOC105616123	0.125067	0.373148	0.0562248	0.186666	0.217288	0.344025	0.389805	0	0.835464	0.0964217
PCDH17	2.75146	3.25172	3.44377	1.94132	1.1299	2.20489	1.41485	2.98567	2.11323	0.617099
OLFM4	0.287653	0.493089	0.323293	0.211555	0	0.109462	0.288745	0	0.0491449	0.0385687
LOC101122119	0.03752	0.239881	0.238955	0.261332	0.260746	0.203287	0.0577489	0	0.0491449	0
LECT1	14.9955	36.5552	11.0622	9.78129	24.597	23.1435	26.9543	24.757	8.13349	3.89544
SUGT1	33.7305	32.8637	36.026	29.6052	44.7613	35.4502	22.0168	35.383	22.0415	62.2306
ELF1	12.294	14.6461	16.1787	17.1981	14.2106	22.9871	29.5097	16.1708	36.0478	22.6205
WBP4	33.0051	38.1944	29.9538	25.9217	33.9187	27.9755	25.9293	35.4942	24.8673	23.9511
KBTBD6	10.0804	6.80996	9.8534	8.35018	8.86535	9.21048	5.0819	4.35797	6.14312	9.31434
KBTBD7	12.5567	12.2606	12.3976	22.3377	15.145	20.8291	14.134	7.64035	17.3482	16.6424
MTRF1	10.5931	8.34253	5.22891	8.69863	10.5167	9.99236	7.42073	7.52908	7.02772	10.9921
NAA16	10.6557	14.5128	8.26504	14.0248	5.7364	13.2762	23.4605	4.95139	23.8107	16.3338
RGCC	13.0945	11.6476	11.9478	11.3244	15.4709	8.77263	6.95874	30.2832	11.5982	8.56225
VWA8	7.72911	7.18311	6.70481	8.32529	7.40952	12.682	14.9137	4.89576	24.7936	21.2706
DGKH	0.837946	1.346	1.06827	0.721774	0.738779	0.93825	0.591926	1.22394	1.57264	0.636383
AKAP11	46.6873	45.071	47.5662	52.3535	37.1345	54.2621	61.0406	39.9449	74.4791	49.3872
TNFSF11	0.100053	0.226554	1.01205	0	0	0	0.0433117	7.69598	0.638884	0
FAM216B	1.28819	0.239881	1.3494	0.236443	0.347661	2.04851	0.375368	0.166901	0	0.13499
EPSTI1	3.22672	3.70483	8.53211	4.70398	6.62729	4.8789	8.18591	15.2992	5.72538	20.7885
DNAJC15	26.7392	30.0118	31.7811	26.7057	28.9862	23.6908	23.4605	31.5443	18.6014	32.3013
ENOX1	4.18973	5.73049	4.24497	3.54665	2.21634	3.56535	2.42545	2.29952	0.393159	1.21491
LACC1	1.00053	1.61253	1.16666	1.11999	1.56447	1.78267	1.9779	0.556336	8.08434	2.10199
SERP2	2.86402	1.67917	1.05421	1.74221	1.47756	0.68805	0.591926	2.16971	0.0491449	0.404971
TSC22D1	149.567	168.437	137.104	115.173	122.724	110.995	86.017	173.651	61.4803	86.8374
TSC22D1	6.81613	6.78331	5.6787	8.76085	3.80254	8.47552	11.1022	6.26805	13.5886	7.11592
NUFIP1	12.8318	12.7803	13.1707	10.8639	15.2319	12.166	11.5065	13.5746	13.4903	18.6672
GPALPP1	15.5833	19.4037	18.8634	20.2595	18.752	18.7337	16.3718	14.5018	17.9133	21.8299
GTF2F2	17.9971	19.1638	20.5642	16.0035	17.7742	13.8861	11.7519	17.5802	13.3183	25.3782
TPT1	4019.03	5664.59	4447.09	3794.37	6850.46	4742.41	3871.85	5910.37	3014.11	4235.69
SLC25A30	1.07557	1.30602	0.632529	2.00355	0.304203	1.65757	4.08573	0.370891	7.61746	3.52903
COG3	26.9393	26.4935	22.0261	28.8461	31.0505	37.2485	35.6311	26.5743	51.9216	45.8582
ZC3H13	22.6871	22.3356	21.8152	23.159	17.9263	26.1615	33.4222	16.5046	29.1675	27.0945
CPB2	84.3574	96.2057	47.032	34.6078	66.8813	47.2878	47.6862	24.0894	20.2969	14.0583
LCP1	58.4061	68.0863	66.2188	46.318	43.2621	41.2048	29.7551	109.543	20.7146	18.8601
KIAA0226L	0.15008	0.879564	0.267068	0.124444	0	0.156375	0.433117	0.241079	0.540594	0.0964217
LRCH1	0.325173	1.37265	0.534136	0.920885	0.695322	1.56375	2.84413	0.370891	4.86535	1.63917
ESD	59.8569	73.0971	56.9979	47.7989	71.7485	52.2761	34.9814	57.7477	34.598	42.7919
HTR2A	0	0.0666337	0.576304	0.39822	0.325932	0.203287	0.144372	0.574881	0.0491449	0.539961
SUCLA2	5.14024	8.71568	5.60842	9.27107	2.02078	10.7586	14.3506	3.61618	27.5457	30.5657
NUDT15	0.437733	1.1461	0.491967	1.35644	0.239017	1.90777	3.53712	0.333802	8.23178	3.8183
MED4	27.1895	30.185	28.3514	28.3359	21.5332	24.457	21.1794	20.2506	18.6751	24.549
ITM2B	139.112	198.022	138.847	147.889	149.168	173.029	182.718	165.881	207.637	149.454
RB1	6.22832	6.59673	7.59035	7.06841	5.88851	7.86566	8.40247	9.84715	11.0576	6.46025
LPAR6	11.8063	14.6994	13.7891	13.1288	15.7968	16.951	18.5807	13.7786	19.83	7.92586
RCBTB2	31.4542	31.0646	28.8152	26.407	28.2692	21.3921	20.804	25.4246	15.7509	13.1519
CYSLTR2	2.40128	3.89141	2.01004	1.81688	1.86868	1.23536	2.54095	3.59764	1.67093	2.08271
FNDC3A	53.5285	64.9678	58.6706	70.2361	57.3206	94.1221	116.682	44.136	228.794	116.805
CDADC1	18.4223	18.4842	17.0783	14.9457	16.427	15.4029	16.5884	12.1652	11.5245	13.9426
CAB39L	3.48936	4.94422	6.07228	3.52176	3.95464	4.6287	3.56599	6.36078	3.1207	4.16542
SETDB2	5.75306	6.10364	4.48393	5.03998	4.01983	8.30351	10.0772	7.30655	15.9967	12.9976
PHF11	54.5791	46.4037	51.6144	51.918	47.8034	56.983	44.7987	41.6325	33.2711	46.7645
RCBTB1	24.0878	23.6949	28.6184	22.9226	23.7713	22.9558	21.5837	16.4861	18.2819	21.5213
ACP	17.4843	17.5513	15.9678	13.4399	18.2522	11.3685	8.21478	21.66	5.28308	21.8492
ARL11	0.137573	0.159921	0.323293	0.111999	0	0	0.101061	0	0.0737174	0.0192843
EBPL	26.4391	29.9452	35.4076	33.3261	66.425	36.7168	46.2136	42.0034	28.9709	48.7315
KPNA3	10.1679	11.9008	9.89556	9.54484	8.32213	11.1964	11.5498	9.88424	20.5426	16.8352
SPRYD7	14.4077	15.6856	16.8956	15.5928	13.1459	13.933	13.6287	12.703	13.8589	13.2483
LOC105608011	1.26317	0.826257	0.576304	1.02044	0.825695	1.46992	1.41485	1.48356	0.466877	0.597814
TRIM13	20.586	19.6036	26.1445	21.815	18.0349	20.0316	15.7221	10.6631	13.7114	14.0197
LOC105608014	5.46541	5.23741	6.85942	5.47553	8.06139	4.56615	3.37831	11.0711	2.55554	4.35826
KCNRG	0.0500266	0.479762	0.0843372	0.0995551	0	0.031275	0.158809	0.0927227	0.172007	0.212128
LOC105608013	6.31586	7.20976	12.4538	10.2417	5.64949	9.58578	15.4767	5.87862	15.1858	9.14078
LOC105608012	1.88851	2.13228	1.04016	2.16532	4.34576	4.92581	5.18296	3.56055	10.0501	5.14892
RNASEH2B	16.6964	19.2971	18.7088	17.3973	16.7746	14.496	13.8309	19.6572	9.09181	29.1965
FAM124A	0.312666	0.0666337	0.070281	0.174221	0	0.06255	0.0721861	0.389435	0.0245725	0.0771374
SERPINE3	4.5024	3.35834	0.857428	1.03288	0.651864	4.15957	0.93842	0.853049	0.221152	0.0771374
INTS6	31.917	25.5074	29.5321	29.9039	26.6395	35.3407	34.0863	28.0764	48.7272	31.2021
WDFY2	1.10059	1.45261	2.69879	1.90399	1.39064	2.18925	2.4832	6.37932	2.38353	1.48489
DHRS12	5.95317	6.80996	6.38151	5.2142	7.5399	4.58179	6.36682	8.27086	11.5982	6.53739
ATP7B	2.42629	1.82576	3.1767	4.0942	3.60698	4.56615	4.27342	1.55774	7.0523	5.53461
ALG11	17.9721	17.4314	17.4719	16.327	19.4256	20.6728	19.2448	15.0953	30.4699	33.979
NEK5	0.0875466	0	0.11245	0.19911	0	0	0.216558	0	0.122862	0.0964217
NEK3	4.91512	5.95705	8.504	6.58308	3.75908	7.6311	4.53329	6.58331	6.26598	4.97536
CKAP2	24.0128	31.611	19.8895	20.6328	15.9924	21.8299	20.9051	11.7387	21.7958	6.44097
VPS36	35.1687	33.8232	36.8975	33.4007	31.6806	27.7878	30.939	31.4701	38.0627	37.0066
THSD1	6.14077	7.34303	6.05822	6.54575	7.62681	5.92661	7.10311	18.6743	3.391	1.90915
TPTE2	0.237626	0.226554	0.506023	0.19911	0.130373	0.156375	0.158809	0.574881	0.245725	0.212128
SLC25A15	23.4125	28.8257	29.5321	28.8088	49.5851	38.3119	47.4985	31.6184	79.8851	99.4108
MRPS31	14.4202	15.1525	17.4156	15.4684	19.947	14.6836	12.0406	18.8783	13.2937	22.4277
LOC106991377	0.03752	0.0799604	0	0.0248888	0.260746	0	0	0.315257	0.0491449	0
FOXO1	23.45	16.6851	27.002	24.0799	22.8152	26.3179	27.4307	41.2245	24.1056	21.0971
LOC105616150	0.22512	0.186574	0.548192	0.211555	0.152102	0.281475	0.187684	4.13543	0.122862	0.0385687
PRELID1	15.5208	19.1505	19.2289	16.8497	21.2725	20.2662	22.1611	18.3591	28.0372	57.1009
COG6	29.9159	31.9975	24.1064	23.6319	37.982	35.3251	35.5878	31.3032	59.1459	56.9852
LHFP	22.2368	30.6648	18.02	18.0941	15.623	12.5882	16.9204	25.5544	6.11854	3.47118
NHLRC3	0.750399	0.519743	0.491967	0.90844	0	1.11026	3.17619	0.129812	10.4924	1.50418
PROSER1	11.6437	9.52861	14.8574	15.3066	11.0817	15.1996	17.0359	13.2593	24.425	20.1136
FREM2	1.58835	1.346	3.79517	4.08176	4.28057	3.51844	3.79699	0.704692	11.2788	5.22606
UFM1	58.7938	62.649	60.1184	66.1668	81.3309	83.3478	80.1555	47.5853	186.284	236.156
TRPC4	1.82597	2.33218	0.520079	0.696886	1.84695	0.422212	0.649675	0.723237	0.270297	0.0771374
POSTN	420.249	519.876	277.582	303.904	188.628	147.79	133.241	466.488	20.3214	11.7056
SUPT20H	31.1666	32.304	28.9839	34.5705	27.726	36.6543	37.7822	27.279	45.9014	27.7309
EXOSC8	23.5625	23.6949	25.1465	19.9483	22.1417	21.1888	15.9243	27.4459	11.5245	25.3011
ALG5	36.8196	39.6204	35.4638	35.4541	73.3564	50.8844	47.7728	40.3344	75.6095	139.676
LOC105612442	1.13811	1.77246	3.52811	2.58843	2.39017	2.04851	2.02121	1.31666	0.712601	1.25348
SMAD9	5.96568	6.06366	4.73694	4.50487	4.51959	5.01964	5.35621	7.06547	4.15275	4.069
RFXAP	25.426	27.8395	20.255	21.9643	22.5545	29.3829	23.6337	19.8427	19.6334	28.3673
SERTM1	6.26584	7.08982	7.253	5.76175	7.75718	6.92741	7.60842	7.36218	6.95401	3.64474
LOC105616153	10.8058	6.95655	8.39155	7.3173	11.0817	6.30191	5.15409	12.8328	1.89208	5.34176
CCNA1	1.5008	2.07897	1.57429	2.16532	1.34719	2.45509	1.70359	1.05704	1.6955	1.06064
SPG20	70.6626	80.7467	65.7127	75.4005	59.8846	68.2577	63.827	48.3642	63.225	76.4238
LOC101106086	0.475253	0.69299	1.33534	1.59288	0.695322	0.56295	0.51974	0	1.17948	2.10199
DCLK1	13.9074	16.1653	8.33533	8.9724	5.25837	6.20809	10.3659	17.5246	5.11107	2.44911
NBEA	23.7626	20.843	18.0763	21.0559	16.3183	21.8612	18.7395	17.7471	12.7531	10.4328
MAB21L1	0.900479	1.35933	0.140562	0.671997	0.217288	0.031275	0.115498	2.98567	0.0245725	0
LOC114116606	3.30176	2.38548	1.89759	2.56354	2.97685	3.89374	2.94519	0.834504	0.565167	1.27277
SLC25A5	4.16472	3.67818	5.24296	7.06841	2.88993	5.47312	5.29846	0.352346	10.2467	25.9953
RFC3	16.1336	22.7621	17.5	16.1155	15.9055	14.8243	14.6393	9.90278	13.2937	23.3919
STARD13	22.4995	16.7517	20.4658	26.1332	20.7727	24.9105	25.6261	13.6673	20.8374	19.94
KL	10.368	14.1263	7.40762	9.1964	11.8639	6.34882	10.3082	3.82017	6.09397	4.45468
LOC105616159	1.16312	0.972851	1.40562	0.871107	1.60793	0.641137	0.721861	0.278168	0.417732	0.404971
PDS5B	22.6621	26.5069	22.6164	23.0968	22.3589	21.4234	23.0851	31.6555	22.7787	22.4855
N4BP2L2	20.0232	20.883	21.4919	24.951	29.964	25.6455	29.3798	38.0348	33.7871	29.2929
LOC105616164	0.912986	0.892891	0.716866	0.858663	2.54227	1.51684	1.66028	1.83591	1.6955	1.3499
N4BP2L1	16.2962	15.3924	14.3373	16.999	20.2947	20.9855	26.9832	26.5187	38.2102	29.9679
BRCA2	11.1059	10.3682	8.46183	11.0008	12.9504	12.1816	16.2852	11.0711	19.0437	7.94515
ZAR1L	1.65088	1.73248	1.05421	1.85421	1.32546	1.78267	2.93076	1.14976	5.84825	1.00279
FRY	28.14	24.5878	30.1927	32.1065	28.7689	33.949	35.1691	22.4945	43.8618	16.5652
FRY	0.100053	0.279861	0.267068	0.149333	0.0434576	0.109462	0.303182	0	0.245725	0.212128
EEF1A1	2098.63	2746.05	2509.26	2310.84	3149.5	2537.42	2132.15	2460.06	1542.59	1900.41
B3GLCT	22.0242	21.8292	20.0441	16.7004	20.751	12.3536	9.47082	28.3917	6.782	7.46304
HSPH1	82.1562	87.5833	49.4638	42.062	116.64	131.199	49.4186	65.2582	38.6771	169.047
TEX26	0.512773	0.226554	0.309236	0.211555	0	0.06255	0.0721861	0	0	0.192843
MEDAG	1.08808	1.65251	1.64458	0.808885	2.564	1.45429	2.77195	6.75021	5.06193	1.90915
ALOX5AP	0.762906	1.02616	0.520079	0.460442	1.45583	0.156375	0.360931	3.44928	0.368587	0.173559
USPL1	15.5958	13.7798	14.8152	17.6212	19.6211	22.8933	23.1862	12.1281	33.566	27.9623
HMGB1	42.7352	54.3198	41.3533	39.71	49.6938	33.7144	29.0477	41.4099	27.4229	37.5273
HMGB1	431.004	534.162	418.565	365.031	435.988	337.879	283.143	373.431	245.995	355.931
KATNAL1	17.5719	13.9531	13.3534	15.7421	12.581	17.6704	14.1052	13.76	13.8097	11.2621
LOC106991380	0.162587	0	0	0	0	0.093825	0	0.259624	0.0737174	0
UBL3	78.817	75.4826	90.7187	89.4129	70.271	89.1963	75.2035	56.7277	72.3659	73.4926
LOC105610257	0.33768	0.679663	0.267068	0.721774	0	0.469125	1.18385	0.166901	0.0737174	0.0964217
SLC7A1	0.60032	1.29269	0.857428	1.81688	1.4341	2.64274	9.09545	0.760326	39.3651	18.2237
LOC105616168	1.45077	0.972851	1.19478	0.522664	0.586678	0.109462	0.736298	0.964316	0.221152	0.462824
MTUS2	0.687866	0.746297	0.126506	0.385776	0.36939	0.359662	0.288745	0.593425	0.147435	0.366402
SLC46A3	8.16685	11.1278	6.38151	10.7146	14.9277	8.30351	13.5566	19.3605	22.9507	17.6837
POMP	63.5088	74.8429	67.1043	55.4148	79.2232	53.6679	46.4012	65.6291	49.1941	156.049
LOC105610254	12.9194	7.51628	10.4438	10.1422	10.3646	9.36686	6.65556	15.7443	1.9658	3.4519
FLT1	3.65194	2.99851	3.55622	4.47998	1.17336	3.83119	8.56127	2.46642	13.7852	4.08828
PAN3	38.8832	37.2216	37.6425	42.51	35.1137	43.5504	50.3137	36.5698	55.6075	22.7555
FLT3	0.325173	1.09279	2.10843	0.286221	1.49929	0.156375	0.274307	4.52487	0.147435	0.154275
URAD	0.100053	0.106614	0.40763	0.0373332	1.1299	0.172012	0.101061	0.259624	0	0.0385687
CDX2	6.06573	7.6762	2.02409	2.83732	2.8682	2.89294	1.76134	1.03849	0.393159	0.906364
POLR1D	25.6637	32.0641	20.0301	21.143	24.7708	19.3592	15.751	33.2504	10.7382	10.7992
POLR1D	41.9723	55.7191	55.0019	44.3269	72.9001	48.226	37.8544	75.5134	26.8086	55.3653
LOC101114533	202.32	248.09	224.899	168.671	324.933	205.133	123.02	206.493	64.9205	316.437
LNX2	14.9955	15.6856	12.6084	13.1786	17.2961	21.0324	19.0716	10.3849	21.1077	19.0144
MTIF3	40.2214	39.8336	49.3935	42.6096	67.62	40.032	38.8217	55.4296	38.7262	52.5884
GTF3A	2.50133	4.65103	3.42971	3.45954	2.99858	3.45589	5.83264	3.46783	9.23925	16.1024
RASL11A	0.975519	1.01283	1.18072	1.05777	1.62966	0.547312	0.591926	1.98427	0.270297	0.424255
RPL21	2333.22	2777.34	3132.18	2152.13	6035.54	2176.08	1575.25	4602.25	808.778	1845.09
LOC105609570	0.200107	0.359822	0.351405	0.149333	0.239017	0.390937	0.245433	0	0.221152	0.57853
USP12	22.3744	23.8415	19.2851	27.3776	22.3589	28.3508	33.812	20.4732	46.4174	51.2771
WASF3	9.81773	11.2744	7.16866	8.5244	3.45488	10.0236	11.4632	5.52627	7.37174	6.20956
CDK8	24.0378	21.8025	18.2309	21.2426	20.0774	19.6094	18.6673	15.7814	22.8278	34.2104
RNF6	7.27887	8.4758	6.46585	7.71552	7.73545	7.22452	8.74896	7.78871	6.41341	4.87894
SHISA2	28.7403	26.3869	16.2771	23.2088	12.1029	19.7971	13.6576	13.0183	7.00315	15.9481
ATP8A2	1.00053	2.30552	0.857428	2.20266	0.847423	1.97032	3.7248	1.89154	5.97111	3.25905
NUP58	38.6956	37.2882	38.6124	48.11	43.023	61.6586	77.6723	31.637	69.1223	41.9434
MTMR6	21.1988	20.803	24.8514	20.9439	20.4903	22.3929	22.19	15.9112	32.9517	24.0669
SPATA13	23.6126	18.8973	23.8674	27.975	21.5115	32.7606	36.7283	26.7041	36.1952	37.9901
C1QTNF9	1.41325	1.70582	2.09437	0.273776	0.564949	1.26664	0.548615	15.3734	1.05662	1.2342
MIPEP	19.0601	21.9758	18.3855	18.2186	18.5781	16.2161	14.1918	18.2664	13.8097	16.2567
TNFRSF19	15.9335	17.6979	6.95782	7.91463	7.23569	10.8368	7.14643	8.90138	4.02988	2.04414
LOC105609560	0.237626	0.573049	0.983934	0.559997	0.478034	0.922612	0.534177	1.57629	0.466877	0.308549
SACS	5.42789	7.15645	5.38352	5.02753	3.21586	4.86326	5.38509	6.41641	5.72538	2.12128
SGCG	0.100053	0.199901	1.05421	0.59733	0.869152	0.2502	0.332056	0.945771	0.0245725	0
FGF9	1.82597	2.23889	2.31927	1.81688	1.04298	2.1267	1.89128	1.57629	3.44015	2.98907
MICU2	37.1073	33.3035	38.3453	41.5642	35.7656	37.8584	35.5444	33.955	29.6098	33.8633
LOC105611671	1.11309	1.77246	0.196787	1.35644	0.391118	1.68885	2.12227	0.61197	2.58011	1.3499
ZDHHC20	51.2898	54.573	54.7911	47.9607	42.9578	46.8656	42.7342	34.4187	53.74	55.7125
MRPL57	18.0346	19.497	18.1325	16.8497	22.0982	15.5906	10.6835	21.9196	10.2467	16.8352
SKA3	4.23976	5.61055	3.23293	4.52976	2.43363	3.51844	3.43606	2.33661	3.391	4.10756
SAP18	66.4854	81.2664	70.1545	62.5704	65.9252	58.6875	51.0933	61.438	58.4825	112.948
OAT	27.3396	40.8198	25.7791	24.167	31.8544	28.9919	28.2103	16.041	14.2029	12.3805
LATS2	18.2847	18.1643	18.8072	19.4506	13.9716	18.9683	16.2852	20.4917	20.8866	10.7221
XPO4	18.71	20.4299	20.3393	24.5403	20.9683	26.3961	28.2392	19.2307	37.6204	44.354
N6AMT2	33.3052	31.3045	29.8554	30.4639	28.3344	28.5541	26.218	26.7041	22.6558	21.9649
IFT88	16.6589	19.3637	12.7911	15.1199	13.2111	13.8705	15.7366	10.4406	10.8119	8.81294
CRYL1	30.7414	25.4274	27.9718	17.5217	30.8332	17.7173	13.3689	33.6769	11.9176	17.7609
GJB2	1.86349	1.41263	1.75702	2.50132	0.803966	2.72092	2.74307	0.463613	1.03204	2.06342
GJA3	0.287653	0.106614	0	0.0497775	0.239017	0.0781875	0.0577489	0.166901	0.0982899	0.0385687
ZMYM2	43.3606	38.5143	39.2027	42.7091	23.7279	42.1587	44.0913	25.7398	55.5583	37.6045
ZMYM5	22.1493	25.8405	22.1666	26.2079	20.2947	26.3023	27.8205	17.71	29.0201	20.4414
PSPC1	28.6778	27.7063	26.9176	28.3608	20.2512	24.7542	27.6906	23.1621	31.4528	25.6096
PSPC1	22.6496	18.231	16.0662	18.1812	15.4709	23.1904	19.8512	23.125	19.3385	16.6617
MPHOSPH8	41.6096	38.0611	34.4377	32.3678	40.6546	34.7309	30.8379	46.2315	29.6344	33.709
LOC106990345	0.237626	0.106614	0.40763	0.634664	0.478034	0.328387	0.563052	0.166901	0.393159	0.655667
PARP4	15.3957	13.9931	15.2088	13.3155	13.4719	18.9839	15.9676	11.1824	26.268	12.1877
CENPJ	14.02	12.807	12.9176	11.7351	11.7553	11.775	11.1311	16.0967	10.3942	9.10221
PCDH9	0.437733	0.199901	0.210843	0.223999	0.195559	0.2502	0.317619	0.426524	0.19658	0
DACH1	20.1357	19.3371	12.8755	14.1617	12.5592	16.3412	13.6287	5.69317	7.83862	5.92029
LOC105616179	0.15008	0	0	0.0373332	0	0.31275	0.0144372	0.111267	0	0
MZT1	0.45024	1.35933	0.674698	0.983106	0	1.11026	1.34266	0	2.45725	1.79344
BORA	8.34194	9.78182	7.50601	8.87285	7.8441	7.6311	7.47848	5.50773	9.43583	5.22606
DIS3	21.1362	18.4042	15.4899	18.1688	16.101	19.7658	21.1361	20.6215	28.1109	26.9595
PIBF1	4.79005	6.01036	4.69477	5.12709	4.9759	5.70769	5.34177	5.0812	5.3568	8.21513
KLF5	9.70517	11.1678	9.06625	9.9804	17.8393	14.5272	22.3633	15.9668	13.9572	13.2869
KLF12	7.86669	10.3549	7.15461	5.92353	3.846	5.52004	6.48231	11.0155	5.0865	1.40776
TBC1D4	24.7507	31.9175	19.1445	18.5421	17.2527	23.7221	17.6423	21.7342	15.8001	12.6505
COMMD6	45.9495	49.6954	38.1485	29.879	47.4992	25.5673	18.5374	54.113	17.7905	23.0255
UCHL3	31.6168	29.8919	32.006	24.055	41.6976	23.9723	21.8868	30.7839	33.222	74.399
LOC106991384	0.437733	0.333168	0	0.174221	0.478034	0.297112	0.288745	0.908682	0.516022	0.559246
LMO7	21.5365	24.5345	24.2048	32.1936	23.6192	36.6543	48.1337	15.2622	58.4333	34.0561
LOC101103163	25.8137	37.9012	26.2289	34.1972	48.0641	33.7301	19.6058	33.1576	13.5886	27.9044
KCTD12	100.441	102.149	100.586	74.405	70.0537	47.1314	55.8576	210.87	20.3706	16.3145
IRG1	0	0	0.0281124	0	0	0.203287	0.0433117	0.111267	0.245725	0.0192843
CLN5	5.39037	7.40966	4.48393	4.19376	2.62919	6.73976	7.57954	3.2082	14.9401	12.9012
FBXL3	1.13811	2.17226	1.86947	1.94132	1.60793	3.1275	6.62669	1.09413	5.23393	2.39126
MYCBP2	34.9311	33.1569	26.9879	35.4292	42.2625	41.8303	46.3002	48.5681	73.8157	64.9689
SCEL	0.1876	0.626356	0.40763	0.286221	0.108644	0.172012	0.274307	0	0.958326	0.250696
SLAIN1	14.7954	13.8065	12.1024	10.7395	13.1242	14.7149	13.7154	10.626	34.0329	21.9649
EDNRB	13.6698	12.7137	9.71283	15.4933	10.1691	6.73976	10.5103	22.4018	10.5416	6.44097
POU4F1	0.100053	0	0.0983934	0.0124444	0.0869152	0.06255	0.0433117	0.0927227	0.319442	0.424255
RNF219	8.79218	8.32921	9.69878	8.16352	6.45346	8.06895	9.09545	8.30795	9.33754	8.21513
RBM26	105.306	84.6781	100.417	101.496	115.271	110.041	105.536	102.069	93.3262	94.3968
LOC105607736	2.12613	2.4921	1.16666	1.44355	3.15068	2.03287	1.58809	2.3737	1.37606	3.50975
NDFIP2	50.4143	48.5226	53.4557	55.278	55.0825	65.8026	67.5662	36.7182	112.714	122.783
LOC101105339	9.86775	11.3544	9.9799	9.47018	8.88708	10.0862	9.55744	8.6603	9.01809	13.1326
SLITRK1	0.60032	1.46594	1.05421	0.535109	0.499763	0.3753	0.649675	0.111267	0.19658	0.192843
SLITRK6	3.22672	2.2922	2.88152	1.63021	3.5418	1.40737	3.01738	3.2082	0.516022	0.231412
SLITRK5	5.40288	4.49111	2.79718	3.32265	1.39064	3.47152	3.73924	2.07699	1.4252	0.925648
GPC5	0.700373	0.439782	1.13855	0.808885	1.5862	0.81315	0.952857	0.20399	0.245725	0.944933
LOC105616198	0	0	0.070281	0.149333	0	0.06255	0.158809	0	0.172007	0.212128
GPC6	24.1378	22.9886	20.0863	17.7084	19.4907	11.0401	10.6691	13.8713	12.1879	6.01671
LOC105616201	0.15008	0.266535	0	0.0995551	0.217288	0.06255	0.0433117	0.259624	0	0.13499
TGDS	9.26743	11.6609	8.82729	10.8391	8.36559	15.8251	13.1812	9.29081	19.8054	15.0804
GPR180	14.17	12.4072	8.40561	9.78129	11.7118	11.0244	10.568	12.1838	14.1046	14.8104
LOC105616207	0.175093	0	0	0.124444	0	0.031275	0.0866234	0.166901	0.466877	0.327834
SOX21	0.175093	0.253208	0.070281	0.124444	0.282474	0	0	0	0.0491449	0
ABCC4	0.912986	1.346	0.787147	2.35199	0.456305	2.7522	4.38892	0	7.61746	6.82666
LOC101106781	0.0625333	0.319842	0.154618	0.124444	0.0651864	0.031275	0.0577489	0	0.172007	0
ABCC4	0	0.226554	0.126506	0.0124444	0	0.06255	0	0.222534	0.491449	0
[truncated: 16,715 more rows]
[truncated: 1 more columns]
