# Supplementary material for: Stellate cells are in utero markers of pancreatic disease in cystic fibrosis
Source: Mol Med. 2024 Aug 7;30:115. doi: 10.1186/s10020-024-00871-2 (PMC11304907; doi:10.1186/s10020-024-00871-2)
Supplement: Supplementary file 3 — Supplementary Material 3. [file 10020_2024_871_MOESM3_ESM.xlsx]

## Sheet: Sheet1
Table S2A WT_Pancreas_RNAseq_PathwayAnalysis_Hsapiens

## Sheet: WTPanDAVID80v65_All
Table S2A-1
Category	Term	Count	%	PValue	Genes	List Total	Pop Hits	Pop Total	Fold Enrichment	Bonferroni	Benjamini	FDR
UP_KW_DOMAIN	KW-0732~Signal	7	46.6667	0.0254604	MT-ND6, ND6, MEGF11, DIO2, SPP2, ITLN2, SRL, CCL26	10	4357	14500	2.32958	0.207142	0.229144	0.229144

## Sheet: WTPan80v65_All_GProfiler
Table S2A-2
No Results

## Sheet: WTPanDAVID80v65_UP
Table S2A-3
No Results

## Sheet: WT_Pan_80v65_UP_GProfiler
Table S2A-4
No Results

## Sheet: WTPanDAVID80v65_Down
Table S2A-5
Category	Term	Count	%	PValue	Genes	List Total	Pop Hits	Pop Total	Fold Enrichment	Bonferroni	Benjamini	FDR
GOTERM_MF_DIRECT	GO:0031625~ubiquitin protein ligase binding	2	28.5714	0.0783291	HSPA6, DIO2	6	306	18913	20.6024	0.804333	1	1

## Sheet: WT_Pan_80v65_Down_GProfiler
Table S2A-6
No Results

## Sheet: WTPanDAVID100v80_All
Table S2A-7
Category	Term	Count	%	PValue	Genes	List Total	Pop Hits	Pop Total	Fold Enrichment	Bonferroni	Benjamini	FDR
BBID	41.E2A-HLF_action_in_pro-B_lympocytes	2	5.12821	0.00773196	CES2, CES1	2	3	388	129.333	0.0154041	0.00773196	0.00773196
GOTERM_BP_DIRECT	GO:0030195~negative regulation of blood coagulation	3	7.69231	0.000318867	VTN, PROC, ADTRP	38	14	19357	109.156	0.0941345	0.0988487	0.0988487
GOTERM_BP_DIRECT	GO:0034605~cellular response to heat	3	7.69231	0.00411062	DNAJB1, BAG3, HSPA6	38	50	19357	30.5637	0.721105	0.567699	0.567699
GOTERM_BP_DIRECT	GO:0006986~response to unfolded protein	3	7.69231	0.00549386	DNAJB1, HSPA6, HERPUD1	38	58	19357	26.348	0.818735	0.567699	0.567699
GOTERM_BP_DIRECT	GO:0097201~negative regulation of transcription from RNA polymerase II promoter in response to stress	2	5.12821	0.00952178	DNAJB1, BAG3	38	5	19357	203.758	0.948486	0.737938	0.737938
GOTERM_BP_DIRECT	GO:0042403~thyroid hormone metabolic process	2	5.12821	0.0170756	DIO2, SULT2A1	38	9	19357	113.199	0.9952	1	1
GOTERM_BP_DIRECT	GO:0043691~reverse cholesterol transport	2	5.12821	0.0338674	APOC3, CES1	38	18	19357	56.5994	0.999977	1	1
GOTERM_BP_DIRECT	GO:0050709~negative regulation of protein secretion	2	5.12821	0.0412406	RSAD2, ADTRP	38	22	19357	46.3086	0.999998	1	1
GOTERM_BP_DIRECT	GO:0006508~proteolysis	4	10.2564	0.0452204	PROC, MEP1B, CTRB1, TRY8, PRSS2	38	418	19357	4.87459	0.999999	1	1
GOTERM_BP_DIRECT	GO:0006457~protein folding	3	7.69231	0.0476991	DNAJB1, PDIA2, BAG3	38	183	19357	8.35073	1	1	1
GOTERM_BP_DIRECT	GO:0034620~cellular response to unfolded protein	2	5.12821	0.0521977	BAG3, HSPA6	38	28	19357	36.3853	1	1	1
GOTERM_BP_DIRECT	GO:0007586~digestion	2	5.12821	0.0558229	CTRB1, TRY8, PRSS2	38	30	19357	33.9596	1	1	1
GOTERM_BP_DIRECT	GO:0051085~chaperone mediated protein folding requiring cofactor	2	5.12821	0.063033	DNAJB1, HSPA6	38	34	19357	29.9644	1	1	1
GOTERM_BP_DIRECT	GO:0045071~negative regulation of viral genome replication	2	5.12821	0.0843431	RSAD2, ISG15	38	46	19357	22.1476	1	1	1
GOTERM_CC_DIRECT	GO:0005788~endoplasmic reticulum lumen	5	12.8205	0.00237273	PDIA2, PROC, SPP2, CES2, CES1	39	306	20587	8.62536	0.213317	0.209569	0.209569
GOTERM_CC_DIRECT	GO:0005576~extracellular region	11	28.2051	0.00414988	VTN, PROC, MEP1B, CTRB1, HSPA6, SPP2, APOC3, ISG15, TRY8, INHA, PRSS2, SERPINA5	39	2119	20587	2.74025	0.34296	0.209569	0.209569
GOTERM_CC_DIRECT	GO:0005615~extracellular space	10	25.641	0.00770227	VTN, S100G, PROC, CTRB1, APOC3, TRY8, INHA, SMPDL3A, PRSS2, SERPINA5, CCL26	39	1946	20587	2.7126	0.542025	0.25931	0.25931
GOTERM_CC_DIRECT	GO:0005783~endoplasmic reticulum	7	17.9487	0.0174421	VTN, PDIA2, PROC, RSAD2, CES2, CES1, HERPUD1	39	1144	20587	3.22998	0.830888	0.440412	0.440412
GOTERM_MF_DIRECT	GO:0047374~methylumbelliferyl-acetate deacetylase activity	2	5.12821	0.00585781	CES2, CES1	38	3	18913	331.807	0.488166	0.44477	0.44477
GOTERM_MF_DIRECT	GO:0080030~methyl indole-3-acetate esterase activity	2	5.12821	0.00780299	CES2, CES1	38	4	18913	248.855	0.590586	0.44477	0.44477
GOTERM_MF_DIRECT	GO:0031625~ubiquitin protein ligase binding	4	10.2564	0.0217236	SLC22A18, HSPA6, DIO2, ISG15	38	306	18913	6.50602	0.918225	0.825496	0.825496
GOTERM_MF_DIRECT	GO:0004252~serine-type endopeptidase activity	3	7.69231	0.0521604	PROC, CTRB1, TRY8, PRSS2	38	188	18913	7.94219	0.997773	1	1
GOTERM_MF_DIRECT	GO:0052689~carboxylic ester hydrolase activity	2	5.12821	0.0570975	CES2, CES1	38	30	18913	33.1807	0.998772	1	1
GOTERM_MF_DIRECT	GO:0005515~protein binding	30	76.9231	0.0887554	PFKFB1, HEL-S-167MP, HERPUD1, SERPINA5, DNAJB1, VTN, CA3, BAG3, SLC22A18, TRY8, PRSS2, SULT2A1, PDIA2, S100G, PARP3, RSAD2, PLLP, HSPA6, APOC3, ISG15, KRT77, SNX22, ETV4, RPGRIP1, DAB1, PROC, MEP1B, CLDN18, ADTRP, INHA, SMPDL3A, CCL26	38	12623	18913	1.18287	0.999975	1	1
GOTERM_MF_DIRECT	GO:0044183~protein binding involved in protein folding	2	5.12821	0.0933867	DNAJB1, HSPA6	38	50	18913	19.9084	0.999986	1	1
INTERPRO	IPR019826:Carboxylesterase type B, active site	2	5.12821	0.0157767	CES2, CES1	39	8	19139	122.686	0.811708	0.447363	0.447363
INTERPRO	IPR018114:Peptidase S1, trypsin family, active site	3	7.69231	0.020113	PROC, CTRB1, TRY8, PRSS2	39	110	19139	13.3839	0.881566	0.447363	0.447363
INTERPRO	IPR001314:Peptidase S1A, chymotrypsin-type	3	7.69231	0.0229311	PROC, CTRB1, TRY8, PRSS2	39	118	19139	12.4765	0.912473	0.447363	0.447363
INTERPRO	IPR001254:Peptidase S1	3	7.69231	0.0262844	PROC, CTRB1, TRY8, PRSS2	39	127	19139	11.5924	0.938994	0.447363	0.447363
INTERPRO	IPR019819:Carboxylesterase type B, conserved site	2	5.12821	0.02745	CES2, CES1	39	14	19139	70.1062	0.946203	0.447363	0.447363
INTERPRO	IPR002018:Carboxylesterase, type B	2	5.12821	0.0293823	CES2, CES1	39	15	19139	65.4325	0.956342	0.447363	0.447363
INTERPRO	IPR009003:Trypsin-like cysteine/serine peptidase domain	3	7.69231	0.0298242	PROC, CTRB1, TRY8, PRSS2	39	136	19139	10.8252	0.958381	0.447363	0.447363
KEGG_PATHWAY	hsa04610:Complement and coagulation cascades	3	7.69231	0.0278675	VTN, PROC, SERPINA5	26	86	8205	11.0085	0.788699	1	1
KEGG_PATHWAY	hsa04974:Protein digestion and absorption	3	7.69231	0.0388147	MEP1B, CTRB1, TRY8, PRSS2	26	103	8205	9.19156	0.886658	1	1
KEGG_PATHWAY	hsa04141:Protein processing in endoplasmic reticulum	3	7.69231	0.0948198	DNAJB1, HSPA6, HERPUD1	26	171	8205	5.53644	0.995827	1	1
KEGG_PATHWAY	hsa05164:Influenza A	3	7.69231	0.0948198	DNAJB1, RSAD2, TRY8, PRSS2	26	171	8205	5.53644	0.995827	1	1
SMART	SM00020:Tryp_SPc	3	7.69231	0.0299905	PROC, CTRB1, TRY8, PRSS2	24	123	10374	10.5427	0.610905	0.929706	0.929706
SMART	SM00213:UBQ	2	5.12821	0.0932269	ISG15, HERPUD1	24	44	10374	19.6477	0.951865	1	1
UP_KW_BIOLOGICAL_PROCESS	KW-0222~Digestion	2	5.12821	0.0284416	CTRB1, TRY8, PRSS2	28	12	11248	66.9524	0.625076	0.503307	0.503307
UP_KW_BIOLOGICAL_PROCESS	KW-0443~Lipid metabolism	6	15.3846	0.0296063	DGKG, APOC3, ADTRP, CES2, SULT2A1, CES1	28	742	11248	3.24836	0.640059	0.503307	0.503307
UP_KW_CELLULAR_COMPONENT	KW-0964~Secreted	12	30.7692	0.00156446	CTRB1, APOC3, ISG15, SERPINA5, VTN, PROC, MEP1B, SPP2, TRY8, INHA, SMPDL3A, PRSS2, CCL26	35	2133	17662	2.83898	0.03537	0.0359825	0.0359825
UP_KW_DOMAIN	KW-0732~Signal	17	43.5897	0.00256815	PDIA2, CTRB1, DIO2, APOC3, SNX22, SERPINA5, VTN, PROC, MEP1B, SPP2, CLDN18, TRY8, INHA, SMPDL3A, PRSS2, CES2, CCL26, CES1	29	4357	14500	1.95088	0.0228773	0.0231133	0.0231133
UP_KW_MOLECULAR_FUNCTION	KW-0378~Hydrolase	9	23.0769	0.0268511	PFKFB1, PROC, MEP1B, CTRB1, TRY8, ADTRP, SMPDL3A, PRSS2, CES2, CES1	26	1779	11735	2.28337	0.493613	0.4605	0.4605
UP_KW_MOLECULAR_FUNCTION	KW-0720~Serine protease	3	7.69231	0.03684	PROC, CTRB1, TRY8, PRSS2	26	143	11735	9.4688	0.608744	0.4605	0.4605
UP_KW_MOLECULAR_FUNCTION	KW-0719~Serine esterase	2	5.12821	0.0560155	CES2, CES1	26	27	11735	33.433	0.763342	0.466796	0.466796
UP_KW_MOLECULAR_FUNCTION	KW-0143~Chaperone	3	7.69231	0.0861092	DNAJB1, PDIA2, BAG3	26	231	11735	5.86164	0.894717	0.538183	0.538183
UP_KW_PTM	KW-0865~Zymogen	4	10.2564	0.0122004	PROC, MEP1B, CTRB1, TRY8, PRSS2	32	220	14104	8.01364	0.188346	0.219606	0.219606
UP_SEQ_FEATURE	ACT_SITE:Charge relay system	5	12.8205	0.000468886	PROC, CTRB1, TRY8, PRSS2, CES2, CES1	37	208	20516	13.329	0.0942193	0.0989349	0.0989349
UP_SEQ_FEATURE	CARBOHYD:O-linked (GalNAc...) threonine	4	10.2564	0.00152342	PROC, MEP1B, APOC3, SERPINA5	37	130	20516	17.0611	0.275074	0.160721	0.160721
UP_SEQ_FEATURE	DOMAIN:Peptidase S1	3	7.69231	0.0196656	PROC, CTRB1, TRY8, PRSS2	37	123	20516	13.5241	0.984866	1	1
UP_SEQ_FEATURE	DOMAIN:Carboxylesterase type B	2	5.12821	0.0242956	CES2, CES1	37	14	20516	79.2124	0.994426	1	1
UP_SEQ_FEATURE	ACT_SITE:Acyl-ester intermediate	2	5.12821	0.0260088	CES2, CES1	37	15	20516	73.9315	0.996153	1	1
UP_SEQ_FEATURE	DISULFID:Interchain	3	7.69231	0.0404868	PDIA2, MEP1B, INHA	37	182	20516	9.13989	0.999837	1	1
UP_SEQ_FEATURE	MOTIF:Prevents secretion from ER	2	5.12821	0.0953837	PDIA2, CES2	37	57	20516	19.4557	1	1	1

## Sheet: WTPan100v80_All_GProfiler
Table S2A-8
source	term_name	term_id	highlighted	adjusted_p_value	negative_log10_of_adjusted_p_value	term_size	query_size	intersection_size	effective_domain_size	intersections
GO:MF	methylumbelliferyl-acetate deacetylase activity	GO:0047374	TRUE	0.004175	2.3793	3	38	2	20171	CES1,CES2
GO:MF	methyl indole-3-acetate esterase activity	GO:0080030	TRUE	0.008341	2.07878	4	38	2	20171	CES1,CES2
GO:CC	endoplasmic reticulum lumen	GO:0005788	TRUE	0.003856	2.41391	312	39	6	22112	VTN,PROC,PDIA2,CES1,CES2,SPP2
WP	Heroin metabolism	WP:WP2645	FALSE	0.003469	2.45974	3	25	2	7899	CES1,CES2
WP	Cocaine metabolism	WP:WP2826	FALSE	0.006925	2.15955	4	25	2	7899	CES1,CES2

## Sheet: WTPanDAVID100v80_UP
Table S2A-9
Category	Term	Count	%	PValue	Genes	List Total	Pop Hits	Pop Total	Fold Enrichment	Bonferroni	Benjamini	FDR
BBID	41.E2A-HLF_action_in_pro-B_lympocytes	2	5.71429	0.00773196	CES2, CES1	2	3	388	129.333	0.0154041	0.00773196	0.00773196
GOTERM_BP_DIRECT	GO:0030195~negative regulation of blood coagulation	3	8.57143	0.000253214	VTN, PROC, ADTRP	34	14	19357	121.998	0.0708092	0.0734319	0.0734319
GOTERM_BP_DIRECT	GO:0034605~cellular response to heat	3	8.57143	0.00328039	DNAJB1, BAG3, HSPA6	34	50	19357	34.1594	0.61437	0.424273	0.424273
GOTERM_BP_DIRECT	GO:0006986~response to unfolded protein	3	8.57143	0.00438904	DNAJB1, HSPA6, HERPUD1	34	58	19357	29.4478	0.720743	0.424273	0.424273
GOTERM_BP_DIRECT	GO:0097201~negative regulation of transcription from RNA polymerase II promoter in response to stress	2	5.71429	0.00849591	DNAJB1, BAG3	34	5	19357	227.729	0.915781	0.615953	0.615953
GOTERM_BP_DIRECT	GO:0042403~thyroid hormone metabolic process	2	5.71429	0.0152422	DIO2, SULT2A1	34	9	19357	126.516	0.988371	0.884048	0.884048
GOTERM_BP_DIRECT	GO:0043691~reverse cholesterol transport	2	5.71429	0.030259	APOC3, CES1	34	18	19357	63.2582	0.999865	1	1
GOTERM_BP_DIRECT	GO:0006508~proteolysis	4	11.4286	0.0338032	PROC, MEP1B, CTRB1, PRSS2	34	418	19357	5.44807	0.999953	1	1
GOTERM_BP_DIRECT	GO:0050709~negative regulation of protein secretion	2	5.71429	0.0368617	RSAD2, ADTRP	34	22	19357	51.7567	0.999981	1	1
GOTERM_BP_DIRECT	GO:0006457~protein folding	3	8.57143	0.0387493	DNAJB1, PDIA2, BAG3	34	183	19357	9.33317	0.999989	1	1
GOTERM_BP_DIRECT	GO:0034620~cellular response to unfolded protein	2	5.71429	0.0466839	BAG3, HSPA6	34	28	19357	40.666	0.999999	1	1
GOTERM_BP_DIRECT	GO:0007586~digestion	2	5.71429	0.0499364	CTRB1, PRSS2	34	30	19357	37.9549	1	1	1
GOTERM_BP_DIRECT	GO:0051085~chaperone mediated protein folding requiring cofactor	2	5.71429	0.0564091	DNAJB1, HSPA6	34	34	19357	33.4896	1	1	1
GOTERM_BP_DIRECT	GO:0045071~negative regulation of viral genome replication	2	5.71429	0.0755715	RSAD2, ISG15	34	46	19357	24.7532	1	1	1
GOTERM_BP_DIRECT	GO:0010951~negative regulation of endopeptidase activity	2	5.71429	0.0912515	VTN, SERPINA5	34	56	19357	20.333	1	1	1
GOTERM_CC_DIRECT	GO:0005788~endoplasmic reticulum lumen	5	14.2857	0.0015617	PDIA2, PROC, SPP2, CES2, CES1	35	306	20587	9.61111	0.140671	0.0817129	0.0817129
GOTERM_CC_DIRECT	GO:0005576~extracellular region	11	31.4286	0.0016848	VTN, PROC, MEP1B, CTRB1, HSPA6, SPP2, APOC3, ISG15, INHA, PRSS2, SERPINA5	35	2119	20587	3.05342	0.150888	0.0817129	0.0817129
GOTERM_CC_DIRECT	GO:0005615~extracellular space	10	28.5714	0.00349417	VTN, S100G, PROC, CTRB1, APOC3, INHA, SMPDL3A, PRSS2, SERPINA5, CCL26	35	1946	20587	3.02261	0.287894	0.112978	0.112978
GOTERM_CC_DIRECT	GO:0005783~endoplasmic reticulum	7	20	0.0102496	VTN, PDIA2, PROC, RSAD2, CES2, CES1, HERPUD1	35	1144	20587	3.59913	0.631878	0.248553	0.248553
GOTERM_CC_DIRECT	GO:0070062~extracellular exosome	8	22.8571	0.0670648	VTN, DNAJB1, HSPA6, APOC3, KRT77, SMPDL3A, CES2, SERPINA5	35	2219	20587	2.12059	0.99881	1	1
GOTERM_MF_DIRECT	GO:0047374~methylumbelliferyl-acetate deacetylase activity	2	5.71429	0.00522564	CES2, CES1	34	3	18913	370.843	0.42614	0.368966	0.368966
GOTERM_MF_DIRECT	GO:0080030~methyl indole-3-acetate esterase activity	2	5.71429	0.00696163	CES2, CES1	34	4	18913	278.132	0.523131	0.368966	0.368966
GOTERM_MF_DIRECT	GO:0031625~ubiquitin protein ligase binding	4	11.4286	0.0159901	SLC22A18, HSPA6, DIO2, ISG15	34	306	18913	7.27143	0.81889	0.564984	0.564984
GOTERM_MF_DIRECT	GO:0004252~serine-type endopeptidase activity	3	8.57143	0.0424257	PROC, CTRB1, PRSS2	34	188	18913	8.87656	0.989901	1	1
GOTERM_MF_DIRECT	GO:0052689~carboxylic ester hydrolase activity	2	5.71429	0.0510801	CES2, CES1	34	30	18913	37.0843	0.996142	1	1
GOTERM_MF_DIRECT	GO:0044183~protein binding involved in protein folding	2	5.71429	0.0837181	DNAJB1, HSPA6	34	50	18913	22.2506	0.999906	1	1
GOTERM_MF_DIRECT	GO:0005515~protein binding	27	77.1429	0.096348	PFKFB1, HERPUD1, SERPINA5, DNAJB1, VTN, CA3, BAG3, SLC22A18, PRSS2, SULT2A1, PDIA2, S100G, PARP3, RSAD2, PLLP, HSPA6, APOC3, ISG15, KRT77, DAB1, PROC, MEP1B, CLDN18, ADTRP, INHA, SMPDL3A, CCL26	34	12623	18913	1.18982	0.999978	1	1
INTERPRO	IPR019826:Carboxylesterase type B, active site	2	5.71429	0.0141263	CES2, CES1	35	8	19139	136.707	0.737458	0.353545	0.353545
INTERPRO	IPR018114:Peptidase S1, trypsin family, active site	3	8.57143	0.0162906	PROC, CTRB1, PRSS2	35	110	19139	14.9135	0.786459	0.353545	0.353545
INTERPRO	IPR001314:Peptidase S1A, chymotrypsin-type	3	8.57143	0.0185932	PROC, CTRB1, PRSS2	35	118	19139	13.9024	0.828679	0.353545	0.353545
INTERPRO	IPR001254:Peptidase S1	3	8.57143	0.0213381	PROC, CTRB1, PRSS2	35	127	19139	12.9172	0.868334	0.353545	0.353545
INTERPRO	IPR009003:Trypsin-like cysteine/serine peptidase domain	3	8.57143	0.0242411	PROC, CTRB1, PRSS2	35	136	19139	12.0624	0.900414	0.353545	0.353545
INTERPRO	IPR019819:Carboxylesterase type B, conserved site	2	5.71429	0.0245938	CES2, CES1	35	14	19139	78.1184	0.903742	0.353545	0.353545
INTERPRO	IPR002018:Carboxylesterase, type B	2	5.71429	0.0263278	CES2, CES1	35	15	19139	72.9105	0.918567	0.353545	0.353545
KEGG_PATHWAY	hsa04610:Complement and coagulation cascades	3	8.57143	0.0238202	VTN, PROC, SERPINA5	24	86	8205	11.9259	0.693126	0.815025	0.815025
KEGG_PATHWAY	hsa04974:Protein digestion and absorption	3	8.57143	0.0332663	MEP1B, CTRB1, PRSS2	24	103	8205	9.95752	0.809438	0.815025	0.815025
KEGG_PATHWAY	hsa05164:Influenza A	3	8.57143	0.0821236	DNAJB1, RSAD2, PRSS2	24	171	8205	5.99781	0.984988	1	1
KEGG_PATHWAY	hsa04141:Protein processing in endoplasmic reticulum	3	8.57143	0.0821236	DNAJB1, HSPA6, HERPUD1	24	171	8205	5.99781	0.984988	1	1
SMART	SM00020:Tryp_SPc	3	8.57143	0.0230468	PROC, CTRB1, PRSS2	21	123	10374	12.0488	0.454596	0.599216	0.599216
SMART	SM00213:UBQ	2	5.71429	0.0815667	ISG15, HERPUD1	21	44	10374	22.4545	0.890544	1	1
UP_KW_BIOLOGICAL_PROCESS	KW-0222~Digestion	2	5.71429	0.0242753	CTRB1, PRSS2	24	12	11248	78.1111	0.533184	0.752536	0.752536
UP_KW_BIOLOGICAL_PROCESS	KW-0443~Lipid metabolism	5	14.2857	0.0610955	APOC3, ADTRP, CES2, SULT2A1, CES1	24	742	11248	3.15813	0.858335	0.94698	0.94698
UP_KW_CELLULAR_COMPONENT	KW-0964~Secreted	12	34.2857	0.00047187	VTN, PROC, MEP1B, CTRB1, SPP2, APOC3, ISG15, INHA, SMPDL3A, PRSS2, SERPINA5, CCL26	31	2133	17662	3.2053	0.00939521	0.0094374	0.0094374
UP_KW_CELLULAR_COMPONENT	KW-0256~Endoplasmic reticulum	6	17.1429	0.0708845	PDIA2, PROC, RSAD2, CES2, CES1, HERPUD1	31	1329	17662	2.5722	0.770176	0.688434	0.688434
UP_KW_DOMAIN	KW-0732~Signal	16	45.7143	0.00179492	PDIA2, CTRB1, DIO2, APOC3, SERPINA5, VTN, PROC, MEP1B, SPP2, CLDN18, INHA, SMPDL3A, PRSS2, CES2, CCL26, CES1	26	4357	14500	2.04799	0.0160388	0.0161543	0.0161543
UP_KW_MOLECULAR_FUNCTION	KW-0378~Hydrolase	9	25.7143	0.0160657	PFKFB1, PROC, MEP1B, CTRB1, ADTRP, SMPDL3A, PRSS2, CES2, CES1	24	1779	11735	2.47365	0.322067	0.37874	0.362959
UP_KW_MOLECULAR_FUNCTION	KW-0720~Serine protease	3	8.57143	0.0315617	PROC, CTRB1, PRSS2	24	143	11735	10.2579	0.536844	0.37874	0.362959
UP_KW_MOLECULAR_FUNCTION	KW-0719~Serine esterase	2	5.71429	0.0516478	CES2, CES1	24	27	11735	36.2191	0.719927	0.413183	0.395967
UP_KW_MOLECULAR_FUNCTION	KW-0143~Chaperone	3	8.57143	0.0744772	DNAJB1, PDIA2, BAG3	24	231	11735	6.35011	0.84394	0.438213	0.419954
UP_KW_MOLECULAR_FUNCTION	KW-0645~Protease	4	11.4286	0.0912944	PROC, MEP1B, CTRB1, PRSS2	24	552	11735	3.54318	0.899502	0.438213	0.419954
UP_KW_PTM	KW-0865~Zymogen	4	11.4286	0.0111457	PROC, MEP1B, CTRB1, PRSS2	31	220	14104	8.27214	0.173488	0.200623	0.200623
UP_KW_PTM	KW-1015~Disulfide bond	13	37.1429	0.0842279	PDIA2, CTRB1, ISG15, VTN, PROC, MEP1B, SPP2, INHA, SMPDL3A, PRSS2, CES2, CCL26, CES1	31	3808	14104	1.5532	0.775929	0.687055	0.687055
UP_SEQ_FEATURE	ACT_SITE:Charge relay system	5	14.2857	0.000295452	PROC, CTRB1, PRSS2, CES2, CES1	33	208	20516	14.9446	0.0515192	0.0528859	0.0528859
UP_SEQ_FEATURE	CARBOHYD:O-linked (GalNAc...) threonine	4	11.4286	0.001078	PROC, MEP1B, APOC3, SERPINA5	33	130	20516	19.1291	0.175573	0.0964811	0.0964811
UP_SEQ_FEATURE	DOMAIN:Peptidase S1	3	8.57143	0.0157251	PROC, CTRB1, PRSS2	33	123	20516	15.1633	0.941408	0.828786	0.828786
UP_SEQ_FEATURE	DOMAIN:Carboxylesterase type B	2	5.71429	0.0216234	CES2, CES1	33	14	20516	88.8139	0.98002	0.828786	0.828786
UP_SEQ_FEATURE	ACT_SITE:Acyl-ester intermediate	2	5.71429	0.0231505	CES2, CES1	33	15	20516	82.8929	0.984894	0.828786	0.828786
UP_SEQ_FEATURE	DISULFID:Interchain	3	8.57143	0.0326149	PDIA2, MEP1B, INHA	33	182	20516	10.2478	0.997356	0.973012	0.973012
UP_SEQ_FEATURE	MOTIF:Prevents secretion from ER	2	5.71429	0.0852435	PDIA2, CES2	33	57	20516	21.8139	1	1	1
UP_SEQ_FEATURE	DOMAIN:Ubiquitin-like	2	5.71429	0.0937957	ISG15, HERPUD1	33	63	20516	19.7364	1	1	1

[truncated: 15 more sheets: WT_Pan_100v80_Up_GProfiler, WTPanDAVID100v80_DOWN, WT_Pan_100v80_Down_GProfiler, WTPanDAVID120v100_All, WT_Pan_120v100_All_GProfiler, WTPanDAVID120v100_Up, WT_Pan_120v100_Up_GProfiler, WTPanDAVID120v100_Down, WT_Pan120v100_Down_GProfiler, WTPanDAVIDtermvs120All, WTPantermv120AllGProf, WTPanDAVIDtermv120_UP, WT_Pan_termv120_UP_GProfiler, WTPanDAVIDtermv120down, WT_Pan_termv120_Down_GProfilier]
