# Supplementary material for: Stellate cells are in utero markers of pancreatic disease in cystic fibrosis
Source: Mol Med. 2024 Aug 7;30:115. doi: 10.1186/s10020-024-00871-2 (PMC11304907; doi:10.1186/s10020-024-00871-2)
Supplement: Supplementary file 4 — Supplementary Material 4. [file 10020_2024_871_MOESM4_ESM.xlsx]

## Sheet: Sheet1
Table S2B WTTermvs120p_0.001HSapiens

## Sheet: UPDAVID
Table S2B-1
Category	Term	Count	%	PValue	Genes	List Total	Pop Hits	Pop Total	Fold Enrichment	Bonferroni	Benjamini	FDR
BIOCARTA	h_prionPathway:Prion Pathway	2	2.5	0.09906	TMEM135, HSPA5	13	14	1623	17.8352	0.933611	1	1
GOTERM_BP_DIRECT	GO:0030968~endoplasmic reticulum unfolded protein response	6	7.5	1.55913e-06	CREB3L3, HSPA5, CTH, PARP16, ATF6, HERPUD1	76	51	19357	29.9644	0.000821327	0.000784654	0.000783165
GOTERM_BP_DIRECT	GO:0006986~response to unfolded protein	6	7.5	2.97782e-06	DNAJC3, FICD, CREB3L3, EDEM1, CHAC1, HERPUD1	76	58	19357	26.348	0.00156808	0.000784654	0.000783165
GOTERM_BP_DIRECT	GO:1990440~positive regulation of transcription from RNA polymerase II promoter in response to endoplasmic reticulum stress	3	3.75	0.000953374	CREB3L3, HSPA5, ATF6	76	12	19357	63.6743	0.395085	0.167476	0.167158
GOTERM_BP_DIRECT	GO:0045047~protein targeting to ER	3	3.75	0.00150535	EDEM1, SRPRA, HERPUD1	76	15	19357	50.9395	0.54793	0.19833	0.197954
GOTERM_BP_DIRECT	GO:0015804~neutral amino acid transport	3	3.75	0.00296576	SLC7A5, SLC7A6, SLC1A5	76	21	19357	36.3853	0.79097	0.312591	0.311998
GOTERM_BP_DIRECT	GO:0034976~response to endoplasmic reticulum stress	4	5	0.00411049	UFM1, FICD, HYOU1, HERPUD1	76	83	19357	12.2746	0.885901	0.361038	0.360353
GOTERM_BP_DIRECT	GO:0021589~cerebellum structural organization	2	2.5	0.00773432	DAB1, HSPA5	76	2	19357	254.697	0.983291	0.582284	0.581179
GOTERM_BP_DIRECT	GO:1903894~regulation of IRE1-mediated unfolded protein response	2	2.5	0.0115793	FICD, HSPA5	76	3	19357	169.798	0.997841	0.762788	0.76134
GOTERM_BP_DIRECT	GO:0042149~cellular response to glucose starvation	3	3.75	0.021289	SLC7A5, HSPA5, ASNS	76	58	19357	13.174	0.999988	1	1
GOTERM_BP_DIRECT	GO:0002931~response to ischemia	3	3.75	0.021289	CASP9, NPR3, HYOU1	76	58	19357	13.174	0.999988	1	1
GOTERM_BP_DIRECT	GO:0031204~posttranslational protein targeting to membrane, translocation	2	2.5	0.0343425	HSPA5, HYOU1	76	9	19357	56.5994	1	1	1
GOTERM_BP_DIRECT	GO:0015866~ADP transport	2	2.5	0.0343425	SLC17A9, SLC25A4	76	9	19357	56.5994	1	1	1
GOTERM_BP_DIRECT	GO:0006596~polyamine biosynthetic process	2	2.5	0.0343425	AZIN1, SRM	76	9	19357	56.5994	1	1	1
GOTERM_BP_DIRECT	GO:1990845~adaptive thermogenesis	2	2.5	0.0380858	THADA, SLC25A4	76	10	19357	50.9395	1	1	1
GOTERM_BP_DIRECT	GO:0015820~leucine transport	2	2.5	0.0380858	SLC7A5, SLC7A6	76	10	19357	50.9395	1	1	1
GOTERM_BP_DIRECT	GO:0006886~intracellular protein transport	5	6.25	0.0381458	ARL4D, SEC24A, MYO6, ARL1, ARFIP2	76	327	19357	3.89446	1	1	1
GOTERM_BP_DIRECT	GO:0030433~ubiquitin-dependent ERAD pathway	3	3.75	0.0394238	HSPA5, EDEM1, HERPUD1	76	81	19357	9.43324	1	1	1
GOTERM_BP_DIRECT	GO:0034975~protein folding in endoplasmic reticulum	2	2.5	0.0418147	DNAJC3, HSPA5	76	11	19357	46.3086	1	1	1
GOTERM_BP_DIRECT	GO:1990830~cellular response to leukemia inhibitory factor	3	3.75	0.0605595	CTH, PARP16, SRM	76	103	19357	7.41837	1	1	1
GOTERM_BP_DIRECT	GO:0006486~protein glycosylation	3	3.75	0.0767224	GMPPB, MGAT4A, EXTL3	76	118	19357	6.47536	1	1	1
GOTERM_BP_DIRECT	GO:0007264~small GTPase mediated signal transduction	3	3.75	0.0801035	DAB1, ARFIP2, NUCB2	76	121	19357	6.31481	1	1	1
GOTERM_BP_DIRECT	GO:0071577~zinc II ion transmembrane transport	2	2.5	0.0819032	SLC30A2, SLC30A1	76	22	19357	23.1543	1	1	1
GOTERM_BP_DIRECT	GO:0071398~cellular response to fatty acid	2	2.5	0.0854645	CPT1A, PDK4	76	23	19357	22.1476	1	1	1
GOTERM_CC_DIRECT	GO:0005789~endoplasmic reticulum membrane	16	20	1.75895e-05	MCFD2, SEC24A, HSPA5, FICD, EDEM1, DIO1, PARP16, POMGNT2, HERPUD1, SOAT1, CREB3L3, SRPRA, UGT2B4, SGK1, ATF6, EXTL3	80	1108	20587	3.71606	0.00237179	0.00237458	0.00232182
GOTERM_CC_DIRECT	GO:0005783~endoplasmic reticulum	15	18.75	0.000103634	HSPA5, EDEM1, SLC30A1, PARP16, POMGNT2, HERPUD1, DNAJC3, UFM1, SOAT1, CREB3L3, MGAT4A, HYOU1, ATF6, EXTL3, NUCB2	80	1144	20587	3.37418	0.0138939	0.00699528	0.00683983
GOTERM_CC_DIRECT	GO:0005829~cytosol	34	42.5	0.00279189	ARL1, LARP1B, SRM, CASP9, CREB3L3, RFK, MKNK1, MYO6, ARFIP2, CHAC1, TNS4, DYNC1I1, PCK2, KLF11, SEC24A, HSPA5, HOMER2, ASNS, PARP16, AZIN1, GNMT, DNAJC3, SLC7A5, DAB1, CCNE2, MAPKAPK3, PSAT1, CTH, ACOT1, ETF1, SGK1, ATF6, NUCB2, FKBP5	80	5521	20587	1.58476	0.314381	0.125635	0.122843
GOTERM_CC_DIRECT	GO:0005790~smooth endoplasmic reticulum	3	3.75	0.00411921	DNAJC3, HSPA5, HYOU1	80	25	20587	30.8805	0.427213	0.139023	0.135934
GOTERM_CC_DIRECT	GO:0005737~cytoplasm	33	41.25	0.00774327	CERK, ARL1, ALDH1L2, CASP9, GMPPB, SNTG1, RFK, MKNK1, MYO6, ARFIP2, CHAC1, GAS2L1, DYNC1I1, DUSP5, HSPA5, SLC30A2, HOMER2, SLC30A1, AZIN1, DNAJC3, PKIB, ARL4D, UFM1, DAB1, CCNE2, MAPKAPK3, PSAT1, CTH, ACOT1, ETF1, INHA, SGK1, FKBP5	80	5634	20587	1.5073	0.649856	0.209068	0.204422
GOTERM_CC_DIRECT	GO:0016020~membrane	24	30	0.0115611	TMEM185B, HSDL2, CPT1A, KIRREL2, CERK, HSPA5, EDEM1, DIO1, SLC30A1, PARP16, SLC1A5, KIAA0040, HERPUD1, DNAJC3, SLC7A5, SLC17A9, SOAT1, CREB3L3, MYO6, SRPRA, HYOU1, SLC25A4, ATF6, FKBP5	80	3739	20587	1.65181	0.791922	0.248733	0.243206
GOTERM_CC_DIRECT	GO:0030176~integral component of endoplasmic reticulum membrane	4	5	0.0128973	FICD, HSPA5, EDEM1, ATF6	80	127	20587	8.10512	0.826653	0.248733	0.243206
GOTERM_CC_DIRECT	GO:0070062~extracellular exosome	16	20	0.0204802	HSPA5, REG1A, NPR3, SLC1A5, ALDH1L2, DNAJC3, SLC7A5, PSAT1, CTH, MGAT4A, MYO6, SRPRA, HYOU1, GPRC5C, NUCB2, FKBP5	80	2219	20587	1.85552	0.938795	0.345604	0.337924
GOTERM_CC_DIRECT	GO:0005793~endoplasmic reticulum-Golgi intermediate compartment	3	3.75	0.0370379	HSPA5, MGAT4A, NUCB2	80	79	20587	9.77231	0.993873	0.555568	0.543222
GOTERM_CC_DIRECT	GO:0034663~endoplasmic reticulum chaperone complex	2	2.5	0.0414203	HSPA5, HYOU1	80	11	20587	46.7886	0.99669	0.559174	0.546748
GOTERM_CC_DIRECT	GO:0005777~peroxisome	3	3.75	0.0668362	HSDL2, TMEM135, MGAT4A	80	110	20587	7.0183	0.999912	0.820263	0.802035
GOTERM_CC_DIRECT	GO:0043231~intracellular membrane-bounded organelle	8	10	0.077473	SLC7A5, SLC7A6, DAB1, HSPA5, SLC30A2, UGT2B4, ARFIP2, GPRC5C	80	967	20587	2.12896	0.999981	0.871571	0.852203
GOTERM_CC_DIRECT	GO:0044322~endoplasmic reticulum quality control compartment	2	2.5	0.091695	EDEM1, HERPUD1	80	25	20587	20.587	0.999998	0.952217	0.931057
GOTERM_CC_DIRECT	GO:0005739~mitochondrion	10	12.5	0.0996789	CASP9, HSDL2, CPT1A, HSPA5, RFK, PDK4, SGK1, SLC25A4, ALDH1L2, PCK2	80	1440	20587	1.78707	0.999999	0.955992	0.934748
GOTERM_MF_DIRECT	GO:0005515~protein binding	63	78.75	0.00161597	MCFD2, CERK, ALDH1L2, LARP1B, HERPUD1, CASP9, GMPPB, GNPTAB, CREB3L3, RFK, PDK4, ARFIP2, CHAC1, TNS4, KLF11, DUSP5, KIRREL2, SLC30A2, SLC30A1, POMGNT2, SLC7A5, ARL4D, SLC7A6, CCNE2, MAPKAPK3, SOAT1, TFF2, ETF1, SGK1, ATF6, SLC25A4, FKBP5, FICD, NPR3, ARL1, THADA, SLC1A5, SRM, SLC17A9, SNTG1, MKNK1, MYO6, GAS2L1, EXTL3, DYNC1I1, PCK2, SEC24A, HSPA5, HOMER2, EDEM1, ASNS, PARP16, AZIN1, GNMT, UFM1, …	76	12623	18913	1.24201	0.30052	0.35713	0.355514
GOTERM_MF_DIRECT	GO:0015179~L-amino acid transmembrane transporter activity	3	3.75	0.00548649	SLC7A5, SLC7A6, SLC1A5	76	28	18913	26.6631	0.703543	0.433001	0.431042
GOTERM_MF_DIRECT	GO:0051787~misfolded protein binding	3	3.75	0.00587784	DNAJC3, HSPA5, EDEM1	76	29	18913	25.7436	0.72824	0.433001	0.431042
GOTERM_MF_DIRECT	GO:0051087~chaperone binding	4	5	0.00930906	DNAJC3, FICD, HSPA5, HYOU1	76	109	18913	9.1323	0.873427	0.50889	0.506588
GOTERM_MF_DIRECT	GO:0015171~amino acid transmembrane transporter activity	3	3.75	0.0115134	SLC7A5, SLC7A6, SLC1A5	76	41	18913	18.2089	0.922634	0.50889	0.506588
GOTERM_MF_DIRECT	GO:0042802~identical protein binding	14	17.5	0.0154282	CPT1A, KIRREL2, FICD, SLC30A2, GNMT, SRM, CASP9, SOAT1, CREB3L3, PSAT1, CTH, MYO6, ARFIP2, ATF6	76	1698	18913	2.05181	0.967814	0.550988	0.548495
GOTERM_MF_DIRECT	GO:0016779~nucleotidyltransferase activity	3	3.75	0.0174521	GMPPB, FICD, PARP16	76	51	18913	14.6385	0.979574	0.550988	0.548495
GOTERM_MF_DIRECT	GO:0005525~GTP binding	6	7.5	0.0219147	GMPPB, ARL4D, ARL1, SRPRA, ARFIP2, PCK2	76	403	18913	3.70504	0.992531	0.605395	0.602656
GOTERM_MF_DIRECT	GO:0009931~calcium-dependent protein serine/threonine kinase activity	2	2.5	0.0274349	MAPKAPK3, MKNK1	76	7	18913	71.1015	0.997862	0.67368	0.670632
GOTERM_MF_DIRECT	GO:0005516~calmodulin binding	4	5	0.0480043	MAPKAPK3, CTH, MKNK1, MYO6	76	205	18913	4.85571	0.999981	1	1
GOTERM_MF_DIRECT	GO:0035497~cAMP response element binding	2	2.5	0.0653439	CREB3L3, ATF6	76	17	18913	29.2771	1	1	1
GOTERM_MF_DIRECT	GO:0015175~neutral amino acid transmembrane transporter activity	2	2.5	0.0653439	SLC7A5, SLC1A5	76	17	18913	29.2771	1	1	1
GOTERM_MF_DIRECT	GO:0005524~ATP binding	11	13.75	0.0818703	FICD, MAPKAPK3, CERK, HSPA5, RFK, MKNK1, MYO6, PDK4, ASNS, HYOU1, SGK1	76	1539	18913	1.77869	1	1	1
GOTERM_MF_DIRECT	GO:0004683~calmodulin-dependent protein kinase activity	2	2.5	0.0837479	MAPKAPK3, MKNK1	76	22	18913	22.6232	1	1	1
GOTERM_MF_DIRECT	GO:0005385~zinc ion transmembrane transporter activity	2	2.5	0.0946181	SLC30A2, SLC30A1	76	25	18913	19.9084	1	1	1
INTERPRO	IPR002524:Cation efflux protein	2	2.5	0.0400244	SLC30A2, SLC30A1	79	10	19139	48.4532	0.999739	1	1
INTERPRO	IPR027469:Cation efflux protein transmembrane domain	2	2.5	0.0439387	SLC30A2, SLC30A1	79	11	19139	44.0483	0.999886	1	1
INTERPRO	IPR002293:Amino acid/polyamine transporter I	2	2.5	0.0594393	SLC7A5, SLC7A6	79	15	19139	32.3021	0.999996	1	1
INTERPRO	IPR018181:Heat shock protein 70, conserved site	2	2.5	0.0594393	HSPA5, HYOU1	79	15	19139	32.3021	0.999996	1	1
INTERPRO	IPR013126:Heat shock protein 70 family	2	2.5	0.0594393	HSPA5, HYOU1	79	15	19139	32.3021	0.999996	1	1
INTERPRO	IPR002048:EF-hand domain	4	5	0.0718908	MCFD2, GNPTAB, EFHD2, NUCB2	79	236	19139	4.1062	1	1	1
INTERPRO	IPR024156:Small GTPase superfamily, ARF type	2	2.5	0.0896999	ARL4D, ARL1	79	23	19139	21.0666	1	1	1
KEGG_PATHWAY	hsa04141:Protein processing in endoplasmic reticulum	7	8.75	0.00039683	DNAJC3, SEC24A, HSPA5, EDEM1, HYOU1, ATF6, HERPUD1	48	171	8205	6.99744	0.0540516	0.0555562	0.0555562
KEGG_PATHWAY	hsa01100:Metabolic pathways	16	20	0.0215133	CERK, ASNS, POMGNT2, ALDH1L2, GNMT, SRM, GMPPB, PSAT1, RFK, CTH, MGAT4A, UGT2B4, ACOT1, CHAC1, EXTL3, PCK2	48	1541	8205	1.77482	0.952391	1	1
KEGG_PATHWAY	hsa00260:Glycine, serine and threonine metabolism	3	3.75	0.0218172	PSAT1, CTH, GNMT	48	40	8205	12.8203	0.954417	1	1
KEGG_PATHWAY	hsa00270:Cysteine and methionine metabolism	3	3.75	0.0342765	PSAT1, CTH, SRM	48	51	8205	10.0551	0.992425	1	1
KEGG_PATHWAY	hsa01240:Biosynthesis of cofactors	4	5	0.0568122	GMPPB, PSAT1, RFK, UGT2B4	48	153	8205	4.46895	0.999722	1	1
KEGG_PATHWAY	hsa01230:Biosynthesis of amino acids	3	3.75	0.0684616	PSAT1, CTH, ASNS	48	75	8205	6.8375	0.999951	1	1
UP_KW_BIOLOGICAL_PROCESS	KW-0834~Unfolded protein response	8	10	4.06273e-10	DNAJC3, FICD, CREB3L3, EDEM1, PARP16, CHAC1, ATF6, HERPUD1	47	44	11248	43.5126	1.7876e-08	1.7876e-08	1.74697e-08
UP_KW_BIOLOGICAL_PROCESS	KW-0050~Antiport	4	5	0.00313437	SLC7A6, SLC30A2, SLC30A1, SLC25A4	47	72	11248	13.2955	0.129014	0.0689562	0.0673891
UP_KW_BIOLOGICAL_PROCESS	KW-0028~Amino-acid biosynthesis	3	3.75	0.00578038	PSAT1, CTH, ASNS	47	28	11248	25.6413	0.225141	0.0847789	0.0828521
UP_KW_BIOLOGICAL_PROCESS	KW-0029~Amino-acid transport	3	3.75	0.0197535	SLC7A5, SLC7A6, SLC1A5	47	53	11248	13.5464	0.584325	0.217288	0.21235
UP_KW_BIOLOGICAL_PROCESS	KW-0620~Polyamine biosynthesis	2	2.5	0.0362228	AZIN1, SRM	47	9	11248	53.182	0.80277	0.318761	0.311516
UP_KW_BIOLOGICAL_PROCESS	KW-0346~Stress response	3	3.75	0.0766367	DNAJC3, HYOU1, SGK1	47	112	11248	6.41033	0.97005	0.562003	0.54923
UP_KW_BIOLOGICAL_PROCESS	KW-0864~Zinc transport	2	2.5	0.0937617	SLC30A2, SLC30A1	47	24	11248	19.9433	0.986858	0.589359	0.575964
UP_KW_CELLULAR_COMPONENT	KW-0256~Endoplasmic reticulum	19	23.75	2.85318e-06	MCFD2, SEC24A, HSPA5, FICD, EDEM1, DIO1, PARP16, POMGNT2, HERPUD1, DNAJC3, SOAT1, CREB3L3, SRPRA, UGT2B4, HYOU1, SGK1, ATF6, EXTL3, NUCB2	71	1329	17662	3.5564	7.13271e-05	7.13295e-05	7.13295e-05
UP_KW_CELLULAR_COMPONENT	KW-0333~Golgi apparatus	10	12.5	0.0130336	MCFD2, GNPTAB, MGAT4A, MYO6, ARL1, ARFIP2, CHAC1, EXTL3, ATF6, NUCB2	71	958	17662	2.59667	0.279624	0.16292	0.16292
UP_KW_DISEASE	KW-1215~Dystroglycanopathy	2	2.5	0.0941877	GMPPB, POMGNT2	26	18	4570	19.5299	0.831466	0.884936	0.884936
UP_KW_DOMAIN	KW-0735~Signal-anchor	8	10	0.000776325	FICD, GNPTAB, CREB3L3, MGAT4A, EDEM1, POMGNT2, EXTL3, ATF6	49	464	14500	5.10204	0.0100454	0.0100922	0.0093159
UP_KW_DOMAIN	KW-1133~Transmembrane helix	28	35	0.0180335	TMEM185B, FICD, NPR3, THADA, SLC1A5, KIAA0040, HERPUD1, CREB3L3, SLC17A9, GNPTAB, EXTL3, CPT1A, KIRREL2, SLC30A2, EDEM1, DIO1, SLC30A1, PARP16, POMGNT2, SLC7A5, SLC7A6, TMEM135, SOAT1, MGAT4A, UGT2B4, ATF6, GPRC5C, SLC25A4	49	5837	14500	1.41952	0.210673	0.0909637	0.0839665
UP_KW_DOMAIN	KW-0812~Transmembrane	28	35	0.0209916	TMEM185B, FICD, NPR3, THADA, SLC1A5, KIAA0040, HERPUD1, CREB3L3, SLC17A9, GNPTAB, EXTL3, CPT1A, KIRREL2, SLC30A2, EDEM1, DIO1, SLC30A1, PARP16, POMGNT2, SLC7A5, SLC7A6, TMEM135, SOAT1, MGAT4A, UGT2B4, ATF6, GPRC5C, SLC25A4	49	5900	14500	1.40436	0.241032	0.0909637	0.0839665
UP_KW_LIGAND	KW-0547~Nucleotide-binding	16	20	0.0320215	CERK, HSPA5, FICD, ARL1, ASNS, GMPPB, ARL4D, MAPKAPK3, RFK, MKNK1, MYO6, PDK4, SRPRA, HYOU1, SGK1, PCK2	36	1858	6850	1.63856	0.461174	0.608408	0.608408
UP_KW_LIGAND	KW-0670~Pyruvate	2	2.5	0.0834935	PDK4, PCK2	36	17	6850	22.3856	0.809201	0.746258	0.746258
UP_KW_MOLECULAR_FUNCTION	KW-0808~Transferase	20	25	0.00131311	CPT1A, CERK, FICD, PARP16, POMGNT2, GNMT, SRM, GMPPB, SOAT1, GNPTAB, MAPKAPK3, PSAT1, RFK, MGAT4A, MKNK1, PDK4, UGT2B4, SGK1, EXTL3, PCK2	55	2046	11735	2.08567	0.0561751	0.0577767	0.0577767
UP_KW_MOLECULAR_FUNCTION	KW-0328~Glycosyltransferase	5	6.25	0.0227027	MGAT4A, UGT2B4, PARP16, POMGNT2, EXTL3	55	235	11735	4.53965	0.635938	0.499459	0.499459
UP_KW_MOLECULAR_FUNCTION	KW-0548~Nucleotidyltransferase	3	3.75	0.0868357	GMPPB, FICD, PARP16	55	107	11735	5.98216	0.981628	0.989775	0.989775
UP_KW_MOLECULAR_FUNCTION	KW-0143~Chaperone	4	5	0.0899795	DNAJC3, HSPA5, HYOU1, FKBP5	55	231	11735	3.69461	0.984215	0.989775	0.989775
UP_KW_PTM	KW-0597~Phosphoprotein	45	56.25	0.0353812	MCFD2, CERK, FICD, THADA, SLC1A5, ALDH1L2, LARP1B, HERPUD1, CASP9, CREB3L3, MKNK1, MYO6, EFHD2, ARFIP2, GAS2L1, TNS4, EXTL3, DYNC1I1, PCK2, KLF11, CPT1A, KIRREL2, HSPA5, SLC30A2, ASNS, SLC30A1, GNMT, DNAJC3, SLC7A5, SLC7A6, DAB1, CCNE2, SOAT1, MAPKAPK3, PSAT1, MGAT4A, SRPRA, CCNYL1, HYOU1, ETF1, SGK1, GPRC5C, SLC25A4, NUCB2, FKBP5	63	8328	14104	1.20969	0.438058	0.60148	0.60148
UP_SEQ_FEATURE	TOPO_DOM:Lumenal	11	13.75	0.000187388	FICD, SOAT1, CREB3L3, SLC30A2, MGAT4A, EDEM1, PARP16, POMGNT2, EXTL3, ATF6, HERPUD1	79	657	20516	4.34803	0.0652405	0.0674596	0.0674596
UP_SEQ_FEATURE	TRANSMEM:Helical; Signal-anchor for type II membrane protein	7	8.75	0.00417351	FICD, CREB3L3, MGAT4A, EDEM1, POMGNT2, EXTL3, ATF6	79	400	20516	4.54468	0.778117	0.751232	0.751232
UP_SEQ_FEATURE	SITE:Cleavage; by MBTPS1	2	2.5	0.0263156	GNPTAB, ATF6	79	7	20516	74.1989	0.999932	1	1
UP_SEQ_FEATURE	DOMAIN:EF-hand	4	5	0.0412642	MCFD2, GNPTAB, EFHD2, NUCB2	79	201	20516	5.16808	1	1	1
UP_SEQ_FEATURE	ACT_SITE:Proton acceptor	8	10	0.0451437	HSDL2, CPT1A, MAPKAPK3, MKNK1, CHAC1, SGK1, ALDH1L2, SRM	79	861	20516	2.41297	1	1	1
UP_SEQ_FEATURE	REPEAT:TPR	3	3.75	0.0536608	DNAJC3, FICD, FKBP5	79	98	20516	7.94988	1	1	1

## Sheet: UPGProf
Table S2B-2
source	term_name	term_id	highlighted	adjusted_p_value	negative_log10_of_adjusted_p_value	term_size	query_size	intersection_size	effective_domain_size	intersections
GO:MF	protein binding	GO:0005515	TRUE	0.004876	2.31196	14881	77	72	20195	SLC30A1,SEC24A,CCNYL1,SOAT1,KLF11,POMGNT2,PARP16,RFK,MAPKAPK3,ATF6,UFM1,GNPTAB,GPRC5C,DAB1,SLC30A2,GAS2L1,KIAA0040,MKNK1,GNMT,ARFIP2,GMPPB,SRM,NUCB2,EFHD2,MCFD2,ETF1,HOMER2,EXTL3,THADA,LARP1B,ARL1,PKIB,AZIN1,SLC1A5,FICD,DNAJC3,SLC25A4,EDEM1,CCNE2,PCK2,SLC7A5,KIRREL2,CPT1A,FKBP5,SLC17A9,SLC7A6,DYNC1I1,INHA,CTH,HYOU1,DUSP5,TFF2,ARL4D,MGAT4A,HSPA5,CREB3L3,ASNS,HERPUD1,SNTG1,CERK,NPR3,PDK4,SGK1,CASP9…
GO:MF	anion binding	GO:0043168	TRUE	0.016189	1.79077	2458	77	23	20195	SOAT1,RFK,MAPKAPK3,SRPRA,MKNK1,GNMT,ARFIP2,GMPPB,ARL1,FICD,PCK2,SLC7A6,CTH,HYOU1,ARL4D,HSPA5,ASNS,CERK,NPR3,PDK4,SGK1,PSAT1,MYO6
GO:MF	antiporter activity	GO:0015297	TRUE	0.033707	1.47228	108	77	5	20195	SLC30A1,SLC30A2,SLC25A4,SLC7A5,SLC7A6
GO:MF	zinc:proton antiporter activity	GO:0140826	TRUE	0.049809	1.30269	4	77	2	20195	SLC30A1,SLC30A2
GO:BP	response to unfolded protein	GO:0006986	TRUE	1.49e-07	6.82684	138	77	10	21110	PARP16,ATF6,FICD,DNAJC3,EDEM1,CTH,HSPA5,CREB3L3,HERPUD1,CHAC1
GO:BP	response to endoplasmic reticulum stress	GO:0034976	FALSE	3.29e-07	6.48322	260	77	12	21110	PARP16,ATF6,UFM1,FICD,DNAJC3,EDEM1,CTH,HYOU1,HSPA5,CREB3L3,HERPUD1,CHAC1
GO:BP	response to topologically incorrect protein	GO:0035966	FALSE	6.43e-07	6.19178	160	77	10	21110	PARP16,ATF6,FICD,DNAJC3,EDEM1,CTH,HSPA5,CREB3L3,HERPUD1,CHAC1
GO:BP	endoplasmic reticulum unfolded protein response	GO:0030968	FALSE	2.45e-05	4.61075	77	77	7	21110	PARP16,ATF6,FICD,CTH,HSPA5,CREB3L3,HERPUD1
GO:BP	cellular response to unfolded protein	GO:0034620	FALSE	0.000142	3.84678	99	77	7	21110	PARP16,ATF6,FICD,CTH,HSPA5,CREB3L3,HERPUD1
GO:BP	cellular response to topologically incorrect protein	GO:0035967	FALSE	0.000505	3.2965	119	77	7	21110	PARP16,ATF6,FICD,CTH,HSPA5,CREB3L3,HERPUD1
GO:BP	organonitrogen compound metabolic process	GO:1901564	TRUE	0.002119	2.67387	6441	77	44	21110	CCNYL1,SOAT1,POMGNT2,PARP16,RFK,MAPKAPK3,ATF6,UFM1,GNPTAB,DAB1,MKNK1,GNMT,GMPPB,SRM,ETF1,EXTL3,LARP1B,PKIB,AZIN1,FICD,DNAJC3,EDEM1,CCNE2,KIRREL2,CPT1A,FKBP5,INHA,CTH,DUSP5,MGAT4A,HSPA5,ASNS,HERPUD1,ACOT1,CERK,PDK4,SGK1,CASP9,PSAT1,INHBE,CTRC,CHAC1,ALDH1L2,DIO1
GO:BP	positive regulation of transcription from RNA polymerase II promoter in response to endoplasmic reticulum stress	GO:1990440	FALSE	0.01928	1.7149	12	77	3	21110	ATF6,HSPA5,CREB3L3
GO:BP	cerebellum structural organization	GO:0021589	TRUE	0.025255	1.59766	2	77	2	21110	DAB1,HSPA5
GO:BP	hindbrain structural organization	GO:0021577	FALSE	0.025255	1.59766	2	77	2	21110	DAB1,HSPA5
GO:BP	regulation of response to endoplasmic reticulum stress	GO:1905897	FALSE	0.025311	1.59669	83	77	5	21110	ATF6,FICD,HYOU1,HSPA5,HERPUD1
GO:BP	organonitrogen compound biosynthetic process	GO:1901566	FALSE	0.032061	1.49403	1789	77	19	21110	SOAT1,POMGNT2,PARP16,RFK,MKNK1,GMPPB,SRM,ETF1,EXTL3,LARP1B,AZIN1,DNAJC3,INHA,CTH,MGAT4A,ASNS,PDK4,PSAT1,CHAC1
GO:CC	cytoplasm	GO:0005737	TRUE	4.61e-07	6.33613	12365	79	69	22122	SLC30A1,SEC24A,SOAT1,KLF11,TMEM135,POMGNT2,PARP16,RFK,MAPKAPK3,SRPRA,ATF6,HSDL2,UFM1,GNPTAB,GPRC5C,DAB1,SLC30A2,GAS2L1,MKNK1,GNMT,ARFIP2,GMPPB,SRM,NUCB2,IFRD1,MCFD2,ETF1,HOMER2,EXTL3,THADA,LARP1B,ARL1,PKIB,AZIN1,SLC1A5,FICD,DNAJC3,SLC25A4,EDEM1,CCNE2,PCK2,SLC7A5,CPT1A,FKBP5,SLC17A9,DYNC1I1,INHA,CTH,HYOU1,DUSP5,ARL4D,MGAT4A,HSPA5,CREB3L3,ASNS,HERPUD1,ACOT1,SNTG1,CERK,PDK4,SGK1,CASP9,PSAT1,TNS4,CHA…
GO:CC	organelle subcompartment	GO:0031984	FALSE	1.19e-05	4.9238	1506	79	21	22122	SEC24A,SOAT1,POMGNT2,PARP16,SRPRA,ATF6,ARFIP2,MCFD2,EXTL3,THADA,ARL1,FICD,EDEM1,MGAT4A,HSPA5,CREB3L3,HERPUD1,SGK1,CHAC1,DIO1,UGT2B4
GO:CC	endoplasmic reticulum	GO:0005783	FALSE	0.00013	3.8847	2059	79	23	22122	SLC30A1,SEC24A,SOAT1,POMGNT2,PARP16,SRPRA,ATF6,UFM1,NUCB2,MCFD2,EXTL3,THADA,FICD,DNAJC3,EDEM1,HYOU1,MGAT4A,HSPA5,CREB3L3,HERPUD1,SGK1,DIO1,UGT2B4
GO:CC	endoplasmic reticulum membrane	GO:0005789	FALSE	0.000191	3.7196	1180	79	17	22122	SEC24A,SOAT1,POMGNT2,PARP16,SRPRA,ATF6,MCFD2,EXTL3,THADA,FICD,EDEM1,HSPA5,CREB3L3,HERPUD1,SGK1,DIO1,UGT2B4
GO:CC	endoplasmic reticulum subcompartment	GO:0098827	FALSE	0.0002	3.69924	1184	79	17	22122	SEC24A,SOAT1,POMGNT2,PARP16,SRPRA,ATF6,MCFD2,EXTL3,THADA,FICD,EDEM1,HSPA5,CREB3L3,HERPUD1,SGK1,DIO1,UGT2B4
GO:CC	nuclear outer membrane-endoplasmic reticulum membrane network	GO:0042175	FALSE	0.000249	3.60367	1203	79	17	22122	SEC24A,SOAT1,POMGNT2,PARP16,SRPRA,ATF6,MCFD2,EXTL3,THADA,FICD,EDEM1,HSPA5,CREB3L3,HERPUD1,SGK1,DIO1,UGT2B4
GO:CC	organelle membrane	GO:0031090	FALSE	0.001556	2.80793	3728	79	30	22122	SLC30A1,SEC24A,SOAT1,TMEM135,POMGNT2,PARP16,SRPRA,ATF6,GNPTAB,GPRC5C,SLC30A2,ARFIP2,MCFD2,EXTL3,THADA,ARL1,FICD,SLC25A4,EDEM1,SLC7A5,CPT1A,SLC17A9,MGAT4A,HSPA5,CREB3L3,HERPUD1,SGK1,DIO1,UGT2B4,MYO6
KEGG	Protein processing in endoplasmic reticulum	KEGG:04141	FALSE	0.003682	2.43394	168	48	7	8161	SEC24A,ATF6,DNAJC3,EDEM1,HYOU1,HSPA5,HERPUD1
REAC	Unfolded Protein Response (UPR)	REAC:R-HSA-381119	FALSE	1.52e-08	7.81748	91	58	10	10790	SRPRA,ATF6,EXTL3,DNAJC3,EDEM1,HYOU1,HSPA5,CREB3L3,ASNS,HERPUD1
REAC	IRE1alpha activates chaperones	REAC:R-HSA-381070	FALSE	8.02e-05	4.09607	49	58	6	10790	SRPRA,EXTL3,DNAJC3,EDEM1,HYOU1,HSPA5
REAC	XBP1(S) activates chaperone genes	REAC:R-HSA-381038	FALSE	0.0018	2.7448	47	58	5	10790	SRPRA,EXTL3,DNAJC3,EDEM1,HYOU1
REAC	Cellular responses to stress	REAC:R-HSA-2262752	FALSE	0.003804	2.41976	778	58	15	10790	MAPKAPK3,SRPRA,ATF6,EXTL3,DNAJC3,EDEM1,CCNE2,FKBP5,DYNC1I1,HYOU1,HSPA5,CREB3L3,ASNS,HERPUD1,CHAC1
REAC	Cellular responses to stimuli	REAC:R-HSA-8953897	FALSE	0.004714	2.32659	792	58	15	10790	MAPKAPK3,SRPRA,ATF6,EXTL3,DNAJC3,EDEM1,CCNE2,FKBP5,DYNC1I1,HYOU1,HSPA5,CREB3L3,ASNS,HERPUD1,CHAC1
REAC	PERK regulates gene expression	REAC:R-HSA-381042	FALSE	0.008948	2.04828	32	58	4	10790	ATF6,HSPA5,ASNS,HERPUD1
WP	Photodynamic therapy-induced unfolded protein response	WP:WP3613	FALSE	0.000118	3.92707	27	55	5	8133	ATF6,DNAJC3,EDEM1,HSPA5,ASNS
TF	Factor: CP2; motif: NRRRCCGGCYNRARCCGGNN; match class: 1	TF:M12590_1	FALSE	0.002219	2.65377	6889	80	49	20011	SLC30A1,CCNYL1,SOAT1,KLF11,TMEM185B,PARP16,MAPKAPK3,SRPRA,GNPTAB,GPRC5C,DAB1,SLC30A2,GAS2L1,KIAA0040,MKNK1,GMPPB,SRM,NUCB2,EFHD2,MCFD2,ETF1,HOMER2,EXTL3,LARP1B,PKIB,AZIN1,DNAJC3,SLC25A4,EDEM1,CCNE2,PCK2,SLC7A5,KIRREL2,SLC17A9,INHA,CTH,HYOU1,DUSP5,ASNS,ACOT1,SNTG1,CERK,NPR3,PDK4,SGK1,CASP9,PSAT1,ALDH1L2,MYO6
TF	Factor: XBP-1; motif: NNMCACGTCANN	TF:M11276	FALSE	0.004954	2.30508	552	80	12	20011	SEC24A,CCNYL1,POMGNT2,SRPRA,HSDL2,SRM,LARP1B,PKIB,SLC7A6,HYOU1,CASP9,CTRC
TF	Factor: SP1; motif: GGCCCCGCCCCCN	TF:M12666	FALSE	0.008487	2.07124	8890	80	56	20011	SLC30A1,CCNYL1,KLF11,TMEM135,POMGNT2,TMEM185B,PARP16,RFK,MAPKAPK3,SRPRA,HSDL2,UFM1,GNPTAB,GPRC5C,SLC30A2,GAS2L1,KIAA0040,MKNK1,GNMT,ARFIP2,GMPPB,SRM,NUCB2,EFHD2,MCFD2,HOMER2,EXTL3,LARP1B,ARL1,PKIB,AZIN1,SLC1A5,FICD,DNAJC3,SLC25A4,EDEM1,CCNE2,PCK2,SLC7A5,KIRREL2,SLC17A9,SLC7A6,DYNC1I1,CTH,HYOU1,DUSP5,HSPA5,ASNS,ACOT1,SNTG1,CERK,PDK4,CASP9,PSAT1,ALDH1L2,MYO6
TF	Factor: AR; motif: GGNACRNNRTGTWCT	TF:M01201	FALSE	0.020347	1.6915	6448	80	45	20011	SEC24A,CCNYL1,TMEM135,POMGNT2,PARP16,MAPKAPK3,SRPRA,ATF6,UFM1,GNPTAB,SLC30A2,GAS2L1,MKNK1,GNMT,ARFIP2,GMPPB,SRM,ETF1,HOMER2,LARP1B,ARL1,SLC1A5,FICD,DNAJC3,PCK2,SLC7A5,CPT1A,FKBP5,SLC17A9,SLC7A6,DYNC1I1,TFF2,HSPA5,CREB3L3,ASNS,HERPUD1,SNTG1,CERK,NPR3,PDK4,SGK1,INHBE,TNS4,DIO1,MYO6
MIRNA	hsa-miR-503-5p	MIRNA:hsa-miR-503-5p	FALSE	0.002277	2.64265	250	74	9	14850	SEC24A,RFK,SRPRA,ATF6,CCNE2,CERK,PSAT1,CHAC1,UGT2B4
MIRNA	hsa-miR-16-5p	MIRNA:hsa-miR-16-5p	FALSE	0.002282	2.64163	1555	74	22	14850	SLC30A1,SEC24A,TMEM135,RFK,SRPRA,HSDL2,IFRD1,MCFD2,SLC1A5,CCNE2,PCK2,SLC7A5,CPT1A,HYOU1,MGAT4A,HSPA5,ASNS,NPR3,PDK4,PSAT1,CHAC1,UGT2B4
MIRNA	hsa-miR-4524a-5p	MIRNA:hsa-miR-4524a-5p	FALSE	0.024098	1.61802	189	74	7	14850	SEC24A,RFK,SRPRA,CCNE2,PSAT1,CHAC1,UGT2B4
MIRNA	hsa-miR-4524b-5p	MIRNA:hsa-miR-4524b-5p	FALSE	0.024098	1.61802	189	74	7	14850	SEC24A,RFK,SRPRA,CCNE2,PSAT1,CHAC1,UGT2B4
MIRNA	hsa-miR-15a-5p	MIRNA:hsa-miR-15a-5p	FALSE	0.026655	1.57422	716	74	13	14850	SEC24A,CCNYL1,TMEM135,RFK,SRPRA,HSDL2,MCFD2,CCNE2,SLC7A5,HYOU1,PSAT1,CHAC1,UGT2B4
CORUM	ARF1-ARL1-PKD2-ARFIP2 complex	CORUM:7483	FALSE	0.008372	2.07719	4	10	2	3383	ARFIP2,ARL1

## Sheet: DownDAVID
Table S2B-3
Category	Term	Count	%	PValue	Genes	List Total	Pop Hits	Pop Total	Fold Enrichment	Bonferroni	Benjamini	FDR
BIOCARTA	h_ahspPathway:Hemoglobin's Chaperone	4	4.16667	8.4847e-05	ALAS2, HBB, HBA1	13	13	1623	38.4142	0.00169557	0.00169694	0.00169694
BIOCARTA	h_slrpPathway:Small Leucine-rich Proteoglycan (SLRP) molecules	2	2.08333	0.0436163	LUM, FMOD	13	6	1623	41.6154	0.590133	0.436163	0.436163
BIOCARTA	h_ghrelinPathway:Ghrelin: Regulation of Food Intake and Energy Homeostasis	2	2.08333	0.0922944	IGFBP5, IGFBP2	13	13	1623	19.2071	0.855822	0.615296	0.615296
GOTERM_BP_DIRECT	GO:0015671~oxygen transport	4	4.16667	4.70749e-05	HBM, HBB, HBA1	88	16	19357	54.9915	0.0367791	0.0275072	0.0271616
GOTERM_BP_DIRECT	GO:0051781~positive regulation of cell division	5	5.20833	6.91136e-05	MDK, PDGFC, PTN, FGFR2	88	49	19357	22.4455	0.0535303	0.0275072	0.0271616
GOTERM_BP_DIRECT	GO:0030185~nitric oxide transport	3	3.125	0.000197945	HBB, HBA1	88	5	19357	131.98	0.145792	0.0472122	0.0466191
GOTERM_BP_DIRECT	GO:0042744~hydrogen peroxide catabolic process	4	4.16667	0.000237247	HBM, HBB, HBA1	88	27	19357	32.5875	0.172107	0.0472122	0.0466191
GOTERM_BP_DIRECT	GO:0007275~multicellular organism development	6	6.25	0.000481225	TMEFF2, EDN3, CDH2, CDH11, MEOX2, FGFR2	88	144	19357	9.16525	0.318287	0.076611	0.0756485
GOTERM_BP_DIRECT	GO:0032330~regulation of chondrocyte differentiation	3	3.125	0.00106975	MDK, SHOX2, MBOAT2	88	11	19357	59.9907	0.573428	0.14192	0.140137
GOTERM_BP_DIRECT	GO:0030198~extracellular matrix organization	6	6.25	0.00144706	POSTN, COL16A1, COL11A1, FBLN1, COL9A3, MATN2	88	184	19357	7.1728	0.684214	0.150071	0.148186
GOTERM_BP_DIRECT	GO:0002690~positive regulation of leukocyte chemotaxis	3	3.125	0.00150825	EDN3, MDK, PTN	88	13	19357	50.7614	0.69925	0.150071	0.148186
GOTERM_BP_DIRECT	GO:0015670~carbon dioxide transport	3	3.125	0.0017545	HBB, HBA1	88	14	19357	47.1356	0.752861	0.155176	0.153226
GOTERM_BP_DIRECT	GO:0048557~embryonic digestive tract morphogenesis	3	3.125	0.00259924	SHOX2, SOX11, FGFR2	88	17	19357	38.8175	0.874027	0.2069	0.2043
GOTERM_BP_DIRECT	GO:0007267~cell-cell signaling	6	6.25	0.00380286	FZD1, EDN3, SEMA3B, FGF13, FGFR2, CCL26	88	230	19357	5.73824	0.951822	0.25827	0.255026
GOTERM_BP_DIRECT	GO:0007417~central nervous system development	5	5.20833	0.00446987	ROBO2, DNER, PDGFC, MAL, S100B	88	148	19357	7.43128	0.971731	0.25827	0.255026
GOTERM_BP_DIRECT	GO:0030199~collagen fibril organization	4	4.16667	0.00468985	COL16A1, LUM, COL11A1, FMOD	88	75	19357	11.7315	0.976291	0.25827	0.255026
GOTERM_BP_DIRECT	GO:0007010~cytoskeleton organization	5	5.20833	0.0047985	FMNL3, MDK, MICAL1, ANK2, PLD2	88	151	19357	7.28364	0.978264	0.25827	0.255026
GOTERM_BP_DIRECT	GO:0098869~cellular oxidant detoxification	4	4.16667	0.0048669	HBM, HBB, HBA1	88	76	19357	11.5772	0.979422	0.25827	0.255026
GOTERM_BP_DIRECT	GO:0055010~ventricular cardiac muscle tissue morphogenesis	3	3.125	0.0056015	COL11A1, TNNI1, FGFR2	88	25	19357	26.3959	0.988568	0.275037	0.271581
GOTERM_BP_DIRECT	GO:0048714~positive regulation of oligodendrocyte differentiation	3	3.125	0.00605066	IL33, MDK, PTN	88	26	19357	25.3807	0.992021	0.275037	0.271581
GOTERM_BP_DIRECT	GO:0007565~female pregnancy	4	4.16667	0.00621942	COL16A1, IGFBP5, PNOC, IGFBP2	88	83	19357	10.6008	0.99303	0.275037	0.271581
GOTERM_BP_DIRECT	GO:0090090~negative regulation of canonical Wnt signaling pathway	5	5.20833	0.00711553	FZD1, CDH2, MDK, IGFBP2, SHISA3	88	169	19357	6.50787	0.996601	0.298103	0.294358
GOTERM_BP_DIRECT	GO:0007165~signal transduction	13	13.5417	0.0104549	IGFBP5, EDN3, PLPPR3, IGFBP2, WNK4, ANK2, OLFM2, MDK, MICAL1, OGN, PNOC, FGF13, CCL26	88	1259	19357	2.27129	0.999767	0.416107	0.410879
GOTERM_BP_DIRECT	GO:0060412~ventricular septum morphogenesis	3	3.125	0.0120094	ROBO2, SOX11, SLIT3	88	37	19357	17.8351	0.999933	0.446522	0.440913
GOTERM_BP_DIRECT	GO:0007155~cell adhesion	8	8.33333	0.0123411	ROBO2, POSTN, EFS, COL16A1, CDH2, CDH11, ICAM3, THBS2	88	554	19357	3.1764	0.999949	0.446522	0.440913
GOTERM_BP_DIRECT	GO:0061364~apoptotic process involved in luteolysis	2	2.08333	0.0134237	ROBO2, SLIT3	88	3	19357	146.644	0.999979	0.464576	0.458739
GOTERM_BP_DIRECT	GO:0032870~cellular response to hormone stimulus	3	3.125	0.0153025	ROBO2, IGFBP2, SLIT3	88	42	19357	15.7119	0.999995	0.507533	0.501157
GOTERM_BP_DIRECT	GO:0042542~response to hydrogen peroxide	3	3.125	0.0160026	HBB, HBA1	88	43	19357	15.3465	0.999997	0.509523	0.503122
GOTERM_BP_DIRECT	GO:0048704~embryonic skeletal system morphogenesis	3	3.125	0.0174432	COL11A1, HOXC4, SOX11	88	45	19357	14.6644	0.999999	0.51693	0.510436
GOTERM_BP_DIRECT	GO:0045429~positive regulation of nitric oxide biosynthetic process	3	3.125	0.0181835	DDAH2, HBB, KLF2	88	46	19357	14.3456	1	0.51693	0.510436
GOTERM_BP_DIRECT	GO:0010942~positive regulation of cell death	3	3.125	0.0181835	HBB, HBA1	88	46	19357	14.3456	1	0.51693	0.510436
GOTERM_BP_DIRECT	GO:0048562~embryonic organ morphogenesis	2	2.08333	0.0222737	HOXC4, FGFR2	88	5	19357	87.9864	1	0.598274	0.590758
GOTERM_BP_DIRECT	GO:0001501~skeletal system development	4	4.16667	0.022548	CDKN1C, CDH11, SHOX2, SOX11	88	134	19357	6.56615	1	0.598274	0.590758
GOTERM_BP_DIRECT	GO:0048755~branching morphogenesis of a nerve	2	2.08333	0.0266692	FGF13, FGFR2	88	6	19357	73.322	1	0.675703	0.667214
GOTERM_BP_DIRECT	GO:0060348~bone development	3	3.125	0.0271639	PDGFC, OGN, FGFR2	88	57	19357	11.5772	1	0.675703	0.667214
GOTERM_BP_DIRECT	GO:0030154~cell differentiation	8	8.33333	0.0346858	HEMGN, TMEFF2, HHEX, MDK, ID4, MAL, SOX11, FLNC	88	686	19357	2.5652	1	0.722558	0.713481
GOTERM_BP_DIRECT	GO:0008284~positive regulation of cell proliferation	7	7.29167	0.0350008	EDN3, PDGFC, ID4, SOX11, PTN, S100B, FGFR2	88	541	19357	2.84614	1	0.722558	0.713481
GOTERM_BP_DIRECT	GO:0043567~regulation of insulin-like growth factor receptor signaling pathway	2	2.08333	0.0354017	IGFBP5, IGFBP2	88	8	19357	54.9915	1	0.722558	0.713481
GOTERM_BP_DIRECT	GO:0002232~leukocyte chemotaxis involved in inflammatory response	2	2.08333	0.0354017	MDK, PTN	88	8	19357	54.9915	1	0.722558	0.713481
GOTERM_BP_DIRECT	GO:0003149~membranous septum morphogenesis	2	2.08333	0.0354017	FZD1, FGFR2	88	8	19357	54.9915	1	0.722558	0.713481
GOTERM_BP_DIRECT	GO:0060022~hard palate development	2	2.08333	0.0354017	FZD1, SOX11	88	8	19357	54.9915	1	0.722558	0.713481
GOTERM_BP_DIRECT	GO:0046887~positive regulation of hormone secretion	2	2.08333	0.0354017	EDN3, SOX11	88	8	19357	54.9915	1	0.722558	0.713481
GOTERM_BP_DIRECT	GO:0007416~synapse assembly	3	3.125	0.0406283	CDH2, DNER, CBLN2	88	71	19357	9.29433	1	0.808503	0.798346
GOTERM_BP_DIRECT	GO:0045944~positive regulation of transcription from RNA polymerase II promoter	11	11.4583	0.0433758	IL33, HHEX, DBP, LUM, ID4, HOXC4, SOX11, MEOX2, FGFR2, KLF2, NFATC4	88	1204	19357	2.00966	1	0.842126	0.831547
GOTERM_BP_DIRECT	GO:2000347~positive regulation of hepatocyte proliferation	2	2.08333	0.0483555	MDK, PTN	88	11	19357	39.9938	1	0.874795	0.863805
GOTERM_BP_DIRECT	GO:0060174~limb bud formation	2	2.08333	0.0483555	SOX11, FGFR2	88	11	19357	39.9938	1	0.874795	0.863805
GOTERM_BP_DIRECT	GO:0060563~neuroepithelial cell differentiation	2	2.08333	0.0483555	CDH2, SOX11	88	11	19357	39.9938	1	0.874795	0.863805
GOTERM_BP_DIRECT	GO:0001503~ossification	3	3.125	0.0526157	COL11A1, CDH11, LRRC17	88	82	19357	8.04753	1	0.926162	0.914527
GOTERM_BP_DIRECT	GO:0007411~axon guidance	4	4.16667	0.0535219	ROBO2, EDN3, SEMA3B, SLIT3	88	189	19357	4.65536	1	0.926162	0.914527
GOTERM_BP_DIRECT	GO:0098609~cell-cell adhesion	4	4.16667	0.0562997	ROBO2, CDH2, CDH11, ICAM3	88	193	19357	4.55888	1	0.953502	0.941523
GOTERM_BP_DIRECT	GO:0007613~memory	3	3.125	0.0584312	PTN, FGF13, S100B	88	87	19357	7.58503	1	0.954221	0.942234
GOTERM_BP_DIRECT	GO:0045667~regulation of osteoblast differentiation	2	2.08333	0.0611373	HEMGN, FGFR2	88	14	19357	31.4237	1	0.954221	0.942234
GOTERM_BP_DIRECT	GO:0045778~positive regulation of ossification	2	2.08333	0.0611373	SOX11, PTN	88	14	19357	31.4237	1	0.954221	0.942234
GOTERM_BP_DIRECT	GO:0051146~striated muscle cell differentiation	2	2.08333	0.0611373	IGFBP5, CDH2	88	14	19357	31.4237	1	0.954221	0.942234
GOTERM_BP_DIRECT	GO:0022010~central nervous system myelination	2	2.08333	0.0653601	ID4, MAL	88	15	19357	29.3288	1	0.986558	0.974164
GOTERM_BP_DIRECT	GO:0000902~cell morphogenesis	3	3.125	0.0656879	CDH2, CDH11, KLF2	88	93	19357	7.09567	1	0.986558	0.974164
GOTERM_BP_DIRECT	GO:0044849~estrous cycle	2	2.08333	0.0695641	MDK, PTN	88	16	19357	27.4957	1	0.988804	0.976381
GOTERM_BP_DIRECT	GO:0010001~glial cell differentiation	2	2.08333	0.0695641	CDH2, DNER	88	16	19357	27.4957	1	0.988804	0.976381
GOTERM_BP_DIRECT	GO:0061053~somite development	2	2.08333	0.0695641	SOX11, MEOX2	88	16	19357	27.4957	1	0.988804	0.976381
GOTERM_BP_DIRECT	GO:0010996~response to auditory stimulus	2	2.08333	0.0737494	MDK, PTN	88	17	19357	25.8783	1	1	0.988679
GOTERM_BP_DIRECT	GO:0000122~negative regulation of transcription from RNA polymerase II promoter	9	9.375	0.0742492	CDKN1C, IL33, HHEX, SHOX2, ID4, SOX11, FGFR2, KLF2, NFATC4	88	983	19357	2.01393	1	1	0.988679
GOTERM_BP_DIRECT	GO:0002063~chondrocyte development	2	2.08333	0.0779161	COL11A1, SHOX2	88	18	19357	24.4407	1	1	0.988679
GOTERM_BP_DIRECT	GO:0014032~neural crest cell development	2	2.08333	0.0861939	CDH2, SOX11	88	20	19357	21.9966	1	1	0.988679
GOTERM_BP_DIRECT	GO:0010976~positive regulation of neuron projection development	3	3.125	0.0973579	FZD1, MDK, PTN	88	117	19357	5.64015	1	1	0.988679
GOTERM_BP_DIRECT	GO:0002053~positive regulation of mesenchymal cell proliferation	2	2.08333	0.0984732	SHOX2, FGFR2	88	23	19357	19.1275	1	1	0.988679
GOTERM_BP_DIRECT	GO:0042246~tissue regeneration	2	2.08333	0.0984732	MDK, PTN	88	23	19357	19.1275	1	1	0.988679
GOTERM_CC_DIRECT	GO:0005576~extracellular region	32	33.3333	1.09465e-09	COL16A1, ITIH2, COL11A1, HBB, FBLN1, PTN, THBS2, MDK, PDGFC, SLIT3, IL33, IGFBP5, EDN3, LUM, IGFBP2, PRSS35, HBA1, S100B, OLFM2, TMEFF2, FNDC1, MFAP2, OGN, PNOC, COL9A3, FGF13, FMOD, ZP2, FGFR2, MATN2	93	2119	20587	3.34294	1.60914e-07	1.60914e-07	1.54346e-07
GOTERM_CC_DIRECT	GO:0005615~extracellular space	26	27.0833	8.77156e-07	COL16A1, COL11A1, LRRC17, SEMA3B, HBB, FBLN1, PTN, C1QTNF3, PDGFC, SLIT3, IL33, POSTN, IGFBP5, EDN3, LUM, IGFBP2, HBA1, S100B, OLFM2, OGN, PI15, COL9A3, FMOD, CBLN2, CCL26	93	1946	20587	2.95761	0.000128934	6.44709e-05	6.18395e-05
GOTERM_CC_DIRECT	GO:0031012~extracellular matrix	10	10.4167	2.40368e-06	POSTN, COL16A1, LUM, COL11A1, OGN, LRRC17, FBLN1, COL9A3, FMOD, MATN2	93	259	20587	8.54693	0.000353279	0.00011778	0.000112973
GOTERM_CC_DIRECT	GO:0031838~haptoglobin-hemoglobin complex	4	4.16667	1.38855e-05	HBM, HBB, HBA1	93	11	20587	80.4966	0.0020391	0.000510293	0.000489464
GOTERM_CC_DIRECT	GO:0005833~hemoglobin complex	4	4.16667	3.03357e-05	HBM, HBB, HBA1	93	14	20587	63.2473	0.00444949	0.00089187	0.000855467
GOTERM_CC_DIRECT	GO:0042383~sarcolemma	5	5.20833	0.00117822	SGCE, CDH2, ANK2, FLNC, FGF13	93	103	20587	10.7459	0.159116	0.0288665	0.0276883
GOTERM_CC_DIRECT	GO:0005788~endoplasmic reticulum lumen	7	7.29167	0.00251218	ITIH2, COL16A1, IGFBP5, CDH2, COL11A1, PDGFC, COL9A3	93	306	20587	5.06392	0.309096	0.0527557	0.0506024
GOTERM_CC_DIRECT	GO:0071682~endocytic vesicle lumen	3	3.125	0.00288485	HBB, HBA1	93	18	20587	36.8943	0.346024	0.053009	0.0508454
GOTERM_CC_DIRECT	GO:0005604~basement membrane	4	4.16667	0.00888894	TMEFF2, FBLN1, COL9A3, THBS2	93	95	20587	9.32066	0.730858	0.145186	0.13926
GOTERM_CC_DIRECT	GO:0005594~collagen type IX trimer	2	2.08333	0.0177572	COL16A1, COL9A3	93	4	20587	110.683	0.928192	0.240519	0.230702
GOTERM_CC_DIRECT	GO:0014704~intercalated disc	3	3.125	0.017998	CDH2, ANK2, FGF13	93	46	20587	14.4369	0.930735	0.240519	0.230702
GOTERM_CC_DIRECT	GO:0072562~blood microparticle	4	4.16667	0.0272654	ITIH2, HBB, HBA1	93	145	20587	6.10664	0.982814	0.334001	0.320368
GOTERM_CC_DIRECT	GO:0070062~extracellular exosome	17	17.7083	0.03628	ROBO2, ITIH2, LUM, IGFBP2, HBB, ICAM3, FBLN1, KRT77, HBA1, AIF1L, C1QTNF3, DDAH2, PDGFC, OGN, CDH11, PI15	93	2219	20587	1.69591	0.995627	0.410243	0.393499
GOTERM_CC_DIRECT	GO:0030425~dendrite	6	6.25	0.0485034	SGCE, SAMD14, DNER, PNOC, FGF13, DBN1	93	443	20587	2.99818	0.99933	0.509286	0.488499
GOTERM_CC_DIRECT	GO:0043202~lysosomal lumen	3	3.125	0.0712666	LUM, OGN, FMOD	93	98	20587	6.7765	0.999981	0.673464	0.645975
GOTERM_CC_DIRECT	GO:0043034~costamere	2	2.08333	0.077486	ANK2, FLNC	93	18	20587	24.5962	0.999993	0.673464	0.645975
GOTERM_CC_DIRECT	GO:0005856~cytoskeleton	6	6.25	0.0778836	SGCE, KRT77, ANK2, FLNC, TCTE1, DBN1	93	509	20587	2.60942	0.999993	0.673464	0.645975
GOTERM_CC_DIRECT	GO:0005796~Golgi lumen	3	3.125	0.0829009	LUM, OGN, FMOD	93	107	20587	6.20651	0.999997	0.677024	0.649391
GOTERM_MF_DIRECT	GO:0005201~extracellular matrix structural constituent	9	9.375	2.72423e-07	POSTN, COL16A1, LUM, COL11A1, MFAP2, FBLN1, COL9A3, THBS2, MATN2	89	139	18913	13.7594	4.82178e-05	4.82189e-05	4.60395e-05
GOTERM_MF_DIRECT	GO:0031720~haptoglobin binding	4	4.16667	1.1408e-05	HBM, HBB, HBA1	89	10	18913	85.0022	0.00201719	0.000673071	0.00064265
GOTERM_MF_DIRECT	GO:0043177~organic acid binding	4	4.16667	1.1408e-05	HBM, HBB, HBA1	89	10	18913	85.0022	0.00201719	0.000673071	0.00064265
GOTERM_MF_DIRECT	GO:0008201~heparin binding	8	8.33333	1.74035e-05	POSTN, MDK, COL11A1, SLIT3, PTN, THBS2, FGFR2	89	175	18913	9.71454	0.00307571	0.000770106	0.000735299
GOTERM_MF_DIRECT	GO:0005344~oxygen transporter activity	4	4.16667	5.21713e-05	HBM, HBB, HBA1	89	16	18913	53.1264	0.00919205	0.00184686	0.00176339
GOTERM_MF_DIRECT	GO:0019825~oxygen binding	4	4.16667	0.000621918	HBM, HBB, HBA1	89	36	18913	23.6117	0.104268	0.0170559	0.016285
GOTERM_MF_DIRECT	GO:0004601~peroxidase activity	4	4.16667	0.000674525	HBM, HBB, HBA1	89	37	18913	22.9736	0.112575	0.0170559	0.016285
GOTERM_MF_DIRECT	GO:0008083~growth factor activity	6	6.25	0.00109723	MDK, PDGFC, OGN, PTN, FGF13	89	167	18913	7.63493	0.176603	0.0242763	0.023179
GOTERM_MF_DIRECT	GO:0030021~extracellular matrix structural constituent conferring compression resistance	3	3.125	0.00246187	LUM, OGN, FMOD	89	16	18913	39.8448	0.353569	0.0448496	0.0428225
GOTERM_MF_DIRECT	GO:0005509~calcium ion binding	11	11.4583	0.00253387	SGCE, CDH2, DNER, CDH11, FBLN1, SLIT3, THBS2, S100B, MYL9, MATN2, AIF1L	89	751	18913	3.1126	0.361775	0.0448496	0.0428225
GOTERM_MF_DIRECT	GO:0051015~actin filament binding	6	6.25	0.00386297	FMNL3, SAMD14, MICAL1, FLNC, DBN1, AIF1L	89	223	18913	5.71764	0.495945	0.0621586	0.0593492
GOTERM_MF_DIRECT	GO:0030020~extracellular matrix structural constituent conferring tensile strength	3	3.125	0.0156037	COL16A1, COL11A1, COL9A3	89	41	18913	15.5492	0.938186	0.230154	0.219752
GOTERM_MF_DIRECT	GO:1904399~heparan sulfate binding	2	2.08333	0.0275982	MDK, COL11A1	89	6	18913	70.8352	0.992942	0.37576	0.358776
GOTERM_MF_DIRECT	GO:0020037~heme binding	4	4.16667	0.0345816	HBM, HBB, HBA1	89	153	18913	5.5557	0.998029	0.414722	0.395978
GOTERM_MF_DIRECT	GO:0031995~insulin-like growth factor II binding	2	2.08333	0.0366292	IGFBP5, IGFBP2	89	8	18913	53.1264	0.998647	0.414722	0.395978
GOTERM_MF_DIRECT	GO:0005178~integrin binding	4	4.16667	0.037489	COL16A1, ICAM3, FBLN1, PTN	89	158	18913	5.37989	0.998844	0.414722	0.395978
GOTERM_MF_DIRECT	GO:0035374~chondroitin sulfate binding	2	2.08333	0.0500204	MDK, PTN	89	11	18913	38.6374	0.999886	0.520801	0.497262
GOTERM_MF_DIRECT	GO:0031994~insulin-like growth factor I binding	2	2.08333	0.0588455	IGFBP5, IGFBP2	89	13	18913	32.6932	0.999978	0.578647	0.552494
INTERPRO	IPR000971:Globin	4	4.16667	4.69032e-05	HBM, HBB, HBA1	93	15	19139	54.8789	0.00998731	0.0018285	0.00172597
INTERPRO	IPR009050:Globin-like	4	4.16667	4.69032e-05	HBM, HBB, HBA1	93	15	19139	54.8789	0.00998731	0.0018285	0.00172597
INTERPRO	IPR012292:Globin, structural domain	4	4.16667	4.69032e-05	HBM, HBB, HBA1	93	15	19139	54.8789	0.00998731	0.0018285	0.00172597
INTERPRO	IPR020089:Pleiotrophin/Midkine heparin-binding growth factor, N-terminal domain	3	3.125	6.83551e-05	MDK, PTN	93	3	19139	205.796	0.014522	0.0018285	0.00172597
INTERPRO	IPR020091:Pleiotrophin/Midkine heparin-binding growth factor, disulphide-rich domain	3	3.125	6.83551e-05	MDK, PTN	93	3	19139	205.796	0.014522	0.0018285	0.00172597
INTERPRO	IPR020092:Pleiotrophin/Midkine heparin-binding growth factor, conserved site	3	3.125	6.83551e-05	MDK, PTN	93	3	19139	205.796	0.014522	0.0018285	0.00172597
INTERPRO	IPR020090:Pleiotrophin/Midkine heparin-binding growth factor, C-terminal domain	3	3.125	6.83551e-05	MDK, PTN	93	3	19139	205.796	0.014522	0.0018285	0.00172597
INTERPRO	IPR000762:Midkine heparin-binding growth factor	3	3.125	6.83551e-05	MDK, PTN	93	3	19139	205.796	0.014522	0.0018285	0.00172597
INTERPRO	IPR002338:Haemoglobin, alpha	3	3.125	0.000226425	HBM, HBA1	93	5	19139	123.477	0.0473049	0.00538387	0.00508197
INTERPRO	IPR009030:Insulin-like growth factor binding protein, N-terminal	6	6.25	0.000557142	IGFBP5, DNER, IGFBP2, FBLN1, SLIT3, MATN2	93	139	19139	8.88327	0.112424	0.0119228	0.0112543
INTERPRO	IPR001791:Laminin G domain	4	4.16667	0.00301743	COL16A1, COL11A1, SLIT3, THBS2	93	60	19139	13.7197	0.476232	0.0587027	0.0554109
INTERPRO	IPR001881:EGF-like calcium-binding	5	5.20833	0.00338794	DNER, FBLN1, SLIT3, THBS2, MATN2	93	128	19139	8.03889	0.51628	0.0604182	0.0570303
INTERPRO	IPR000742:Epidermal growth factor-like domain	6	6.25	0.00635961	TMEFF2, DNER, FBLN1, SLIT3, THBS2, MATN2	93	243	19139	5.08138	0.744697	0.104689	0.0988186
INTERPRO	IPR008160:Collagen triple helix repeat	4	4.16667	0.00748433	C1QTNF3, COL16A1, COL11A1, COL9A3	93	83	19139	9.91787	0.799646	0.114403	0.107988
INTERPRO	IPR001611:Leucine-rich repeat	6	6.25	0.00963563	LUM, OGN, LRRC17, SLIT3, FMOD, TCTE1	93	269	19139	4.59024	0.874069	0.137468	0.12976
INTERPRO	IPR003591:Leucine-rich repeat, typical subtype	5	5.20833	0.0113392	LUM, OGN, LRRC17, SLIT3, FMOD	93	181	19139	5.68496	0.912879	0.151662	0.143158
INTERPRO	IPR000152:EGF-type aspartate/asparagine hydroxylation site	4	4.16667	0.0127616	DNER, FBLN1, SLIT3, MATN2	93	101	19139	8.15032	0.93598	0.160646	0.151638
INTERPRO	IPR002339:Haemoglobin, pi	2	2.08333	0.0143524	HBA1	93	3	19139	137.197	0.954664	0.170634	0.161065
INTERPRO	IPR022321:Insulin-like growth factor-binding protein family 1-6, chordata	2	2.08333	0.0285009	IGFBP5, IGFBP2	93	6	19139	68.5986	0.997946	0.307978	0.290708
INTERPRO	IPR000372:Leucine-rich repeat-containing N-terminal	3	3.125	0.028783	LUM, SLIT3, FMOD	93	55	19139	11.2252	0.998069	0.307978	0.290708
INTERPRO	IPR017891:Insulin-like growth factor binding protein, N-terminal, Cys-rich conserved site	2	2.08333	0.0516368	IGFBP5, IGFBP2	93	11	19139	37.4174	0.999988	0.526203	0.496697
INTERPRO	IPR017970:Homeobox, conserved site	4	4.16667	0.0661318	HHEX, SHOX2, HOXC4, MEOX2	93	193	19139	4.2652	1	0.643282	0.60721
INTERPRO	IPR020479:Homeodomain, metazoa	3	3.125	0.0738214	HHEX, HOXC4, MEOX2	93	93	19139	6.63857	1	0.68686	0.648344
INTERPRO	IPR000716:Thyroglobulin type-1	2	2.08333	0.0786814	IGFBP5, IGFBP2	93	17	19139	24.2113	1	0.701576	0.662235
INTERPRO	IPR018097:EGF-like calcium-binding, conserved site	3	3.125	0.0879411	DNER, FBLN1, SLIT3	93	103	19139	5.99405	1	0.752776	0.710564
INTERPRO	IPR000867:Insulin-like growth factor-binding protein, IGFBP	2	2.08333	0.0919162	IGFBP5, IGFBP2	93	20	19139	20.5796	1	0.756541	0.714118
KEGG_PATHWAY	hsa05144:Malaria	4	4.16667	0.00143008	HBB, HBA1, THBS2	38	50	8205	17.2737	0.118329	0.125847	0.125847
KEGG_PATHWAY	hsa04360:Axon guidance	5	5.20833	0.00873751	ROBO2, SEMA3B, SLIT3, MYL9, NFATC4	38	182	8205	5.9319	0.538041	0.269966	0.269966
KEGG_PATHWAY	hsa05143:African trypanosomiasis	3	3.125	0.0119337	HBB, HBA1	38	37	8205	17.5071	0.652322	0.269966	0.269966
KEGG_PATHWAY	hsa04510:Focal adhesion	5	5.20833	0.0122712	PDGFC, COL9A3, FLNC, THBS2, MYL9	38	201	8205	5.37117	0.662619	0.269966	0.269966
KEGG_PATHWAY	hsa05205:Proteoglycans in cancer	4	4.16667	0.0641977	FZD1, LUM, ANK2, FLNC	38	205	8205	4.21309	0.997088	0.983952	0.983952
KEGG_PATHWAY	hsa05231:Choline metabolism in cancer	3	3.125	0.0718066	SLC44A5, PDGFC, PLD2	38	98	8205	6.60983	0.99858	0.983952	0.983952
KEGG_PATHWAY	hsa04974:Protein digestion and absorption	3	3.125	0.0782689	COL16A1, COL11A1, COL9A3	38	103	8205	6.28896	0.999232	0.983952	0.983952
OMIM_DISEASE	140700~Heinz body anemia	2	2.08333	0.00824243	HBB, HBA1	25	2	5812	232.48	0.425659	0.184081	0.184081
OMIM_DISEASE	603932~Lumbar disc herniation, susceptibility to	2	2.08333	0.00824243	COL11A1, THBS2	25	2	5812	232.48	0.425659	0.184081	0.184081
OMIM_DISEASE	617981~Erythrocytosis 7	2	2.08333	0.00824243	HBA1	25	2	5812	232.48	0.425659	0.184081	0.184081
SMART	SM00193:PTN	3	3.125	0.000115505	MDK, PTN	66	3	10374	157.182	0.00839692	0.00843188	0.00831638
SMART	SM00179:EGF_CA	5	5.20833	0.00838218	DNER, FBLN1, SLIT3, THBS2, MATN2	66	128	10374	6.13991	0.459077	0.218636	0.215641
SMART	SM00210:TSPN	3	3.125	0.00898505	COL16A1, COL11A1, THBS2	66	23	10374	20.502	0.482566	0.218636	0.215641
SMART	SM00369:LRR_TYP	5	5.20833	0.0266051	LUM, OGN, LRRC17, SLIT3, FMOD	66	181	10374	4.34204	0.860331	0.45326	0.447051
SMART	SM00181:EGF	5	5.20833	0.0310452	DNER, FBLN1, SLIT3, THBS2, MATN2	66	190	10374	4.13636	0.899964	0.45326	0.447051
SMART	SM00013:LRRNT	3	3.125	0.0449047	LUM, SLIT3, FMOD	66	54	10374	8.73232	0.965053	0.546341	0.538857
UP_KW_BIOLOGICAL_PROCESS	KW-0561~Oxygen transport	4	4.16667	1.71257e-05	HBM, HBB, HBA1	43	14	11248	74.7375	0.00053076	0.000530897	0.000530897
UP_KW_BIOLOGICAL_PROCESS	KW-0130~Cell adhesion	8	8.33333	0.00202025	ROBO2, POSTN, EFS, COL16A1, CDH2, CDH11, ICAM3, THBS2	43	489	11248	4.27945	0.0607665	0.0313139	0.0313139
UP_KW_BIOLOGICAL_PROCESS	KW-0524~Neurogenesis	5	5.20833	0.0219654	ROBO2, SOX11, SLIT3, FGF13, DBN1	43	288	11248	4.54134	0.49768	0.170859	0.170859
UP_KW_BIOLOGICAL_PROCESS	KW-0221~Differentiation	8	8.33333	0.0220463	HEMGN, ROBO2, HHEX, MDK, SOX11, SLIT3, DBN1, NFATC4	43	766	11248	2.73192	0.498966	0.170859	0.170859
UP_KW_CELLULAR_COMPONENT	KW-0964~Secreted	33	34.375	6.3744e-10	COL16A1, ITIH2, COL11A1, LRRC17, SEMA3B, FBLN1, PTN, C1QTNF3, MDK, PDGFC, SLIT3, IL33, POSTN, IGFBP5, EDN3, LUM, IGFBP2, PRSS35, OLFM2, TMEFF2, FNDC1, MFAP2, OGN, PNOC, PI15, COL9A3, FMOD, ZP2, FGFR2, CBLN2, CCL26, MATN2	84	2133	17662	3.253	1.5936e-08	1.5936e-08	1.5936e-08
UP_KW_CELLULAR_COMPONENT	KW-0272~Extracellular matrix	10	10.4167	5.50529e-06	POSTN, COL16A1, LUM, COL11A1, OGN, MFAP2, FBLN1, COL9A3, FMOD, ZP2	84	274	17662	7.67379	0.000137623	6.88161e-05	6.88161e-05
UP_KW_DISEASE	KW-0360~Hereditary hemolytic anemia	3	3.125	0.0134726	HBB, HBA1	21	41	4570	15.9233	0.277863	0.323342	0.323342
UP_KW_DISEASE	KW-0757~Stickler syndrome	2	2.08333	0.0302549	COL11A1, COL9A3	21	7	4570	62.1769	0.52161	0.363059	0.363059
UP_KW_DISEASE	KW-0225~Disease variant	20	20.8333	0.0809645	CDKN1C, ROBO2, ALAS2, EDN3, COL11A1, PTCH2, WNK4, HBB, SOX11, ANK2, HBA1, HS6ST2, SGCE, CDH2, CDH11, COL9A3, FLNC, FGF13, FGFR2	21	3694	4570	1.17823	0.868182	0.647716	0.647716
UP_KW_DOMAIN	KW-0732~Signal	49	51.0417	1.44546e-08	ROBO2, ALAS2, COL16A1, ITIH2, COL11A1, SEMA3B, LRRC17, ICAM3, HBB, FBLN1, PTN, THBS2, HS6ST2, SGCE, C1QTNF3, CDH2, MDK, DNER, PDGFC, SLIT3, PHLDA1, FZD1, TMEM132C, POSTN, IGFBP5, EDN3, LHFP, LUM, IGFBP2, PRSS35, SOX11, SHISA3, HBA1, OLFM2, TMEFF2, FNDC1, MFAP2, OGN, CDH11, PNOC, PI15, COL9A3, FMOD, ZP2, CBLN2, FGFR2, MATN2, CCL26	80	4357	14500	2.03839	2.45728e-07	2.45728e-07	2.31273e-07
UP_KW_DOMAIN	KW-0245~EGF-like domain	6	6.25	0.0109911	TMEFF2, DNER, FBLN1, SLIT3, THBS2, MATN2	80	246	14500	4.42073	0.171289	0.0876944	0.0825359
UP_KW_DOMAIN	KW-0176~Collagen	4	4.16667	0.0154755	C1QTNF3, COL16A1, COL11A1, COL9A3	80	96	14500	7.55208	0.232902	0.0876944	0.0825359
UP_KW_DOMAIN	KW-0433~Leucine-rich repeat	6	6.25	0.0300175	LUM, OGN, LRRC17, SLIT3, FMOD, TCTE1	80	319	14500	3.40909	0.404357	0.127574	0.12007
UP_KW_LIGAND	KW-0106~Calcium	9	9.375	0.00368702	CDH2, COL11A1, DNER, CDH11, FBLN1, THBS2, S100B, MYL9, AIF1L	21	955	6850	3.07405	0.0433579	0.0434301	0.0434301
UP_KW_LIGAND	KW-0349~Heme	4	4.16667	0.00723835	HBM, HBB, HBA1	21	139	6850	9.38678	0.0834843	0.0434301	0.0434301
UP_KW_LIGAND	KW-0408~Iron	4	4.16667	0.0775739	HBM, HBB, HBA1	21	347	6850	3.76012	0.620528	0.310295	0.310295
UP_KW_MOLECULAR_FUNCTION	KW-9996~Developmental protein	16	16.6667	1.84562e-05	FZD1, HEMGN, ROBO2, SHOX2, SOX11, SHISA3, MEOX2, NFATC4, FMNL3, HHEX, MDK, PDGFC, PI15, HOXC4, SLIT3, DBN1	53	1002	11735	3.53557	0.000719538	0.000359895	0.000332211
UP_KW_MOLECULAR_FUNCTION	KW-0217~Developmental protein	16	16.6667	1.84562e-05	FZD1, HEMGN, ROBO2, SHOX2, SOX11, SHISA3, MEOX2, NFATC4, FMNL3, HHEX, MDK, PDGFC, PI15, HOXC4, SLIT3, DBN1	53	1002	11735	3.53557	0.000719538	0.000359895	0.000332211
UP_KW_MOLECULAR_FUNCTION	KW-0358~Heparin-binding	6	6.25	5.43271e-05	POSTN, MDK, PTN, THBS2, FGFR2	53	93	11735	14.2848	0.00211657	0.000706252	0.000651925
UP_KW_MOLECULAR_FUNCTION	KW-0497~Mitogen	4	4.16667	0.000776826	MDK, PDGFC, PTN	53	41	11735	21.6015	0.0298533	0.00757405	0.00699143
UP_KW_MOLECULAR_FUNCTION	KW-0339~Growth factor	5	5.20833	0.00280295	MDK, PDGFC, OGN, PTN	53	133	11735	8.32388	0.10369	0.021863	0.0201812
UP_KW_MOLECULAR_FUNCTION	KW-0009~Actin-binding	5	5.20833	0.0366932	MICAL1, TNNI1, FLNC, DBN1, AIF1L	53	284	11735	3.89815	0.767287	0.238506	0.220159
UP_KW_MOLECULAR_FUNCTION	KW-0838~Vasoactive	2	2.08333	0.051921	EDN3, HBB	53	12	11735	36.9025	0.874993	0.289274	0.267022
UP_KW_MOLECULAR_FUNCTION	KW-0340~Growth factor binding	2	2.08333	0.0850564	IGFBP5, IGFBP2	53	20	11735	22.1415	0.968784	0.41465	0.382754
UP_KW_PTM	KW-0325~Glycoprotein	42	43.75	0.000132506	ROBO2, SLC44A5, COL16A1, ITIH2, PLPPR3, COL11A1, SEMA3B, HBB, ICAM3, FBLN1, THBS2, HS6ST2, SGCE, C1QTNF3, CDH2, DNER, PDGFC, SLIT3, FZD1, TMEM132C, POSTN, ST6GAL2, IGFBP5, LUM, PTCH2, IGFBP2, PRSS35, HBA1, OLFM2, TMEFF2, FNDC1, MFAP2, OGN, CDH11, PI15, COL9A3, FMOD, ZP2, FGFR2, CBLN2, MATN2	76	4733	14104	1.6468	0.00238243	0.00251762	0.0021201
UP_KW_PTM	KW-0971~Glycation	3	3.125	0.00209532	HBB, HBA1	76	13	14104	42.8259	0.0370515	0.0199055	0.0167626
UP_KW_PTM	KW-0654~Proteoglycan	4	4.16667	0.00343924	TMEFF2, ITIH2, LUM, FMOD	76	57	14104	13.0231	0.0601294	0.0217819	0.0183426
UP_KW_PTM	KW-1015~Disulfide bond	32	33.3333	0.00493596	ROBO2, ITIH2, COL11A1, SEMA3B, ICAM3, FBLN1, PTN, THBS2, MDK, DNER, PDGFC, SLIT3, FZD1, POSTN, ST6GAL2, IGFBP5, EDN3, LUM, IGFBP2, PRSS35, OLFM2, TMEFF2, MFAP2, OGN, PNOC, FMOD, ZP2, FGFR2, CBLN2, CCL26, MATN2	76	3808	14104	1.55949	0.085216	0.0234458	0.0197438
UP_KW_PTM	KW-0165~Cleavage on pair of basic residues	6	6.25	0.0219594	EDN3, CDH2, CDH11, PDGFC, PNOC, ZP2	76	301	14104	3.69925	0.329461	0.0834456	0.0702699
UP_KW_PTM	KW-0765~Sulfation	3	3.125	0.0368944	LUM, MFAP2, FMOD	76	57	14104	9.76731	0.491688	0.116832	0.0983852
UP_KW_PTM	KW-0301~Gamma-carboxyglutamic acid	2	2.08333	0.0915641	POSTN, ITIH2	76	18	14104	20.6199	0.82246	0.223521	0.188228
UP_KW_PTM	KW-0873~Pyrrolidone carboxylic acid	3	3.125	0.0941142	LUM, MFAP2, FMOD	76	97	14104	5.73956	0.83122	0.223521	0.188228
UP_SEQ_FEATURE	DOMAIN:Globin family profile	4	4.16667	4.07235e-05	HBM, HBB, HBA1	95	15	20516	57.5888	0.0175591	0.00540489	0.00518124
UP_SEQ_FEATURE	BINDING:distal binding residue	4	4.16667	4.07235e-05	HBM, HBB, HBA1	95	15	20516	57.5888	0.0175591	0.00540489	0.00518124
UP_SEQ_FEATURE	DOMAIN:Pleiotrophin/Midkine N-terminal	3	3.125	6.21251e-05	MDK, PTN	95	3	20516	215.958	0.0266634	0.00540489	0.00518124
UP_SEQ_FEATURE	SITE:(Microbial infection) Cleavage; by N.americanus apr-2	3	3.125	6.21251e-05	HBB, HBA1	95	3	20516	215.958	0.0266634	0.00540489	0.00518124
UP_SEQ_FEATURE	DOMAIN:Pleiotrophin/Midkine C-terminal	3	3.125	6.21251e-05	MDK, PTN	95	3	20516	215.958	0.0266634	0.00540489	0.00518124
UP_SEQ_FEATURE	BINDING:proximal binding residue	4	4.16667	8.55819e-05	HBM, HBB, HBA1	95	19	20516	45.4648	0.0365452	0.00620469	0.00594794
UP_SEQ_FEATURE	CARBOHYD:N-linked (Glc) (glycation) lysine; alternate	3	3.125	0.000123879	HBB, HBA1	95	4	20516	161.968	0.0524643	0.00769819	0.00737965
UP_SEQ_FEATURE	DOMAIN:Laminin G-like	4	4.16667	0.000419567	COL16A1, COL11A1, SLIT3, THBS2	95	32	20516	26.9947	0.166857	0.020769	0.0199096
UP_SEQ_FEATURE	SITE:Not glycated	3	3.125	0.000429703	HBB, HBA1	95	7	20516	92.5534	0.170524	0.020769	0.0199096
UP_SEQ_FEATURE	CARBOHYD:N-linked (GlcNAc...) asparagine	35	36.4583	0.000671658	ROBO2, SLC44A5, COL16A1, ITIH2, PLPPR3, COL11A1, SEMA3B, ICAM3, FBLN1, THBS2, HS6ST2, SGCE, C1QTNF3, CDH2, DNER, PDGFC, SLIT3, FZD1, TMEM132C, POSTN, ST6GAL2, PTCH2, PRSS35, OLFM2, TMEFF2, FNDC1, OGN, CDH11, PI15, COL9A3, FMOD, ZP2, FGFR2, CBLN2, MATN2	95	4376	20516	1.72727	0.253433	0.0292171	0.0280081
UP_SEQ_FEATURE	DOMAIN:Laminin G	4	4.16667	0.000813894	COL16A1, COL11A1, SLIT3, THBS2	95	40	20516	21.5958	0.298257	0.0321858	0.030854
UP_SEQ_FEATURE	CARBOHYD:N-linked (Glc) (glycation) lysine	3	3.125	0.000912574	HBB, HBA1	95	10	20516	64.7874	0.327767	0.0330808	0.031712
UP_SEQ_FEATURE	DOMAIN:EGF-like 1	5	5.20833	0.00240346	DNER, FBLN1, SLIT3, THBS2, MATN2	95	122	20516	8.85073	0.648928	0.0804236	0.0770957
UP_SEQ_FEATURE	DOMAIN:EGF-like 9	3	3.125	0.00451996	DNER, SLIT3, MATN2	95	22	20516	29.4488	0.860632	0.140442	0.13463
UP_SEQ_FEATURE	DOMAIN:EGF-like 7	3	3.125	0.00628409	DNER, SLIT3, MATN2	95	26	20516	24.9182	0.935572	0.182239	0.174698
UP_SEQ_FEATURE	REPEAT:LRR 5	6	6.25	0.00713531	LUM, OGN, LRRC17, SLIT3, FMOD, TCTE1	95	262	20516	4.9456	0.955621	0.18651	0.178793
UP_SEQ_FEATURE	REPEAT:LRR 4	6	6.25	0.00736152	LUM, OGN, LRRC17, SLIT3, FMOD, TCTE1	95	264	20516	4.90813	0.959809	0.18651	0.178793
UP_SEQ_FEATURE	MOTIF:Cell attachment site	4	4.16667	0.00771767	COL16A1, IGFBP2, COL9A3, THBS2	95	88	20516	9.81627	0.965617	0.18651	0.178793
UP_SEQ_FEATURE	DOMAIN:EGF-like 2	4	4.16667	0.00846037	DNER, SLIT3, THBS2, MATN2	95	91	20516	9.49265	0.975175	0.189387	0.18155
UP_SEQ_FEATURE	REPEAT:LRR 3	6	6.25	0.00895538	LUM, OGN, LRRC17, SLIT3, FMOD, TCTE1	95	277	20516	4.67779	0.980022	0.189387	0.18155
UP_SEQ_FEATURE	PEPTIDE:Hemopressin	2	2.08333	0.00914281	HBA1	95	2	20516	215.958	0.9816	0.189387	0.18155
UP_SEQ_FEATURE	REPEAT:LRR 2	6	6.25	0.0101895	LUM, OGN, LRRC17, SLIT3, FMOD, TCTE1	95	286	20516	4.53059	0.988382	0.198186	0.189986
UP_SEQ_FEATURE	REPEAT:LRR 1	6	6.25	0.0104788	LUM, OGN, LRRC17, SLIT3, FMOD, TCTE1	95	288	20516	4.49912	0.989769	0.198186	0.189986
UP_SEQ_FEATURE	DOMAIN:LRRNT	4	4.16667	0.0115346	LUM, LRRC17, SLIT3, FMOD	95	102	20516	8.46894	0.99357	0.209065	0.200414
UP_SEQ_FEATURE	CARBOHYD:N-linked (GlcNAc...) (keratan sulfate) asparagine	2	2.08333	0.0136832	LUM, FMOD	95	3	20516	143.972	0.997505	0.230654	0.22111
UP_SEQ_FEATURE	DOMAIN:EGF-like 5	3	3.125	0.0137862	DNER, SLIT3, MATN2	95	39	20516	16.6121	0.997615	0.230654	0.22111
UP_SEQ_FEATURE	DOMAIN:EGF-like	5	5.20833	0.0156559	TMEFF2, FBLN1, SLIT3, THBS2, MATN2	95	209	20516	5.16646	0.998955	0.252234	0.241797
UP_SEQ_FEATURE	DOMAIN:EGF-like 6	3	3.125	0.0196424	DNER, SLIT3, MATN2	95	47	20516	13.7845	0.999821	0.305159	0.292532
UP_SEQ_FEATURE	REPEAT:LRR 6	5	5.20833	0.0214253	LUM, OGN, LRRC17, SLIT3, FMOD	95	230	20516	4.69474	0.999919	0.316751	0.303644
UP_SEQ_FEATURE	REGION:Disordered	73	76.0417	0.0218449	CDKN1C, SLC44A5, ROBO2, COL16A1, EXOC3L4, NRK, HBB, MEOX2, HS6ST2, SGCE, C1QTNF3, HHEX, LCNL1, SAMD14, DBP, CDH2, MDK, PHLDA1, POSTN, IGFBP5, EDN3, IGFBP2, SOX11, ANK2, KRT77, SHISA3, TCTE1, OLFM2, TMEFF2, FNDC1, CDH11, MAL, MYL9, ZP2, DBN1, MATN2, HEMGN, ARL14EPL, PLPPR3, COL11A1, ANKRD55, SEMA3B, SHOX2, WNK4, FBLN1, PTN, THBS2, FBXO44, PLD2, EFS, MICAL1, HOXC4, SLIT3, FLNC, FZD1, TMEM132C, PTCH…	95	13638	20516	1.15596	0.999933	0.316751	0.303644
UP_SEQ_FEATURE	COMPBIAS:Basic and acidic residues	36	37.5	0.0253897	HEMGN, ROBO2, SLC44A5, EXOC3L4, COL11A1, ANKRD55, NRK, SHOX2, SEMA3B, WNK4, PTN, THBS2, MEOX2, C1QTNF3, HHEX, SAMD14, DBP, EFS, MDK, MICAL1, PHLDA1, TMEM132C, IGFBP5, EDN3, IGFBP2, PRSS35, SOX11, ANK2, KLF2, FNDC1, MAL, TMCC2, FGF13, ZP2, DBN1	95	5648	20516	1.3765	0.999986	0.347757	0.333367
UP_SEQ_FEATURE	REGION:Nonhelical region 2 (NC2)	2	2.08333	0.027181	COL16A1, COL9A3	95	6	20516	71.986	0.999994	0.347757	0.333367
UP_SEQ_FEATURE	REGION:Nonhelical region 1 (NC1)	2	2.08333	0.027181	COL16A1, COL9A3	95	6	20516	71.986	0.999994	0.347757	0.333367
UP_SEQ_FEATURE	REGION:Nonhelical region 3 (NC3)	2	2.08333	0.027181	COL16A1, COL9A3	95	6	20516	71.986	0.999994	0.347757	0.333367
UP_SEQ_FEATURE	DOMAIN:EGF-like 4	3	3.125	0.0309554	DNER, SLIT3, MATN2	95	60	20516	10.7979	0.999999	0.382312	0.366492
UP_SEQ_FEATURE	REGION:Triple-helical region 3 (COL3)	2	2.08333	0.0316396	COL16A1, COL9A3	95	7	20516	61.7023	0.999999	0.382312	0.366492
UP_SEQ_FEATURE	DOMAIN:Collagen-like 8	2	2.08333	0.0360779	COL16A1, COL11A1	95	8	20516	53.9895	1	0.424159	0.406608
UP_SEQ_FEATURE	DOMAIN:Homeobox	4	4.16667	0.0372751	HHEX, SHOX2, HOXC4, MEOX2	95	160	20516	5.39895	1	0.426702	0.409045
UP_SEQ_FEATURE	DOMAIN:Collagen-like 7	2	2.08333	0.0448943	COL16A1, COL11A1	95	10	20516	43.1916	1	0.498455	0.477829
UP_SEQ_FEATURE	DOMAIN:EGF-like 3	3	3.125	0.0475636	DNER, SLIT3, MATN2	95	76	20516	8.52465	1	0.498455	0.477829
UP_SEQ_FEATURE	COMPBIAS:Pro residues	16	16.6667	0.0483308	CDKN1C, COL16A1, IGFBP5, COL11A1, WNK4, KLF2, NFATC4, FMNL3, EFS, DBP, FNDC1, ID4, HOXC4, COL9A3, PHLDA1, DBN1	95	2065	20516	1.67328	1	0.498455	0.477829
UP_SEQ_FEATURE	DOMAIN:LRRCT 2	2	2.08333	0.0492725	LRRC17, SLIT3	95	11	20516	39.2651	1	0.498455	0.477829
UP_SEQ_FEATURE	DOMAIN:LRRCT 1	2	2.08333	0.0492725	LRRC17, SLIT3	95	11	20516	39.2651	1	0.498455	0.477829
UP_SEQ_FEATURE	DOMAIN:Collagen-like 6	2	2.08333	0.0579695	COL16A1, COL11A1	95	13	20516	33.2243	1	0.573108	0.549393
UP_SEQ_FEATURE	COMPBIAS:Polar residues	40	41.6667	0.0657271	HEMGN, CDKN1C, ROBO2, EXOC3L4, PLPPR3, COL11A1, ANKRD55, NRK, WNK4, THBS2, MEOX2, HS6ST2, PLD2, SGCE, HHEX, SAMD14, DBP, CDH2, MDK, MICAL1, HOXC4, FLNC, PHLDA1, TMEM132C, IGFBP5, PTCH2, SOX11, ANK2, KRT77, TCTE1, KLF2, NFATC4, OLFM2, TMEFF2, FNDC1, MFAP2, TMCC2, FGFR2, DBN1	95	6886	20516	1.25448	1	0.616548	0.591036
UP_SEQ_FEATURE	DOMAIN:Collagen-like 5	2	2.08333	0.0665878	COL16A1, COL11A1	95	15	20516	28.7944	1	0.616548	0.591036
UP_SEQ_FEATURE	REPEAT:LRR 11	3	3.125	0.0666832	LUM, SLIT3, FMOD	95	92	20516	7.04211	1	0.616548	0.591036
UP_SEQ_FEATURE	REPEAT:LRR 7	4	4.16667	0.0681325	LUM, OGN, SLIT3, FMOD	95	205	20516	4.21381	1	0.616548	0.591036
UP_SEQ_FEATURE	REGION:Heparin-binding	2	2.08333	0.0708676	THBS2, FGFR2	95	16	20516	26.9947	1	0.616548	0.591036
UP_SEQ_FEATURE	DOMAIN:Thyroglobulin type-1	2	2.08333	0.0708676	IGFBP5, IGFBP2	95	16	20516	26.9947	1	0.616548	0.591036
UP_SEQ_FEATURE	DOMAIN:Collagen-like 4	2	2.08333	0.0793691	COL16A1, COL11A1	95	18	20516	23.9953	1	0.676972	0.648959
UP_SEQ_FEATURE	DOMAIN:IGFBP N-terminal	2	2.08333	0.0877936	IGFBP5, IGFBP2	95	20	20516	21.5958	1	0.721301	0.691454
UP_SEQ_FEATURE	REPEAT:LRR 10	3	3.125	0.0878827	LUM, SLIT3, FMOD	95	108	20516	5.99883	1	0.721301	0.691454
UP_SEQ_FEATURE	DOMAIN:Collagen-like 3	2	2.08333	0.0961419	COL16A1, COL11A1	95	22	20516	19.6325	1	0.774476	0.742429

## Sheet: DownGProf
Table S2B-4
source	term_name	term_id	highlighted	adjusted_p_value	negative_log10_of_adjusted_p_value	term_size	query_size	intersection_size	effective_domain_size	intersections
GO:MF	extracellular matrix structural constituent	GO:0005201	TRUE	1.34e-08	7.87253	174	92	12	20195	POSTN,FMOD,COL9A3,THBS2,COL11A1,ZP2,MFAP2,COL16A1,LUM,MATN2,OGN,FBLN1
GO:MF	haptoglobin binding	GO:0031720	TRUE	0.006311	2.19992	10	92	3	20195	HBM,HBA1,HBB
GO:MF	heparin binding	GO:0008201	TRUE	0.008376	2.07695	173	92	7	20195	MDK,POSTN,PTN,THBS2,COL11A1,FGFR2,SLIT3
GO:MF	glycosaminoglycan binding	GO:0005539	FALSE	0.009252	2.03376	244	92	8	20195	MDK,POSTN,PTN,THBS2,COL11A1,ITIH2,FGFR2,SLIT3
GO:MF	signaling receptor binding	GO:0005102	TRUE	0.011752	1.9299	1564	92	20	20195	FGF13,MDK,IGFBP2,PNOC,EDN3,CCL26,PTN,IL33,NFATC4,ICAM3,PTCH2,SEMA3B,COL16A1,FZD1,PDGFC,DNER,OGN,FBLN1,S100B,SLIT3
GO:MF	structural molecule activity	GO:0005198	FALSE	0.021548	1.6666	1107	92	16	20195	POSTN,FMOD,COL9A3,THBS2,COL11A1,ZP2,MFAP2,ANK2,MAL,COL16A1,LUM,MATN2,KRT77,OGN,FBLN1,MYL9
GO:MF	oxygen carrier activity	GO:0005344	TRUE	0.023536	1.62827	15	92	3	20195	HBM,HBA1,HBB
GO:BP	anatomical structure morphogenesis	GO:0009653	TRUE	4.98e-07	6.30286	2712	88	35	21110	SHOX2,FGF13,MDK,EDN3,CDKN1C,PTN,HOXC4,SOX11,KLF2,MEOX2,TNNI1,THBS2,CDH2,NRK,COL11A1,ID4,NFATC4,MFAP2,ANK2,FLNC,ROBO2,TMEFF2,WNK4,SEMA3B,IGFBP5,DBN1,FZD1,PDGFC,CDH11,FGFR2,FMNL3,S100B,MYL9,HHEX,SLIT3
GO:BP	developmental process	GO:0032502	FALSE	6.69e-06	5.17485	6489	88	54	21110	HEMGN,ALAS2,C1QTNF3,SHOX2,CBLN2,FGF13,MDK,IGFBP2,POSTN,EDN3,CDKN1C,LRRC17,PTN,HOXC4,COL9A3,SOX11,KLF2,MEOX2,TNNI1,IL33,THBS2,CDH2,NRK,COL11A1,ID4,NFATC4,SAMD14,MFAP2,ANK2,FLNC,PTCH2,MAL,OLFM2,ROBO2,TMEFF2,WNK4,SEMA3B,IGFBP5,DBN1,FZD1,PDGFC,CDH11,FGFR2,DNER,KRT77,OGN,FBLN1,MBOAT2,FMNL3,SGCE,S100B,MYL9,HHEX,SLIT3
GO:BP	system development	GO:0048731	FALSE	7.03e-06	5.15274	3987	88	41	21110	SHOX2,CBLN2,FGF13,MDK,EDN3,CDKN1C,LRRC17,PTN,HOXC4,COL9A3,SOX11,KLF2,MEOX2,TNNI1,IL33,THBS2,CDH2,NRK,COL11A1,ID4,NFATC4,SAMD14,MFAP2,ANK2,MAL,ROBO2,WNK4,SEMA3B,IGFBP5,DBN1,FZD1,PDGFC,CDH11,FGFR2,DNER,OGN,MBOAT2,FMNL3,S100B,HHEX,SLIT3
GO:BP	anatomical structure development	GO:0048856	FALSE	8.02e-06	5.09579	5896	88	51	21110	ALAS2,SHOX2,CBLN2,FGF13,MDK,POSTN,EDN3,CDKN1C,LRRC17,PTN,HOXC4,COL9A3,SOX11,KLF2,MEOX2,TNNI1,IL33,THBS2,CDH2,NRK,COL11A1,ID4,NFATC4,SAMD14,MFAP2,ANK2,FLNC,PTCH2,MAL,OLFM2,ROBO2,TMEFF2,WNK4,SEMA3B,IGFBP5,DBN1,FZD1,PDGFC,CDH11,FGFR2,DNER,KRT77,OGN,FBLN1,MBOAT2,FMNL3,SGCE,S100B,MYL9,HHEX,SLIT3
GO:BP	cellular component morphogenesis	GO:0032989	FALSE	9.46e-06	5.0239	796	88	18	21110	SHOX2,FGF13,MDK,EDN3,PTN,CDH2,NRK,NFATC4,ANK2,FLNC,ROBO2,SEMA3B,DBN1,CDH11,FGFR2,S100B,MYL9,SLIT3
GO:BP	tissue development	GO:0009888	FALSE	1.22e-05	4.91202	2008	88	28	21110	SHOX2,MDK,POSTN,EDN3,CDKN1C,LRRC17,PTN,HOXC4,SOX11,KLF2,MEOX2,TNNI1,CDH2,COL11A1,ID4,NFATC4,PTCH2,ROBO2,TMEFF2,WNK4,SEMA3B,IGFBP5,FZD1,FGFR2,DNER,KRT77,OGN,MBOAT2
GO:BP	animal organ development	GO:0048513	FALSE	2.36e-05	4.62662	3128	88	35	21110	SHOX2,FGF13,MDK,EDN3,CDKN1C,LRRC17,PTN,HOXC4,COL9A3,SOX11,KLF2,MEOX2,TNNI1,CDH2,COL11A1,ID4,NFATC4,MFAP2,ANK2,PTCH2,ROBO2,TMEFF2,WNK4,SEMA3B,IGFBP5,FZD1,PDGFC,CDH11,FGFR2,DNER,KRT77,OGN,MBOAT2,SGCE,SLIT3
GO:BP	muscle structure development	GO:0061061	FALSE	3.22e-05	4.49151	664	88	16	21110	SHOX2,SOX11,MEOX2,TNNI1,CDH2,COL11A1,NFATC4,ANK2,FLNC,OLFM2,IGFBP5,FZD1,FGFR2,DNER,SGCE,MYL9
GO:BP	multicellular organism development	GO:0007275	FALSE	6.4e-05	4.19382	4658	88	43	21110	SHOX2,CBLN2,FGF13,MDK,EDN3,CDKN1C,LRRC17,PTN,HOXC4,COL9A3,SOX11,KLF2,MEOX2,TNNI1,IL33,THBS2,CDH2,NRK,COL11A1,ID4,NFATC4,SAMD14,MFAP2,ANK2,PTCH2,MAL,ROBO2,WNK4,SEMA3B,IGFBP5,DBN1,FZD1,PDGFC,CDH11,FGFR2,DNER,OGN,FBLN1,MBOAT2,FMNL3,S100B,HHEX,SLIT3
GO:BP	cardiac chamber development	GO:0003205	FALSE	8.2e-05	4.0861	168	88	9	21110	SHOX2,SOX11,TNNI1,COL11A1,ANK2,ROBO2,FZD1,FGFR2,SLIT3
GO:BP	cardiac chamber morphogenesis	GO:0003206	FALSE	0.000117	3.9333	124	88	8	21110	SHOX2,SOX11,TNNI1,COL11A1,ROBO2,FZD1,FGFR2,SLIT3
GO:BP	regulation of nervous system development	GO:0051960	FALSE	0.00014	3.85372	461	88	13	21110	SHOX2,CBLN2,FGF13,MDK,PTN,SOX11,IL33,THBS2,ID4,NFATC4,ROBO2,SEMA3B,DBN1
GO:BP	regulation of multicellular organismal process	GO:0051239	FALSE	0.000141	3.84956	3021	88	33	21110	C1QTNF3,SHOX2,CBLN2,FGF13,MDK,IGFBP2,EDN3,CDKN1C,LRRC17,PTN,SOX11,KLF2,MEOX2,TNNI1,IL33,THBS2,ID4,NFATC4,MFAP2,ANK2,PTCH2,ROBO2,WNK4,SEMA3B,IGFBP5,DBN1,LUM,PDGFC,FGFR2,FBLN1,MBOAT2,MYL9,HHEX
GO:BP	cell development	GO:0048468	FALSE	0.000236	3.62719	2763	88	31	21110	ALAS2,SHOX2,FGF13,MDK,EDN3,CDKN1C,LRRC17,PTN,SOX11,KLF2,IL33,CDH2,NRK,COL11A1,ID4,NFATC4,SAMD14,ANK2,FLNC,MAL,ROBO2,SEMA3B,DBN1,FZD1,CDH11,FGFR2,DNER,S100B,MYL9,HHEX,SLIT3
GO:BP	cell projection morphogenesis	GO:0048858	FALSE	0.000257	3.58971	671	88	15	21110	SHOX2,FGF13,MDK,EDN3,PTN,CDH2,NRK,NFATC4,ROBO2,SEMA3B,DBN1,CDH11,FGFR2,S100B,SLIT3
GO:BP	ossification	GO:0001503	FALSE	0.000361	3.44196	415	88	12	21110	HEMGN,SHOX2,MDK,LRRC17,PTN,SOX11,COL11A1,ID4,IGFBP5,FZD1,CDH11,FGFR2
GO:BP	cell part morphogenesis	GO:0032990	FALSE	0.000376	3.42518	691	88	15	21110	SHOX2,FGF13,MDK,EDN3,PTN,CDH2,NRK,NFATC4,ROBO2,SEMA3B,DBN1,CDH11,FGFR2,S100B,SLIT3
GO:BP	positive regulation of nervous system development	GO:0051962	FALSE	0.000707	3.15042	284	88	10	21110	SHOX2,CBLN2,MDK,PTN,SOX11,IL33,THBS2,ID4,ROBO2,DBN1
GO:BP	neurogenesis	GO:0022008	FALSE	0.000772	3.11266	1705	88	23	21110	SHOX2,FGF13,MDK,EDN3,CDKN1C,PTN,SOX11,IL33,CDH2,NRK,ID4,NFATC4,SAMD14,MAL,ROBO2,SEMA3B,DBN1,FZD1,CDH11,FGFR2,DNER,S100B,SLIT3
GO:BP	animal organ morphogenesis	GO:0009887	FALSE	0.00091	3.04116	1076	88	18	21110	SHOX2,MDK,PTN,HOXC4,SOX11,TNNI1,CDH2,COL11A1,ID4,MFAP2,ROBO2,TMEFF2,WNK4,IGFBP5,FZD1,PDGFC,FGFR2,SLIT3
GO:BP	neuron projection morphogenesis	GO:0048812	FALSE	0.001121	2.9503	650	88	14	21110	SHOX2,FGF13,EDN3,PTN,CDH2,NRK,NFATC4,ROBO2,SEMA3B,DBN1,CDH11,FGFR2,S100B,SLIT3
GO:BP	cell morphogenesis	GO:0000902	FALSE	0.001189	2.92499	978	88	17	21110	SHOX2,FGF13,MDK,EDN3,PTN,KLF2,CDH2,NRK,NFATC4,ROBO2,SEMA3B,DBN1,CDH11,FGFR2,FMNL3,S100B,SLIT3
GO:BP	regulation of neurogenesis	GO:0050767	FALSE	0.001196	2.92223	379	88	11	21110	SHOX2,FGF13,MDK,PTN,SOX11,IL33,ID4,NFATC4,ROBO2,SEMA3B,DBN1
GO:BP	generation of neurons	GO:0048699	FALSE	0.001371	2.86289	1488	88	21	21110	SHOX2,FGF13,MDK,EDN3,CDKN1C,PTN,SOX11,CDH2,NRK,ID4,NFATC4,SAMD14,ROBO2,SEMA3B,DBN1,FZD1,CDH11,FGFR2,DNER,S100B,SLIT3
GO:BP	neuron projection development	GO:0031175	FALSE	0.001408	2.85135	990	88	17	21110	SHOX2,FGF13,MDK,EDN3,PTN,CDH2,NRK,NFATC4,SAMD14,ROBO2,SEMA3B,DBN1,FZD1,CDH11,FGFR2,S100B,SLIT3
GO:BP	negative regulation of multicellular organismal process	GO:0051241	FALSE	0.001431	2.84433	1110	88	18	21110	C1QTNF3,FGF13,MDK,LRRC17,PTN,SOX11,KLF2,MEOX2,IL33,THBS2,ID4,NFATC4,ROBO2,WNK4,SEMA3B,IGFBP5,FBLN1,HHEX
GO:BP	plasma membrane bounded cell projection morphogenesis	GO:0120039	FALSE	0.001499	2.82416	666	88	14	21110	SHOX2,FGF13,EDN3,PTN,CDH2,NRK,NFATC4,ROBO2,SEMA3B,DBN1,CDH11,FGFR2,S100B,SLIT3
GO:BP	multicellular organismal process	GO:0032501	FALSE	0.001565	2.80559	7716	88	55	21110	HEMGN,ALAS2,HBB,C1QTNF3,SHOX2,CBLN2,FGF13,MDK,IGFBP2,PNOC,EDN3,CDKN1C,LRRC17,PTN,HOXC4,COL9A3,SOX11,KLF2,MEOX2,TNNI1,IL33,THBS2,RGS16,CDH2,NRK,COL11A1,ID4,NFATC4,ZP2,SAMD14,MFAP2,ANK2,PTCH2,MAL,ROBO2,WNK4,SEMA3B,IGFBP5,COL16A1,DBN1,LUM,FZD1,PDGFC,CDH11,FGFR2,DNER,KRT77,OGN,FBLN1,MBOAT2,FMNL3,S100B,MYL9,HHEX,SLIT3
GO:BP	circulatory system development	GO:0072359	FALSE	0.001694	2.77108	1123	88	18	21110	SHOX2,MDK,SOX11,KLF2,MEOX2,TNNI1,THBS2,CDH2,COL11A1,NFATC4,ANK2,ROBO2,FZD1,CDH11,FGFR2,FMNL3,HHEX,SLIT3
GO:BP	ventricular septum morphogenesis	GO:0060412	FALSE	0.001779	2.74985	41	88	5	21110	SOX11,ROBO2,FZD1,FGFR2,SLIT3
GO:BP	neuron development	GO:0048666	FALSE	0.002213	2.655	1144	88	18	21110	SHOX2,FGF13,MDK,EDN3,CDKN1C,PTN,CDH2,NRK,NFATC4,SAMD14,ROBO2,SEMA3B,DBN1,FZD1,CDH11,FGFR2,S100B,SLIT3
GO:BP	cardiac ventricle development	GO:0003231	FALSE	0.00231	2.63637	126	88	7	21110	SOX11,TNNI1,COL11A1,ROBO2,FZD1,FGFR2,SLIT3
GO:BP	cell morphogenesis involved in neuron differentiation	GO:0048667	FALSE	0.002333	2.63206	590	88	13	21110	SHOX2,FGF13,EDN3,PTN,CDH2,NFATC4,ROBO2,SEMA3B,DBN1,CDH11,FGFR2,S100B,SLIT3
GO:BP	regulation of multicellular organismal development	GO:2000026	FALSE	0.00242	2.6161	1407	88	20	21110	SHOX2,CBLN2,FGF13,MDK,CDKN1C,LRRC17,PTN,SOX11,KLF2,IL33,THBS2,ID4,NFATC4,PTCH2,ROBO2,SEMA3B,DBN1,FGFR2,MBOAT2,HHEX
GO:BP	neuron differentiation	GO:0030182	FALSE	0.002644	2.57777	1415	88	20	21110	SHOX2,FGF13,MDK,EDN3,CDKN1C,PTN,SOX11,CDH2,NRK,ID4,NFATC4,SAMD14,ROBO2,SEMA3B,DBN1,FZD1,CDH11,FGFR2,S100B,SLIT3
GO:BP	cell differentiation	GO:0030154	FALSE	0.002684	2.5712	4318	88	38	21110	HEMGN,ALAS2,C1QTNF3,SHOX2,FGF13,MDK,EDN3,CDKN1C,LRRC17,PTN,SOX11,KLF2,IL33,CDH2,NRK,COL11A1,ID4,NFATC4,SAMD14,ANK2,FLNC,PTCH2,MAL,OLFM2,ROBO2,SEMA3B,IGFBP5,DBN1,FZD1,CDH11,FGFR2,DNER,KRT77,MBOAT2,S100B,MYL9,HHEX,SLIT3
GO:BP	cell-cell signaling	GO:0007267	TRUE	0.002879	2.54074	1696	88	22	21110	C1QTNF3,CBLN2,FGF13,MDK,IGFBP2,PNOC,EDN3,CCL26,SHISA3,PTN,SOX11,CDH2,NFATC4,ANK2,WNK4,SEMA3B,DBN1,FZD1,CDH11,FGFR2,S100B,HHEX
GO:BP	cellular developmental process	GO:0048869	FALSE	0.003134	2.50387	4344	88	38	21110	HEMGN,ALAS2,C1QTNF3,SHOX2,FGF13,MDK,EDN3,CDKN1C,LRRC17,PTN,SOX11,KLF2,IL33,CDH2,NRK,COL11A1,ID4,NFATC4,SAMD14,ANK2,FLNC,PTCH2,MAL,OLFM2,ROBO2,SEMA3B,IGFBP5,DBN1,FZD1,CDH11,FGFR2,DNER,KRT77,MBOAT2,S100B,MYL9,HHEX,SLIT3
GO:BP	axon development	GO:0061564	FALSE	0.003146	2.50226	509	88	12	21110	SHOX2,FGF13,EDN3,PTN,CDH2,ROBO2,SEMA3B,DBN1,CDH11,FGFR2,S100B,SLIT3
GO:BP	regulation of developmental process	GO:0050793	FALSE	0.004038	2.39388	2482	88	27	21110	HEMGN,SHOX2,CBLN2,FGF13,MDK,EDN3,CDKN1C,LRRC17,PTN,SOX11,KLF2,IL33,THBS2,CDH2,ID4,NFATC4,PTCH2,OLFM2,ROBO2,SEMA3B,IGFBP5,DBN1,FZD1,FGFR2,MBOAT2,FMNL3,HHEX
GO:BP	tissue morphogenesis	GO:0048729	FALSE	0.005358	2.27102	636	88	13	21110	SHOX2,MDK,SOX11,TNNI1,COL11A1,ID4,NFATC4,ROBO2,TMEFF2,WNK4,IGFBP5,FZD1,FGFR2
GO:BP	nervous system development	GO:0007399	FALSE	0.006655	2.17688	2547	88	27	21110	SHOX2,CBLN2,FGF13,MDK,EDN3,CDKN1C,PTN,SOX11,IL33,THBS2,CDH2,NRK,ID4,NFATC4,SAMD14,ANK2,MAL,ROBO2,SEMA3B,DBN1,FZD1,PDGFC,CDH11,FGFR2,DNER,S100B,SLIT3
GO:BP	skeletal system development	GO:0001501	FALSE	0.007011	2.15422	550	88	12	21110	SHOX2,MDK,CDKN1C,LRRC17,HOXC4,SOX11,COL11A1,PDGFC,CDH11,FGFR2,OGN,MBOAT2
GO:BP	axonogenesis	GO:0007409	FALSE	0.007864	2.10435	460	88	11	21110	SHOX2,FGF13,EDN3,CDH2,ROBO2,SEMA3B,DBN1,CDH11,FGFR2,S100B,SLIT3
GO:BP	cell morphogenesis involved in differentiation	GO:0000904	FALSE	0.008306	2.08061	662	88	13	21110	SHOX2,FGF13,EDN3,PTN,CDH2,NFATC4,ROBO2,SEMA3B,DBN1,CDH11,FGFR2,S100B,SLIT3
GO:BP	negative regulation of nervous system development	GO:0051961	FALSE	0.00884	2.05357	154	88	7	21110	FGF13,PTN,SOX11,ID4,NFATC4,ROBO2,SEMA3B
GO:BP	oligodendrocyte differentiation	GO:0048709	FALSE	0.009702	2.01314	101	88	6	21110	MDK,PTN,SOX11,IL33,ID4,MAL
GO:BP	neural precursor cell proliferation	GO:0061351	TRUE	0.010043	1.99812	157	88	7	21110	FGF13,MDK,PTN,CDH2,ID4,DBN1,FGFR2
GO:BP	muscle cell differentiation	GO:0042692	FALSE	0.010745	1.9688	384	88	10	21110	SHOX2,CDH2,NFATC4,ANK2,FLNC,OLFM2,IGFBP5,FGFR2,DNER,MYL9
GO:BP	regulation of cell differentiation	GO:0045595	FALSE	0.012706	1.89601	1568	88	20	21110	HEMGN,SHOX2,FGF13,MDK,EDN3,CDKN1C,LRRC17,PTN,SOX11,IL33,ID4,NFATC4,PTCH2,OLFM2,ROBO2,SEMA3B,IGFBP5,DBN1,FGFR2,MBOAT2
GO:BP	cardiac septum development	GO:0003279	FALSE	0.013562	1.86769	107	88	6	21110	SOX11,ANK2,ROBO2,FZD1,FGFR2,SLIT3
GO:BP	positive regulation of neurogenesis	GO:0050769	FALSE	0.014435	1.84057	234	88	8	21110	SHOX2,MDK,PTN,SOX11,IL33,ID4,ROBO2,DBN1
GO:BP	glial cell differentiation	GO:0010001	FALSE	0.014894	1.82699	235	88	8	21110	MDK,PTN,SOX11,IL33,CDH2,ID4,MAL,DNER
GO:BP	actin filament-based process	GO:0030029	TRUE	0.016221	1.78993	817	88	14	21110	FGF13,MDK,CCL26,EFS,MICAL1,NRK,SAMD14,ANK2,FLNC,TMEFF2,DBN1,AIF1L,FMNL3,MYL9
GO:BP	supramolecular fiber organization	GO:0097435	TRUE	0.016678	1.77785	819	88	14	21110	FGF13,FMOD,CCL26,EFS,MICAL1,COL11A1,SAMD14,FLNC,TMEFF2,DBN1,LUM,KRT77,AIF1L,MYL9
GO:BP	signaling	GO:0023052	FALSE	0.018998	1.7213	6493	88	47	21110	C1QTNF3,SHOX2,CBLN2,FGF13,MDK,IGFBP2,POSTN,PNOC,FMOD,EDN3,CDKN1C,CCL26,DDAH2,SHISA3,PTN,EFS,SOX11,KLF2,IL33,RGS16,MICAL1,CDH2,NRK,PLPPR3,NFATC4,SAMD14,ANK2,PLD2,PTCH2,MAL,OLFM2,ROBO2,WNK4,SEMA3B,IGFBP5,COL16A1,DBN1,FZD1,PDGFC,CDH11,FGFR2,DNER,OGN,FBLN1,S100B,HHEX,SLIT3
GO:BP	tube development	GO:0035295	FALSE	0.021477	1.66802	1082	88	16	21110	SHOX2,MDK,SOX11,KLF2,MEOX2,THBS2,CDH2,NFATC4,ROBO2,WNK4,IGFBP5,FZD1,PDGFC,FGFR2,FMNL3,HHEX
GO:BP	cell surface receptor signaling pathway	GO:0007166	FALSE	0.023454	1.62978	2890	88	28	21110	SHOX2,MDK,IGFBP2,POSTN,FMOD,EDN3,CDKN1C,CCL26,SHISA3,PTN,EFS,SOX11,IL33,CDH2,NFATC4,PLD2,PTCH2,MAL,ROBO2,SEMA3B,IGFBP5,COL16A1,FZD1,PDGFC,FGFR2,DNER,HHEX,SLIT3
GO:BP	regulation of cell communication	GO:0010646	FALSE	0.025575	1.59218	3423	88	31	21110	C1QTNF3,SHOX2,CBLN2,MDK,IGFBP2,POSTN,EDN3,CDKN1C,CCL26,SHISA3,PTN,SOX11,KLF2,RGS16,CDH2,NRK,NFATC4,ANK2,PTCH2,MAL,ROBO2,IGFBP5,DBN1,FZD1,PDGFC,CDH11,FGFR2,FBLN1,S100B,HHEX,SLIT3
GO:BP	muscle tissue morphogenesis	GO:0060415	FALSE	0.026128	1.58289	70	88	5	21110	SHOX2,TNNI1,COL11A1,FZD1,FGFR2
GO:BP	cardiac septum morphogenesis	GO:0060411	FALSE	0.026128	1.58289	70	88	5	21110	SOX11,ROBO2,FZD1,FGFR2,SLIT3
GO:BP	branching morphogenesis of a nerve	GO:0048755	FALSE	0.026843	1.57117	11	88	3	21110	SHOX2,FGF13,FGFR2
GO:BP	heart morphogenesis	GO:0003007	FALSE	0.031096	1.50729	260	88	8	21110	SHOX2,SOX11,TNNI1,COL11A1,ROBO2,FZD1,FGFR2,SLIT3
GO:BP	cell communication	GO:0007154	FALSE	0.031344	1.50385	6604	88	47	21110	C1QTNF3,SHOX2,CBLN2,FGF13,MDK,IGFBP2,POSTN,PNOC,FMOD,EDN3,CDKN1C,CCL26,DDAH2,SHISA3,PTN,EFS,SOX11,KLF2,IL33,RGS16,MICAL1,CDH2,NRK,PLPPR3,NFATC4,SAMD14,ANK2,PLD2,PTCH2,MAL,OLFM2,ROBO2,WNK4,SEMA3B,IGFBP5,COL16A1,DBN1,FZD1,PDGFC,CDH11,FGFR2,DNER,OGN,FBLN1,S100B,HHEX,SLIT3
GO:BP	ventricular septum development	GO:0003281	FALSE	0.032109	1.49337	73	88	5	21110	SOX11,ROBO2,FZD1,FGFR2,SLIT3
GO:BP	plasma membrane bounded cell projection organization	GO:0120036	FALSE	0.035123	1.45441	1535	88	19	21110	SHOX2,FGF13,MDK,EDN3,PTN,CDH2,NRK,NFATC4,SAMD14,ROBO2,SEMA3B,DBN1,FZD1,CDH11,FGFR2,AIF1L,FMNL3,S100B,SLIT3
GO:BP	regulation of anatomical structure morphogenesis	GO:0022603	FALSE	0.037452	1.42653	880	88	14	21110	SHOX2,FGF13,MDK,KLF2,THBS2,CDH2,NFATC4,ROBO2,SEMA3B,DBN1,FZD1,FGFR2,FMNL3,HHEX
GO:BP	muscle organ development	GO:0007517	FALSE	0.037584	1.425	351	88	9	21110	SHOX2,SOX11,MEOX2,TNNI1,COL11A1,FZD1,FGFR2,DNER,SGCE
GO:BP	cell junction assembly	GO:0034329	TRUE	0.038069	1.41943	444	88	10	21110	CBLN2,FGF13,THBS2,CDH2,ANK2,ROBO2,COL16A1,FZD1,CDH11,DNER
GO:BP	muscle organ morphogenesis	GO:0048644	FALSE	0.041688	1.37999	77	88	5	21110	SHOX2,TNNI1,COL11A1,FZD1,FGFR2
GO:BP	regulation of neuron projection development	GO:0010975	FALSE	0.041914	1.37764	449	88	10	21110	SHOX2,FGF13,MDK,PTN,CDH2,NFATC4,ROBO2,SEMA3B,DBN1,FZD1
GO:BP	signal transduction	GO:0007165	FALSE	0.04196	1.37717	6034	88	44	21110	C1QTNF3,SHOX2,FGF13,MDK,IGFBP2,POSTN,PNOC,FMOD,EDN3,CDKN1C,CCL26,DDAH2,SHISA3,PTN,EFS,SOX11,KLF2,IL33,RGS16,MICAL1,CDH2,NRK,PLPPR3,NFATC4,SAMD14,ANK2,PLD2,PTCH2,MAL,OLFM2,ROBO2,WNK4,SEMA3B,IGFBP5,COL16A1,FZD1,PDGFC,FGFR2,DNER,OGN,FBLN1,S100B,HHEX,SLIT3
GO:BP	negative regulation of cell development	GO:0010721	FALSE	0.049067	1.30921	277	88	8	21110	FGF13,MDK,LRRC17,PTN,SOX11,ID4,NFATC4,SEMA3B
GO:BP	cell projection organization	GO:0030030	FALSE	0.049467	1.30569	1573	88	19	21110	SHOX2,FGF13,MDK,EDN3,PTN,CDH2,NRK,NFATC4,SAMD14,ROBO2,SEMA3B,DBN1,FZD1,CDH11,FGFR2,AIF1L,FMNL3,S100B,SLIT3
GO:CC	collagen-containing extracellular matrix	GO:0062023	TRUE	4.24e-11	10.3721	430	91	18	22122	MDK,POSTN,FMOD,COL9A3,THBS2,CDH2,COL11A1,ZP2,MFAP2,ITIH2,TMEFF2,SEMA3B,COL16A1,LUM,MATN2,FGFR2,OGN,FBLN1
GO:CC	extracellular matrix	GO:0031012	FALSE	4.24e-10	9.37226	567	91	19	22122	MDK,POSTN,FMOD,LRRC17,COL9A3,THBS2,CDH2,COL11A1,ZP2,MFAP2,ITIH2,TMEFF2,SEMA3B,COL16A1,LUM,MATN2,FGFR2,OGN,FBLN1
GO:CC	external encapsulating structure	GO:0030312	FALSE	4.38e-10	9.35886	568	91	19	22122	MDK,POSTN,FMOD,LRRC17,COL9A3,THBS2,CDH2,COL11A1,ZP2,MFAP2,ITIH2,TMEFF2,SEMA3B,COL16A1,LUM,MATN2,FGFR2,OGN,FBLN1
GO:CC	extracellular region	GO:0005576	TRUE	3.31e-07	6.48034	4236	91	43	22122	HBA1,HBB,C1QTNF3,CBLN2,FGF13,MDK,IGFBP2,POSTN,FNDC1,PNOC,FMOD,PI15,EDN3,CCL26,DDAH2,LRRC17,PTN,COL9A3,IL33,THBS2,COL11A1,ICAM3,ZP2,MFAP2,ITIH2,OLFM2,ROBO2,TMEFF2,SEMA3B,IGFBP5,COL16A1,LUM,MATN2,PDGFC,CDH11,FGFR2,KRT77,OGN,FBLN1,PRSS35,AIF1L,S100B,SLIT3
GO:CC	cell periphery	GO:0071944	FALSE	0.000285	3.54528	6303	91	48	22122	SLC44A5,FGF13,MDK,IGFBP2,POSTN,PNOC,FMOD,LRRC17,PTN,COL9A3,EXOC3L4,EFS,SOX11,THBS2,RGS16,MICAL1,CDH2,COL11A1,PLPPR3,ICAM3,ZP2,MFAP2,ANK2,PLD2,ITIH2,FLNC,PTCH2,MAL,OLFM2,ROBO2,TMEFF2,SEMA3B,COL16A1,DBN1,LUM,FZD1,MATN2,PDGFC,CDH11,FGFR2,DNER,KRT77,OGN,FBLN1,AIF1L,FMNL3,SGCE,MYL9
GO:CC	extracellular space	GO:0005615	FALSE	0.000691	3.16068	3384	91	32	22122	HBA1,HBB,C1QTNF3,CBLN2,IGFBP2,POSTN,FMOD,PI15,EDN3,CCL26,DDAH2,LRRC17,PTN,COL9A3,IL33,COL11A1,ICAM3,ITIH2,OLFM2,ROBO2,SEMA3B,IGFBP5,COL16A1,LUM,PDGFC,CDH11,KRT77,OGN,FBLN1,AIF1L,S100B,SLIT3
GO:CC	haptoglobin-hemoglobin complex	GO:0031838	TRUE	0.003248	2.48838	11	91	3	22122	HBM,HBA1,HBB
GO:CC	banded collagen fibril	GO:0098643	FALSE	0.004318	2.36474	12	91	3	22122	COL11A1,COL16A1,LUM
GO:CC	fibrillar collagen trimer	GO:0005583	FALSE	0.004318	2.36474	12	91	3	22122	COL11A1,COL16A1,LUM
GO:CC	hemoglobin complex	GO:0005833	TRUE	0.005596	2.25209	13	91	3	22122	HBM,HBA1,HBB
GO:CC	collagen trimer	GO:0005581	FALSE	0.012332	1.90897	93	91	5	22122	C1QTNF3,COL9A3,COL11A1,COL16A1,LUM
GO:CC	supramolecular fiber	GO:0099512	TRUE	0.027852	1.55514	1048	91	14	22122	FGF13,TNNI1,MICAL1,COL11A1,MFAP2,ANK2,FLNC,COL16A1,DBN1,LUM,KRT77,FBLN1,AIF1L,MYL9
GO:CC	complex of collagen trimers	GO:0098644	FALSE	0.029337	1.53259	22	91	3	22122	COL11A1,COL16A1,LUM
GO:CC	supramolecular polymer	GO:0099081	FALSE	0.030488	1.51587	1057	91	14	22122	FGF13,TNNI1,MICAL1,COL11A1,MFAP2,ANK2,FLNC,COL16A1,DBN1,LUM,KRT77,FBLN1,AIF1L,MYL9
REAC	Defective ST3GAL3 causes MCT12 and EIEE15	REAC:R-HSA-3656243	FALSE	0.002582	2.58807	8	56	3	10790	FMOD,LUM,OGN
REAC	Defective B4GALT1 causes B4GALT1-CDG (CDG-2d)	REAC:R-HSA-3656244	FALSE	0.002582	2.58807	8	56	3	10790	FMOD,LUM,OGN
REAC	Defective CHST6 causes MCDC1	REAC:R-HSA-3656225	FALSE	0.002582	2.58807	8	56	3	10790	FMOD,LUM,OGN
REAC	Keratan sulfate degradation	REAC:R-HSA-2022857	FALSE	0.012945	1.8879	13	56	3	10790	FMOD,LUM,OGN
REAC	Extracellular matrix organization	REAC:R-HSA-1474244	FALSE	0.047877	1.31988	297	56	8	10790	FMOD,COL9A3,COL11A1,ICAM3,MFAP2,COL16A1,LUM,FBLN1
TF	Factor: PATZ1; motif: SCNCCNCNSCCCCCASCCN	TF:M12648	FALSE	0.002218	2.65406	4243	94	41	20011	HBM,TMEM132C,FGF13,MDK,IGFBP2,TMCC2,EDN3,CDKN1C,HOXC4,EXOC3L4,SOX11,ST6GAL2,KLF2,MICAL1,CDH2,NRK,PLPPR3,NFATC4,ZP2,SAMD14,PLD2,FLNC,MAL,OLFM2,TMEFF2,SEMA3B,IGFBP5,COL16A1,FBXO44,DBN1,YPEL1,PDGFC,CDH11,FGFR2,KRT77,FBLN1,MBOAT2,AIF1L,SGCE,HHEX,SLIT3
TF	Factor: GKLF; motif: NNRRGRRNGNSNNN; match class: 1	TF:M07040_1	FALSE	0.004916	2.30842	8362	94	62	20011	HBM,HBA1,ALAS2,HBB,TMEM132C,SHOX2,FGF13,MDK,IGFBP2,TCTE1,FNDC1,PNOC,FMOD,RNF122,TMCC2,CDKN1C,LRRC17,SHISA3,HOXC4,COL9A3,EXOC3L4,EFS,SOX11,ST6GAL2,TNNI1,THBS2,MICAL1,CDH2,NRK,COL11A1,PLPPR3,ID4,NFATC4,ZP2,SAMD14,PLD2,FLNC,PTCH2,MAL,CCNG2,LHFP,OLFM2,ROBO2,TMEFF2,WNK4,SEMA3B,COL16A1,FBXO44,DBN1,FZD1,DBP,PDGFC,CDH11,FGFR2,DNER,FBLN1,PRSS35,MBOAT2,AIF1L,SGCE,MYL9,SLIT3
TF	Factor: ZGPAT; motif: GRGGCWGNGGNG	TF:M09739	FALSE	0.01729	1.7622	8420	94	61	20011	HBM,HBA1,TMEM132C,SHOX2,CBLN2,MDK,IGFBP2,TCTE1,FNDC1,PNOC,RNF122,TMCC2,ARL14EPL,LCNL1,EDN3,CDKN1C,CCL26,DDAH2,HOXC4,COL9A3,EXOC3L4,SOX11,KLF2,TNNI1,RGS16,MICAL1,NRK,PLPPR3,NFATC4,ZP2,SAMD14,MFAP2,PLD2,FLNC,PTCH2,MAL,CCNG2,LHFP,OLFM2,ROBO2,TMEFF2,WNK4,SEMA3B,IGFBP5,COL16A1,FBXO44,DBN1,YPEL1,FZD1,MATN2,DBP,PDGFC,CDH11,DNER,FBLN1,MBOAT2,AIF1L,FMNL3,S100B,MYL9,SLIT3
TF	Factor: KLF4; motif: NNCCCCACCCNN; match class: 1	TF:M12489_1	FALSE	0.025095	1.60041	1699	94	22	20011	HBM,FGF13,MDK,LCNL1,CDKN1C,DDAH2,HOXC4,ST6GAL2,RGS16,CDH2,PLPPR3,NFATC4,SAMD14,MAL,OLFM2,IGFBP5,FBXO44,DBN1,PDGFC,MBOAT2,MYL9,HHEX
TF	Factor: DB1; motif: GGRRRRGRRGGAGGGGGNGRRR; match class: 1	TF:M10107_1	FALSE	0.034676	1.45997	2737	94	29	20011	HBA1,SHOX2,MDK,CDKN1C,SHISA3,HOXC4,COL9A3,EFS,SOX11,TNNI1,CDH2,NRK,PLPPR3,NFATC4,SAMD14,OLFM2,ROBO2,SEMA3B,IGFBP5,COL16A1,DBN1,FZD1,DBP,PDGFC,FBLN1,PRSS35,MBOAT2,AIF1L,SGCE
HPA	skin 2; extracellular matrix[â‰¥Medium]	HPA:0471432	FALSE	0.013631	1.86547	51	47	4	11006	POSTN,LUM,CDH11,FBLN1
HPA	skin 1; extracellular matrix[â‰¥Low]	HPA:0461431	FALSE	0.025861	1.58735	60	47	4	11006	POSTN,LUM,CDH11,FBLN1
HPA	skin 2; extracellular matrix[â‰¥Low]	HPA:0471431	FALSE	0.042125	1.37546	68	47	4	11006	POSTN,LUM,CDH11,FBLN1
HPA	skin 1; extracellular matrix[High]	HPA:0461433	FALSE	0.043005	1.36648	27	47	3	11006	POSTN,LUM,FBLN1
HPA	skin 2; extracellular matrix[High]	HPA:0471433	FALSE	0.048022	1.31856	28	47	3	11006	POSTN,LUM,FBLN1

## Sheet: AllDAVID
Table S2B-5
Category	Term	Count	%	PValue	Genes	List Total	Pop Hits	Pop Total	Fold Enrichment	Bonferroni	Benjamini	FDR
BIOCARTA	h_ahspPathway:Hemoglobin's Chaperone	4	2.27273	0.000834973	ALAS2, HBB, HBA1	26	13	1623	19.2071	0.037696	0.0384088	0.0384088
BIOCARTA	h_slrpPathway:Small Leucine-rich Proteoglycan (SLRP) molecules	2	1.13636	0.0890667	LUM, FMOD	26	6	1623	20.8077	0.986311	1	1
GOTERM_BP_DIRECT	GO:0030968~endoplasmic reticulum unfolded protein response	6	3.40909	6.84018e-05	CREB3L3, HSPA5, CTH, PARP16, ATF6, HERPUD1	164	51	19357	13.8859	0.0801915	0.0777478	0.0776842
GOTERM_BP_DIRECT	GO:0006986~response to unfolded protein	6	3.40909	0.000127247	DNAJC3, FICD, CREB3L3, EDEM1, CHAC1, HERPUD1	164	58	19357	12.2101	0.144018	0.0777478	0.0776842
GOTERM_BP_DIRECT	GO:0015671~oxygen transport	4	2.27273	0.000302855	HBM, HBB, HBA1	164	16	19357	29.5076	0.309366	0.123363	0.123262
GOTERM_BP_DIRECT	GO:0030185~nitric oxide transport	3	1.70455	0.00069312	HBB, HBA1	164	5	19357	70.8183	0.571424	0.186818	0.186666
GOTERM_BP_DIRECT	GO:0051781~positive regulation of cell division	5	2.84091	0.000764396	MDK, PDGFC, PTN, FGFR2	164	49	19357	12.0439	0.607198	0.186818	0.186666
GOTERM_BP_DIRECT	GO:0042744~hydrogen peroxide catabolic process	4	2.27273	0.00147797	HBM, HBB, HBA1	164	27	19357	17.486	0.835921	0.301012	0.300766
GOTERM_BP_DIRECT	GO:0032330~regulation of chondrocyte differentiation	3	1.70455	0.00368751	MDK, SHOX2, MBOAT2	164	11	19357	32.1901	0.989051	0.643734	0.643207
GOTERM_BP_DIRECT	GO:1990440~positive regulation of transcription from RNA polymerase II promoter in response to endoplasmic reticulum stress	3	1.70455	0.00440062	CREB3L3, HSPA5, ATF6	164	12	19357	29.5076	0.995435	0.666643	0.666098
GOTERM_BP_DIRECT	GO:0002690~positive regulation of leukocyte chemotaxis	3	1.70455	0.00517209	EDN3, MDK, PTN	164	13	19357	27.2378	0.99823	0.666643	0.666098
GOTERM_BP_DIRECT	GO:0001501~skeletal system development	6	3.40909	0.00556189	CDKN1C, CDH11, NPR3, SHOX2, SOX11, INHA	164	134	19357	5.28495	0.998903	0.666643	0.666098
GOTERM_BP_DIRECT	GO:0015670~carbon dioxide transport	3	1.70455	0.00600088	HBB, HBA1	164	14	19357	25.2922	0.999361	0.666643	0.666098
GOTERM_BP_DIRECT	GO:0045047~protein targeting to ER	3	1.70455	0.006886	EDEM1, SRPRA, HERPUD1	164	15	19357	23.6061	0.999785	0.701224	0.700651
GOTERM_BP_DIRECT	GO:0007275~multicellular organism development	6	3.40909	0.00749624	TMEFF2, EDN3, CDH2, CDH11, MEOX2, FGFR2	164	144	19357	4.91794	0.999898	0.704646	0.70407
GOTERM_BP_DIRECT	GO:0048557~embryonic digestive tract morphogenesis	3	1.70455	0.00882125	SHOX2, SOX11, FGFR2	164	17	19357	20.8289	0.99998	0.769969	0.769339
GOTERM_BP_DIRECT	GO:0015804~neutral amino acid transport	3	1.70455	0.0133247	SLC7A5, SLC7A6, SLC1A5	164	21	19357	16.8615	1	1	1
GOTERM_BP_DIRECT	GO:0007267~cell-cell signaling	7	3.97727	0.0133734	FZD1, EDN3, SEMA3B, FGF13, INHA, FGFR2, CCL26	164	230	19357	3.59223	1	1	1
GOTERM_BP_DIRECT	GO:0021589~cerebellum structural organization	2	1.13636	0.016771	DAB1, HSPA5	164	2	19357	118.03	1	1	1
GOTERM_BP_DIRECT	GO:0055010~ventricular cardiac muscle tissue morphogenesis	3	1.70455	0.0186222	COL11A1, TNNI1, FGFR2	164	25	19357	14.1637	1	1	1
GOTERM_BP_DIRECT	GO:0030198~extracellular matrix organization	6	3.40909	0.0198783	POSTN, COL16A1, COL11A1, FBLN1, COL9A3, MATN2	164	184	19357	3.84882	1	1	1
GOTERM_BP_DIRECT	GO:0048714~positive regulation of oligodendrocyte differentiation	3	1.70455	0.0200639	IL33, MDK, PTN	164	26	19357	13.6189	1	1	1
GOTERM_BP_DIRECT	GO:0061364~apoptotic process involved in luteolysis	2	1.13636	0.0250513	ROBO2, SLIT3	164	3	19357	78.687	1	1	1
GOTERM_BP_DIRECT	GO:0033688~regulation of osteoblast proliferation	2	1.13636	0.0250513	NPR3, FGFR2	164	3	19357	78.687	1	1	1
GOTERM_BP_DIRECT	GO:1903894~regulation of IRE1-mediated unfolded protein response	2	1.13636	0.0250513	FICD, HSPA5	164	3	19357	78.687	1	1	1
GOTERM_BP_DIRECT	GO:0030199~collagen fibril organization	4	2.27273	0.0254546	COL16A1, LUM, COL11A1, FMOD	164	75	19357	6.29496	1	1	1
GOTERM_BP_DIRECT	GO:0009058~biosynthetic process	3	1.70455	0.026274	GMPPB, ALAS2, ALDH1L2	164	30	19357	11.803	1	1	1
GOTERM_BP_DIRECT	GO:0098869~cellular oxidant detoxification	4	2.27273	0.0263411	HBM, HBB, HBA1	164	76	19357	6.21213	1	1	1
GOTERM_BP_DIRECT	GO:0030433~ubiquitin-dependent ERAD pathway	4	2.27273	0.0310191	HSPA5, EDEM1, FBXO44, HERPUD1	164	81	19357	5.82867	1	1	1
GOTERM_BP_DIRECT	GO:0048662~negative regulation of smooth muscle cell proliferation	3	1.70455	0.0313737	IGFBP5, NPR3, OGN	164	33	19357	10.73	1	1	1
GOTERM_BP_DIRECT	GO:0007565~female pregnancy	4	2.27273	0.0330044	COL16A1, IGFBP5, PNOC, IGFBP2	164	83	19357	5.68822	1	1	1
GOTERM_BP_DIRECT	GO:0034976~response to endoplasmic reticulum stress	4	2.27273	0.0330044	UFM1, FICD, HYOU1, HERPUD1	164	83	19357	5.68822	1	1	1
GOTERM_BP_DIRECT	GO:0007165~signal transduction	18	10.2273	0.0366015	IGFBP5, EDN3, PLPPR3, REG1A, NPR3, IGFBP2, WNK4, ANK2, OLFM2, MAPKAPK3, MDK, MICAL1, OGN, PNOC, INHA, FGF13, ATF6, CCL26	164	1259	19357	1.68749	1	1	1
GOTERM_BP_DIRECT	GO:0007417~central nervous system development	5	2.84091	0.0366143	ROBO2, DNER, PDGFC, MAL, S100B	164	148	19357	3.98752	1	1	1
GOTERM_BP_DIRECT	GO:0060412~ventricular septum morphogenesis	3	1.70455	0.038722	ROBO2, SOX11, SLIT3	164	37	19357	9.57004	1	1	1
GOTERM_BP_DIRECT	GO:0007010~cytoskeleton organization	5	2.84091	0.038959	FMNL3, MDK, MICAL1, ANK2, PLD2	164	151	19357	3.90829	1	1	1
GOTERM_BP_DIRECT	GO:0048562~embryonic organ morphogenesis	2	1.13636	0.0414047	HOXC4, FGFR2	164	5	19357	47.2122	1	1	1
GOTERM_BP_DIRECT	GO:0032870~cellular response to hormone stimulus	3	1.70455	0.0487207	ROBO2, IGFBP2, SLIT3	164	42	19357	8.43075	1	1	1
GOTERM_BP_DIRECT	GO:0048755~branching morphogenesis of a nerve	2	1.13636	0.0494789	FGF13, FGFR2	164	6	19357	39.3435	1	1	1
GOTERM_BP_DIRECT	GO:0042541~hemoglobin biosynthetic process	2	1.13636	0.0494789	ALAS2, INHA	164	6	19357	39.3435	1	1	1
GOTERM_BP_DIRECT	GO:0042542~response to hydrogen peroxide	3	1.70455	0.0508216	HBB, HBA1	164	43	19357	8.23469	1	1	1
GOTERM_BP_DIRECT	GO:0090090~negative regulation of canonical Wnt signaling pathway	5	2.84091	0.0547699	FZD1, CDH2, MDK, IGFBP2, SHISA3	164	169	19357	3.49203	1	1	1
GOTERM_BP_DIRECT	GO:0048704~embryonic skeletal system morphogenesis	3	1.70455	0.055119	COL11A1, HOXC4, SOX11	164	45	19357	7.8687	1	1	1
GOTERM_BP_DIRECT	GO:0045429~positive regulation of nitric oxide biosynthetic process	3	1.70455	0.0573142	DDAH2, HBB, KLF2	164	46	19357	7.69764	1	1	1
GOTERM_BP_DIRECT	GO:0010942~positive regulation of cell death	3	1.70455	0.0573142	HBB, HBA1	164	46	19357	7.69764	1	1	1
GOTERM_BP_DIRECT	GO:0060022~hard palate development	2	1.13636	0.0654249	FZD1, SOX11	164	8	19357	29.5076	1	1	1
GOTERM_BP_DIRECT	GO:0043567~regulation of insulin-like growth factor receptor signaling pathway	2	1.13636	0.0654249	IGFBP5, IGFBP2	164	8	19357	29.5076	1	1	1
GOTERM_BP_DIRECT	GO:0003149~membranous septum morphogenesis	2	1.13636	0.0654249	FZD1, FGFR2	164	8	19357	29.5076	1	1	1
GOTERM_BP_DIRECT	GO:0002232~leukocyte chemotaxis involved in inflammatory response	2	1.13636	0.0654249	MDK, PTN	164	8	19357	29.5076	1	1	1
GOTERM_BP_DIRECT	GO:0046887~positive regulation of hormone secretion	2	1.13636	0.0654249	EDN3, SOX11	164	8	19357	29.5076	1	1	1
GOTERM_BP_DIRECT	GO:0007162~negative regulation of cell adhesion	3	1.70455	0.0687281	DAB1, MDK, FBLN1	164	51	19357	6.94297	1	1	1
GOTERM_BP_DIRECT	GO:0006874~cellular calcium ion homeostasis	4	2.27273	0.0702909	EDN3, SLC30A1, ANK2, CTRC	164	113	19357	4.17807	1	1	1
GOTERM_BP_DIRECT	GO:0015866~ADP transport	2	1.13636	0.073298	SLC17A9, SLC25A4	164	9	19357	26.229	1	1	1
GOTERM_BP_DIRECT	GO:0006596~polyamine biosynthetic process	2	1.13636	0.073298	AZIN1, SRM	164	9	19357	26.229	1	1	1
GOTERM_BP_DIRECT	GO:0031204~posttranslational protein targeting to membrane, translocation	2	1.13636	0.073298	HSPA5, HYOU1	164	9	19357	26.229	1	1	1
GOTERM_BP_DIRECT	GO:0048671~negative regulation of collateral sprouting	2	1.13636	0.073298	IFRD1, FGF13	164	9	19357	26.229	1	1	1
GOTERM_BP_DIRECT	GO:0010976~positive regulation of neuron projection development	4	2.27273	0.076263	FZD1, HSPA5, MDK, PTN	164	117	19357	4.03523	1	1	1
GOTERM_BP_DIRECT	GO:0006486~protein glycosylation	4	2.27273	0.07779	GMPPB, ST6GAL2, MGAT4A, EXTL3	164	118	19357	4.00103	1	1	1
GOTERM_BP_DIRECT	GO:0000079~regulation of cyclin-dependent protein serine/threonine kinase activity	3	1.70455	0.0783471	CCNE2, CCNG2, CCNYL1	164	55	19357	6.43803	1	1	1
GOTERM_BP_DIRECT	GO:0098609~cell-cell adhesion	5	2.84091	0.0806346	ROBO2, KIRREL2, CDH2, CDH11, ICAM3	164	193	19357	3.05778	1	1	1
GOTERM_BP_DIRECT	GO:0042472~inner ear morphogenesis	3	1.70455	0.0808145	COL11A1, MYO6, FGFR2	164	56	19357	6.32306	1	1	1
GOTERM_BP_DIRECT	GO:1990845~adaptive thermogenesis	2	1.13636	0.0811051	THADA, SLC25A4	164	10	19357	23.6061	1	1	1
GOTERM_BP_DIRECT	GO:0070294~renal sodium ion absorption	2	1.13636	0.0811051	WNK4, SGK1	164	10	19357	23.6061	1	1	1
GOTERM_BP_DIRECT	GO:0015820~leucine transport	2	1.13636	0.0811051	SLC7A5, SLC7A6	164	10	19357	23.6061	1	1	1
GOTERM_BP_DIRECT	GO:0007264~small GTPase mediated signal transduction	4	2.27273	0.0824513	DAB1, ARFIP2, NUCB2, PLD2	164	121	19357	3.90183	1	1	1
GOTERM_BP_DIRECT	GO:0060348~bone development	3	1.70455	0.0833059	PDGFC, OGN, FGFR2	164	57	19357	6.21213	1	1	1
GOTERM_BP_DIRECT	GO:0042149~cellular response to glucose starvation	3	1.70455	0.0858205	SLC7A5, HSPA5, ASNS	164	58	19357	6.10503	1	1	1
GOTERM_BP_DIRECT	GO:0002931~response to ischemia	3	1.70455	0.0858205	CASP9, NPR3, HYOU1	164	58	19357	6.10503	1	1	1
GOTERM_BP_DIRECT	GO:2000347~positive regulation of hepatocyte proliferation	2	1.13636	0.0888469	MDK, PTN	164	11	19357	21.4601	1	1	1
GOTERM_BP_DIRECT	GO:0060563~neuroepithelial cell differentiation	2	1.13636	0.0888469	CDH2, SOX11	164	11	19357	21.4601	1	1	1
GOTERM_BP_DIRECT	GO:0048712~negative regulation of astrocyte differentiation	2	1.13636	0.0888469	DAB1, ID4	164	11	19357	21.4601	1	1	1
GOTERM_BP_DIRECT	GO:0060174~limb bud formation	2	1.13636	0.0888469	SOX11, FGFR2	164	11	19357	21.4601	1	1	1
GOTERM_BP_DIRECT	GO:1901653~cellular response to peptide	2	1.13636	0.0888469	KLF11, KLF2	164	11	19357	21.4601	1	1	1
GOTERM_BP_DIRECT	GO:0034975~protein folding in endoplasmic reticulum	2	1.13636	0.0888469	DNAJC3, HSPA5	164	11	19357	21.4601	1	1	1
GOTERM_BP_DIRECT	GO:0008104~protein localization	4	2.27273	0.0888489	WNK4, ID4, ANK2, TNS4	164	125	19357	3.77698	1	1	1
GOTERM_BP_DIRECT	GO:0007155~cell adhesion	9	5.11364	0.0968589	ROBO2, POSTN, EFS, COL16A1, KIRREL2, CDH2, CDH11, ICAM3, THBS2	164	554	19357	1.91746	1	1	1
GOTERM_BP_DIRECT	GO:0048812~neuron projection morphogenesis	3	1.70455	0.0987245	NRK, SGK1, DBN1	164	63	19357	5.6205	1	1	1
GOTERM_CC_DIRECT	GO:0005576~extracellular region	36	20.4545	6.28535e-05	COL16A1, ITIH2, COL11A1, HBB, FBLN1, PTN, THBS2, MDK, PDGFC, SLIT3, IL33, IGFBP5, EDN3, LUM, IGFBP2, PRSS35, HBA1, S100B, DNAJC3, OLFM2, TMEFF2, FNDC1, MFAP2, OGN, PNOC, COL9A3, HYOU1, FGF13, FMOD, INHA, CTRC, ZP2, FGFR2, MATN2	173	2119	20587	2.02171	0.014043	0.0101266	0.00981152
GOTERM_CC_DIRECT	GO:0031838~haptoglobin-hemoglobin complex	4	2.27273	9.00139e-05	HBM, HBB, HBA1	173	11	20587	43.2727	0.0200503	0.0101266	0.00981152
GOTERM_CC_DIRECT	GO:0005833~hemoglobin complex	4	2.27273	0.000194943	HBM, HBB, HBA1	173	14	20587	34	0.0429182	0.0146207	0.0141658
GOTERM_CC_DIRECT	GO:0005788~endoplasmic reticulum lumen	11	6.25	0.000261344	DNAJC3, ITIH2, COL16A1, IGFBP5, CDH2, HSPA5, COL11A1, MGAT4A, PDGFC, COL9A3, HYOU1	173	306	20587	4.27778	0.0571141	0.0147006	0.0142432
GOTERM_CC_DIRECT	GO:0031012~extracellular matrix	10	5.68182	0.000339965	POSTN, COL16A1, LUM, COL11A1, OGN, LRRC17, FBLN1, COL9A3, FMOD, MATN2	173	259	20587	4.59459	0.0736517	0.0152984	0.0148225
GOTERM_CC_DIRECT	GO:0071682~endocytic vesicle lumen	4	2.27273	0.000426399	HBB, HYOU1, HBA1	173	18	20587	26.4444	0.0914999	0.01599	0.0154925
GOTERM_CC_DIRECT	GO:0005783~endoplasmic reticulum	22	12.5	0.000585656	HSPA5, EDEM1, SEMA3B, SLC30A1, PARP16, PTN, POMGNT2, HERPUD1, DNAJC3, UFM1, SOAT1, CREB3L3, MGAT4A, OGN, MAL, TMCC2, HYOU1, ZP2, ATF6, EXTL3, RNF122, NUCB2	173	1144	20587	2.28846	0.123493	0.0188246	0.018239
GOTERM_CC_DIRECT	GO:0005615~extracellular space	31	17.6136	0.000733462	COL16A1, COL11A1, REG1A, LRRC17, SEMA3B, HBB, FBLN1, PTN, C1QTNF3, PDGFC, SLIT3, IL33, POSTN, IGFBP5, EDN3, LUM, IGFBP2, HBA1, S100B, INHBE, OLFM2, OGN, PI15, TFF2, COL9A3, FMOD, INHA, CBLN2, NUCB2, CCL26	173	1946	20587	1.89568	0.152182	0.0206286	0.0199868
GOTERM_CC_DIRECT	GO:0070062~extracellular exosome	33	18.75	0.00146298	ROBO2, ITIH2, REG1A, NPR3, HBB, ICAM3, FBLN1, SLC1A5, ALDH1L2, C1QTNF3, PDGFC, MYO6, HSPA5, LUM, IGFBP2, KRT77, HBA1, AIF1L, DNAJC3, SLC7A5, DDAH2, PSAT1, CTH, MGAT4A, OGN, CDH11, SRPRA, PI15, HYOU1, GPRC5C, NUCB2, FKBP5	173	2219	20587	1.76972	0.280653	0.0365744	0.0354366
GOTERM_CC_DIRECT	GO:0005789~endoplasmic reticulum membrane	20	11.3636	0.00234992	MCFD2, SEC24A, HSPA5, FICD, EDEM1, DIO1, MBOAT2, PARP16, SHISA3, POMGNT2, HERPUD1, PLD2, SOAT1, CREB3L3, SRPRA, UGT2B4, TMCC2, SGK1, ATF6, EXTL3	173	1108	20587	2.14801	0.411014	0.0528731	0.0512282
GOTERM_CC_DIRECT	GO:0042383~sarcolemma	5	2.84091	0.010963	SGCE, CDH2, ANK2, FLNC, FGF13	173	103	20587	5.7767	0.916282	0.224244	0.217268
GOTERM_CC_DIRECT	GO:0005737~cytoplasm	61	34.6591	0.0180547	CDKN1C, CERK, NRK, MEOX2, ALDH1L2, CASP9, GMPPB, HHEX, SAMD14, CDH2, MDK, RFK, ARFIP2, CHAC1, PHLDA1, DUSP5, SLC30A2, SLC30A1, TCTE1, DNAJC3, ARL4D, OLFM2, CCNE2, MAPKAPK3, CDH11, ACOT1, ETF1, SGK1, MYL9, DBN1, RNF122, FKBP5, RGS16, ARL1, WNK4, FBXO44, EFS, SNTG1, MICAL1, MKNK1, MYO6, FLNC, GAS2L1, DYNC1I1, IL33, HSPA5, HOMER2, S100B, AZIN1, AIF1L, FMNL3, PKIB, UFM1, DAB1, PSAT1, CCNG2, CTH, ID4,…	173	5634	20587	1.28843	0.983418	0.31767	0.307787
GOTERM_CC_DIRECT	GO:0005790~smooth endoplasmic reticulum	3	1.70455	0.0183543	DNAJC3, HSPA5, HYOU1	173	25	20587	14.28	0.984518	0.31767	0.307787
GOTERM_CC_DIRECT	GO:0005925~focal adhesion	9	5.11364	0.027059	FZD1, KLF11, EFS, CDH2, HSPA5, HYOU1, FLNC, TNS4, AIF1L	173	426	20587	2.51408	0.997913	0.434876	0.421347
GOTERM_CC_DIRECT	GO:0005594~collagen type IX trimer	2	1.13636	0.033005	COL16A1, COL9A3	173	4	20587	59.5	0.999475	0.495076	0.479673
GOTERM_CC_DIRECT	GO:0005604~basement membrane	4	2.27273	0.0454029	TMEFF2, FBLN1, COL9A3, THBS2	173	95	20587	5.01053	0.999971	0.638478	0.618614
GOTERM_CC_DIRECT	GO:0016020~membrane	41	23.2955	0.0536483	ROBO2, TMEM185B, SLC44A5, CERK, RGS16, WNK4, SLC1A5, KIAA0040, HERPUD1, C1QTNF3, CREB3L3, SLC17A9, MYO6, FZD1, TMEM132C, CPT1A, HSDL2, KIRREL2, HSPA5, LHFP, EDEM1, DIO1, MBOAT2, ANK2, SLC30A1, PARP16, HBA1, DNAJC3, SLC7A5, TMEFF2, SOAT1, CDH11, SRPRA, MAL, HYOU1, ATF6, SLC25A4, FGFR2, RNF122, FKBP5	173	3739	20587	1.30489	0.999996	0.706694	0.684708
GOTERM_CC_DIRECT	GO:0014704~intercalated disc	3	1.70455	0.0565355	CDH2, ANK2, FGF13	173	46	20587	7.76087	0.999998	0.706694	0.684708
GOTERM_CC_DIRECT	GO:0005856~cytoskeleton	9	5.11364	0.0643645	SGCE, SNTG1, KRT77, ANK2, FLNC, TNS4, GAS2L1, TCTE1, DBN1	173	509	20587	2.10413	1	0.762211	0.738498
GOTERM_CC_DIRECT	GO:0034663~endoplasmic reticulum chaperone complex	2	1.13636	0.0881787	HSPA5, HYOU1	173	11	20587	21.6364	1	0.969933	0.939758
GOTERM_CC_DIRECT	GO:0030176~integral component of endoplasmic reticulum membrane	4	2.27273	0.0905271	FICD, HSPA5, EDEM1, ATF6	173	127	20587	3.74803	1	0.969933	0.939758
GOTERM_MF_DIRECT	GO:0005201~extracellular matrix structural constituent	9	5.11364	2.8971e-05	POSTN, COL16A1, LUM, COL11A1, MFAP2, FBLN1, COL9A3, THBS2, MATN2	165	139	18913	7.42171	0.00983061	0.00835019	0.00817878
GOTERM_MF_DIRECT	GO:0031720~haptoglobin binding	4	2.27273	7.34621e-05	HBM, HBB, HBA1	165	10	18913	45.8497	0.0247403	0.00835019	0.00817878
GOTERM_MF_DIRECT	GO:0043177~organic acid binding	4	2.27273	7.34621e-05	HBM, HBB, HBA1	165	10	18913	45.8497	0.0247403	0.00835019	0.00817878
GOTERM_MF_DIRECT	GO:0008083~growth factor activity	9	5.11364	0.000106162	MDK, PDGFC, OGN, REG1A, PTN, FGF13, INHA, INHBE	165	167	18913	6.17735	0.0355555	0.00905028	0.00886449
GOTERM_MF_DIRECT	GO:0005344~oxygen transporter activity	4	2.27273	0.000329944	HBM, HBB, HBA1	165	16	18913	28.6561	0.106429	0.0225022	0.0220402
GOTERM_MF_DIRECT	GO:0005509~calcium ion binding	17	9.65909	0.000844899	MCFD2, HSPA5, EDEM1, FBLN1, S100B, THBS2, AIF1L, SGCE, CDH2, GNPTAB, DNER, CDH11, EFHD2, SLIT3, MYL9, NUCB2, MATN2	165	751	18913	2.59469	0.250413	0.041301	0.0404532
GOTERM_MF_DIRECT	GO:0008201~heparin binding	8	4.54545	0.000847821	POSTN, MDK, COL11A1, SLIT3, PTN, THBS2, FGFR2	165	175	18913	5.23997	0.25116	0.041301	0.0404532
GOTERM_MF_DIRECT	GO:0051015~actin filament binding	8	4.54545	0.00336678	FMNL3, SAMD14, MICAL1, MYO6, FLNC, GAS2L1, DBN1, AIF1L	165	223	18913	4.11208	0.683366	0.136627	0.133822
GOTERM_MF_DIRECT	GO:0019825~oxygen binding	4	2.27273	0.00370513	HBM, HBB, HBA1	165	36	18913	12.736	0.717985	0.136627	0.133822
GOTERM_MF_DIRECT	GO:0004601~peroxidase activity	4	2.27273	0.00400664	HBM, HBB, HBA1	165	37	18913	12.3918	0.745641	0.136627	0.133822
GOTERM_MF_DIRECT	GO:0030021~extracellular matrix structural constituent conferring compression resistance	3	1.70455	0.00828031	LUM, OGN, FMOD	165	16	18913	21.492	0.941302	0.25669	0.25142
GOTERM_MF_DIRECT	GO:0005515~protein binding	124	70.4545	0.0134906	COL16A1, CERK, ICAM3, ALDH1L2, GNPTAB, CREB3L3, CDH2, PDK4, ARFIP2, CHAC1, TNS4, PHLDA1, POSTN, KIRREL2, IGFBP5, SLC30A2, IGFBP2, ANK2, SLC30A1, KRT77, SHISA3, OLFM2, CCNE2, MAPKAPK3, SOAT1, MAL, ATF6, RNF122, FKBP5, FICD, NPR3, ARL1, WNK4, SLC1A5, THADA, FBXO44, PLD2, SNTG1, MICAL1, MYO6, PDGFC, HOXC4, GAS2L1, PCK2, FZD1, HSPA5, HOMER2, EDEM1, ASNS, PARP16, AZIN1, NFATC4, DAB1, OGN, ID4, HYOU1, …	165	12623	18913	1.12599	0.990261	0.383357	0.375488
GOTERM_MF_DIRECT	GO:0015179~L-amino acid transmembrane transporter activity	3	1.70455	0.0243731	SLC7A5, SLC7A6, SLC1A5	165	28	18913	12.2812	0.999778	0.634057	0.621041
GOTERM_MF_DIRECT	GO:0051787~misfolded protein binding	3	1.70455	0.0260317	DNAJC3, HSPA5, EDEM1	165	29	18913	11.8577	0.999876	0.634057	0.621041
GOTERM_MF_DIRECT	GO:0003779~actin binding	8	4.54545	0.029837	FMNL3, SNTG1, HOMER2, MICAL1, MYO6, TNNI1, TNS4, DBN1	165	342	18913	2.68127	0.999967	0.678294	0.66437
GOTERM_MF_DIRECT	GO:0015171~amino acid transmembrane transporter activity	3	1.70455	0.0491605	SLC7A5, SLC7A6, SLC1A5	165	41	18913	8.38714	1	0.964639	0.944837
GOTERM_MF_DIRECT	GO:0030020~extracellular matrix structural constituent conferring tensile strength	3	1.70455	0.0491605	COL16A1, COL11A1, COL9A3	165	41	18913	8.38714	1	0.964639	0.944837
GOTERM_MF_DIRECT	GO:1904399~heparan sulfate binding	2	1.13636	0.0509194	MDK, COL11A1	165	6	18913	38.2081	1	0.964639	0.944837
GOTERM_MF_DIRECT	GO:0009931~calcium-dependent protein serine/threonine kinase activity	2	1.13636	0.0591517	MAPKAPK3, MKNK1	165	7	18913	32.7498	1	1	0.982353
GOTERM_MF_DIRECT	GO:0042802~identical protein binding	22	12.5	0.0618396	ROBO2, CPT1A, KIRREL2, FICD, SLC30A2, FBLN1, S100B, GNMT, SRM, CASP9, C1QTNF3, CDH2, SOAT1, CREB3L3, PSAT1, CTH, MYO6, ARFIP2, FLNC, ZP2, ATF6, FGFR2	165	1698	18913	1.48512	1	1	0.982353
GOTERM_MF_DIRECT	GO:0031995~insulin-like growth factor II binding	2	1.13636	0.0673131	IGFBP5, IGFBP2	165	8	18913	28.6561	1	1	0.982353
GOTERM_MF_DIRECT	GO:0051087~chaperone binding	4	2.27273	0.0691659	DNAJC3, FICD, HSPA5, HYOU1	165	109	18913	4.20639	1	1	0.982353
GOTERM_MF_DIRECT	GO:0016779~nucleotidyltransferase activity	3	1.70455	0.0723097	GMPPB, FICD, PARP16	165	51	18913	6.7426	1	1	0.982353
GOTERM_MF_DIRECT	GO:0035374~chondroitin sulfate binding	2	1.13636	0.0913775	MDK, PTN	165	11	18913	20.8408	1	1	0.982353
GOTERM_MF_DIRECT	GO:0030170~pyridoxal phosphate binding	3	1.70455	0.0955233	ALAS2, PSAT1, CTH	165	60	18913	5.73121	1	1	0.982353
INTERPRO	IPR020092:Pleiotrophin/Midkine heparin-binding growth factor, conserved site	3	1.70455	0.000236693	MDK, PTN	172	3	19139	111.273	0.0868919	0.014143	0.0139589
INTERPRO	IPR020091:Pleiotrophin/Midkine heparin-binding growth factor, disulphide-rich domain	3	1.70455	0.000236693	MDK, PTN	172	3	19139	111.273	0.0868919	0.014143	0.0139589
INTERPRO	IPR020089:Pleiotrophin/Midkine heparin-binding growth factor, N-terminal domain	3	1.70455	0.000236693	MDK, PTN	172	3	19139	111.273	0.0868919	0.014143	0.0139589
INTERPRO	IPR000762:Midkine heparin-binding growth factor	3	1.70455	0.000236693	MDK, PTN	172	3	19139	111.273	0.0868919	0.014143	0.0139589
INTERPRO	IPR020090:Pleiotrophin/Midkine heparin-binding growth factor, C-terminal domain	3	1.70455	0.000236693	MDK, PTN	172	3	19139	111.273	0.0868919	0.014143	0.0139589
INTERPRO	IPR000971:Globin	4	2.27273	0.000294647	HBM, HBB, HBA1	172	15	19139	29.6729	0.106993	0.014143	0.0139589
INTERPRO	IPR009050:Globin-like	4	2.27273	0.000294647	HBM, HBB, HBA1	172	15	19139	29.6729	0.106993	0.014143	0.0139589
INTERPRO	IPR012292:Globin, structural domain	4	2.27273	0.000294647	HBM, HBB, HBA1	172	15	19139	29.6729	0.106993	0.014143	0.0139589
INTERPRO	IPR002338:Haemoglobin, alpha	3	1.70455	0.000779725	HBM, HBA1	172	5	19139	66.764	0.258834	0.0332683	0.0328351
INTERPRO	IPR009030:Insulin-like growth factor binding protein, N-terminal	6	3.40909	0.00826787	IGFBP5, DNER, IGFBP2, FBLN1, SLIT3, MATN2	172	139	19139	4.80316	0.958748	0.317486	0.313352
INTERPRO	IPR001791:Laminin G domain	4	2.27273	0.0165305	COL16A1, COL11A1, SLIT3, THBS2	172	60	19139	7.41822	0.99834	0.577066	0.569552
INTERPRO	IPR002048:EF-hand domain	7	3.97727	0.0195248	MCFD2, GNPTAB, EFHD2, S100B, MYL9, NUCB2, AIF1L	172	236	19139	3.30048	0.999485	0.624795	0.61666
INTERPRO	IPR002339:Haemoglobin, pi	2	1.13636	0.0265665	HBA1	172	3	19139	74.1822	0.999968	0.766252	0.756274
INTERPRO	IPR001881:EGF-like calcium-binding	5	2.84091	0.0279363	DNER, FBLN1, SLIT3, THBS2, MATN2	172	128	19139	4.34661	0.999981	0.766252	0.756274
INTERPRO	IPR008160:Collagen triple helix repeat	4	2.27273	0.0382965	C1QTNF3, COL16A1, COL11A1, COL9A3	172	83	19139	5.36257	1	0.934756	0.922584
INTERPRO	IPR006671:Cyclin, N-terminal	3	1.70455	0.0389481	CCNE2, CCNG2, CCNYL1	172	35	19139	9.53771	1	0.934756	0.922584
INTERPRO	IPR015422:Pyridoxal phosphate-dependent transferase, major region, subdomain 2	3	1.70455	0.0430962	ALAS2, PSAT1, CTH	172	37	19139	9.02216	1	0.973467	0.960791
INTERPRO	IPR013763:Cyclin-like	3	1.70455	0.0496096	CCNE2, CCNG2, CCNYL1	172	40	19139	8.34549	1	1	0.989556
INTERPRO	IPR022321:Insulin-like growth factor-binding protein family 1-6, chordata	2	1.13636	0.0524313	IGFBP5, IGFBP2	172	6	19139	37.0911	1	1	0.989556
INTERPRO	IPR015421:Pyridoxal phosphate-dependent transferase, major region, subdomain 1	3	1.70455	0.0564524	ALAS2, PSAT1, CTH	172	43	19139	7.76325	1	1	0.989556
INTERPRO	IPR015424:Pyridoxal phosphate-dependent transferase	3	1.70455	0.0611864	ALAS2, PSAT1, CTH	172	45	19139	7.41822	1	1	0.989556
INTERPRO	IPR000152:EGF-type aspartate/asparagine hydroxylation site	4	2.27273	0.0619556	DNER, FBLN1, SLIT3, MATN2	172	101	19139	4.40686	1	1	0.989556
INTERPRO	IPR000742:Epidermal growth factor-like domain	6	3.40909	0.0676952	TMEFF2, DNER, FBLN1, SLIT3, THBS2, MATN2	172	243	19139	2.74749	1	1	0.989556
INTERPRO	IPR003591:Leucine-rich repeat, typical subtype	5	2.84091	0.0792647	LUM, OGN, LRRC17, SLIT3, FMOD	172	181	19139	3.07385	1	1	0.989556
INTERPRO	IPR018247:EF-Hand 1, calcium-binding site	5	2.84091	0.0831677	MCFD2, GNPTAB, S100B, MYL9, NUCB2	172	184	19139	3.02373	1	1	0.989556
INTERPRO	IPR002524:Cation efflux protein	2	1.13636	0.0858578	SLC30A2, SLC30A1	172	10	19139	22.2547	1	1	0.989556
INTERPRO	IPR000372:Leucine-rich repeat-containing N-terminal	3	1.70455	0.0866934	LUM, SLIT3, FMOD	172	55	19139	6.06945	1	1	0.989556
INTERPRO	IPR004827:Basic-leucine zipper domain	3	1.70455	0.0893954	DBP, CREB3L3, ATF6	172	56	19139	5.96107	1	1	0.989556
INTERPRO	IPR001611:Leucine-rich repeat	6	3.40909	0.0939572	LUM, OGN, LRRC17, SLIT3, FMOD, TCTE1	172	269	19139	2.48193	1	1	0.989556
INTERPRO	IPR017891:Insulin-like growth factor binding protein, N-terminal, Cys-rich conserved site	2	1.13636	0.0940296	IGFBP5, IGFBP2	172	11	19139	20.2315	1	1	0.989556
INTERPRO	IPR027469:Cation efflux protein transmembrane domain	2	1.13636	0.0940296	SLC30A2, SLC30A1	172	11	19139	20.2315	1	1	0.989556
INTERPRO	IPR004299:Membrane bound O-acyl transferase, MBOAT	2	1.13636	0.0940296	SOAT1, MBOAT2	172	11	19139	20.2315	1	1	0.989556
KEGG_PATHWAY	hsa00260:Glycine, serine and threonine metabolism	4	2.27273	0.00804323	ALAS2, PSAT1, CTH, GNMT	86	40	8205	9.5407	0.777335	0.785409	0.785409
KEGG_PATHWAY	hsa04141:Protein processing in endoplasmic reticulum	7	3.97727	0.00844526	DNAJC3, SEC24A, HSPA5, EDEM1, HYOU1, ATF6, HERPUD1	86	171	8205	3.90555	0.793507	0.785409	0.785409
KEGG_PATHWAY	hsa05144:Malaria	4	2.27273	0.0148192	HBB, HBA1, THBS2	86	50	8205	7.63256	0.937775	0.833814	0.833814
KEGG_PATHWAY	hsa05215:Prostate cancer	5	2.84091	0.0179315	CASP9, CREB3L3, CCNE2, PDGFC, FGFR2	86	97	8205	4.91789	0.965456	0.833814	0.833814
KEGG_PATHWAY	hsa04151:PI3K-Akt signaling pathway	9	5.11364	0.0297279	CASP9, CREB3L3, CCNE2, PDGFC, COL9A3, THBS2, SGK1, FGFR2, PCK2	86	354	8205	2.4256	0.996351	1	1
KEGG_PATHWAY	hsa04068:FoxO signaling pathway	5	2.84091	0.0466767	HOMER2, CCNG2, SGK1, KLF2, PCK2	86	131	8205	3.64149	0.999862	1	1
KEGG_PATHWAY	hsa05143:African trypanosomiasis	3	1.70455	0.0559172	HBB, HBA1	86	37	8205	7.7357	0.999978	1	1
KEGG_PATHWAY	hsa01240:Biosynthesis of cofactors	5	2.84091	0.0739357	GMPPB, ALAS2, PSAT1, RFK, UGT2B4	86	153	8205	3.11788	0.999999	1	1
KEGG_PATHWAY	hsa04974:Protein digestion and absorption	4	2.27273	0.0909103	COL16A1, COL11A1, COL9A3, SLC1A5	86	103	8205	3.70513	1	1	1
KEGG_PATHWAY	hsa00270:Cysteine and methionine metabolism	3	1.70455	0.0976739	PSAT1, CTH, SRM	86	51	8205	5.61218	1	1	1
OMIM_DISEASE	140700~Heinz body anemia	2	1.13636	0.0178155	HBB, HBA1	53	2	5812	109.66	0.845801	0.617604	0.617604
OMIM_DISEASE	603932~Lumbar disc herniation, susceptibility to	2	1.13636	0.0178155	COL11A1, THBS2	53	2	5812	109.66	0.845801	0.617604	0.617604
OMIM_DISEASE	617981~Erythrocytosis 7	2	1.13636	0.0178155	HBA1	53	2	5812	109.66	0.845801	0.617604	0.617604
SMART	SM00193:PTN	3	1.70455	0.000279782	MDK, PTN	102	3	10374	101.706	0.0292255	0.0296569	0.0296569
SMART	SM00210:TSPN	3	1.70455	0.0207875	COL16A1, COL11A1, THBS2	102	23	10374	13.266	0.892116	1	1
SMART	SM00179:EGF_CA	5	2.84091	0.0361187	DNER, FBLN1, SLIT3, THBS2, MATN2	102	128	10374	3.97289	0.979747	1	1
SMART	SM00385:CYCLIN	3	1.70455	0.0525923	CCNE2, CCNG2, CCNYL1	102	38	10374	8.02941	0.996742	1	1
SMART	SM00338:BRLZ	3	1.70455	0.093969	DBP, CREB3L3, ATF6	102	53	10374	5.75694	0.999971	1	1
SMART	SM00013:LRRNT	3	1.70455	0.0969863	LUM, SLIT3, FMOD	102	54	10374	5.65033	0.99998	1	1
UP_KW_BIOLOGICAL_PROCESS	KW-0834~Unfolded protein response	8	4.54545	4.61885e-08	DNAJC3, FICD, CREB3L3, EDEM1, PARP16, CHAC1, ATF6, HERPUD1	90	44	11248	22.7232	2.81749e-06	2.8175e-06	2.8175e-06
UP_KW_BIOLOGICAL_PROCESS	KW-0561~Oxygen transport	4	2.27273	0.000163661	HBM, HBB, HBA1	90	14	11248	35.7079	0.00993448	0.00499167	0.00499167
UP_KW_BIOLOGICAL_PROCESS	KW-0050~Antiport	4	2.27273	0.0192915	SLC7A6, SLC30A2, SLC30A1, SLC25A4	90	72	11248	6.94321	0.695255	0.312296	0.312296
UP_KW_BIOLOGICAL_PROCESS	KW-0028~Amino-acid biosynthesis	3	1.70455	0.0204784	PSAT1, CTH, ASNS	90	28	11248	13.3905	0.716956	0.312296	0.312296
UP_KW_BIOLOGICAL_PROCESS	KW-0524~Neurogenesis	7	3.97727	0.0264709	ROBO2, DAB1, SOX11, SLIT3, CHAC1, FGF13, DBN1	90	288	11248	3.03765	0.805336	0.322945	0.322945
UP_KW_BIOLOGICAL_PROCESS	KW-0029~Amino-acid transport	3	1.70455	0.0657949	SLC7A5, SLC7A6, SLC1A5	90	53	11248	7.07421	0.984261	0.601492	0.601492
UP_KW_BIOLOGICAL_PROCESS	KW-0620~Polyamine biosynthesis	2	1.13636	0.0690237	AZIN1, SRM	90	9	11248	27.7728	0.987257	0.601492	0.601492
UP_KW_BIOLOGICAL_PROCESS	KW-0130~Cell adhesion	8	4.54545	0.0920405	ROBO2, POSTN, EFS, COL16A1, CDH2, CDH11, ICAM3, THBS2	90	489	11248	2.04463	0.997233	0.701809	0.701809
UP_KW_CELLULAR_COMPONENT	KW-0964~Secreted	39	22.1591	1.12029e-05	COL16A1, ITIH2, COL11A1, REG1A, LRRC17, SEMA3B, FBLN1, PTN, C1QTNF3, MDK, PDGFC, SLIT3, IL33, POSTN, IGFBP5, EDN3, LUM, IGFBP2, PRSS35, INHBE, OLFM2, TMEFF2, FNDC1, MGAT4A, MFAP2, OGN, PNOC, PI15, TFF2, COL9A3, FMOD, INHA, ZP2, FGFR2, CBLN2, NUCB2, CCL26, MATN2	155	2133	17662	2.08344	0.00035843	0.000358492	0.000347289
UP_KW_CELLULAR_COMPONENT	KW-0272~Extracellular matrix	10	5.68182	0.00068223	POSTN, COL16A1, LUM, COL11A1, OGN, MFAP2, FBLN1, COL9A3, FMOD, ZP2	155	274	17662	4.1587	0.0216021	0.0109157	0.0105746
UP_KW_CELLULAR_COMPONENT	KW-0256~Endoplasmic reticulum	24	13.6364	0.00120028	MCFD2, SEC24A, HSPA5, FICD, EDEM1, DIO1, SEMA3B, MBOAT2, PARP16, SHISA3, POMGNT2, HERPUD1, DNAJC3, SOAT1, CREB3L3, SRPRA, UGT2B4, TMCC2, HYOU1, SGK1, ATF6, EXTL3, RNF122, NUCB2	155	1329	17662	2.05776	0.0377028	0.012803	0.0124029
UP_KW_CELLULAR_COMPONENT	KW-0333~Golgi apparatus	15	8.52273	0.040482	POSTN, MCFD2, ST6GAL2, ARL1, SGCE, GNPTAB, MGAT4A, MYO6, ARFIP2, CHAC1, ATF6, EXTL3, RNF122, FGFR2, NUCB2	155	958	17662	1.78416	0.733498	0.323856	0.313735
UP_KW_DISEASE	KW-0225~Disease variant	44	25	0.0149112	CDKN1C, ROBO2, ALAS2, MCFD2, COL11A1, NPR3, WNK4, HBB, HS6ST2, SGCE, GMPPB, CREB3L3, SLC17A9, CDH2, GNPTAB, MYO6, FLNC, EXTL3, KLF11, CPT1A, EDN3, SLC30A2, HOMER2, PTCH2, DIO1, ASNS, SOX11, ANK2, HBA1, POMGNT2, GNMT, UFM1, MAPKAPK3, PSAT1, CTH, CDH11, COL9A3, HYOU1, FGF13, CTRC, ATF6, SLC25A4, FGFR2	47	3694	4570	1.15817	0.408931	0.521892	0.521892
UP_KW_DISEASE	KW-0209~Deafness	7	3.97727	0.0571688	DNAJC3, EDN3, HOMER2, COL11A1, CDH11, MYO6, COL9A3	47	277	4570	2.45718	0.872594	0.524093	0.524093
UP_KW_DISEASE	KW-0360~Hereditary hemolytic anemia	3	1.70455	0.0634327	HBB, HBA1	47	41	4570	7.11469	0.899106	0.524093	0.524093
UP_KW_DISEASE	KW-0757~Stickler syndrome	2	1.13636	0.0684108	COL11A1, COL9A3	47	7	4570	27.7812	0.916275	0.524093	0.524093
UP_KW_DISEASE	KW-0122~Cardiomyopathy	4	2.27273	0.0748704	CDH2, MYO6, FLNC, SLC25A4	47	98	4570	3.96874	0.934372	0.524093	0.524093
UP_KW_DOMAIN	KW-0732~Signal	66	37.5	6.6976e-07	ROBO2, MCFD2, ALAS2, COL16A1, REG1A, ICAM3, HBB, HS6ST2, SGCE, C1QTNF3, CDH2, MDK, DNER, TNS4, PHLDA1, POSTN, KIRREL2, IGFBP5, EDN3, IGFBP2, SOX11, SLC30A1, SHISA3, HBA1, POMGNT2, DNAJC3, OLFM2, TMEFF2, FNDC1, CDH11, UGT2B4, TFF2, GPRC5C, ZP2, MATN2, ITIH2, COL11A1, NPR3, SEMA3B, LRRC17, FBLN1, PTN, THBS2, PDGFC, SLIT3, FZD1, TMEM132C, HSPA5, LHFP, LUM, PRSS35, INHBE, MFAP2, OGN, PNOC, PI15, COL9…	129	4357	14500	1.70269	1.40649e-05	1.4065e-05	1.4065e-05
UP_KW_DOMAIN	KW-0735~Signal-anchor	10	5.68182	0.0217871	ST6GAL2, FICD, GNPTAB, CREB3L3, MGAT4A, EDEM1, POMGNT2, EXTL3, ATF6, HS6ST2	129	464	14500	2.42248	0.370347	0.228764	0.228764
UP_KW_DOMAIN	KW-0176~Collagen	4	2.27273	0.0531075	C1QTNF3, COL16A1, COL11A1, COL9A3	129	96	14500	4.68346	0.682083	0.351485	0.351485
UP_KW_DOMAIN	KW-0245~EGF-like domain	6	3.40909	0.0669495	TMEFF2, DNER, FBLN1, SLIT3, THBS2, MATN2	129	246	14500	2.74154	0.76665	0.351485	0.351485
UP_KW_LIGAND	KW-0670~Pyruvate	3	1.70455	0.00825219	PDK4, HBB, PCK2	57	17	6850	21.2074	0.16665	0.181548	0.181548
UP_KW_LIGAND	KW-0106~Calcium	15	8.52273	0.0190032	MCFD2, CERK, COL11A1, EDEM1, FBLN1, S100B, THBS2, AIF1L, CDH2, GNPTAB, DNER, CDH11, EFHD2, MYL9, NUCB2	57	955	6850	1.88757	0.344327	0.209035	0.209035
UP_KW_LIGAND	KW-0663~Pyridoxal phosphate	3	1.70455	0.0884843	ALAS2, PSAT1, CTH	57	61	6850	5.91027	0.86974	0.574239	0.574239
UP_KW_MOLECULAR_FUNCTION	KW-0339~Growth factor	7	3.97727	0.00134239	MDK, PDGFC, OGN, PTN, INHA, INHBE	108	133	11735	5.71881	0.0799105	0.0489395	0.0465714
UP_KW_MOLECULAR_FUNCTION	KW-0358~Heparin-binding	6	3.40909	0.00157869	POSTN, MDK, PTN, THBS2, FGFR2	108	93	11735	7.01016	0.0933114	0.0489395	0.0465714
UP_KW_MOLECULAR_FUNCTION	KW-0497~Mitogen	4	2.27273	0.00610946	MDK, PDGFC, PTN	108	41	11735	10.6007	0.316103	0.111224	0.105842
UP_KW_MOLECULAR_FUNCTION	KW-0217~Developmental protein	18	10.2273	0.00896968	FZD1, HEMGN, ROBO2, SHOX2, IFRD1, SOX11, SHISA3, MEOX2, NFATC4, FMNL3, HHEX, DAB1, MDK, PDGFC, PI15, HOXC4, SLIT3, DBN1	108	1002	11735	1.95193	0.428007	0.111224	0.105842
UP_KW_MOLECULAR_FUNCTION	KW-9996~Developmental protein	18	10.2273	0.00896968	FZD1, HEMGN, ROBO2, SHOX2, IFRD1, SOX11, SHISA3, MEOX2, NFATC4, FMNL3, HHEX, DAB1, MDK, PDGFC, PI15, HOXC4, SLIT3, DBN1	108	1002	11735	1.95193	0.428007	0.111224	0.105842
UP_KW_MOLECULAR_FUNCTION	KW-0009~Actin-binding	8	4.54545	0.0150842	SNTG1, MICAL1, MYO6, TNNI1, FLNC, TNS4, DBN1, AIF1L	108	284	11735	3.06077	0.610287	0.15587	0.148328
UP_KW_MOLECULAR_FUNCTION	KW-0808~Transferase	28	15.9091	0.0261759	CDKN1C, ALAS2, CERK, FICD, NRK, WNK4, HS6ST2, SRM, GMPPB, GNPTAB, RFK, MKNK1, PDK4, EXTL3, PCK2, CPT1A, ST6GAL2, MBOAT2, PARP16, POMGNT2, GNMT, SOAT1, MAPKAPK3, PSAT1, MGAT4A, UGT2B4, SGK1, FGFR2	108	2046	11735	1.487	0.806895	0.231843	0.220625
UP_KW_MOLECULAR_FUNCTION	KW-0195~Cyclin	3	1.70455	0.0560062	CCNE2, CCNG2, CCNYL1	108	42	11735	7.76124	0.97194	0.434048	0.413045
UP_KW_MOLECULAR_FUNCTION	KW-0328~Glycosyltransferase	6	3.40909	0.0636364	ST6GAL2, MGAT4A, UGT2B4, PARP16, POMGNT2, EXTL3	108	235	11735	2.77423	0.983035	0.438384	0.417172
UP_KW_PTM	KW-0971~Glycation	3	1.70455	0.00690787	HBB, HBA1	139	13	14104	23.4156	0.141442	0.0730608	0.0667077
UP_KW_PTM	KW-0325~Glycoprotein	61	34.6591	0.00932658	SLC44A5, ROBO2, COL16A1, REG1A, ICAM3, HBB, HS6ST2, SGCE, C1QTNF3, GNPTAB, CREB3L3, CDH2, DNER, POSTN, ST6GAL2, KIRREL2, IGFBP5, IGFBP2, SLC30A1, HBA1, POMGNT2, OLFM2, TMEFF2, FNDC1, CDH11, UGT2B4, ATF6, GPRC5C, ZP2, MATN2, ITIH2, FICD, PLPPR3, COL11A1, NPR3, SEMA3B, FBLN1, SLC1A5, THBS2, PDGFC, SLIT3, EXTL3, FZD1, TMEM132C, LUM, EDEM1, PTCH2, PRSS35, INHBE, MGAT4A, MFAP2, OGN, PI15, COL9A3, HYOU…	139	4733	14104	1.30774	0.186287	0.0730608	0.0667077
UP_KW_PTM	KW-0165~Cleavage on pair of basic residues	9	5.11364	0.00952967	EDN3, CDH2, CDH11, PDGFC, PNOC, INHA, ZP2, NUCB2, INHBE	139	301	14104	3.03392	0.189949	0.0730608	0.0667077
UP_KW_PTM	KW-0654~Proteoglycan	4	2.27273	0.0182584	TMEFF2, ITIH2, LUM, FMOD	139	57	14104	7.12054	0.333287	0.104986	0.0958563
UP_KW_PTM	KW-0873~Pyrrolidone carboxylic acid	4	2.27273	0.06964	LUM, MFAP2, REG1A, FMOD	139	97	14104	4.18423	0.795675	0.319286	0.291522
UP_KW_PTM	KW-1015~Disulfide bond	46	26.1364	0.083292	ROBO2, ITIH2, COL11A1, REG1A, NPR3, SEMA3B, ICAM3, FBLN1, PTN, THBS2, GNPTAB, MDK, DNER, PDGFC, SLIT3, EXTL3, FZD1, POSTN, ST6GAL2, KIRREL2, IGFBP5, EDN3, LUM, IGFBP2, PRSS35, INHBE, DNAJC3, SLC7A5, OLFM2, SLC7A6, TMEFF2, SOAT1, MFAP2, OGN, PNOC, TFF2, FMOD, INHA, SGK1, CTRC, ZP2, FGFR2, CBLN2, CCL26, MATN2	139	3808	14104	1.22571	0.852401	0.319286	0.291522
UP_SEQ_FEATURE	SITE:(Microbial infection) Cleavage; by N.americanus apr-2	3	1.70455	0.000210917	HBB, HBA1	174	3	20516	117.908	0.144703	0.0368799	0.0365315
UP_SEQ_FEATURE	DOMAIN:Pleiotrophin/Midkine C-terminal	3	1.70455	0.000210917	MDK, PTN	174	3	20516	117.908	0.144703	0.0368799	0.0365315
UP_SEQ_FEATURE	DOMAIN:Pleiotrophin/Midkine N-terminal	3	1.70455	0.000210917	MDK, PTN	174	3	20516	117.908	0.144703	0.0368799	0.0365315
UP_SEQ_FEATURE	DOMAIN:Globin family profile	4	2.27273	0.000248852	HBM, HBB, HBA1	174	15	20516	31.4421	0.168416	0.0368799	0.0365315
UP_SEQ_FEATURE	BINDING:distal binding residue	4	2.27273	0.000248852	HBM, HBB, HBA1	174	15	20516	31.4421	0.168416	0.0368799	0.0365315
UP_SEQ_FEATURE	CARBOHYD:N-linked (Glc) (glycation) lysine; alternate	3	1.70455	0.000419491	HBB, HBA1	174	4	20516	88.431	0.267219	0.0518072	0.0513178
UP_SEQ_FEATURE	BINDING:proximal binding residue	4	2.27273	0.000516986	HBM, HBB, HBA1	174	19	20516	24.8227	0.318314	0.0547267	0.0542097
UP_SEQ_FEATURE	SITE:Not glycated	3	1.70455	0.00144393	HBB, HBA1	174	7	20516	50.532	0.657239	0.133744	0.13248
UP_SEQ_FEATURE	DOMAIN:Laminin G-like	4	2.27273	0.00244194	COL16A1, COL11A1, SLIT3, THBS2	174	32	20516	14.7385	0.836622	0.201053	0.199154
UP_SEQ_FEATURE	CARBOHYD:N-linked (Glc) (glycation) lysine	3	1.70455	0.00304303	HBB, HBA1	174	10	20516	35.3724	0.895475	0.225489	0.223359
UP_SEQ_FEATURE	TOPO_DOM:Lumenal	14	7.95455	0.00387016	ST6GAL2, FICD, SLC30A2, EDEM1, PARP16, SHISA3, POMGNT2, HS6ST2, HERPUD1, SOAT1, CREB3L3, MGAT4A, ATF6, EXTL3	174	657	20516	2.5125	0.943491	0.260708	0.258245
UP_SEQ_FEATURE	DOMAIN:Laminin G	4	2.27273	0.00463043	COL16A1, COL11A1, SLIT3, THBS2	174	40	20516	11.7908	0.967907	0.285929	0.283228
UP_SEQ_FEATURE	MOTIF:Cell attachment site	5	2.84091	0.00657247	COL16A1, KIRREL2, IGFBP2, COL9A3, THBS2	174	88	20516	6.69932	0.992451	0.3587	0.355312
UP_SEQ_FEATURE	CARBOHYD:N-linked (GlcNAc...) asparagine	52	29.5455	0.00704154	SLC44A5, ROBO2, COL16A1, ICAM3, HS6ST2, SGCE, C1QTNF3, GNPTAB, CREB3L3, CDH2, DNER, POSTN, ST6GAL2, KIRREL2, SLC30A1, POMGNT2, OLFM2, TMEFF2, FNDC1, CDH11, UGT2B4, ATF6, GPRC5C, ZP2, MATN2, ITIH2, FICD, PLPPR3, COL11A1, SEMA3B, FBLN1, SLC1A5, THBS2, PDGFC, SLIT3, EXTL3, FZD1, TMEM132C, EDEM1, PTCH2, PRSS35, INHBE, MGAT4A, OGN, PI15, COL9A3, HYOU1, FMOD, INHA, CTRC, CBLN2, FGFR2	174	4376	20516	1.4011	0.99468	0.3587	0.355312
UP_SEQ_FEATURE	DOMAIN:EF-hand	7	3.97727	0.00726114	MCFD2, GNPTAB, EFHD2, S100B, MYL9, NUCB2, AIF1L	174	201	20516	4.10625	0.995484	0.3587	0.355312
UP_SEQ_FEATURE	DOMAIN:EGF-like 9	3	1.70455	0.0146193	DNER, SLIT3, MATN2	174	22	20516	16.0784	0.999982	0.677056	0.67066
UP_SEQ_FEATURE	PEPTIDE:Hemopressin	2	1.13636	0.0167942	HBA1	174	2	20516	117.908	0.999996	0.688965	0.682457
UP_SEQ_FEATURE	DISULFID:Interchain	6	3.40909	0.019203	COL11A1, NPR3, THBS2, INHA, CBLN2, INHBE	174	182	20516	3.88708	0.999999	0.688965	0.682457
UP_SEQ_FEATURE	DOMAIN:EGF-like 1	5	2.84091	0.0198877	DNER, FBLN1, SLIT3, THBS2, MATN2	174	122	20516	4.8323	1	0.688965	0.682457
UP_SEQ_FEATURE	DOMAIN:EGF-like 7	3	1.70455	0.0201213	DNER, SLIT3, MATN2	174	26	20516	13.6048	1	0.688965	0.682457
UP_SEQ_FEATURE	DOMAIN:EF-hand 1	6	3.40909	0.0204112	MCFD2, EFHD2, S100B, MYL9, NUCB2, AIF1L	174	185	20516	3.82404	1	0.688965	0.682457
UP_SEQ_FEATURE	TRANSMEM:Helical; Signal-anchor for type II membrane protein	9	5.11364	0.0204551	ST6GAL2, FICD, CREB3L3, MGAT4A, EDEM1, POMGNT2, EXTL3, ATF6, HS6ST2	174	400	20516	2.65293	1	0.688965	0.682457
UP_SEQ_FEATURE	CARBOHYD:N-linked (GlcNAc...) (keratan sulfate) asparagine	2	1.13636	0.0250858	LUM, FMOD	174	3	20516	78.6054	1	0.8082	0.800565
UP_SEQ_FEATURE	DOMAIN:EGF-like 2	4	2.27273	0.041756	DNER, SLIT3, THBS2, MATN2	174	91	20516	5.18277	1	1	0.991892
UP_SEQ_FEATURE	DOMAIN:EGF-like 5	3	1.70455	0.0427335	DNER, SLIT3, MATN2	174	39	20516	9.06985	1	1	0.991892
UP_SEQ_FEATURE	REGION:Nonhelical region 2 (NC2)	2	1.13636	0.0495459	COL16A1, COL9A3	174	6	20516	39.3027	1	1	0.991892
UP_SEQ_FEATURE	REGION:Nonhelical region 3 (NC3)	2	1.13636	0.0495459	COL16A1, COL9A3	174	6	20516	39.3027	1	1	0.991892
UP_SEQ_FEATURE	REGION:Nonhelical region 1 (NC1)	2	1.13636	0.0495459	COL16A1, COL9A3	174	6	20516	39.3027	1	1	0.991892
UP_SEQ_FEATURE	DOMAIN:LRRNT	4	2.27273	0.0552478	LUM, LRRC17, SLIT3, FMOD	174	102	20516	4.62384	1	1	0.991892
UP_SEQ_FEATURE	REGION:Triple-helical region 3 (COL3)	2	1.13636	0.0575629	COL16A1, COL9A3	174	7	20516	33.688	1	1	0.991892
UP_SEQ_FEATURE	SITE:Cleavage; by MBTPS1	2	1.13636	0.0575629	GNPTAB, ATF6	174	7	20516	33.688	1	1	0.991892
UP_SEQ_FEATURE	DOMAIN:EGF-like 6	3	1.70455	0.0596965	DNER, SLIT3, MATN2	174	47	20516	7.52605	1	1	0.991892
UP_SEQ_FEATURE	DOMAIN:Collagen-like 8	2	1.13636	0.0655126	COL16A1, COL11A1	174	8	20516	29.477	1	1	0.991892
UP_SEQ_FEATURE	REPEAT:LRR 5	6	3.40909	0.0716087	LUM, OGN, LRRC17, SLIT3, FMOD, TCTE1	174	262	20516	2.70018	1	1	0.991892
UP_SEQ_FEATURE	REPEAT:LRR 4	6	3.40909	0.0732622	LUM, OGN, LRRC17, SLIT3, FMOD, TCTE1	174	264	20516	2.67973	1	1	0.991892
UP_SEQ_FEATURE	DOMAIN:EF-hand 2	5	2.84091	0.0758937	MCFD2, EFHD2, S100B, MYL9, NUCB2	174	189	20516	3.11926	1	1	0.991892
UP_SEQ_FEATURE	DOMAIN:bZIP	3	1.70455	0.0785472	DBP, CREB3L3, ATF6	174	55	20516	6.43135	1	1	0.991892
UP_SEQ_FEATURE	REGION:Basic motif	3	1.70455	0.0785472	DBP, CREB3L3, ATF6	174	55	20516	6.43135	1	1	0.991892
UP_SEQ_FEATURE	DOMAIN:Collagen-like 7	2	1.13636	0.0812127	COL16A1, COL11A1	174	10	20516	23.5816	1	1	0.991892
UP_SEQ_FEATURE	DOMAIN:Ig-like C2-type 5	3	1.70455	0.083517	ROBO2, KIRREL2, ICAM3	174	57	20516	6.20569	1	1	0.991892
UP_SEQ_FEATURE	REPEAT:LRR 3	6	3.40909	0.0864084	LUM, OGN, LRRC17, SLIT3, FMOD, TCTE1	174	277	20516	2.55396	1	1	0.991892
UP_SEQ_FEATURE	DOMAIN:LRRCT 1	2	1.13636	0.0889641	LRRC17, SLIT3	174	11	20516	21.4378	1	1	0.991892
UP_SEQ_FEATURE	DOMAIN:LRRCT 2	2	1.13636	0.0889641	LRRC17, SLIT3	174	11	20516	21.4378	1	1	0.991892
UP_SEQ_FEATURE	DOMAIN:EGF-like 4	3	1.70455	0.0911453	DNER, SLIT3, MATN2	174	60	20516	5.8954	1	1	0.991892
UP_SEQ_FEATURE	REPEAT:LRR 2	6	3.40909	0.0951316	LUM, OGN, LRRC17, SLIT3, FMOD, TCTE1	174	286	20516	2.4736	1	1	0.991892
UP_SEQ_FEATURE	DOMAIN:Ig-like C2-type 3	4	2.27273	0.0957842	ROBO2, KIRREL2, ICAM3, FGFR2	174	129	20516	3.65606	1	1	0.991892
UP_SEQ_FEATURE	REPEAT:LRR 1	6	3.40909	0.0971813	LUM, OGN, LRRC17, SLIT3, FMOD, TCTE1	174	288	20516	2.45642	1	1	0.991892

## Sheet: AllGProf
Table S2B-6
source	term_name	term_id	highlighted	adjusted_p_value	negative_log10_of_adjusted_p_value	term_size	query_size	intersection_size	effective_domain_size	intersections
GO:MF	extracellular matrix structural constituent	GO:0005201	TRUE	1.92e-05	4.71584	174	169	12	20195	POSTN,FMOD,COL9A3,THBS2,COL11A1,ZP2,MFAP2,COL16A1,LUM,MATN2,OGN,FBLN1
GO:MF	protein binding	GO:0005515	TRUE	0.000257	3.58963	14881	169	151	20195	SLC30A1,SEC24A,CCNYL1,SOAT1,KLF11,POMGNT2,PARP16,RFK,MAPKAPK3,ATF6,UFM1,GNPTAB,GPRC5C,DAB1,SLC30A2,GAS2L1,KIAA0040,MKNK1,GNMT,ARFIP2,GMPPB,SRM,NUCB2,EFHD2,MCFD2,ETF1,HOMER2,EXTL3,THADA,LARP1B,ARL1,PKIB,AZIN1,SLC1A5,FICD,DNAJC3,SLC25A4,EDEM1,CCNE2,PCK2,SLC7A5,KIRREL2,CPT1A,FKBP5,SLC17A9,SLC7A6,DYNC1I1,INHA,CTH,HYOU1,DUSP5,TFF2,ARL4D,MGAT4A,HSPA5,CREB3L3,ASNS,HERPUD1,SNTG1,CERK,NPR3,PDK4,SGK1,CASP9…
GO:MF	molecular function regulator activity	GO:0098772	TRUE	0.024688	1.60751	2057	169	35	20195	SLC30A1,CCNYL1,PARP16,GPRC5C,NUCB2,THADA,ARL1,PKIB,AZIN1,DNAJC3,CCNE2,INHA,SGK1,CASP9,INHBE,REG1A,FGF13,MDK,PNOC,PI15,EDN3,CDKN1C,CCL26,PTN,IL33,RGS16,ID4,ITIH2,MAL,CCNG2,WNK4,SEMA3B,PDGFC,OGN,FBLN1
GO:MF	haptoglobin binding	GO:0031720	FALSE	0.047263	1.32548	10	169	3	20195	HBM,HBA1,HBB
GO:BP	response to unfolded protein	GO:0006986	TRUE	0.000261	3.58398	138	165	10	21110	PARP16,ATF6,FICD,DNAJC3,EDEM1,CTH,HSPA5,CREB3L3,HERPUD1,CHAC1
GO:BP	response to endoplasmic reticulum stress	GO:0034976	FALSE	0.00027	3.56889	260	165	13	21110	PARP16,ATF6,UFM1,FICD,DNAJC3,EDEM1,CTH,HYOU1,HSPA5,CREB3L3,HERPUD1,CHAC1,FBXO44
GO:BP	cell communication	GO:0007154	TRUE	0.000498	3.30292	6604	165	83	21110	SLC30A1,CCNYL1,PARP16,MAPKAPK3,ATF6,UFM1,GPRC5C,DAB1,GAS2L1,MKNK1,ARFIP2,NUCB2,HOMER2,FICD,SLC25A4,PCK2,SLC7A5,CPT1A,INHA,CTH,HYOU1,DUSP5,TFF2,HSPA5,CREB3L3,ASNS,HERPUD1,SNTG1,NPR3,PDK4,SGK1,CASP9,INHBE,CHAC1,MYO6,REG1A,C1QTNF3,SHOX2,CBLN2,FGF13,MDK,IGFBP2,POSTN,PNOC,FMOD,EDN3,CDKN1C,CCL26,DDAH2,SHISA3,PTN,EFS,SOX11,KLF2,IL33,RGS16,MICAL1,CDH2,NRK,PLPPR3,NFATC4,SAMD14,ANK2,PLD2,PTCH2,MAL,OLFM2,RO…
GO:BP	cellular component morphogenesis	GO:0032989	TRUE	0.000533	3.27343	796	165	22	21110	TMEM135,DAB1,IFRD1,SGK1,SHOX2,FGF13,MDK,EDN3,PTN,CDH2,NRK,NFATC4,ANK2,FLNC,ROBO2,SEMA3B,DBN1,CDH11,FGFR2,S100B,MYL9,SLIT3
GO:BP	anatomical structure morphogenesis	GO:0009653	FALSE	0.000998	3.00066	2712	165	45	21110	TMEM135,DAB1,IFRD1,SLC7A5,DUSP5,HSPA5,NPR3,SGK1,CASP9,MYO6,SHOX2,FGF13,MDK,EDN3,CDKN1C,PTN,HOXC4,SOX11,KLF2,MEOX2,TNNI1,THBS2,CDH2,NRK,COL11A1,ID4,NFATC4,MFAP2,ANK2,FLNC,ROBO2,TMEFF2,WNK4,SEMA3B,IGFBP5,DBN1,FZD1,PDGFC,CDH11,FGFR2,FMNL3,S100B,MYL9,HHEX,SLIT3
GO:BP	response to topologically incorrect protein	GO:0035966	FALSE	0.001035	2.98509	160	165	10	21110	PARP16,ATF6,FICD,DNAJC3,EDEM1,CTH,HSPA5,CREB3L3,HERPUD1,CHAC1
GO:BP	system development	GO:0048731	TRUE	0.001078	2.96735	3987	165	58	21110	TMEM135,POMGNT2,ATF6,UFM1,DAB1,IFRD1,PCK2,SLC7A5,CPT1A,INHA,CTH,HSPA5,NPR3,SGK1,CASP9,CHAC1,MYO6,SHOX2,CBLN2,FGF13,MDK,EDN3,CDKN1C,LRRC17,PTN,HOXC4,COL9A3,SOX11,KLF2,MEOX2,TNNI1,IL33,THBS2,CDH2,NRK,COL11A1,ID4,NFATC4,SAMD14,MFAP2,ANK2,MAL,ROBO2,WNK4,SEMA3B,IGFBP5,DBN1,FZD1,PDGFC,CDH11,FGFR2,DNER,OGN,MBOAT2,FMNL3,S100B,HHEX,SLIT3
GO:BP	regulation of nervous system development	GO:0051960	TRUE	0.001374	2.86202	461	165	16	21110	DAB1,IFRD1,SLC7A5,SHOX2,CBLN2,FGF13,MDK,PTN,SOX11,IL33,THBS2,ID4,NFATC4,ROBO2,SEMA3B,DBN1
GO:BP	regulation of neurogenesis	GO:0050767	FALSE	0.003403	2.46818	379	165	14	21110	DAB1,IFRD1,SLC7A5,SHOX2,FGF13,MDK,PTN,SOX11,IL33,ID4,NFATC4,ROBO2,SEMA3B,DBN1
GO:BP	cell part morphogenesis	GO:0032990	FALSE	0.003988	2.39929	691	165	19	21110	TMEM135,DAB1,IFRD1,SGK1,SHOX2,FGF13,MDK,EDN3,PTN,CDH2,NRK,NFATC4,ROBO2,SEMA3B,DBN1,CDH11,FGFR2,S100B,SLIT3
GO:BP	endoplasmic reticulum unfolded protein response	GO:0030968	FALSE	0.004583	2.3389	77	165	7	21110	PARP16,ATF6,FICD,CTH,HSPA5,CREB3L3,HERPUD1
GO:BP	signaling	GO:0023052	FALSE	0.005469	2.26213	6493	165	79	21110	SLC30A1,CCNYL1,PARP16,MAPKAPK3,ATF6,UFM1,GPRC5C,DAB1,MKNK1,ARFIP2,NUCB2,HOMER2,FICD,SLC25A4,PCK2,CPT1A,INHA,CTH,HYOU1,DUSP5,TFF2,HSPA5,CREB3L3,HERPUD1,NPR3,PDK4,SGK1,CASP9,INHBE,CHAC1,MYO6,REG1A,C1QTNF3,SHOX2,CBLN2,FGF13,MDK,IGFBP2,POSTN,PNOC,FMOD,EDN3,CDKN1C,CCL26,DDAH2,SHISA3,PTN,EFS,SOX11,KLF2,IL33,RGS16,MICAL1,CDH2,NRK,PLPPR3,NFATC4,SAMD14,ANK2,PLD2,PTCH2,MAL,OLFM2,ROBO2,WNK4,SEMA3B,IGFBP5,CO…
GO:BP	negative regulation of nervous system development	GO:0051961	FALSE	0.006764	2.16978	154	165	9	21110	DAB1,IFRD1,FGF13,PTN,SOX11,ID4,NFATC4,ROBO2,SEMA3B
GO:BP	multicellular organism development	GO:0007275	FALSE	0.008055	2.09394	4658	165	62	21110	SLC30A1,TMEM135,POMGNT2,ATF6,UFM1,DAB1,IFRD1,PCK2,SLC7A5,CPT1A,INHA,CTH,DUSP5,HSPA5,NPR3,SGK1,CASP9,CHAC1,MYO6,SHOX2,CBLN2,FGF13,MDK,EDN3,CDKN1C,LRRC17,PTN,HOXC4,COL9A3,SOX11,KLF2,MEOX2,TNNI1,IL33,THBS2,CDH2,NRK,COL11A1,ID4,NFATC4,SAMD14,MFAP2,ANK2,PTCH2,MAL,ROBO2,WNK4,SEMA3B,IGFBP5,DBN1,FZD1,PDGFC,CDH11,FGFR2,DNER,OGN,FBLN1,MBOAT2,FMNL3,S100B,HHEX,SLIT3
GO:BP	regulation of cell communication	GO:0010646	FALSE	0.008522	2.06946	3423	165	50	21110	SLC30A1,CCNYL1,ATF6,UFM1,DAB1,HOMER2,FICD,SLC25A4,PCK2,CPT1A,INHA,CTH,HYOU1,DUSP5,HSPA5,HERPUD1,SGK1,INHBE,CHAC1,C1QTNF3,SHOX2,CBLN2,MDK,IGFBP2,POSTN,EDN3,CDKN1C,CCL26,SHISA3,PTN,SOX11,KLF2,RGS16,CDH2,NRK,NFATC4,ANK2,PTCH2,MAL,ROBO2,IGFBP5,DBN1,FZD1,PDGFC,CDH11,FGFR2,FBLN1,S100B,HHEX,SLIT3
GO:BP	muscle structure development	GO:0061061	TRUE	0.009171	2.0376	664	165	18	21110	IFRD1,CTH,SHOX2,SOX11,MEOX2,TNNI1,CDH2,COL11A1,NFATC4,ANK2,FLNC,OLFM2,IGFBP5,FZD1,FGFR2,DNER,SGCE,MYL9
GO:BP	cell projection morphogenesis	GO:0048858	FALSE	0.010593	1.97498	671	165	18	21110	DAB1,IFRD1,SGK1,SHOX2,FGF13,MDK,EDN3,PTN,CDH2,NRK,NFATC4,ROBO2,SEMA3B,DBN1,CDH11,FGFR2,S100B,SLIT3
GO:BP	negative regulation of multicellular organismal process	GO:0051241	FALSE	0.011264	1.94832	1110	165	24	21110	DAB1,IFRD1,HOMER2,INHA,TFF2,NPR3,C1QTNF3,FGF13,MDK,LRRC17,PTN,SOX11,KLF2,MEOX2,IL33,THBS2,ID4,NFATC4,ROBO2,WNK4,SEMA3B,IGFBP5,FBLN1,HHEX
GO:BP	cardiac chamber morphogenesis	GO:0003206	TRUE	0.011535	1.93797	124	165	8	21110	SHOX2,SOX11,TNNI1,COL11A1,ROBO2,FZD1,FGFR2,SLIT3
GO:BP	cardiac chamber development	GO:0003205	FALSE	0.013762	1.86131	168	165	9	21110	SHOX2,SOX11,TNNI1,COL11A1,ANK2,ROBO2,FZD1,FGFR2,SLIT3
GO:BP	neurogenesis	GO:0022008	FALSE	0.015086	1.82142	1705	165	31	21110	POMGNT2,DAB1,IFRD1,SLC7A5,HSPA5,SGK1,CHAC1,MYO6,SHOX2,FGF13,MDK,EDN3,CDKN1C,PTN,SOX11,IL33,CDH2,NRK,ID4,NFATC4,SAMD14,MAL,ROBO2,SEMA3B,DBN1,FZD1,CDH11,FGFR2,DNER,S100B,SLIT3
GO:BP	regulation of signaling	GO:0023051	FALSE	0.018011	1.74447	3413	165	49	21110	SLC30A1,CCNYL1,ATF6,UFM1,DAB1,HOMER2,FICD,SLC25A4,PCK2,CPT1A,INHA,CTH,HYOU1,DUSP5,HSPA5,HERPUD1,SGK1,INHBE,CHAC1,C1QTNF3,SHOX2,CBLN2,MDK,IGFBP2,POSTN,EDN3,CDKN1C,CCL26,SHISA3,PTN,SOX11,KLF2,RGS16,CDH2,NRK,NFATC4,PTCH2,MAL,ROBO2,IGFBP5,DBN1,FZD1,PDGFC,CDH11,FGFR2,FBLN1,S100B,HHEX,SLIT3
GO:BP	cellular response to stimulus	GO:0051716	FALSE	0.019201	1.71667	7521	165	86	21110	CCNYL1,KLF11,PARP16,MAPKAPK3,ATF6,UFM1,GPRC5C,DAB1,GAS2L1,MKNK1,ARFIP2,SRM,NUCB2,HOMER2,FICD,DNAJC3,SLC25A4,EDEM1,PCK2,SLC7A5,CPT1A,INHA,CTH,HYOU1,DUSP5,TFF2,HSPA5,CREB3L3,ASNS,HERPUD1,NPR3,PDK4,SGK1,CASP9,INHBE,CHAC1,MYO6,REG1A,HBM,HBA1,HBB,C1QTNF3,SHOX2,FGF13,MDK,IGFBP2,POSTN,PNOC,FMOD,EDN3,CDKN1C,CCL26,DDAH2,SHISA3,PTN,EFS,SOX11,KLF2,IL33,RGS16,MICAL1,CDH2,NRK,PLPPR3,NFATC4,SAMD14,ANK2,PLD2,PT…
GO:BP	animal organ development	GO:0048513	TRUE	0.020236	1.69387	3128	165	46	21110	TMEM135,ATF6,UFM1,DAB1,PCK2,SLC7A5,CPT1A,INHA,HSPA5,CASP9,MYO6,SHOX2,FGF13,MDK,EDN3,CDKN1C,LRRC17,PTN,HOXC4,COL9A3,SOX11,KLF2,MEOX2,TNNI1,CDH2,COL11A1,ID4,NFATC4,MFAP2,ANK2,PTCH2,ROBO2,TMEFF2,WNK4,SEMA3B,IGFBP5,FZD1,PDGFC,CDH11,FGFR2,DNER,KRT77,OGN,MBOAT2,SGCE,SLIT3
GO:BP	negative regulation of cell development	GO:0010721	FALSE	0.023133	1.63576	277	165	11	21110	DAB1,IFRD1,INHA,FGF13,MDK,LRRC17,PTN,SOX11,ID4,NFATC4,SEMA3B
GO:BP	tissue development	GO:0009888	TRUE	0.023254	1.63349	2008	165	34	21110	TMEM135,IFRD1,PCK2,CPT1A,DUSP5,MYO6,SHOX2,MDK,POSTN,EDN3,CDKN1C,LRRC17,PTN,HOXC4,SOX11,KLF2,MEOX2,TNNI1,CDH2,COL11A1,ID4,NFATC4,PTCH2,ROBO2,TMEFF2,WNK4,SEMA3B,IGFBP5,FZD1,FGFR2,DNER,KRT77,OGN,MBOAT2
GO:BP	signal transduction	GO:0007165	FALSE	0.023704	1.62517	6034	165	73	21110	CCNYL1,PARP16,MAPKAPK3,ATF6,UFM1,GPRC5C,DAB1,MKNK1,ARFIP2,NUCB2,HOMER2,FICD,SLC25A4,INHA,CTH,HYOU1,DUSP5,TFF2,HSPA5,CREB3L3,HERPUD1,NPR3,PDK4,SGK1,CASP9,INHBE,CHAC1,MYO6,REG1A,C1QTNF3,SHOX2,FGF13,MDK,IGFBP2,POSTN,PNOC,FMOD,EDN3,CDKN1C,CCL26,DDAH2,SHISA3,PTN,EFS,SOX11,KLF2,IL33,RGS16,MICAL1,CDH2,NRK,PLPPR3,NFATC4,SAMD14,ANK2,PLD2,PTCH2,MAL,OLFM2,ROBO2,WNK4,SEMA3B,IGFBP5,COL16A1,FZD1,PDGFC,FGFR2,DN…
GO:BP	positive regulation of transcription from RNA polymerase II promoter in response to stress	GO:0036003	TRUE	0.024477	1.61123	19	165	4	21110	ATF6,HSPA5,CREB3L3,KLF2
GO:BP	cellular response to unfolded protein	GO:0034620	FALSE	0.024569	1.60962	99	165	7	21110	PARP16,ATF6,FICD,CTH,HSPA5,CREB3L3,HERPUD1
GO:BP	glycoprotein metabolic process	GO:0009100	TRUE	0.026343	1.57934	393	165	13	21110	SOAT1,POMGNT2,GNPTAB,GMPPB,EXTL3,EDEM1,MGAT4A,HS6ST2,PHLDA1,ST6GAL2,IL33,COL11A1,FBXO44
GO:BP	neuron projection morphogenesis	GO:0048812	FALSE	0.027182	1.56572	650	165	17	21110	DAB1,IFRD1,SGK1,SHOX2,FGF13,EDN3,PTN,CDH2,NRK,NFATC4,ROBO2,SEMA3B,DBN1,CDH11,FGFR2,S100B,SLIT3
GO:BP	positive regulation of nervous system development	GO:0051962	FALSE	0.029194	1.53471	284	165	11	21110	SLC7A5,SHOX2,CBLN2,MDK,PTN,SOX11,IL33,THBS2,ID4,ROBO2,DBN1
GO:BP	regulation of gliogenesis	GO:0014013	FALSE	0.029885	1.52454	102	165	7	21110	DAB1,SLC7A5,MDK,PTN,SOX11,IL33,ID4
GO:BP	luteolysis	GO:0001554	TRUE	0.030843	1.51085	7	165	3	21110	HSPA5,ROBO2,SLIT3
GO:BP	ventricular septum morphogenesis	GO:0060412	TRUE	0.031513	1.50151	41	165	5	21110	SOX11,ROBO2,FZD1,FGFR2,SLIT3
GO:BP	plasma membrane bounded cell projection morphogenesis	GO:0120039	FALSE	0.037093	1.4307	666	165	17	21110	DAB1,IFRD1,SGK1,SHOX2,FGF13,EDN3,PTN,CDH2,NRK,NFATC4,ROBO2,SEMA3B,DBN1,CDH11,FGFR2,S100B,SLIT3
GO:BP	negative regulation of neurogenesis	GO:0050768	FALSE	0.042124	1.37547	148	165	8	21110	DAB1,IFRD1,FGF13,PTN,SOX11,ID4,NFATC4,SEMA3B
GO:CC	collagen-containing extracellular matrix	GO:0062023	TRUE	2.74e-07	6.56262	430	170	19	22122	INHBE,MDK,POSTN,FMOD,COL9A3,THBS2,CDH2,COL11A1,ZP2,MFAP2,ITIH2,TMEFF2,SEMA3B,COL16A1,LUM,MATN2,FGFR2,OGN,FBLN1
GO:CC	cytoplasm	GO:0005737	TRUE	6.71e-07	6.17346	12365	170	132	22122	SLC30A1,SEC24A,SOAT1,KLF11,TMEM135,POMGNT2,PARP16,RFK,MAPKAPK3,SRPRA,ATF6,HSDL2,UFM1,GNPTAB,GPRC5C,DAB1,SLC30A2,GAS2L1,MKNK1,GNMT,ARFIP2,GMPPB,SRM,NUCB2,IFRD1,MCFD2,ETF1,HOMER2,EXTL3,THADA,LARP1B,ARL1,PKIB,AZIN1,SLC1A5,FICD,DNAJC3,SLC25A4,EDEM1,CCNE2,PCK2,SLC7A5,CPT1A,FKBP5,SLC17A9,DYNC1I1,INHA,CTH,HYOU1,DUSP5,ARL4D,MGAT4A,HSPA5,CREB3L3,ASNS,HERPUD1,ACOT1,SNTG1,CERK,PDK4,SGK1,CASP9,PSAT1,TNS4,CHA…
GO:CC	extracellular matrix	GO:0031012	FALSE	4.48e-06	5.34882	567	170	20	22122	INHBE,MDK,POSTN,FMOD,LRRC17,COL9A3,THBS2,CDH2,COL11A1,ZP2,MFAP2,ITIH2,TMEFF2,SEMA3B,COL16A1,LUM,MATN2,FGFR2,OGN,FBLN1
GO:CC	external encapsulating structure	GO:0030312	FALSE	4.61e-06	5.3361	568	170	20	22122	INHBE,MDK,POSTN,FMOD,LRRC17,COL9A3,THBS2,CDH2,COL11A1,ZP2,MFAP2,ITIH2,TMEFF2,SEMA3B,COL16A1,LUM,MATN2,FGFR2,OGN,FBLN1
GO:CC	extracellular region	GO:0005576	TRUE	2.42e-05	4.61681	4236	170	62	22122	SRPRA,GPRC5C,NUCB2,SLC1A5,DNAJC3,SLC7A5,FKBP5,INHA,CTH,HYOU1,TFF2,MGAT4A,HSPA5,NPR3,PSAT1,INHBE,ALDH1L2,MYO6,REG1A,HBA1,HBB,C1QTNF3,CBLN2,FGF13,MDK,IGFBP2,POSTN,FNDC1,PNOC,FMOD,PI15,EDN3,CCL26,DDAH2,LRRC17,PTN,COL9A3,IL33,THBS2,COL11A1,ICAM3,ZP2,MFAP2,ITIH2,OLFM2,ROBO2,TMEFF2,SEMA3B,IGFBP5,COL16A1,LUM,MATN2,PDGFC,CDH11,FGFR2,KRT77,OGN,FBLN1,PRSS35,AIF1L,S100B,SLIT3
GO:CC	endoplasmic reticulum	GO:0005783	FALSE	2.6e-05	4.58435	2059	170	39	22122	SLC30A1,SEC24A,SOAT1,POMGNT2,PARP16,SRPRA,ATF6,UFM1,NUCB2,MCFD2,EXTL3,THADA,FICD,DNAJC3,EDEM1,HYOU1,MGAT4A,HSPA5,CREB3L3,HERPUD1,SGK1,DIO1,UGT2B4,RNF122,TMCC2,SHISA3,PTN,COL9A3,CDH2,COL11A1,ZP2,PLD2,ITIH2,MAL,SEMA3B,IGFBP5,COL16A1,PDGFC,MBOAT2
GO:CC	extracellular space	GO:0005615	FALSE	0.000246	3.60893	3384	170	51	22122	SRPRA,GPRC5C,NUCB2,SLC1A5,DNAJC3,SLC7A5,FKBP5,INHA,CTH,HYOU1,TFF2,MGAT4A,HSPA5,NPR3,PSAT1,INHBE,ALDH1L2,MYO6,REG1A,HBA1,HBB,C1QTNF3,CBLN2,IGFBP2,POSTN,FMOD,PI15,EDN3,CCL26,DDAH2,LRRC17,PTN,COL9A3,IL33,COL11A1,ICAM3,ITIH2,OLFM2,ROBO2,SEMA3B,IGFBP5,COL16A1,LUM,PDGFC,CDH11,KRT77,OGN,FBLN1,AIF1L,S100B,SLIT3
GO:CC	endomembrane system	GO:0012505	FALSE	0.003707	2.431	4776	170	61	22122	SLC30A1,SEC24A,SOAT1,POMGNT2,PARP16,SRPRA,ATF6,UFM1,GNPTAB,SLC30A2,ARFIP2,NUCB2,MCFD2,EXTL3,THADA,ARL1,FICD,DNAJC3,EDEM1,SLC17A9,DYNC1I1,HYOU1,MGAT4A,HSPA5,CREB3L3,HERPUD1,SGK1,CHAC1,DIO1,UGT2B4,MYO6,HBB,POSTN,FMOD,RNF122,HS6ST2,TMCC2,SHISA3,PTN,COL9A3,ST6GAL2,IL33,THBS2,CDH2,COL11A1,ZP2,ANK2,PLD2,ITIH2,MAL,SEMA3B,IGFBP5,COL16A1,LUM,PDGFC,FGFR2,DNER,OGN,MBOAT2,FMNL3,SGCE
GO:CC	endoplasmic reticulum lumen	GO:0005788	FALSE	0.009109	2.04055	313	170	11	22122	DNAJC3,HYOU1,MGAT4A,HSPA5,COL9A3,CDH2,COL11A1,ITIH2,IGFBP5,COL16A1,PDGFC
GO:CC	organelle subcompartment	GO:0031984	TRUE	0.009216	2.03547	1506	170	27	22122	SEC24A,SOAT1,POMGNT2,PARP16,SRPRA,ATF6,ARFIP2,MCFD2,EXTL3,THADA,ARL1,FICD,EDEM1,MGAT4A,HSPA5,CREB3L3,HERPUD1,SGK1,CHAC1,DIO1,UGT2B4,POSTN,TMCC2,SHISA3,ST6GAL2,PLD2,MBOAT2
GO:CC	haptoglobin-hemoglobin complex	GO:0031838	TRUE	0.019974	1.69953	11	170	3	22122	HBM,HBA1,HBB
GO:CC	banded collagen fibril	GO:0098643	FALSE	0.026482	1.57705	12	170	3	22122	COL11A1,COL16A1,LUM
GO:CC	fibrillar collagen trimer	GO:0005583	TRUE	0.026482	1.57705	12	170	3	22122	COL11A1,COL16A1,LUM
GO:CC	hemoglobin complex	GO:0005833	TRUE	0.034232	1.46557	13	170	3	22122	HBM,HBA1,HBB
GO:CC	extracellular exosome	GO:0070062	FALSE	0.0399	1.39903	2109	170	32	22122	SRPRA,GPRC5C,NUCB2,SLC1A5,DNAJC3,SLC7A5,FKBP5,CTH,HYOU1,MGAT4A,HSPA5,NPR3,PSAT1,ALDH1L2,MYO6,REG1A,HBA1,HBB,C1QTNF3,IGFBP2,PI15,DDAH2,ICAM3,ITIH2,ROBO2,LUM,PDGFC,CDH11,KRT77,OGN,FBLN1,AIF1L
GO:CC	extracellular vesicle	GO:1903561	FALSE	0.049113	1.3088	2133	170	32	22122	SRPRA,GPRC5C,NUCB2,SLC1A5,DNAJC3,SLC7A5,FKBP5,CTH,HYOU1,MGAT4A,HSPA5,NPR3,PSAT1,ALDH1L2,MYO6,REG1A,HBA1,HBB,C1QTNF3,IGFBP2,PI15,DDAH2,ICAM3,ITIH2,ROBO2,LUM,PDGFC,CDH11,KRT77,OGN,FBLN1,AIF1L
GO:CC	extracellular organelle	GO:0043230	FALSE	0.049535	1.30508	2134	170	32	22122	SRPRA,GPRC5C,NUCB2,SLC1A5,DNAJC3,SLC7A5,FKBP5,CTH,HYOU1,MGAT4A,HSPA5,NPR3,PSAT1,ALDH1L2,MYO6,REG1A,HBA1,HBB,C1QTNF3,IGFBP2,PI15,DDAH2,ICAM3,ITIH2,ROBO2,LUM,PDGFC,CDH11,KRT77,OGN,FBLN1,AIF1L
GO:CC	extracellular membrane-bounded organelle	GO:0065010	FALSE	0.049535	1.30508	2134	170	32	22122	SRPRA,GPRC5C,NUCB2,SLC1A5,DNAJC3,SLC7A5,FKBP5,CTH,HYOU1,MGAT4A,HSPA5,NPR3,PSAT1,ALDH1L2,MYO6,REG1A,HBA1,HBB,C1QTNF3,IGFBP2,PI15,DDAH2,ICAM3,ITIH2,ROBO2,LUM,PDGFC,CDH11,KRT77,OGN,FBLN1,AIF1L
REAC	Unfolded Protein Response (UPR)	REAC:R-HSA-381119	FALSE	1.64e-05	4.7841	91	114	10	10790	SRPRA,ATF6,EXTL3,DNAJC3,EDEM1,HYOU1,HSPA5,CREB3L3,ASNS,HERPUD1
REAC	IRE1alpha activates chaperones	REAC:R-HSA-381070	FALSE	0.005302	2.27555	49	114	6	10790	SRPRA,EXTL3,DNAJC3,EDEM1,HYOU1,HSPA5
REAC	Defective ST3GAL3 causes MCT12 and EIEE15	REAC:R-HSA-3656243	FALSE	0.027879	1.55472	8	114	3	10790	FMOD,LUM,OGN
REAC	Defective CHST6 causes MCDC1	REAC:R-HSA-3656225	FALSE	0.027879	1.55472	8	114	3	10790	FMOD,LUM,OGN
REAC	Defective B4GALT1 causes B4GALT1-CDG (CDG-2d)	REAC:R-HSA-3656244	FALSE	0.027879	1.55472	8	114	3	10790	FMOD,LUM,OGN
WP	Photodynamic therapy-induced unfolded protein response	WP:WP3613	FALSE	0.002912	2.53578	27	102	5	8133	ATF6,DNAJC3,EDEM1,HSPA5,ASNS
TF	Factor: GKLF; motif: NNRRGRRNGNSNNN; match class: 1	TF:M07040_1	FALSE	0.003593	2.44455	8362	174	104	20011	SLC30A1,SEC24A,CCNYL1,SOAT1,TMEM135,PARP16,RFK,MAPKAPK3,HSDL2,GPRC5C,DAB1,SLC30A2,GAS2L1,KIAA0040,MKNK1,GMPPB,EFHD2,IFRD1,MCFD2,ETF1,LARP1B,AZIN1,EDEM1,CCNE2,PCK2,KIRREL2,FKBP5,SLC17A9,SLC7A6,DYNC1I1,INHA,HYOU1,DUSP5,TFF2,ARL4D,ASNS,HERPUD1,CERK,SGK1,PSAT1,TNS4,MYO6,HBM,HBA1,ALAS2,HBB,TMEM132C,SHOX2,FGF13,MDK,IGFBP2,TCTE1,FNDC1,PNOC,FMOD,RNF122,TMCC2,CDKN1C,LRRC17,SHISA3,HOXC4,COL9A3,EXOC3L4,EFS,…
TF	Factor: Sp1; motif: NGGGGGCGGGGCCNGGGGGGGG; match class: 1	TF:M10071_1	FALSE	0.012348	1.90839	4745	174	68	20011	SLC30A1,KLF11,TMEM185B,PARP16,RFK,HSDL2,UFM1,DAB1,GAS2L1,KIAA0040,GMPPB,SRM,EFHD2,MCFD2,EXTL3,LARP1B,AZIN1,SLC1A5,FICD,DNAJC3,EDEM1,CCNE2,PCK2,SLC7A5,SLC7A6,DYNC1I1,INHA,HYOU1,DUSP5,CERK,CASP9,ALDH1L2,HBM,HBA1,TMEM132C,SHOX2,MDK,IGFBP2,FNDC1,TMCC2,EDN3,CDKN1C,DDAH2,EFS,SOX11,ST6GAL2,KLF2,MICAL1,NRK,PLPPR3,SAMD14,PLD2,FLNC,MAL,CCNG2,OLFM2,COL16A1,FBXO44,DBN1,YPEL1,DBP,PDGFC,CDH11,DNER,MBOAT2,AIF1L…
TF	Factor: SP1; motif: GGGGYGGGGNS	TF:M01303	FALSE	0.013644	1.86505	8118	174	100	20011	SLC30A1,SOAT1,KLF11,TMEM135,TMEM185B,RFK,MAPKAPK3,HSDL2,GPRC5C,DAB1,SLC30A2,GAS2L1,KIAA0040,ARFIP2,GMPPB,SRM,EFHD2,MCFD2,HOMER2,EXTL3,LARP1B,AZIN1,SLC1A5,FICD,DNAJC3,EDEM1,CCNE2,PCK2,SLC7A5,KIRREL2,FKBP5,SLC7A6,DYNC1I1,HYOU1,DUSP5,ASNS,HERPUD1,ACOT1,SNTG1,CERK,NPR3,PDK4,SGK1,CASP9,PSAT1,INHBE,ALDH1L2,MYO6,REG1A,HBM,HBA1,TMEM132C,SHOX2,FGF13,MDK,IGFBP2,TMCC2,EDN3,CDKN1C,HOXC4,COL9A3,SOX11,ST6GAL2,…
TF	Factor: ZNF692; motif: SYNGGSCCCASCCNC; match class: 1	TF:M09734_1	FALSE	0.021297	1.67168	6450	174	84	20011	SLC30A1,CCNYL1,KLF11,POMGNT2,TMEM185B,RFK,SRPRA,HSDL2,GPRC5C,SLC30A2,GAS2L1,MKNK1,ARFIP2,SRM,EFHD2,EXTL3,LARP1B,AZIN1,FICD,DNAJC3,KIRREL2,FKBP5,SLC17A9,INHA,HYOU1,TFF2,ARL4D,CERK,NPR3,PDK4,CASP9,PSAT1,INHBE,TNS4,ALDH1L2,HBM,TMEM132C,SHOX2,FGF13,MDK,LCNL1,EDN3,CDKN1C,DDAH2,SHISA3,HOXC4,COL9A3,EXOC3L4,EFS,SOX11,ST6GAL2,KLF2,RGS16,CDH2,NRK,COL11A1,PLPPR3,NFATC4,ZP2,SAMD14,MFAP2,PLD2,FLNC,MAL,CCNG2,O…
TF	Factor: KLF15; motif: NCCCCGCCCCN	TF:M12404	FALSE	0.022889	1.64038	1155	174	26	20011	CCNYL1,KLF11,HSDL2,EFHD2,MCFD2,EXTL3,FICD,DNAJC3,EDEM1,PCK2,SLC7A5,DYNC1I1,HYOU1,CASP9,ALDH1L2,TMEM132C,MDK,DDAH2,ST6GAL2,KLF2,MICAL1,FLNC,OLFM2,WNK4,FBXO44,YPEL1
TF	Factor: CP2; motif: NRRRCCGGCYNRARCCGGNN; match class: 1	TF:M12590_1	FALSE	0.023347	1.63177	6889	174	88	20011	SLC30A1,CCNYL1,SOAT1,KLF11,TMEM185B,PARP16,MAPKAPK3,SRPRA,GNPTAB,GPRC5C,DAB1,SLC30A2,GAS2L1,KIAA0040,MKNK1,GMPPB,SRM,NUCB2,EFHD2,MCFD2,ETF1,HOMER2,EXTL3,LARP1B,PKIB,AZIN1,DNAJC3,SLC25A4,EDEM1,CCNE2,PCK2,SLC7A5,KIRREL2,SLC17A9,INHA,CTH,HYOU1,DUSP5,ASNS,ACOT1,SNTG1,CERK,NPR3,PDK4,SGK1,CASP9,PSAT1,ALDH1L2,MYO6,SHOX2,FGF13,MDK,IGFBP2,TCTE1,FNDC1,LCNL1,EDN3,CDKN1C,DDAH2,HOXC4,COL9A3,EXOC3L4,EFS,SOX11,…
TF	Factor: Kaiso; motif: GCMGGGRGCRGS; match class: 1	TF:M03876_1	FALSE	0.041111	1.38604	9325	174	109	20011	SLC30A1,SEC24A,CCNYL1,KLF11,POMGNT2,TMEM185B,PARP16,RFK,MAPKAPK3,SRPRA,HSDL2,GNPTAB,GPRC5C,DAB1,SLC30A2,GAS2L1,KIAA0040,MKNK1,GNMT,GMPPB,SRM,NUCB2,EFHD2,MCFD2,ETF1,EXTL3,LARP1B,ARL1,AZIN1,DNAJC3,SLC25A4,CCNE2,PCK2,SLC7A5,KIRREL2,FKBP5,SLC7A6,DYNC1I1,INHA,HYOU1,DUSP5,HSPA5,CREB3L3,HERPUD1,ACOT1,CERK,NPR3,CASP9,PSAT1,ALDH1L2,HBM,HBA1,ALAS2,TMEM132C,SHOX2,CBLN2,FGF13,MDK,IGFBP2,FNDC1,PNOC,RNF122,TMC…
TF	Factor: Sp1; motif: GGNDGGRGGCGGGG	TF:M04953	FALSE	0.046839	1.32939	8886	174	105	20011	SLC30A1,CCNYL1,KLF11,TMEM135,POMGNT2,TMEM185B,PARP16,RFK,MAPKAPK3,HSDL2,UFM1,GPRC5C,DAB1,GAS2L1,KIAA0040,ARFIP2,GMPPB,SRM,NUCB2,EFHD2,MCFD2,HOMER2,EXTL3,SLC1A5,FICD,DNAJC3,EDEM1,PCK2,SLC7A5,KIRREL2,FKBP5,SLC17A9,DYNC1I1,INHA,HYOU1,DUSP5,HERPUD1,CERK,NPR3,PDK4,SGK1,CASP9,PSAT1,INHBE,ALDH1L2,HBM,HBA1,ALAS2,TMEM132C,SHOX2,FGF13,MDK,IGFBP2,TMCC2,EDN3,CDKN1C,DDAH2,SHISA3,HOXC4,COL9A3,EXOC3L4,PHLDA1,EF…
MIRNA	hsa-miR-335-5p	MIRNA:hsa-miR-335-5p	FALSE	0.001751	2.75672	2571	149	49	14850	TMEM135,ATF6,GPRC5C,SLC30A2,GNMT,EXTL3,FICD,DNAJC3,EDEM1,DYNC1I1,CTH,HYOU1,DUSP5,TFF2,MGAT4A,HSPA5,HERPUD1,NPR3,PDK4,INHBE,TNS4,CHAC1,DIO1,UGT2B4,MYO6,SLC44A5,TMEM132C,IGFBP2,FNDC1,TMCC2,LCNL1,CDKN1C,CCL26,LRRC17,COL9A3,MEOX2,TNNI1,IL33,RGS16,NRK,COL11A1,ID4,ANK2,CCNG2,TMEFF2,SEMA3B,FZD1,CDH11,FMNL3
