# Supplementary material for: Stellate cells are in utero markers of pancreatic disease in cystic fibrosis
Source: Mol Med. 2024 Aug 7;30:115. doi: 10.1186/s10020-024-00871-2 (PMC11304907; doi:10.1186/s10020-024-00871-2)
Supplement: Supplementary file 5 — Supplementary Material 5. [file 10020_2024_871_MOESM5_ESM.xlsx]

## Sheet: Sheet1
Table S3 CF_Panc_Timecourse_pairwise_DEGs

## Sheet: d80vd65
Unnamed: 0	gene	logFC	unshrunk.logFC	logCPM	PValue	FDR	CF_panc_d65_1	CF_panc_d65_2	CF_panc_d80_1	CF_panc_d80_2
6842	antigen WC1.1	8.38027	8.84754	3.24803	3.9544e-05	0.577787	0	0.00974043	3.16141	1.78276
5672	HOPX	2.12666	2.12692	4.22651	6.16733e-05	0.577787	8.67922	9.17549	37.4035	40.5862
5773	HSPA6	3.54571	3.5491	3.50043	0.000359972	1	0.593969	1.00326	9.34111	9.4069
14510	RESP18	2.18867	2.18875	6.64272	0.000370108	1	24.1952	33.4097	144.787	117.864
9623	LOC105608606	6.14583	6.39722	1.52279	0.00048677	1	0	0.0194809	1.07982	0.695403
6306	KCNK16	2.27055	2.27067	6.15648	0.000541519	1	15.3583	27.1368	119.028	86.0782
6276	KCNE3	2.53169	2.53234	4.55449	0.000729146	1	3.46684	4.09098	15.755	27.9805

## Sheet: d80vd65_p0.01
Unnamed: 0	gene	logFC	unshrunk.logFC	logCPM	PValue	FDR	CF_panc_d65_1	CF_panc_d65_2	CF_panc_d80_1	CF_panc_d80_2
6842	antigen WC1.1	8.38027	8.84754	3.24803	3.9544e-05	0.577787	0	0.00974043	3.16141	1.78276
5672	HOPX	2.12666	2.12692	4.22651	6.16733e-05	0.577787	8.67922	9.17549	37.4035	40.5862
5773	HSPA6	3.54571	3.5491	3.50043	0.000359972	1	0.593969	1.00326	9.34111	9.4069
14510	RESP18	2.18867	2.18875	6.64272	0.000370108	1	24.1952	33.4097	144.787	117.864
9623	LOC105608606	6.14583	6.39722	1.52279	0.00048677	1	0	0.0194809	1.07982	0.695403
6306	KCNK16	2.27055	2.27067	6.15648	0.000541519	1	15.3583	27.1368	119.028	86.0782
6276	KCNE3	2.53169	2.53234	4.55449	0.000729146	1	3.46684	4.09098	15.755	27.9805
2928	CRABP2	-2.89159	-2.89222	3.28078	0.00168406	1	33.5532	27.6726	2.77111	5.47472
11791	MPZ	-4.22716	-4.22876	3.13494	0.00175421	1	20.2919	46.0236	2.15964	1.37816
6721	LEFTY2	4.26529	4.26666	3.73703	0.00203857	1	1.04248	3.0585	73.0246	6.1069
15098	SCG5	1.61193	1.61195	8.0988	0.00207771	1	82.2344	140.876	355.418	326.574
11805	MRLN	2.19489	2.19596	3.09237	0.00208329	1	1.62432	2.6981	10.2128	9.6092
7574	H2BC14	1.79814	1.79917	3.19166	0.00209643	1	1.75766	2.37667	8.37838	6.0184
925	ASB9	1.6193	1.6194	5.5876	0.00220956	1	15.4068	26.3868	81.0647	47.3759
1153	B4GALNT2	2.65868	2.66245	4.22366	0.00239795	1	0.484873	0.837677	5.55523	2.85747
11380	MATN2	-1.65039	-1.65045	5.3853	0.00260961	1	110.139	105.353	24.6538	43.9874
12775	OLFM2	-1.59112	-1.59134	3.39416	0.00409221	1	32.7653	21.4387	7.89701	10.0897
5767	HSPA1A	2.65485	2.65486	9.46381	0.00410201	1	134.164	160.483	1012.11	843.562
10994	HSPA1B	2.6261	2.62613	9.11153	0.00411922	1	107.011	135.869	817.178	682.304
6173	ITPKA	1.35488	1.35537	4.39065	0.0045072	1	3.91535	3.60396	10.525	8.7115
14643	RLBP1	-2.61506	-2.61708	1.44536	0.00452212	1	6.61852	8.56184	0.754575	1.71954
13523	PLP1	-2.7895	-2.79051	2.60478	0.00457407	1	12.0491	23.0556	2.39382	2.68046
2781	COL11A1	-1.81845	-1.81871	3.32955	0.0046658	1	27.6135	30.1759	7.02535	9.35633
3500	DNAJC12	1.82564	1.8258	5.42184	0.00481398	1	12.4612	13.4223	51.5062	40.2575
4576	FGA	-6.20096	-6.20456	3.64832	0.00491788	1	1.32128	119.145	0.507386	1.12529
4464	FBLN2	-1.63184	-1.63205	3.85254	0.00494439	1	30.9713	30.1953	9.78345	9.95058
12507	NOV	-2.93133	-2.93214	3.2253	0.005335	1	15.3705	33.4681	2.28974	4.1092
13309	PI15	-3.19797	-3.19873	4.21863	0.00534625	1	34.7775	28.9875	1.84741	5.09541
12573	NR4A3	-4.43156	-4.46308	-0.26432	0.0054446	1	1.70918	2.23056	0.0520396	0.126437
14498	RELN	-2.36715	-2.36773	3.37664	0.00602732	1	20.2434	22.5686	4.52745	3.76782
16348	STMN3	1.48431	1.48454	4.17683	0.00611076	1	8.65498	8.64951	24.1594	24.2632
15121	SCN7A	-3.13983	-3.14647	0.757307	0.00659793	1	1.95161	5.09425	0.429327	0.366667
234	ADAMTS7	-1.41563	-1.41577	3.87421	0.00663896	1	35.8927	34.8318	10.551	15.9563
2811	COL5A3	-1.39879	-1.39888	5.07121	0.00667132	1	53.0451	59.2998	19.5799	23.0242
7963	CES1	1.82802	1.82858	6.81245	0.00668841	1	3.8305	3.89617	20.1393	7.30805
11128	LRRTM1	-3.91466	-3.92071	1.03367	0.0067119	1	4.80024	9.12679	0.325248	0.594253
3814	EGFL8	-2.71474	-2.71518	4.13243	0.00683846	1	32.8017	42.8092	4.78765	6.72644
15097	SCG3	1.5324	1.53243	7.3201	0.00690906	1	39.4565	88.4042	202.005	167.896
4684	FN1	-2.43136	-2.43141	6.78741	0.00696817	1	231.248	244.543	34.164	54.0391
4577	FGB	-4.07215	-4.07258	4.85784	0.00704745	1	6.18213	217.757	6.19272	7.1184
15882	SMIM18	1.78724	1.78764	4.17058	0.00729743	1	3.34562	7.30533	19.762	17.0437
1507	C15H11orf97	1.97142	1.97204	3.23053	0.00734038	1	3.13955	4.03254	17.5634	10.5828
13506	PLG	-8.70157	-8.77678	1.83644	0.00750868	1	0.109096	33.8675	0.0780594	0
11707	MMP14	-1.65162	-1.65178	3.7656	0.00766048	1	33.7714	42.7313	10.1607	14.1862
5038	GIP	3.47625	3.47686	3.97309	0.00769332	1	1.81827	7.04233	15.8461	82.9552
8370	TMSB15B	1.91287	1.91287	9.12175	0.00794532	1	202.75	266.167	957.373	808.387
9485	LOC105607350	2.75054	2.75656	3.13946	0.00802707	1	0.496995	0.350656	3.07034	2.64253
25	ABCA10	-3.4267	-3.43045	1.32986	0.00813224	1	7.11551	8.42548	0.442337	0.998851
12380	NGFRAP1	1.41277	1.41278	8.60202	0.00863379	1	188.616	190.221	528.619	480.03
11795	MRAP2	-8.47476	-1.44269e+08	-1.744	0.00867029	1	0.836406	0.633128	0	0
15278	SERPINF1	-1.80268	-1.80284	4.76156	0.00869358	1	37.0443	57.1471	8.61256	18.3839
7754	NAPRT	1.35522	1.35528	6.48719	0.00881205	1	27.3226	31.598	83.1983	67.5552
12077	MYOC	1.68641	1.68715	3.77961	0.00882403	1	3.95171	1.64613	7.84497	10.1529
15068	SBSPON	-3.67126	-3.67418	2.46968	0.00957397	1	12.1461	11.9126	0.923703	0.96092
16119	SPINK1	1.85661	1.85665	8.94447	0.00967584	1	74.6462	56.3776	226.971	247.538
14482	REC8	1.58514	1.58571	2.8279	0.00968163	1	2.69104	4.19813	10.3949	10.292
393	AHSG	-6.40692	-6.40723	9.32449	0.00983451	1	4.95783	1631.29	11.1625	8.11725
4574	FFAR3	1.79562	1.79625	2.90985	0.00985604	1	2.7759	3.93514	13.9987	9.3184

## Sheet: d100vd80
Unnamed: 0	gene	logFC	unshrunk.logFC	logCPM	PValue	FDR	CF_panc_d80_1	CF_panc_d80_2	CF_panc_d100_1	CF_panc_d100_2

## Sheet: d100vd80_p0.01
Unnamed: 0	gene	logFC	unshrunk.logFC	logCPM	PValue	FDR	CF_panc_d80_1	CF_panc_d80_2	CF_panc_d100_1	CF_panc_d100_2
6898	NESP55	13.354	1.44269e+08	2.41558	0.00122005	1	0	0	13.6999	29.6683
2978	CRY2	-4.97081	-5.01667	1.15157	0.00207914	1	2.60198	1.28966	0.11349	0
8316	REG1A	3.23469	3.23499	10.0662	0.00249136	1	13.3742	4.81725	115.727	55.5125
408	AJUBA	-3.6955	-3.70473	1.78349	0.00286909	1	2.87519	4.90575	0.275618	0.322248
6231	KANK4	-2.19122	-2.19236	2.86761	0.00324654	1	9.80947	8.81265	2.9021	1.16009
16440	SUSD2	-6.14187	-6.43268	-0.439308	0.0034429	1	0.871664	0.670115	0.0162129	0
183	ACTN4	-1.78731	-1.7876	4.4251	0.00354195	1	24.3936	26.2989	7.50655	7.17538
4774	FST	4.09193	4.09603	2.17101	0.00361332	1	0.572436	0.796552	1.66992	21.7625
13309	PI15	3.39343	3.39421	4.21863	0.00387247	1	1.84741	5.09541	8.13885	64.9222
3142	CYM	12.1491	1.44269e+08	5.14142	0.00441077	1	0	0	0.745791	18.1318
9986	SPEG	-8.43766	-1.44269e+08	-0.861619	0.0051039	1	1.01477	0.417242	0	0
3348	DGAT2	3.63216	3.63291	3.78525	0.00520741	1	2.87519	4.45058	4.91249	86.0187
7294	LOC101107420	-6.67107	-6.96419	-1.06765	0.00523602	1	0.494376	1.71954	0.0162129	0
10744	IGF2R	-2.03071	-2.03117	4.12004	0.00552071	1	19.3067	20.7104	5.59343	4.18922
11707	MMP14	-1.74779	-1.74837	3.7656	0.00554661	1	10.1607	14.1862	4.50717	2.72836
9101	LOC105615417	-8.95396	-1.44269e+08	-0.770474	0.00568186	1	0.949723	1.1	0	0
5672	HOPX	-1.2377	-1.23781	4.22651	0.00599326	1	37.4035	40.5862	20.4444	12.6106
2459	CFH	-1.34479	-1.3451	3.60723	0.00642083	1	12.1382	17.3471	5.9339	5.67156
14086	PTP4A1	-2.24418	-2.24627	2.54299	0.00708456	1	6.11466	4.56437	1.28082	0.966743
14257	RAB7B	-8.02492	-1.44269e+08	-1.47044	0.00716273	1	0.442337	0.632184	0	0
15725	SLC44A2	-1.71368	-1.71418	3.71744	0.00720937	1	12.8798	14.3253	4.78279	3.50176
2099	CCL26	2.41038	2.41049	7.65667	0.00728302	1	27.9323	15.4	167.073	63.268
16171	SQSTM1	-1.26593	-1.26601	5.43113	0.00728675	1	43.9084	55.5564	24.2868	17.0576
709	APOC3	-8.36288	-8.46672	2.27865	0.0077151	1	0.351267	19.1173	0.0324257	0.0214832
11982	MTTP	-8.54541	-1.44269e+08	-0.911289	0.00772646	1	0.468357	1.07471	0	0
7105	WSB1	-1.56279	-1.56303	4.52597	0.00777818	1	24.6017	23.2012	10.7005	5.45673
203	ADA	1.49366	1.49376	4.8823	0.00790659	1	19.0725	16.6644	32.0528	68.6173
16044	SOX8	-7.83741	-1.44269e+08	-1.16944	0.007907	1	0.260198	0.682759	0	0
9318	LOC106991731	-7.32879	-1.44269e+08	-1.474	0.00814212	1	0.143109	0.518391	0	0
10757	LOC106991342	-8.08035	-1.44269e+08	-1.81492	0.00816785	1	0.598456	0.518391	0	0
9228	LOC105605867	-8.0979	-1.44269e+08	-1.12314	0.00820507	1	0.637485	0.493104	0	0
5270	GPR65	7.88434	1.44269e+08	-2.01543	0.00831993	1	0	0	0.437747	0.53708
9298	LOC106991595	-8.52769	-1.44269e+08	-0.590898	0.00845276	1	1.15788	0.366667	0	0
16202	SRPX	-1.98057	-1.98114	3.27957	0.00849081	1	9.26305	21.7092	5.38267	2.44908
2175	CD276	-2.52165	-2.52346	2.69993	0.00849528	1	7.50672	8.14254	1.62129	1.09564
15839	SMAD7	-4.51512	-4.57834	0.148453	0.00857396	1	1.26196	0.783909	0.0810643	0
2770	COCH	-2.6314	-2.63366	1.44872	0.00875207	1	8.83373	4.89311	1.2646	0.94526
12745	OCA2	8.27763	1.44269e+08	-1.82106	0.00879261	1	0	0	0.551237	0.730428
5779	HSPB6	-8.12904	-1.44269e+08	-0.307479	0.00889944	1	0.156119	0.998851	0	0
6312	KCNK6	1.48339	1.48367	3.68877	0.0097305	1	6.88224	6.78966	12.1921	26.0591
15068	SBSPON	3.65099	3.6539	2.46968	0.00985714	1	0.923703	0.96092	0.90792	22.8366
8117	LOC101118256	-8.46787	-1.44269e+08	0.0380063	0.00995208	1	0.741565	0.72069	0	0

## Sheet: d120vd100
Unnamed: 0	gene	logFC	unshrunk.logFC	logCPM	PValue	FDR	CF_panc_d100_1	CF_panc_d100_2	CF_panc_d120_1	CF_panc_d120_2
4469	FBN3	-1.76928	-1.7696	4.94377	0.00066487	0.90841	23.2817	21.5476	4.57762	8.5813
2978	CRY2	6.06783	6.11451	1.15157	0.000676174	0.90841	0.11349	0	5.84159	2.48508

## Sheet: d120vd100_p0.01
Unnamed: 0	gene	logFC	unshrunk.logFC	logCPM	PValue	FDR	CF_panc_d100_1	CF_panc_d100_2	CF_panc_d120_1	CF_panc_d120_2
4469	FBN3	-1.76928	-1.7696	4.94377	0.00066487	0.90841	23.2817	21.5476	4.57762	8.5813
2978	CRY2	6.06783	6.11451	1.15157	0.000676174	0.90841	0.11349	0	5.84159	2.48508
16440	SUSD2	6.92337	7.2158	-0.439308	0.001826	0.90841	0.0162129	0	2.04968	0.601856
7865	ANG2; bovine analog	1.66955	1.66967	5.79271	0.00201429	0.90841	21.5307	12.804	51.0541	58.2441
5550	HES6	-2.17149	-2.17231	2.94827	0.00205922	0.90841	15.8886	9.60298	2.04968	3.61113
1152	B4GALNT1	-2.36662	-2.36739	3.09297	0.00214241	0.90841	7.55519	24.8346	2.66459	3.61113
8316	REG1A	3.2805	3.28053	10.0662	0.00226009	0.90841	115.727	55.5125	796.506	867.643
7986	GNG8	-4.29141	-4.29818	1.5852	0.00252296	0.90841	1.97797	14.4582	0.427017	0.407709
12325	NES	-1.55063	-1.55068	6.29509	0.00259924	0.90841	76.8003	133.024	33.1194	38.4993
176	ACTG2	-5.05737	-5.06306	3.23056	0.00298691	0.90841	1.34567	32.633	0.529501	0.485367
7946	COPB2	2.82598	2.82758	2.79473	0.00304632	0.90841	2.38329	0.794878	14.5186	8.13476
744	ARF4	2.30837	2.30875	4.44443	0.0030609	0.90841	9.3386	3.15803	41.8477	20.2107
2192	CD5	-8.00045	-8.06533	1.54395	0.00344986	0.90841	0.583663	23.0944	0.0854034	0
18333	ZC3H11A	2.31328	2.31388	3.68541	0.00358751	0.90841	5.26918	2.72836	29.225	10.6004
3755	EDEM1	1.58993	1.59001	5.64821	0.00365639	0.90841	35.0846	15.7687	69.9966	83.192
14740	RNF44	2.96997	2.97341	1.99198	0.00396935	0.90841	0.762004	0.751911	8.62574	3.26167
3078	CTSZ	-1.80443	-1.80449	6.19425	0.00412886	0.90841	73.8982	191.737	30.5744	45.4692
12414	NKAIN1	-2.19664	-2.19868	2.08015	0.00414261	0.90841	3.89108	6.59534	1.19565	1.08722
6320	KCNN1	-5.02173	-5.03115	1.82441	0.00417678	0.90841	0.826855	19.206	0.358694	0.252391
8117	LOC101118256	10.0958	1.44269e+08	0.0380063	0.00418288	0.90841	0	0	4.25309	0.271806
6183	IVD	1.98482	1.98533	3.48056	0.00453338	0.90841	5.6745	3.05061	22.7856	11.8041
9002	LOC105611702	-2.04773	-2.04904	2.09822	0.0046305	0.90841	6.53378	7.7984	1.5031	1.96088
14110	PTPRCAP	-3.15202	-3.15262	3.91188	0.00468242	0.90841	8.39826	69.7989	3.86023	4.93133
17751	UBQLN1	1.94917	1.95003	2.88907	0.0047251	0.90841	3.33985	1.76162	11.0854	8.65896
6336	KCNV1	-6.20552	-6.36074	-0.0830406	0.00483796	0.90841	0.405321	2.51353	0.0341614	0
14840	RPP14	2.46407	2.46515	2.84458	0.00499713	0.90841	3.46955	1.03119	15.3043	9.62969
408	AJUBA	3.33857	3.34758	1.78349	0.00509408	0.90841	0.275618	0.322248	2.85247	3.22284
7720	C4	2.45272	2.45311	3.66965	0.00514621	0.90841	5.02598	7.45466	39.9859	28.3066
2205	CD79B	-8.84504	-9.00095	1.76426	0.00524126	0.90841	0.324257	18.0459	0.0341614	0
14086	PTP4A1	2.34511	2.34724	2.54299	0.00548184	0.90841	1.28082	0.966743	8.86487	2.58215
3669	DUSP2	-3.30221	-3.30473	2.10958	0.00550992	0.90841	3.11287	17.9599	1.02484	1.10664
9986	SPEG	8.27209	1.44269e+08	-0.861619	0.00564333	0.90841	0	0	0.75155	0.524197
9298	LOC106991595	9.21753	1.44269e+08	-0.590898	0.0058685	0.90841	0	0	2.0326	0.427123
4022	EPHB1	-3.69974	-3.70472	1.42672	0.00592209	0.90841	1.71856	12.6751	0.75155	0.349465
15839	SMAD7	4.87041	4.93427	0.148453	0.00597027	0.90841	0.0810643	0	1.87887	0.737759
13534	PLPPR3	-1.5174	-1.51758	4.51212	0.00611931	0.90841	24.0923	38.4119	10.6242	11.2023
9497	LOC105607533	7.93142	1.44269e+08	-1.18815	0.00614848	0.90841	0	0	0.444098	0.563026
15124	SCNN1A	4.83606	4.8896	0.378374	0.00630861	0.90841	0.0972771	0	2.51086	0.524197
13882	PRKRIR	2.14521	2.14587	3.38976	0.00641968	0.90841	4.11806	2.77133	20.0527	10.4645
13808	PQLC1	2.01408	2.01569	1.80727	0.00670367	0.90841	1.66992	1.11713	6.23445	5.04782
2616	CLDN11	-3.12687	-3.12777	3.71918	0.00673181	0.90841	4.92871	46.2103	3.41614	2.42684
10567	LOC106990559	-2.52592	-2.52633	3.89425	0.00674252	0.90841	9.9709	59.8736	5.6537	6.46509
9611	LOC105608537	8.40119	1.44269e+08	-0.876447	0.00674889	0.90841	0	0	1.16149	0.232976
10744	IGF2R	1.96649	1.96694	4.12004	0.00676043	0.90841	5.59343	4.18922	30.1645	8.09593
15725	SLC44A2	1.72989	1.7304	3.71744	0.00681016	0.90841	4.78279	3.50176	20.0869	7.41641
1344	BNIP3L	1.57556	1.57585	3.97353	0.00681657	0.90841	8.65766	5.00558	26.3213	14.4445
16171	SQSTM1	1.27722	1.2773	5.43113	0.0068614	0.90841	24.2868	17.0576	60.9438	39.2954
9339	LOC106991941	-1.34684	-1.34696	4.60732	0.00689778	0.90841	33.8524	45.4369	13.4254	17.745
16209	SRRM5	8.99338	1.44269e+08	-1.11237	0.00695914	0.90841	0	0	1.93012	0.174732
14562	RGS19	-2.15087	-2.15127	3.60839	0.00699275	0.90841	9.38724	41.3122	5.02172	6.38744
7963	CES1	1.79782	1.79788	6.81245	0.00709262	0.90841	47.1794	24.1686	126.841	121.322
3889	ELAVL1	1.89983	1.90067	2.85566	0.00716471	0.90841	3.81002	1.39641	11.5465	7.94061
6711	LDLRAD2	-2.50442	-2.50492	3.37028	0.00725137	0.90841	10.2627	45.0288	3.0062	6.7369
8754	IGHM	-5.68936	-5.69386	3.43617	0.0073154	0.90841	3.55061	63.848	0.546582	0.757173
15482	SKAP1	-1.59628	-1.59642	4.32696	0.0074091	0.90841	24.0437	59.3151	11.9906	15.5706
15309	SEZ6L	8.45843	1.44269e+08	-2.04249	0.00745289	0.90841	0	0	1.02484	0.427123
9228	LOC105605867	8.24238	1.44269e+08	-1.12314	0.00761352	0.90841	0	0	1.09316	0.155318
6866	GIMAP5	-6.00662	-6.01829	1.90424	0.00763802	0.90841	0.599875	32.1174	0.119565	0.388294
5779	HSPB6	8.38347	1.44269e+08	-0.307479	0.00767759	0.90841	0	0	0.854034	0.524197
13753	PPP1R1B	-2.34377	-2.34508	2.26074	0.00776771	0.90841	3.5344	15.1242	1.84471	1.82498
2459	CFH	1.30081	1.30112	3.60723	0.00803146	0.90841	5.9339	5.67156	16.4829	12.1148
14440	RBMS1	-1.83252	-1.83265	4.93832	0.00803478	0.90841	27.2538	91.0028	13.5279	19.6671
9318	LOC106991731	7.32304	1.44269e+08	-1.474	0.00822233	0.90841	0	0	0.290371	0.368879
13503	PLEKHO1	-2.14391	-2.14408	5.10424	0.00824979	0.90841	26.962	95.815	11.2903	16.4831
7787	CA13	1.97956	1.98076	2.28437	0.00826177	0.90841	2.62648	1.07416	7.80587	6.83397
11280	MAP1B	-1.43275	-1.43278	6.35039	0.00832893	0.90841	88.7005	195.347	47.7405	57.4675
13383	PIRT	2.31863	2.31932	2.8659	0.00851736	0.90841	5.47994	1.41789	18.9595	15.5512
6313	KCNK7	-2.84985	-2.85094	2.63679	0.00852982	0.90841	5.22054	28.9593	1.84471	2.89279
18323	ZBTB7B	2.28435	2.28694	1.55962	0.0085716	0.90841	1.05384	0.773395	6.14904	2.7763
2175	CD276	2.51533	2.51713	2.69993	0.0086389	0.90841	1.62129	1.09564	11.9052	3.66938
10173	LOC105614678	-7.56359	-7.85627	-0.754155	0.00866451	0.90841	0.162129	4.14625	0	0.0194147
6196	JAK3	-3.78421	-3.7853	3.43367	0.00871226	0.90841	2.99938	67.2853	2.49378	2.60157
1225	BCAS4	-1.70747	-1.70777	3.86795	0.00879163	0.90841	15.3698	30.3343	6.02948	7.96003
4182	EZH2	-1.10619	-1.10626	5.06519	0.00894569	0.90841	37.3706	54.954	18.3617	24.5208
11449	MDFI	-2.32723	-2.32756	4.26925	0.00899245	0.90841	11.3652	60.8833	6.23445	8.15417
15222	SEMA6A	-1.48042	-1.48067	3.85204	0.00904229	0.90841	15.1752	26.2525	6.90059	7.94061
6771	LIMD2	-2.16448	-2.16476	4.40596	0.00909842	0.90841	13.5864	62.1079	9.39437	7.47466
13359	PIK3CD	-3.41298	-3.41456	2.51851	0.00916681	0.90841	2.57784	33.9005	2.13508	1.28137
6159	ITGB7	-3.42199	-3.42331	2.9391	0.00920282	0.90841	4.73415	39.1209	1.62266	2.46567
9364	LOC105606334	-1.30187	-1.30195	4.92612	0.00921898	0.90841	40.678	64.9866	18.2934	24.5596
183	ACTN4	1.55107	1.55134	4.4251	0.00922784	0.90841	7.50655	7.17538	30.1132	12.9108
14257	RAB7B	7.57771	1.44269e+08	-1.47044	0.00923044	0.90841	0	0	0.49534	0.29122
1081	ATP8	2.9338	2.93399	5.76725	0.00924977	0.90841	17.445	10.849	183.241	33.1021
3514	DNAJC3	1.46402	1.46404	6.89968	0.0094835	0.90841	94.2453	52.2901	186.043	218.279
7304	FZR1	4.01016	4.03045	0.892208	0.00954073	0.90841	0.259406	0	2.23757	2.13562
11622	MICAL1	-1.41185	-1.41194	5.06011	0.00956416	0.90841	31.2908	77.2535	19.9673	20.8126
2623	CLDN2	2.4882	2.48838	5.49311	0.00964547	0.90841	22.2765	4.68333	86.2403	65.3305
18434	ZG16	2.94197	2.94211	7.99648	0.00965787	0.90841	34.1605	4.36109	133.349	163.083
892	ARRDC4	4.59297	4.62285	0.430195	0.00972496	0.90841	0.178341	0	3.34781	1.20371
2928	CRABP2	-2.15446	-2.1554	3.28078	0.0097339	0.90841	4.96113	17.1221	2.10092	2.85396
4774	FST	-3.35812	-3.36048	2.17101	0.00978183	0.90841	1.66992	21.7625	0.922356	1.35903
2794	COL22A1	-2.35761	-2.35906	1.96053	0.00981199	0.90841	3.68032	13.4055	2.08384	1.24254
6678	LAT	-4.32585	-4.32714	3.48091	0.00983547	0.90841	1.41052	86.7921	1.63974	2.75689
3607	DQX1	2.35898	2.3597	3.63071	0.00992217	0.90841	4.58824	2.06239	20.7018	13.5126

## Sheet: termvd120
Unnamed: 0	gene	logFC	unshrunk.logFC	logCPM	PValue	FDR	CF_panc_d120_1	CF_panc_d120_2	CF_panc_term_1	CF_panc_term_2
4431	FANCD2	-2.32448	-2.32548	3.74901	2.27146e-05	0.272425	12.4518	11.5712	2.33715	2.46533
12414	NKAIN1	-9.10931	-1.44269e+08	2.08015	4.18842e-05	0.272425	1.19565	1.08722	0	0
12297	NEFL	-9.8987	-1.44269e+08	1.51169	6.98469e-05	0.272425	2.51086	1.43669	0	0
4469	FBN3	-2.47236	-2.47441	4.94377	7.58215e-05	0.272425	4.57762	8.5813	1.23174	1.11337
1912	CASP9	2.24769	2.24779	5.17286	8.35753e-05	0.272425	17.5589	29.4909	117.3	106.089
1452	C11H17orf97	-9.72179	-1.44269e+08	1.44684	8.80558e-05	0.272425	1.86179	1.63083	0	0
2928	CRABP2	-10.225	-1.44269e+08	3.28078	0.000101776	0.272425	2.10092	2.85396	0	0
6481	KIF4A	-2.21748	-2.21852	3.41525	0.000142087	0.312178	11.8881	9.41613	1.92657	2.70391
1928	CATSPERG	-10.4258	-1.44269e+08	0.801056	0.000158368	0.312178	1.9472	3.74704	0	0
3174	DACT3	-5.96428	-6.00667	3.44872	0.00016661	0.312178	3.51862	5.70792	0.0315831	0.159053
5494	HCRTR1	-9.5309	-1.44269e+08	0.734202	0.000200799	0.342034	1.91304	1.14547	0	0
1736	C6H4orf32	1.83423	1.83437	4.31978	0.00027857	0.421437	16.2779	15.2017	43.0478	69.3472
7191	HBG	-6.44519	-6.44607	9.87957	0.000292399	0.421437	196.377	373.752	4.67431	1.67006
15963	SNTG1	4.93344	4.93695	2.43177	0.000386225	0.446095	0.922356	0.718344	16.8022	33.5602
17471	TROAP	-2.21602	-2.2174	2.90454	0.000393674	0.446095	7.95959	7.62998	1.95816	1.35195
874	ARNT2	-9.7756	-1.44269e+08	0.502129	0.000403686	0.446095	2.45962	1.16488	0	0
13674	POSTN	-2.81958	-2.81967	8.89258	0.000417888	0.446095	233.988	200.379	24.7296	36.9004
4285	FAM168A	-9.63942	-1.44269e+08	0.205835	0.000428548	0.446095	1.86179	1.43669	0	0
13841	PREX1	-9.37693	-1.44269e+08	0.550993	0.000503356	0.479769	1.91304	0.834832	0	0
12306	NEK2	-2.25117	-2.25218	3.69012	0.00053141	0.479769	12.486	9.00842	3.03198	1.35195
16883	TIMP4	-9.37691	-1.44269e+08	0.546243	0.000645832	0.479769	1.33229	1.41727	0	0
15287	SERTAD4	-6.24121	-6.36662	1.47485	0.000655518	0.479769	1.86179	1.72791	0.0315831	0
5242	GPR156	-8.5389	-1.44269e+08	0.579444	0.000662256	0.479769	0.836953	0.698929	0	0
2765	CNTNAP4	-9.19908	-1.44269e+08	0.0776067	0.000682863	0.479769	1.40062	1.02898	0	0
127	ACHE	-9.30459	-1.44269e+08	0.772875	0.000690679	0.479769	1.17857	1.43669	0	0
16841	THSD7A	-9.1447	-1.44269e+08	0.137443	0.00070503	0.479769	1.34937	0.99015	0	0
15018	SALL2	-1.81907	-1.82011	3.28217	0.000837114	0.479769	7.99376	6.62041	1.86341	2.30627
6173	ITPKA	1.68328	1.68339	4.39065	0.000843894	0.479769	18.7546	20.0166	63.6716	60.8379
14184	QRFPR	-9.44688	-1.44269e+08	-0.0257812	0.000897172	0.479769	1.46894	1.41727	0	0
1871	CAPN3	-8.66106	-1.44269e+08	0.580699	0.000912997	0.479769	1.12732	0.543612	0	0
1527	C18H14orf80	-9.35158	-1.44269e+08	-0.260162	0.000960739	0.479769	1.40062	1.30078	0	0
3324	DENND5B	-9.49368	-1.44269e+08	-0.0184834	0.000975613	0.479769	2.20341	0.776588	0	0
715	APOLD1	3.072	3.07307	2.89775	0.000979216	0.479769	1.5885	3.31991	10.2329	31.1744
5514	HDX	-8.70223	-1.44269e+08	0.414797	0.000986626	0.479769	0.905276	0.815417	0	0
5234	GPR137C	-4.15314	-4.17885	1.67321	0.000998713	0.479769	1.55434	2.07737	0.157916	0

## Sheet: termvd120_p0.01
Unnamed: 0	gene	logFC	unshrunk.logFC	logCPM	PValue	FDR	CF_panc_d120_1	CF_panc_d120_2	CF_panc_term_1	CF_panc_term_2
4431	FANCD2	-2.32448	-2.32548	3.74901	2.27146e-05	0.272425	12.4518	11.5712	2.33715	2.46533
12414	NKAIN1	-9.10931	-1.44269e+08	2.08015	4.18842e-05	0.272425	1.19565	1.08722	0	0
12297	NEFL	-9.8987	-1.44269e+08	1.51169	6.98469e-05	0.272425	2.51086	1.43669	0	0
4469	FBN3	-2.47236	-2.47441	4.94377	7.58215e-05	0.272425	4.57762	8.5813	1.23174	1.11337
1912	CASP9	2.24769	2.24779	5.17286	8.35753e-05	0.272425	17.5589	29.4909	117.3	106.089
1452	C11H17orf97	-9.72179	-1.44269e+08	1.44684	8.80558e-05	0.272425	1.86179	1.63083	0	0
2928	CRABP2	-10.225	-1.44269e+08	3.28078	0.000101776	0.272425	2.10092	2.85396	0	0
6481	KIF4A	-2.21748	-2.21852	3.41525	0.000142087	0.312178	11.8881	9.41613	1.92657	2.70391
1928	CATSPERG	-10.4258	-1.44269e+08	0.801056	0.000158368	0.312178	1.9472	3.74704	0	0
3174	DACT3	-5.96428	-6.00667	3.44872	0.00016661	0.312178	3.51862	5.70792	0.0315831	0.159053
5494	HCRTR1	-9.5309	-1.44269e+08	0.734202	0.000200799	0.342034	1.91304	1.14547	0	0
1736	C6H4orf32	1.83423	1.83437	4.31978	0.00027857	0.421437	16.2779	15.2017	43.0478	69.3472
7191	HBG	-6.44519	-6.44607	9.87957	0.000292399	0.421437	196.377	373.752	4.67431	1.67006
15963	SNTG1	4.93344	4.93695	2.43177	0.000386225	0.446095	0.922356	0.718344	16.8022	33.5602
17471	TROAP	-2.21602	-2.2174	2.90454	0.000393674	0.446095	7.95959	7.62998	1.95816	1.35195
874	ARNT2	-9.7756	-1.44269e+08	0.502129	0.000403686	0.446095	2.45962	1.16488	0	0
13674	POSTN	-2.81958	-2.81967	8.89258	0.000417888	0.446095	233.988	200.379	24.7296	36.9004
4285	FAM168A	-9.63942	-1.44269e+08	0.205835	0.000428548	0.446095	1.86179	1.43669	0	0
13841	PREX1	-9.37693	-1.44269e+08	0.550993	0.000503356	0.479769	1.91304	0.834832	0	0
12306	NEK2	-2.25117	-2.25218	3.69012	0.00053141	0.479769	12.486	9.00842	3.03198	1.35195
16883	TIMP4	-9.37691	-1.44269e+08	0.546243	0.000645832	0.479769	1.33229	1.41727	0	0
15287	SERTAD4	-6.24121	-6.36662	1.47485	0.000655518	0.479769	1.86179	1.72791	0.0315831	0
5242	GPR156	-8.5389	-1.44269e+08	0.579444	0.000662256	0.479769	0.836953	0.698929	0	0
2765	CNTNAP4	-9.19908	-1.44269e+08	0.0776067	0.000682863	0.479769	1.40062	1.02898	0	0
127	ACHE	-9.30459	-1.44269e+08	0.772875	0.000690679	0.479769	1.17857	1.43669	0	0
16841	THSD7A	-9.1447	-1.44269e+08	0.137443	0.00070503	0.479769	1.34937	0.99015	0	0
15018	SALL2	-1.81907	-1.82011	3.28217	0.000837114	0.479769	7.99376	6.62041	1.86341	2.30627
6173	ITPKA	1.68328	1.68339	4.39065	0.000843894	0.479769	18.7546	20.0166	63.6716	60.8379
14184	QRFPR	-9.44688	-1.44269e+08	-0.0257812	0.000897172	0.479769	1.46894	1.41727	0	0
1871	CAPN3	-8.66106	-1.44269e+08	0.580699	0.000912997	0.479769	1.12732	0.543612	0	0
1527	C18H14orf80	-9.35158	-1.44269e+08	-0.260162	0.000960739	0.479769	1.40062	1.30078	0	0
3324	DENND5B	-9.49368	-1.44269e+08	-0.0184834	0.000975613	0.479769	2.20341	0.776588	0	0
715	APOLD1	3.072	3.07307	2.89775	0.000979216	0.479769	1.5885	3.31991	10.2329	31.1744
5514	HDX	-8.70223	-1.44269e+08	0.414797	0.000986626	0.479769	0.905276	0.815417	0	0
5234	GPR137C	-4.15314	-4.17885	1.67321	0.000998713	0.479769	1.55434	2.07737	0.157916	0
5274	GPR85	-9.18756	-1.44269e+08	0.139648	0.00103477	0.479769	1.11024	1.30078	0	0
2821	COL9A3	-1.57197	-1.57231	5.44206	0.00106135	0.479769	14.9968	19.5506	6.66404	4.85113
1113	AURKB	-1.61973	-1.62026	4.25378	0.00116564	0.479769	11.6661	12.1342	3.28465	4.53302
3812	EGFL6	-4.03587	-4.0476	2.97718	0.00118497	0.479769	5.00464	2.23269	0.347415	0
7587	CLCNKA	-8.95995	-1.44269e+08	1.13934	0.00119935	0.479769	0.990679	1.06781	0	0
16059	SPAG5	-1.41473	-1.41504	4.30836	0.00121005	0.479769	16.4316	16.2889	5.77972	6.52118
32	ABCB1	-9.0302	-1.44269e+08	0.40714	0.00123005	0.479769	1.38353	0.776588	0	0
8924	LOC105604200	-8.71535	-1.44269e+08	0.452729	0.00123207	0.479769	0.785711	0.95132	0	0
16337	STK33	-9.41874	-1.44269e+08	0.489294	0.00126104	0.479769	0.871114	1.96088	0	0
11601	MGAT3	-8.8737	-1.44269e+08	1.89964	0.00127177	0.479769	0.717388	1.22313	0	0
7865	ANG2; bovine analog	1.75444	1.75448	5.79271	0.00133396	0.479769	51.0541	58.2441	229.104	139.49
2563	CHTF18	-2.17527	-2.17641	3.10385	0.00135402	0.479769	9.78723	8.21242	2.6214	1.27243
1785	CABP5	-8.86066	-1.44269e+08	0.360555	0.00135814	0.479769	0.563662	1.35903	0	0
14499	RELT	-4.67027	-4.69601	2.5296	0.00142658	0.479769	2.28881	3.06752	0.157916	0
7398	HBA1	-4.3251	-4.32533	9.53139	0.0014713	0.479769	187.409	326.536	10.6119	15.1101
14989	RYR2	-8.44018	-1.44269e+08	0.697357	0.00147859	0.479769	1.02484	0.407709	0	0
4023	EPHB2	-3.11688	-3.12054	2.82206	0.00151535	0.479769	9.99219	3.10635	0.473747	1.11337
4290	FAM171A2	-2.94079	-2.94654	1.62021	0.00151754	0.479769	4.47514	2.31035	0.536913	0.318107
16250	SSUH2	-8.8541	-1.44269e+08	-0.108616	0.00152077	0.479769	0.922356	0.99015	0	0
9139	LOC105616222	-1.89738	-1.89802	3.56771	0.00152544	0.479769	16.7732	8.54247	3.66364	3.10154
11437	MCOLN2	1.81598	1.8162	3.46949	0.00153723	0.479769	10.4875	8.83369	32.278	35.787
12571	NR4A1	2.33355	2.33394	3.57245	0.00154197	0.479769	4.23601	7.96003	36.5733	24.8123
11157	LTBP2	-6.08351	-6.20749	2.43141	0.00155834	0.479769	2.16925	1.39786	0	0.0795266
12499	NOS3	-2.19045	-2.19277	2.69575	0.00158543	0.479769	4.52638	4.64011	1.04224	0.95432
7952	CTRB1	4.42862	4.42863	10.7658	0.00164921	0.479769	304.822	459.294	11237.4	5217.74
4615	FHL3	-2.15599	-2.15764	3.47154	0.00166211	0.479769	8.02792	4.54304	1.32649	1.51101
4313	FAM189A1	-5.16039	-5.281	1.03775	0.00168997	0.479769	1.09316	0.893076	0	0.0795266
2173	CD248	-2.44626	-2.44673	5.28103	0.00169769	0.479769	27.2608	29.3162	6.47454	3.73775
13777	PPP2R2B	-1.86883	-1.87006	3.11181	0.00170801	0.479769	5.84159	7.04754	1.70549	1.82911
11653	MIR25	-8.74545	-1.44269e+08	-0.319249	0.00174525	0.479769	1.09316	0.679514	0	0
1576	C1QTNF2	-3.85568	-3.86319	2.49315	0.00174575	0.479769	4.83383	4.97016	0.568497	0
207	ADAM12	-2.00181	-2.00212	4.86802	0.0017558	0.479769	28.2514	28.2096	8.40112	5.56687
4645	FKBP5	1.52562	1.5257	5.01662	0.00175818	0.479769	21.3508	27.7436	56.4707	85.014
922	ASB6	-2.57576	-2.57813	2.22075	0.00176678	0.479769	7.41301	4.85367	1.29491	0.71574
13902	PROM2	-8.85467	-1.44269e+08	0.564096	0.00180338	0.481956	1.5031	0.407709	0	0
5000	GFRA2	-9.31017	-1.44269e+08	1.08651	0.00182627	0.481956	2.27173	0.349465	0	0
14621	RIMS1	-8.84655	-1.44269e+08	0.484771	0.00187502	0.487949	1.14441	0.757173	0	0
4440	FAR2	-8.60844	-1.44269e+08	0.312862	0.0019059	0.489189	0.700308	0.912491	0	0
6721	LEFTY2	-6.38651	-6.45048	3.73703	0.00194835	0.493328	2.90371	4.81485	0.0631663	0
15886	SMIM3	1.82969	1.82993	3.64887	0.00200969	0.500029	7.97668	9.95974	23.7821	40.0814
7753	EVC	-9.29457	-1.44269e+08	0.503852	0.00205479	0.500029	1.60558	0.99015	0	0
12932	PAK3	-1.76763	-1.76862	2.99236	0.00207925	0.500029	6.5419	7.97944	2.11607	2.14722
11417	MCEE	1.32428	1.3244	4.20473	0.00208157	0.500029	15.5947	14.6775	34.7415	41.1153
3659	DUSP1	1.65247	1.65262	4.41259	0.00214604	0.506677	12.5031	15.2794	38.4999	48.9089
17385	TREM2	-8.1544	-1.44269e+08	0.342003	0.00218918	0.506677	0.631985	0.543612	0	0
1633	C25H10orf10	3.74044	3.74056	6.33927	0.00219037	0.506677	21.0434	25.5886	49.7435	574.103
9079	LOC105605070	2.78502	2.78568	3.13272	0.00227801	0.513014	3.92856	3.84411	8.55903	45.2507
2333	CDR2L	-1.9889	-1.9904	2.57665	0.00229778	0.513014	6.69562	5.00899	1.57916	1.35195
6945	TUBB2A	-1.71168	-1.71225	4.03893	0.0022999	0.513014	13.135	10.3092	4.70589	2.30627
5905	IGFBPL1	-8.13693	-1.44269e+08	0.0469758	0.00234474	0.516864	0.444098	0.718344	0	0
397	AIF1L	-1.21451	-1.21468	5.01657	0.00237708	0.517899	21.4875	24.4819	9.56969	10.2589
4770	FSD1	-2.94044	-2.94857	1.68225	0.0024445	0.521045	1.86179	2.83455	0.410581	0.159053
3673	DUSP27	-7.86505	-1.44269e+08	0.819166	0.00245744	0.521045	0.49534	0.465953	0	0
12455	NME7	-1.84921	-1.85042	2.87992	0.00247494	0.521045	6.93475	5.72734	2.17924	1.27243
9292	LOC106991479	-8.80789	-1.44269e+08	-0.568289	0.00255568	0.522779	0.649066	1.20371	0	0
3186	DAPP1	-5.08391	-5.14805	0.725941	0.00256779	0.522779	1.22981	1.70849	0.0631663	0
7791	SPIN2B	-8.33384	-1.44269e+08	-0.0223308	0.0026192	0.522779	0.76863	0.563026	0	0
645	AOX1	2.10283	2.10317	3.36979	0.00263906	0.522779	7.19096	6.38744	20.908	37.5366
4969	GDF6	-8.69563	-1.44269e+08	-0.119504	0.00267323	0.522779	1.11024	0.601856	0	0
13504	PLEKHO2	-10.0164	-1.44269e+08	0.816746	0.00267461	0.522779	3.75775	0.524197	0	0
3085	CUBN	-8.18768	-1.44269e+08	0.134209	0.00274067	0.522779	0.717388	0.485367	0	0
2376	CENPN	-2.09837	-2.10081	2.46351	0.0027604	0.522779	5.0388	3.14518	0.821162	1.11337
11604	MGAT4C	-7.99976	-1.44269e+08	0.269783	0.00276101	0.522779	0.51242	0.543612	0	0
16202	SRPX	-2.43147	-2.43266	3.27957	0.00276219	0.522779	13.118	8.48422	2.49507	1.43148
12338	NEUROG3	-8.84598	-1.44269e+08	2.02744	0.00280221	0.523567	0.854034	1.04839	0	0
3195	DBN1	-1.91543	-1.91558	6.51693	0.00290533	0.523567	54.0774	56.9433	21.7924	7.31645
6308	KCNK2	-8.97716	-1.44269e+08	0.992022	0.00293884	0.523567	0.802792	1.28137	0	0
7798	GNG3	-8.48429	-1.44269e+08	-0.615964	0.00298244	0.523567	0.683227	0.796003	0	0
13438	PLA2R1	-8.40348	-1.44269e+08	-0.537653	0.00299107	0.523567	0.854034	0.543612	0	0
15898	SMOX	-1.86561	-1.86681	3.18847	0.00301159	0.523567	7.39593	6.15446	1.26333	2.54485
1025	ATP1B2	-8.92522	-1.44269e+08	-0.496408	0.00304296	0.523567	1.5031	0.504782	0	0
13944	PRR5L	-9.06683	-1.44269e+08	0.0634343	0.00306536	0.523567	1.11024	1.10664	0	0
11239	MAGEL2	-1.75797	-1.75908	3.07413	0.00307583	0.523567	7.77171	4.8925	2.11607	1.59053
16027	SOSTDC1	-8.41649	-1.44269e+08	0.824506	0.00309428	0.523567	0.461178	0.95132	0	0
14717	RNF207	-8.43732	-1.44269e+08	0.177723	0.00309755	0.523567	0.307452	1.12605	0	0
12332	NEURL1B	-1.71694	-1.71734	4.27501	0.00310167	0.523567	18.5325	14.3086	6.85354	2.94249
9271	LOC106991353	-8.4899	-1.44269e+08	-0.331751	0.00313872	0.525091	0.785711	0.698929	0	0
4100	ESCO2	-2.59304	-2.59746	1.74868	0.00330601	0.542848	3.5357	3.28108	0.568497	0.556687
6709	LDLR	-2.11545	-2.11582	4.08939	0.00331618	0.542848	31.3943	21.0455	8.78011	3.10154
858	ARMC12	3.03512	3.03804	1.38794	0.00333665	0.542848	1.09316	0.698929	8.11687	6.60071
8083	TPCN1	-8.80617	-1.44269e+08	1.05572	0.00336075	0.542848	0.956518	0.893076	0	0
12587	NRG2	-7.28001	-1.44269e+08	0.115313	0.00344116	0.542882	0.290371	0.349465	0	0
11430	MCM6	-1.64582	-1.64599	5.30001	0.00348821	0.542882	34.6567	37.3927	16.139	6.60071
8137	AMY2B	2.44498	2.44602	1.82663	0.00359212	0.542882	2.6475	2.03854	17.8445	7.63456
5849	IER3	2.91683	2.91725	3.87172	0.0036575	0.542882	7.39593	4.93133	14.3387	79.129
934	ASIC1	-8.57608	-1.44269e+08	0.743619	0.00369987	0.542882	0.529501	1.04839	0	0
18110	WDR66	-8.73702	-1.44269e+08	-0.737519	0.00374329	0.542882	1.02484	0.737759	0	0
9026	LOC105604783	-8.16052	-1.44269e+08	-0.285395	0.00376793	0.542882	0.888195	0.29122	0	0
16705	TDRD12	-5.34944	-5.4742	0.279051	0.00376993	0.542882	1.5031	0.388294	0.0315831	0
10727	LOC106991234	-8.96086	-1.44269e+08	-0.625955	0.00381215	0.542882	0.836953	1.22313	0	0
9366	RIPOR1	-8.35799	-1.44269e+08	-0.76766	0.00381845	0.542882	0.597824	0.757173	0	0
11994	MUC6	-8.59236	-1.44269e+08	-0.491307	0.00384261	0.542882	1.12732	0.465953	0	0
2266	CDH15	-7.71716	-1.44269e+08	-0.0212578	0.00384485	0.542882	0.324533	0.543612	0	0
7958	SPIN2B	-7.89687	-1.44269e+08	-0.233372	0.00386274	0.542882	0.478259	0.504782	0	0
3664	DUSP14	-1.9159	-1.91801	2.46987	0.00386715	0.542882	3.36489	4.4848	1.04224	1.03385
15641	SLC2A3	3.50066	3.50079	6.17642	0.0038763	0.542882	14.194	26.171	61.6819	395.645
16433	SUPT7L	-8.77834	-1.44269e+08	-0.498126	0.00391691	0.542882	1.07608	0.737759	0	0
95	ABTB2	-8.10228	-1.44269e+08	-0.403712	0.00394546	0.542882	0.802792	0.33005	0	0
17648	TWIST2	-7.75519	-1.44269e+08	-0.212192	0.00395032	0.542882	0.444098	0.446538	0	0
8413	CD200R1	-8.19824	-1.44269e+08	-0.534981	0.0040086	0.542882	0.649066	0.563026	0	0
14470	RCOR2	-1.41779	-1.41831	3.7323	0.00403956	0.542882	11.1024	8.46481	3.66364	3.65823
2527	CHP1	-3.64712	-3.65701	1.43533	0.00405089	0.542882	5.20961	1.86381	0.252665	0.318107
2106	CCNA2	-1.59528	-1.59579	3.68574	0.00405367	0.542882	12.5372	10.4257	4.8638	2.62438
5690	HOXC6	-8.49211	-1.44269e+08	0.340071	0.00405746	0.542882	0.76863	0.718344	0	0
15328	SFRP2	-3.35046	-3.36085	2.85025	0.00417595	0.542882	3.31365	1.53376	0.378998	0
13077	PCYT1B	-3.93983	-3.97178	0.944108	0.00425523	0.542882	0.922356	1.57259	0.126333	0
2791	COL1A1	-2.04625	-2.04626	10.6114	0.00425708	0.542882	1990.15	988.208	460.04	260.927
7446	H1-3	2.37572	2.37587	4.74337	0.00427416	0.542882	15.3043	16.4637	27.0352	138.297
16738	TESC	3.05352	3.05594	1.74668	0.0042813	0.542882	1.02484	1.14547	3.1899	14.951
6122	ISLR2	-3.30753	-3.33147	1.25344	0.00431761	0.542882	1.34937	0.834832	0.126333	0.0795266
1622	C24H16orf71	-2.24493	-2.24804	1.83578	0.00439105	0.542882	3.43322	3.74704	0.789579	0.71574
7312	H2AJ	1.56902	1.56909	5.10816	0.00442824	0.542882	22.6661	32.1507	60.387	102.43
5277	GPRC5A	-8.31127	-1.44269e+08	-0.778132	0.0044295	0.542882	0.631985	0.679514	0	0
12884	P2RY13	-8.3231	-1.44269e+08	-0.184608	0.00445822	0.542882	0.990679	0.33005	0	0
6816	LMLN	-1.91755	-1.91923	2.23546	0.00447472	0.542882	5.10712	4.67894	1.45282	1.11337
14490	REEP4	-1.51443	-1.51512	3.24642	0.00447702	0.542882	7.97668	7.96003	3.22148	2.30627
2107	CCNB1	-1.7109	-1.7114	4.221	0.00450541	0.542882	11.0854	15.1629	5.59022	2.22675
17848	USF1	-1.95379	-1.95505	2.67039	0.00450615	0.542882	7.90835	5.45553	2.0529	1.35195
15398	SH3PXD2B	-1.47067	-1.47092	4.69883	0.0045827	0.542882	21.5217	21.9192	7.13779	8.58888
408	AJUBA	-3.53908	-3.54863	1.78349	0.00462829	0.542882	2.85247	3.22284	0.442164	0
8372	CLECL1	-8.52559	-1.44269e+08	0.6729	0.00466397	0.542882	0.649066	0.873661	0	0
7705	KIF19	-8.90542	-1.44269e+08	-0.574898	0.00467267	0.542882	1.70807	0.271806	0	0
6060	IP6K1	-2.38396	-2.38517	2.79079	0.00468418	0.542882	14.3136	5.99914	2.68457	1.11337
13166	PDZRN4	-7.81527	-1.44269e+08	-0.36394	0.00471772	0.542882	0.597824	0.33005	0	0
4663	FLRT2	-1.44999	-1.45006	6.54794	0.00480167	0.542882	66.7513	85.4441	34.2361	21.3131
17327	TPMT	1.88607	1.88632	3.65116	0.00483706	0.542882	7.22513	9.97916	19.1394	44.6144
16860	TIGD3	-2.69411	-2.70038	1.49655	0.00485	0.542882	2.5621	2.48508	0.50533	0.23858
16678	TCF7L1	-1.97081	-1.97237	3.12068	0.00486251	0.542882	4.90215	6.09622	1.64232	1.11337
8139	WDR5	-1.78217	-1.78309	2.63256	0.00489774	0.542882	7.80587	7.76588	2.87407	1.59053
11660	MIS18A	-2.58973	-2.59312	2.08098	0.00490526	0.542882	3.94564	4.46538	1.07383	0.23858
1987	CCDC136	-8.46878	-1.44269e+08	-0.337997	0.00491107	0.542882	0.802792	0.6601	0	0
18680	ZNF804A	-4.88811	-4.95207	0.593217	0.00491225	0.542882	1.62266	0.931906	0.0631663	0
8855	LOC105606998	-1.39286	-1.39323	3.45309	0.00494116	0.542882	14.6381	11.6682	5.74813	4.21491
13825	PRDM6	-7.80633	-1.44269e+08	0.840203	0.0049573	0.542882	0.341614	0.582441	0	0
18718	ZSCAN31	-8.38836	-1.44269e+08	-0.612624	0.00503717	0.542882	1.11024	0.271806	0	0
5910	IGLON5	-7.57097	-1.44269e+08	-0.233764	0.00504117	0.542882	0.375775	0.407709	0	0
2796	COL24A1	-7.80038	-1.44269e+08	0.344912	0.00506125	0.542882	0.222049	0.698929	0	0
4690	FNDC1	-2.9222	-2.92306	5.62204	0.00506574	0.542882	28.0465	21.3562	0.663246	6.36213
13018	PC	1.26233	1.26238	5.34456	0.0050779	0.542882	39.9005	36.1113	70.7778	111.735
12419	NKD1	-8.10329	-1.44269e+08	-0.651849	0.00509827	0.542882	0.649066	0.485367	0	0
5285	GPSM1	-3.30916	-3.31544	2.50947	0.00519423	0.542882	5.24377	2.48508	0.663246	0
15278	SERPINF1	-1.98251	-1.98275	4.76156	0.00520762	0.542882	39.7467	31.0635	9.82236	8.03219
6802	LLGL1	-1.31957	-1.31976	4.63389	0.0052109	0.542882	27.4657	17.9974	10.2645	7.87314
10923	ANKRD13D	-3.59421	-3.60381	1.22408	0.00523004	0.542882	4.21893	3.37816	0.0631663	0.636213
11424	MCM10	-1.45822	-1.45862	3.04174	0.00534442	0.542882	11.427	14.4057	4.70589	4.69207
3819	EGLN3	3.73304	3.73389	3.78189	0.00536328	0.542882	2.95496	3.5723	10.3277	76.8227
1757	C9H8orf22	5.8161	5.82166	2.58678	0.00536775	0.542882	0.734469	0.310635	16.1706	43.2625
9340	LOC106991942	-8.95905	-1.44269e+08	-0.561295	0.00538675	0.542882	1.72515	0.33005	0	0
10893	ASPG	-6.98802	-1.44269e+08	0.182726	0.00539579	0.542882	0.307452	0.213562	0	0
1579	C1QTNF6	-1.71641	-1.71656	5.44998	0.00542091	0.542882	46.7327	41.1009	17.9708	8.50935
2477	CHAF1A	-1.2352	-1.23543	4.09269	0.00546464	0.542882	16.09	17.7644	8.55903	5.72592
14258	RAB8A	-2.13896	-2.14033	2.28174	0.00548273	0.542882	9.73598	4.87309	2.14765	1.11337
1660	C2H8orf58	1.87796	1.878	5.9093	0.00552168	0.542882	45.6566	50.6529	109.088	245.181
12711	NUP93	-1.10779	-1.10797	4.45017	0.00552522	0.542882	19.6086	18.7934	8.68537	9.14556
7514	H2BC1	-5.57773	-5.69901	0.996399	0.00552697	0.542882	1.86179	0.796003	0	0.0795266
17397	TRIL	-2.25129	-2.25289	2.50726	0.00555158	0.542882	7.29345	7.02812	1.07383	1.98817
3065	CTRC	3.81119	3.81119	11.8151	0.0056121	0.542882	840.882	1483.34	20787	11838.6
10003	LOC105612017	-8.28768	-1.44269e+08	1.2955	0.00561692	0.542882	0.49534	0.796003	0	0
2158	CD109	-8.32591	-1.44269e+08	0.107973	0.00562092	0.542882	0.529501	0.796003	0	0
6444	KIAA1841	-8.15862	-1.44269e+08	-0.842422	0.00566092	0.543891	0.75155	0.427123	0	0
15425	SHISA6	-8.41499	-1.44269e+08	-1.09174	0.00568942	0.543891	0.478259	0.931906	0	0
13546	PLXDC2	-1.45014	-1.4505	3.85329	0.0057935	0.551029	16.3462	12.5613	4.95855	5.64639
17941	VCAN	-2.15615	-2.15671	5.58508	0.00584477	0.553098	22.5465	14.3086	4.20056	4.05586
7989	LOC101116622	1.17351	1.17358	4.69098	0.00587824	0.553301	23.708	30.5005	61.1134	61.156
9297	LOC106991588	-8.3904	-1.44269e+08	-1.00041	0.00590597	0.553301	0.802792	0.582441	0	0
2169	CD22	-8.26406	-1.44269e+08	-0.414639	0.00601975	0.55487	0.51242	0.757173	0	0
7020	CKS2	-1.56401	-1.56422	5.10967	0.00604077	0.55487	19.3695	37.1403	12.1595	6.75976
1913	CASQ1	-7.77189	-1.44269e+08	-0.751788	0.00605039	0.55487	0.51242	0.388294	0	0
6465	KIF20A	-1.85493	-1.85565	3.84472	0.00606237	0.55487	13.4254	7.61056	4.20056	1.43148
16268	ST6GALNAC5	-4.43796	-4.48175	-0.163601	0.00613097	0.55487	1.34937	1.28137	0.0947494	0
8989	LOC105611432	1.34894	1.34896	6.20175	0.00615937	0.55487	51.0541	86.0459	171.086	178.14
578	ANKRD2	-8.28286	-1.44269e+08	-0.395842	0.00616067	0.55487	0.239129	1.04839	0	0
7806	SPIN2B	-8.0671	-1.44269e+08	-0.173405	0.00617715	0.55487	0.717388	0.388294	0	0
18621	ZNF608	-3.72841	-3.73612	1.77196	0.00618924	0.55487	5.29501	3.41699	0.568497	0
5635	HMOX1	-1.89918	-1.89971	3.88441	0.0062347	0.556284	18.208	12.0177	5.0533	2.94249
14545	RGCC	1.607	1.60723	4.2549	0.00633255	0.562033	8.14748	9.22198	22.6135	30.3792
13104	PDE5A	-4.87429	-4.99811	-0.0490032	0.00635912	0.562033	0.905276	0.446538	0.0315831	0
5937	IL11	-7.63347	-1.44269e+08	-0.461196	0.00656103	0.573096	0.25621	0.563026	0	0
18328	ZBTB9	-1.96	-1.96088	2.76214	0.00656983	0.573096	9.44561	9.72676	3.47415	1.35195
6014	INF2	-2.08414	-2.0865	2.32821	0.00657606	0.573096	4.52638	3.47523	1.20016	0.636213
8474	NUDT11	-7.79998	-1.44269e+08	-0.186568	0.0066559	0.577368	0.375775	0.543612	0	0
351	AGBL4	-8.66169	-1.44269e+08	-1.14751	0.00670256	0.578736	0.392856	1.28137	0	0
12883	P2RY12	-7.55878	-1.44269e+08	-0.510811	0.00682305	0.585241	0.427017	0.349465	0	0
6818	LMNB1	-1.434	-1.43411	5.8146	0.00684035	0.585241	45.7079	39.9943	21.9819	9.46367
14322	RANBP17	-2.46058	-2.4671	1.11936	0.00689272	0.58704	2.06676	2.01913	0.410581	0.318107
4111	ESRRG	-8.79804	-1.44269e+08	-0.7975	0.00692711	0.5873	1.17857	0.6601	0	0
1157	B4GALT2	-1.13937	-1.13952	4.88734	0.00696678	0.588002	25.5527	23.6277	13.1386	9.06604
13767	PPP1R42	-7.78959	-1.44269e+08	-0.594574	0.00704762	0.590641	0.427017	0.485367	0	0
5246	GPR162	-7.42623	-1.44269e+08	-0.311817	0.00706654	0.590641	0.358694	0.349465	0	0
16818	THBS2	-2.44206	-2.44289	4.59084	0.00709262	0.590641	16.6878	16.5413	1.73707	4.61255
2304	CDK5R1	-4.44785	-4.46999	1.34443	0.00712977	0.591108	2.4767	2.71806	0.189499	0
10662	LOC106991044	-7.7492	-1.44269e+08	-0.790829	0.007168	0.59166	0.324533	0.563026	0	0
13290	PHLDA1	-1.87954	-1.88029	4.22138	0.00725856	0.593982	6.90059	14.5028	2.87407	2.94249
8237	TUBA1A	-1.42634	-1.42636	8.19604	0.00725953	0.593982	281.216	236.51	125.89	66.5638
6873	SIGLEC14	-8.4908	-1.44269e+08	-0.0135106	0.00731628	0.594521	0.631985	0.854247	0	0
3549	DOC2B	-8.08484	-1.44269e+08	-0.77395	0.00735895	0.594521	0.905276	0.213562	0	0
3150	CYP2J	1.46985	1.46991	5.10069	0.00736597	0.594521	31.9409	29.9763	77.505	94.08
11962	MTMR11	-4.24406	-4.28179	1.4972	0.00740832	0.594521	1.99844	1.35903	0	0.23858
12992	PARPBP	-9.04595	-1.44269e+08	-0.631518	0.00742477	0.594521	1.059	1.12605	0	0
11456	MDK	-1.80352	-1.80362	7.78138	0.00750104	0.598072	63.7963	96.161	21.287	24.5737
615	ANO1	1.2	1.20011	4.0533	0.00758041	0.601699	16.1242	14.328	32.6254	37.3775
6459	KIF18B	-1.9995	-2.00099	2.69431	0.0076278	0.601699	6.38817	5.18372	2.14765	0.636213
5802	HUNK	-2.1149	-2.11757	2.23199	0.00767409	0.601699	2.59626	4.91192	0.789579	0.95432
2816	COL6A6	-1.99399	-1.99517	3.28427	0.00769847	0.601699	11.1537	4.34889	1.35808	2.62438
5700	HPCAL1	1.53896	1.53899	6.37404	0.00773402	0.601699	74.2668	73.97	165.78	265.142
2269	CDH18	-7.71876	-1.44269e+08	-0.708452	0.00774864	0.601699	0.614904	0.252391	0	0
125	ACER2	3.08444	3.0858	2.52844	0.00777846	0.601699	1.86179	2.03854	4.16898	29.1068
7464	H1-4	2.24989	2.25198	1.54258	0.00780343	0.601699	1.36645	0.893076	4.04264	6.75976
7176	CBX1	-1.20055	-1.20079	4.09769	0.00786228	0.601925	19.267	13.1438	7.76945	6.28261
6223	JUN	1.9607	1.96078	5.83086	0.00792076	0.601925	19.1816	40.6738	56.5338	176.788
8544	SIGLEC14	-8.11919	-1.44269e+08	-0.602736	0.00792527	0.601925	0.700308	0.446538	0	0
10711	SLC44A2	-9.86973	-1.44269e+08	0.554755	0.00797512	0.601925	3.0916	0.776588	0	0
2503	CHGA	1.43766	1.43766	8.70398	0.0079912	0.601925	320.878	296.171	652.066	1019.53
447	ALAS2	-5.65757	-5.69955	3.55766	0.00802182	0.601925	3.27949	4.52362	0	0.23858
12593	NRK	-1.40336	-1.40339	7.14889	0.00803156	0.601925	163.206	148.852	66.8299	51.0561
15833	SMAD1	-2.58752	-2.59101	1.94463	0.00806336	0.601925	5.1242	3.04811	1.04224	0.23858
12010	MXI1	1.21656	1.21666	4.25322	0.00819566	0.609373	16.0558	15.9589	28.3301	46.205
3184	DAPK3	-2.18906	-2.19077	2.40429	0.00823365	0.609779	6.83227	5.04782	2.02132	0.47716
16798	TGIF2	-2.47369	-2.47715	1.84747	0.00835351	0.614165	5.14128	2.67923	0.757996	0.636213
15243	SEPT3	-2.98926	-2.99343	2.96112	0.00836894	0.614165	4.47514	4.56245	0.979078	0
3223	DCHS1	-1.52411	-1.52456	4.14162	0.00839122	0.614165	13.1521	12.0759	3.82156	5.01018
9143	LOC105616308	-8.24715	-1.44269e+08	-0.543866	0.00845271	0.616259	0.478259	0.776588	0	0
17834	UPK3A	-3.84713	-3.85947	1.38658	0.0086221	0.626172	3.22825	2.71806	0.347415	0
3260	DDIT4	2.75093	2.75101	6.15702	0.00871453	0.627337	32.7607	32.9079	35.0889	407.574
1803	CACNB3	-1.25243	-1.25262	4.48647	0.00875346	0.627337	22.7856	19.4147	11.4963	6.04403
7598	LOC101111210	5.23284	5.23285	10.9184	0.00876571	0.627337	228.915	270.427	11093.8	7683.79
6455	KIF15	-1.75215	-1.75335	2.87478	0.00888263	0.627337	7.53258	3.92177	2.21082	1.11337
591	ANKRD37	2.7539	2.75444	3.14861	0.00889205	0.627337	5.19253	4.15475	6.0008	57.3387
2792	COL1A2	-1.96223	-1.96224	10.7833	0.0088924	0.627337	1909.47	1154.79	500.909	285.342
917	ASB16	-7.86024	-1.44269e+08	-1.05168	0.00894903	0.627337	0.666146	0.29122	0	0
12935	PAK7	-8.55356	-1.44269e+08	-1.216	0.00896376	0.627337	1.00776	0.543612	0	0
1343	BNIP3	2.29488	2.29492	6.62136	0.00899086	0.627337	58.0914	59.7779	73.0518	505.869
4198	FAAP100	-1.25308	-1.25347	3.27326	0.00902113	0.627337	10.0264	11.047	4.83222	3.97633
12649	NTRK3	-7.66978	-1.44269e+08	-0.078028	0.00905593	0.627337	0.392856	0.446538	0	0
11517	MELK	-2.1386	-2.14216	1.68992	0.00905775	0.627337	3.0062	2.54333	0.821162	0.397633
7260	LILRA6	-7.75881	-1.44269e+08	-1.11189	0.0090734	0.627337	0.427017	0.465953	0	0
14524	RFESD	1.55355	1.55413	2.64393	0.00913965	0.629594	2.97204	3.8247	8.14845	11.8495
8818	LOC105603606	-2.59753	-2.60163	1.28747	0.00921654	0.63039	5.34625	1.8444	0.757996	0.397633
5633	HMHA1	-5.24681	-5.30837	2.34589	0.00923598	0.63039	2.59626	1.47552	0	0.159053
17932	VASH1	-2.07817	-2.07877	4.94925	0.00925213	0.63039	16.9782	16.0365	2.27399	5.80545
11303	MAP3K5	1.75327	1.75369	2.69102	0.00929097	0.630742	5.80743	4.29065	19.3921	14.6329
1658	C2H2orf88	-8.08618	-1.44269e+08	-0.433855	0.00945704	0.632228	0.75155	0.368879	0	0
4175	EXTL2	-3.16012	-3.16791	1.72857	0.00946699	0.632228	2.30589	3.26167	0.536913	0
12020	MYBPC2	-1.44927	-1.44969	3.67284	0.00947302	0.632228	9.6335	14.6969	5.6218	3.18107
18502	ZNF233	-3.6928	-3.72324	0.0608528	0.00947369	0.632228	1.46894	0.873661	0.0947494	0.0795266
10304	angiogenin-1-like	1.34004	1.34023	3.31594	0.00948157	0.632228	9.88971	9.64911	28.4248	20.995
11712	MMP2	-1.95858	-1.95886	5.23834	0.00957357	0.633379	47.9113	13.4932	9.09595	6.60071
10435	LOC105616660	-7.50356	-1.44269e+08	-0.558179	0.00960718	0.633379	0.204968	0.543612	0	0
15604	SLC25A41	-8.15122	-1.44269e+08	-1.06916	0.00967084	0.633379	0.358694	0.815417	0	0
1642	C25H1orf198	-9.27211	-1.44269e+08	0.0551	0.00967383	0.633379	2.04968	0.504782	0	0
8927	LOC105609319	-6.72372	-1.44269e+08	0.0410759	0.00974531	0.633379	0.239129	0.194147	0	0
15367	SGTB	-7.89769	-1.44269e+08	-0.830596	0.00975352	0.633379	0.76863	0.213562	0	0
956	ASTN1	-7.72732	-1.44269e+08	-1.15953	0.00975581	0.633379	0.427017	0.446538	0	0
628	ANPEP	1.54394	1.54395	8.14511	0.00982755	0.633379	247.311	258.72	679.764	795.823
793	ARHGEF10	-1.0451	-1.04524	4.52024	0.00985634	0.633379	19.7111	24.016	11.212	9.94083
7572	disintegrin and metalloproteinase domain-containing protein 1a-like	-8.1598	-1.44269e+08	-1.21293	0.00990005	0.633379	0.597824	0.582441	0	0
11066	LRRC17	-1.6354	-1.6357	5.10126	0.00991996	0.633379	23.0589	20.0554	5.4323	8.58888
11665	MKI67	-2.53498	-2.53567	4.13126	0.00994721	0.633379	24.9378	14.1727	5.84288	0.556687
13460	PLCE1	-1.48489	-1.48547	3.27893	0.00995165	0.633379	7.29345	11.4935	2.49507	4.29444
378	AGTRAP	1.13862	1.13868	5.03204	0.00997207	0.633379	33.5977	28.1319	75.3258	60.5198

## Sheet: CF-PancTimecourse_CPM
gene	CF_panc_d65_1	CF_panc_d65_2	CF_panc_d80_1	CF_panc_d80_2	CF_panc_d100_1	CF_panc_d100_2	CF_panc_d120_1	CF_panc_d120_2	CF_panc_term_1	CF_panc_term_2
LOC106990386	0.230315	0.107145	0.143109	0.442529	0.162129	0.171865	0.0341614	0	0	0
PDCD1	1.23643	0.613647	0.104079	0.316092	0	0.214832	0.290371	0.0970735	0	0
D2HGDH	39.7717	54.4101	69.9933	40.7	79.8483	72.4843	53.36	65.3305	57.3866	67.9953
ING5	0.812162	2.30848	1.20992	1.17586	1.03762	0.923777	2.08384	0.543612	0.378998	0
DTYMK	22.2557	14.036	15.1175	24.6678	21.3361	15.5323	16.9782	17.9392	15.0967	2.94249
ATG4B	8.65498	8.81509	7.71487	6.7138	4.18292	3.50176	8.23289	5.39729	7.04304	2.78343
THAP4	37.5292	18.2438	27.7241	30.0414	34.6955	29.8616	21.8462	31.5101	29.7829	31.8902
LOC105612006	3.23653	3.44811	3.42161	2.52874	3.51819	6.81017	2.66459	2.79572	2.40032	0.556687
BOK	6.75186	4.08124	1.50915	6.82759	2.78861	6.55237	1.45186	1.1843	0.884328	0.874793
STK25	57.5302	36.9747	47.6683	48.2862	71.1096	68.5314	40.6008	53.5846	44.5638	55.7482
FARP2	8.93378	7.93845	11.839	8.5092	13.181	9.43112	12.1444	9.66852	14.9388	8.90698
SEPT2	270.559	235.543	152.268	209.974	154.346	196.335	154.717	142.62	109.341	95.591
HDLBP	276.862	202.65	309.441	220.62	369.021	189.074	502.548	552.309	708.599	458.392
ANO7	0.315167	0.467541	0.455347	0.796552	0.583663	0	1.34937	0.718344	2.4319	0.556687
PPP1R7	45.178	28.9778	40.5909	47.4138	50.7949	62.9672	43.1116	62.3212	53.8493	57.8159
PASK	6.18213	10.5586	7.42866	6.05633	6.95531	12.0091	5.29501	4.52362	2.77932	3.49917
MTERF4	25.7468	26.6109	29.2983	33.5943	33.0418	32.7619	28.3198	31.0635	34.4572	21.3927
SNED1	21.395	28.218	19.8531	17.4104	16.148	33.1271	20.1894	20.1913	23.7189	28.3115
CROCC2	0.387898	0.126626	0.299228	0.10115	0.291831	0	0.49534	0.116488	0.50533	0
C1H2orf54	6.65488	2.43511	9.57529	4.12184	12.6622	4.83372	10.2996	13.0078	2.68457	12.9628
AGXT	0	0.66235	0.104079	0.113793	0	0	0.153726	0.252391	0.189499	1.1929
KIF1A	1.06672	4.5293	2.06858	0.834483	0.56745	1.26751	3.48446	0.349465	0.631663	0.71574
GPR35	0.521238	0.311694	0.494376	0.96092	0.68094	4.5974	0.290371	0.155318	0	0
CAPN10	4.99419	4.55852	3.08335	3.65403	3.95594	2.40612	5.34625	2.48508	4.61114	1.90864
ANKMY1	0.351533	0.974043	1.09283	1.07471	1.7672	0.40818	1.48602	1.80557	2.58982	1.43148
GPC1	12.6067	14.036	5.99757	9.69771	2.49678	5.54266	8.1304	4.73719	3.06357	2.06769
OTOS	0	0.23377	0.117089	0.404598	0.34047	0.322248	0.478259	0.252391	0.947494	0
COPS9	32.1713	21.877	32.2646	48.615	44.8772	66.0393	21.4192	36.5773	37.1102	42.0696
olfactory receptor 12-like	0.13334	0.0974043	0.143109	0.189655	0.421534	0	0.136645	0.0970735	0.473747	0
NDUFA10	36.0139	30.546	37.4295	42.7483	38.4407	35.9414	34.2468	39.4507	36.0048	25.5281
HDAC4	1.63645	1.20781	0.585446	0.733334	0.162129	0.902294	0.75155	0.563026	0.0631663	0.318107
TWIST2	2.21829	2.12341	0.507386	1.03678	0.470173	0.773395	0.444098	0.446538	0	0
LOC105609211	3.10319	2.98057	1.13186	1.58046	1.31324	4.5974	1.55434	1.4561	0.884328	1.67006
LOC105609212	0.0727309	0.243511	0	0.177012	0.291831	0	0.136645	0.116488	0	0
ASB1	39.3596	43.0138	40.8121	25.7425	31.5016	27.6703	35.9036	33.9757	31.3621	20.995
TRAF3IP1	16.8372	23.8835	30.2741	20.546	25.3407	22.5144	23.8275	23.55	21.1923	10.3385
PER2	0.484873	0.301953	0.702535	0.303449	0.194554	0	0.461178	0	0.473747	0.795266
HES6	8.29133	6.06829	14.1027	13.0862	15.8886	9.60298	2.04968	3.61113	1.38966	2.54485
LOC106990827	0.109096	0.116885	0.169129	0.139081	0.0972771	0	0.25621	0.232976	0	0
ILKAP	53.9664	39.5949	45.7949	55.2403	47.9576	59.1862	35.8353	53.1769	52.3017	48.3522
KLHL30	0.242436	0.282473	0.143109	0.316092	0.0486386	0	0.307452	0.116488	0.347415	0
ESPNL	3.56382	4.46112	8.0141	3.61609	7.4417	11.1498	7.1568	7.88237	9.85394	13.2014
ESPNL	0.13334	0.487022	0.403307	0.366667	0.259406	0	0.956518	0.155318	0.915911	0.874793
LOC106990176	0.0363655	0.0876639	0	0	0.291831	0	0.444098	0.465953	1.64232	0
SCLY	10.7763	9.10731	14.5971	10.9241	22.2602	10.6557	40.2079	39.1983	66.672	43.9782
LOC105609220	1.93949	1.85068	3.16141	3.32529	2.82104	1.58976	3.6211	3.12577	4.92697	6.91882
UBE2F	18.4858	16.1009	19.8141	19.9897	19.2609	30.635	16.7561	24.2878	16.139	19.6431
RAMP1	29.8682	18.8867	33.8388	62.2955	50.4058	10.6771	36.3818	61.564	61.8082	74.4369
LOC105615566	0	0.068183	0.234178	0.10115	0.0810643	0	0.25621	0.0194147	0.0947494	0
LRRFIP1	45.7114	44.3482	41.983	44.2782	46.4498	77.898	39.1318	50.1093	61.4292	80.481
RAB17	2.63044	3.46759	6.66107	7.86437	12.6298	6.18716	8.67698	11.2411	21.2239	16.0644
MLPH	0.897015	0.360396	0.403307	0.556322	0.972771	1.50382	1.22981	2.05796	0.789579	0.795266
COL6A3	277.42	309.113	120.446	191.185	126.249	264.522	183.002	156.075	113.636	197.862
COPS8	63.8214	54.4198	48.6961	65.2035	47.5199	58.4772	47.7917	56.8657	49.3329	52.1695
LOC105609224	0.242436	0.370136	0.429327	0.505748	0.421534	0	0.170807	0.174732	2.58982	0
ACKR3	19.3828	18.0393	3.0183	7.71265	4.10185	16.2413	5.5683	6.96988	4.80064	12.9628
IQCA1	1.62432	1.25652	0.624475	1.35287	0.535024	4.64037	0.307452	0.601856	0	0
AGAP1	1.50311	2.3377	2.77111	1.85862	0.762004	0.343731	3.46738	0.698929	2.87407	1.51101
SH3BP4	19.601	22.0231	20.1393	17.4736	18.1422	9.81782	24.6987	23.2006	28.3617	19.8817
LOC105616167	0	0.00974043	0	0	0.0972771	0	0.0170807	0.0776588	0.852745	0.397633
ARL4C	2.81226	1.71432	1.24895	2.2	1.71856	1.05268	1.72515	0.970735	0.789579	0.318107
SPP2	0	17.6691	0.377287	0	0.891707	0	5.19253	5.12548	0.852745	5.56687
TRPM8	0.969746	0.66235	0.403307	0.885058	1.32945	0.386697	0.427017	0.62127	0.979078	0.556687
TRPM8	0.13334	0.477281	0.260198	0.34138	0.713365	0.515596	0.25621	0.698929	0	0
HJURP	5.58816	7.42221	4.29327	5.2092	3.06423	5.82194	3.34781	2.58215	1.76866	0.636213
LOC105616272	0.181827	0.165587	0.481367	0	0	0	0.136645	0	0	0
UGT1A1	0.13334	0.262992	0	0.113793	0	0	0.49534	0	0	0
USP40	51.7602	51.7022	71.3073	49.2472	75.0979	58.2624	74.1472	81.4058	95.539	74.9141
DGKD	4.29113	7.47091	5.11289	3.24943	2.1401	0.902294	6.26861	2.25211	1.89499	0.23858
ATG16L1	2.6668	5.46438	4.80066	2.71839	2.46435	0.580046	6.0124	1.65025	2.14765	0.556687
LOC105616475	0.848528	0.701311	0.897684	0.682759	0.940345	0.751911	1.22981	0.99015	1.38966	0.874793
INPP5D	9.055	7.60728	3.99404	7.29541	3.25878	15.0597	4.66302	4.81485	4.13739	0.874793
NGEF	0.763675	1.23704	0.624475	0.505748	0.421534	0.837844	0.802792	0.582441	0.284248	0
GIGYF2	27.0923	32.2603	34.3071	23.8334	32.9769	27.9711	33.6489	29.9569	38.9736	29.1863
KCNJ13	0.193949	0.0779235	0.169129	0.10115	0.0972771	0	0	0	0	0
EFHD1	9.01864	6.6235	4.29327	5.08276	4.11806	10.6986	4.23601	3.72762	3.47415	8.58888
ZSCAN20	4.63054	6.77934	4.69658	4.29885	5.83663	4.7263	5.51706	4.67894	4.48481	2.22675
CSMD2	0	0.175328	0.169129	0.227586	0	0	0	0	0	0
LOC105607127	0	0	0	0.0632184	0	0	0.102484	0	0.410581	0.397633
GJB5	0.351533	0.253251	0.234178	0.922989	0.324257	0	0.239129	0.0388294	0	0
GJB4	0.193949	0.204549	0	0.771265	0	0	0.0683227	0	0.126333	0
GJB3	8.43679	5.07477	0.364277	8.29426	0.924132	7.94878	0.102484	0.349465	0	0.159053
GJA4	59.3363	31.9291	21.2842	33.8092	19.958	77.5113	19.7623	17.2208	13.2965	12.1676
SMIM12	5.84272	5.4936	4.83969	5.99311	4.31262	3.41583	5.00464	5.78558	5.71655	1.90864
DLGAP3	0.690944	0.477281	0.416317	0.429885	0.518811	0	0.25621	0.0582441	0	0
ZMYM6NB	2.40012	1.86042	1.56119	2.26322	3.0318	4.10329	4.38973	4.71777	7.83262	0.318107
ZMYM6	18.7767	19.8802	16.4315	14.6414	16.5695	20.8387	18.2592	17.648	17.3391	15.1896
ZMYM1	11.6127	16.4613	14.415	12.1	11.7219	9.7104	14.7577	11.144	7.61154	8.42982
LOC105602558	0.254558	0.272732	0.221168	0.0505748	0	0.257798	0.239129	0	0	0
SFPQ	321.822	314.743	334.992	282.801	301.283	341.239	212.057	281.105	257.561	219.175
RPS2	582.757	268.446	537.179	617.05	731.41	601.723	675.575	771.521	771.797	985.494
ZMYM4	17.1887	25.1693	19.4368	17.2966	17.4612	19.3993	20.4797	19.5312	12.5701	18.8478
LOC101109400	4.18203	1.88964	5.47717	5.53794	8.43068	13.7707	6.47358	9.45496	10.6751	23.3808
RPS15	210.108	106.482	171.21	230.292	245.544	176.807	215.421	253.905	284.438	325.344
KIAA0319L	48.5358	46.5398	69.8372	42.6724	72.3093	48.6164	61.8833	72.1256	87.8959	100.76
NCDN	10.3642	12.2535	12.5676	10.077	10.5221	22.5788	12.1614	10.7752	12.0332	5.16923
TFAP2E	0.193949	0.584426	0.455347	0.493104	0.405321	0.558563	0.427017	0.815417	0.757996	0
PSMB2	55.3482	40.8027	44.4939	55.6828	45.3473	41.9567	37.6116	44.4014	41.7213	34.3555
C1H1orf216	0.787918	0.915601	1.00176	0.493104	0.729578	0	0.939437	0.718344	0	0.636213
CLSPN	9.34593	12.6139	10.0436	9.41955	6.79318	6.29457	7.24221	6.17387	3.72681	2.54485
AGO4	8.33981	9.61381	7.12943	7.37127	4.63688	5.62859	8.1304	6.27095	3.91631	5.48734
AGO1	42.1476	43.1696	36.779	31.7104	34.7117	37.66	31.5138	31.0441	17.8445	27.6753
AGO3	16.219	21.0393	20.7898	14.8563	20.5741	26.7895	19.5403	22.3269	19.8342	31.413
TEKT2	4.61841	5.60075	13.4262	7.33334	14.932	8.07768	10.1288	7.41641	11.5594	4.85113
ADPRHL2	31.7228	22.5686	26.7614	27.3989	28.2914	32.8048	21.4875	28.9667	19.2657	26.5619
COL8A2	5.26087	7.66572	2.51091	5.34828	2.43193	14.3937	4.73135	3.9606	0.757996	3.34012
TRAPPC3	28.4984	22.0621	22.286	30.8506	24.3193	29.8831	21.4021	22.4046	20.8765	21.2336
MAP7D1	52.8633	44.0268	34.099	40.6621	28.8913	60.3463	23.9983	25.4138	23.4979	14.951
THRAP3	114.891	118.901	110.311	90.2254	101.687	78.3277	111.195	100.471	84.327	95.5115
SH3D21	4.59417	5.10399	7.33759	5.57587	5.49616	3.69511	4.27017	7.72705	6.15871	16.9392
EVA1B	55.2634	25.2764	15.1696	41.4839	24.1571	66.7697	16.9269	16.4054	10.5488	14.1557
LOC105603009	10.8127	8.143	11.787	9.91265	15.1428	23.0515	6.6273	13.765	9.53811	18.2911
STK40	2.52134	3.35071	3.21345	1.32759	1.62129	0.40818	2.6475	1.14547	3.53731	0.0795266
LSM10	6.52154	6.13647	7.84497	10.0517	6.20952	4.9841	8.52326	9.29964	10.9594	8.3503
OSCP1	6.65488	4.85074	7.51973	7.24483	9.41967	5.75749	6.20029	5.96031	6.15871	5.80545
MRPS15	25.6619	18.7211	28.2185	33.2908	37.4355	31.6232	26.1505	37.5286	37.5208	36.8208
CSF3R	1.60008	3.16564	0.234178	1.18851	0	0.94526	0.358694	0.0776588	0	0
GRIK3	0	0.136366	0.143109	0.0252874	0	0	0.051242	0	0	0
LOC105604996	0.157584	0.0974043	0.325248	0.151724	0.0324257	0	0.444098	0.640685	0	2.14722
ZC3H12A	2.81226	2.20134	1.56119	1.44138	1.66992	3.60917	1.75931	1.86381	2.58982	1.43148
MEAF6	4.12142	6.49687	2.47188	3.33793	1.10247	2.10535	3.65526	1.10664	1.54757	0.95432
SNIP1	8.76408	10.3054	7.68885	8.05403	8.25234	5.75749	8.33537	6.36802	3.72681	2.06769
DNALI1	0.0606091	0.428579	0.845644	1.28966	1.34567	1.50382	0.392856	0.582441	0.473747	0
GNL2	26.7529	22.8608	26.4621	22.923	24.2544	28.1859	22.1024	23.5306	25.8034	24.8123
RSPO1	0	0.379877	0	0	0.0486386	0	0	0	0.442164	0
C1H1orf109	3.56382	4.50982	4.5925	3.61609	4.71794	4.3396	4.71427	4.85367	5.55863	5.88497
CDCA8	19.0676	20.5134	16.0933	19.8	15.4184	22.1277	10.9829	11.2799	5.90605	6.99834
EPHA10	2.9456	3.13642	1.84741	1.5046	1.91312	4.25367	1.5031	1.4561	0.789579	1.74959
MANEAL	4.20627	6.53583	11.0324	8.44598	6.11224	4.81223	8.72822	5.45553	6.12713	4.85113
YRDC	24.4861	21.5751	22.7934	26.792	26.0865	24.1256	28.0977	34.034	37.9945	32.765
C1H1orf122	12.2673	10.0424	11.7089	15.3368	14.6888	18.8622	8.83071	16.386	15.002	11.1337
MTF1	0.775797	1.34418	1.15788	0.531035	0.988984	0.386697	1.12732	1.92206	0.789579	3.10154
INPP5B	15.819	15.4191	13.6994	14.7173	16.8614	29.2816	16.4316	16.1336	11.9384	16.8596
SF3A3	68.1368	53.6503	60.457	67.6437	69.8287	71.6249	45.4346	57.3122	52.6175	58.9292
FHL3	27.7469	16.6659	10.0827	17.2839	10.2465	12.8684	8.02792	4.54304	1.32649	1.51101
UTP11L	30.0136	23.4355	25.3433	31.4954	27.4808	32.9337	23.1272	31.7042	28.0774	29.1863
RRAGC	17.3221	18.9354	12.5676	15.1219	10.2789	7.45466	15.7142	10.7752	17.8761	9.06604
MYCBP	22.086	21.7212	22.2599	29.4851	23.0547	18.2822	24.1521	25.0255	25.9613	15.1101
GJA9	0.13334	0.0584426	0	0.0632184	0.0324257	1.20306	0.0854034	0	0	0
RHBDL2	1.6122	1.40262	1.01477	2.52874	1.21596	1.16009	0.49534	0.931906	2.71615	0.71574
AKIRIN1	2.59407	4.06176	1.89945	1.39081	0.988984	0.0214832	3.0062	1.94147	0.284248	0
NDUFS5	125.267	73.7351	124.258	183.119	194.003	217.539	108.718	171.956	175.539	267.21
MACF1	83.98	92.1737	80.5053	60.5	74.1738	113.775	79.0835	72.8828	64.7139	57.1797
KIAA0754	0.630335	0.788975	2.02955	1.44138	0.875494	0.128899	1.11024	1.51435	2.11607	2.70391
BMP8A	0.290924	0.68183	0.845644	0.670115	1.16733	1.43937	0.375775	2.71806	1.70549	1.59053
LOC105608018	0.0606091	0.0389617	0.260198	0.177012	0.178341	0	0.136645	0	0	0
PABPC4	188.579	159.149	268.746	213.893	271.581	102.131	344.312	274.194	400.443	477.796
HEYL	53.6633	51.6535	54.1472	39.992	58.9661	37.8104	75.5649	67.2525	107.225	65.3709
NT5C1A	0	0.0974043	0.0260198	0.0379311	0.129703	0	0.119565	0	0.536913	0.71574
HPCAL4	6.64276	5.02606	3.99404	5.9046	4.91249	4.76927	4.25309	2.38801	2.84248	7.39598
PPIE	22.8254	23.0459	22.0258	26.9943	26.6701	16.2198	23.0589	16.0365	21.6976	27.3572
BMP8B	0.739431	0.779235	1.26196	0.670115	1.37809	2.72836	0.75155	3.68879	1.35808	1.90864
LOC105615285	0.0606091	0.068183	0.273208	0.227586	0.178341	0	0.136645	0.135903	0	0
TRIT1	28.0499	29.1921	37.8588	33.5311	39.4945	31.1077	32.3337	30.8694	34.4256	50.0223
MYCL	7.93979	6.04881	5.72436	8.90116	4.70173	9.60298	3.74067	1.86381	2.0529	2.62438
MFSD2A	0.569726	0.720792	0.286218	0.493104	0.56745	0.322248	0.290371	1.35903	1.42124	0
CAP1	117.776	114.645	81.8843	118.079	72.8119	98.9515	84.0711	71.1743	52.4596	50.8175
PPT1	61.1546	62.8453	52.8723	66.6449	48.6548	52.8486	61.5075	48.9056	43.7427	43.4215
RLF	15.6978	17.6789	15.3517	16.4115	17.5261	10.5053	18.413	20.4048	26.4351	36.5027
TMCO2	1.10309	0.379877	0.455347	0.379311	0.45396	0.816361	0.802792	0.99015	0.631663	3.34012
ZMPSTE24	10.5217	9.52614	12.5025	11.1264	10.9923	13.2551	13.6133	14.5222	21.0975	9.62272
LOC105612074	0.169706	0.0194809	0.156119	0.189655	0	0	0	0	0	0
COL9A2	6.12152	5.50335	1.50915	3.51495	1.24839	7.49763	0.580743	0.504782	0.50533	0
SMAP2	23.2375	24.3024	25.5515	25.1736	25.0975	29.6468	20.2406	20.036	13.486	12.0881
ZFP69B	2.84863	3.16564	1.75634	2.06092	2.41571	1.31047	1.00776	1.72791	0.884328	1.11337
ZFP69	12.6309	11.8151	11.5268	9.86208	11.4463	10.0971	10.4363	9.45496	6.06396	1.74959
EXO5	11.94	10.5099	10.0957	10.8736	12.6622	6.87462	8.62574	8.75603	10.2014	5.88497
ZNF684	2.16981	1.46107	1.9645	1.22644	1.70235	0.150382	1.9472	2.5045	3.69523	1.43148
RIMS3	1.79403	0.779235	1.53517	0.998851	1.32945	0.150382	1.09316	0.33005	0.631663	1.98817
LOC105616475	6.13364	6.48713	9.86151	6.24598	13.2297	4.03884	6.74687	8.95018	12.0332	13.1219
NFYC	51.3238	39.9747	47.6813	50.3345	50.1301	35.4043	55.6488	42.5376	51.4174	55.8277
KCNQ4	0.0121218	0.428579	0.234178	0.0758621	0.0810643	0	0.409936	0.0970735	0	0
CITED4	11.5279	7.92871	16.2364	15.9563	24.2544	19.7001	21.812	25.0061	37.5839	26.3233
CTPS1	23.1527	22.0329	25.0701	18.6747	19.877	24.6842	14.1086	18.4828	18.9499	7.1574
SLFNL1	0.0727309	0.0194809	0	0.0252874	0.194554	0	0.307452	0.601856	0	0
SCMH1	7.60038	9.7794	9.79646	8.37012	10.6518	7.99174	9.46269	7.80471	10.4224	14.3943
LOC105606247	0.278802	0.847418	1.80838	1.56782	2.99938	1.13861	3.04036	2.87338	4.45322	5.24876
FOXO6	2.44861	2.06497	1.49614	3.35058	1.47537	0.40818	1.04192	1.06781	0.663246	0
EDN2	0.181827	0.0292213	0.169129	0.10115	0	0	0	0.174732	0	0
HIVEP3	0.26668	0.21429	0.117089	0.303449	0	0.558563	0.153726	0.155318	0	0
GUCA2B	0.618213	1.02275	1.74333	2.44023	1.54022	0.665979	0.717388	0.796003	1.29491	0.71574
GUCA2A	0.315167	0.21429	0.520396	0.644828	0.875494	2.6854	0.239129	0.174732	0.947494	0
FOXJ3	24.1467	25.4518	23.704	20.9885	22.0981	18.0459	23.3151	20.133	22.203	22.347
RIMKLA	0.290924	0.983784	1.71731	0.796552	0.648514	1.89052	0.239129	0.698929	0.442164	2.22675
ZMYND12	0.557604	0.876639	1.54818	1.69425	1.75099	0.343731	1.02484	0.95132	1.54757	1.27243
PPCS	2.61831	3.19486	2.12061	2.56667	0.632301	0	3.67235	0.99015	1.61074	0.159053
CCDC30	0.412142	0.759754	0.676515	0.809196	0.486386	0.859327	0.153726	0.62127	0	0.95432
CCDC30	5.34572	6.3118	9.9786	5.8161	6.5662	1.912	5.44874	5.96031	3.03198	11.929
PPIH	43.0688	30.3512	34.5803	51.1437	41.4238	58.7995	26.5092	38.3246	23.2136	22.4265
YBX1	339.484	296.509	279.479	361.407	288.151	296.275	328.205	309.626	323.253	250.191
CLDN19	0.581847	0.370136	0.0520396	0.467816	0	0	0.0341614	0	0	0
P3H1	77.2403	71.9136	43.388	63.4587	47.7144	74.6541	41.1132	39.3536	29.9092	21.7108
C1H1orf50	23.6618	18.0295	19.5409	24.377	20.0877	8.52882	22.3074	19.3565	17.8445	22.4265
TMEM269	6.37608	6.54557	5.69834	6.82759	5.99875	4.53295	6.40525	5.1449	4.51639	3.26059
SVBP	59.8939	34.413	29.6626	58.8311	38.5379	63.7406	22.0853	31.3353	25.2981	39.5247
ERMAP	0	4.13968	0.364277	0.493104	0.372896	0.150382	0.051242	0.135903	0	0
ZNF691	17.1524	11.484	14.1548	15.2356	14.7213	10.0971	12.3835	15.2405	12.1279	5.88497
LOC105616011	1.55159	4.17865	0.234178	0.859771	0.486386	0.623012	0.153726	0.213562	0	1.1929
SLC2A1	26.765	65.5629	12.9318	18.2575	14.624	11.9661	12.708	12.2507	14.1492	35.4689
FAM183A	0.169706	0.0876639	0.234178	0.278161	0.259406	0	0.409936	0	0	0
EBNA1BP2	36.4503	25.968	32.1475	42.6345	30.9828	22.321	31.9579	36.2861	33.2571	37.5366
CFAP57	0.40002	0.633128	0.585446	0.670115	0.956558	1.05268	1.22981	1.24254	0.947494	0.397633
TMEM125	43.578	23.5426	53.796	52.8253	92.3646	19.8934	81.8164	116.119	138.65	136.309
C1H1orf210	13.8674	13.3541	22.7153	18.1816	25.3407	2.23425	33.7856	31.3353	62.1556	49.227
HGPRT	21.3344	18.1951	38.4833	26.5138	46.5471	12.8469	33.7343	40.0719	37.2365	42.0696
TIE1	34.0381	31.1109	19.6189	26.3747	15.4995	45.1791	18.8058	16.6772	10.7383	16.7006
SINHCAF	2.88499	4.76307	2.35479	2.04828	0.79443	0	2.97204	1.37844	0.757996	0
CDC20	31.2743	29.1531	30.5082	38.4495	34.6469	33.0626	22.5123	21.162	14.1808	4.69207
ELOVL1	42.4506	46.9099	40.3958	45.7828	45.2825	34.3301	44.3244	43.5472	46.7431	31.4926
MED8	16.6311	18.049	17.8886	21.077	20.2174	23.5885	14.9114	18.1139	23.4979	20.9155
LOC105616074	0.13334	0.00974043	0.195149	0	0	0	0.0683227	0.155318	0.347415	0
SZT2	8.33981	15.5165	14.9484	7.71265	8.78736	4.31812	15.7825	10.1539	8.65378	2.70391
HYI	33.0077	25.9972	60.0797	54.5322	90.4353	42.0641	80.8258	91.6374	95.918	139.728
PTPRF	89.6409	95.8264	104.587	85.3323	100.52	63.7621	94.4391	95.928	94.9074	104.498
KDM4A	38.014	41.2702	31.7312	28.4357	25.6974	25.7154	29.5154	23.55	17.1812	15.1101
ST3GAL3	23.5285	27.1856	27.9193	23.5678	26.0703	27.8637	24.8524	26.0545	18.8551	17.0187
ARTN	0.606091	1.29548	0.273208	0.48046	0.810643	1.24602	0.0341614	0.698929	0.694829	0
LOC106990836	0.521238	1.28574	1.28798	0.783909	1.32945	0.257798	1.38353	1.63083	0.221082	1.35195
IPO13	19.1282	21.5166	22.0258	20.154	24.4003	22.9226	19.3353	19.0846	16.6127	9.5432
DPH2	10.4126	11.0359	10.9674	9.83679	8.98192	6.05826	12.4177	11.2799	8.87486	7.95266
ATP6V0B	58.9727	48.858	61.2376	80.2495	64.2029	73.6014	70.3041	70.2812	87.6748	133.605
B4GALT2	51.1783	42.5073	33.1102	40.4472	27.6267	29.1527	25.5527	23.6277	13.1386	9.06604
CCDC24	5.89121	9.79888	14.493	10.3299	15.8724	13.6848	9.08692	9.5132	15.381	11.5314
SLC6A9	0.80004	1.14937	0.663505	0.379311	0.291831	0	0.409936	0.155318	2.55823	0.397633
DMAP1	31.0804	19.6465	30.4822	27.9046	32.6851	45.8021	24.989	32.5196	36.5417	25.0509
ERI3	44.875	33.0103	42.6985	42.2931	48.136	47.0267	41.6939	40.3049	42.1319	51.5333
RNF220	26.1831	29.6207	30.9896	27.4242	20.0229	12.3099	33.1365	22.8899	30.0987	21.5517
LOC105607754	2.46073	2.45459	2.91422	3.5023	4.58824	5.22041	3.39905	4.34889	7.57996	6.83929
TMEM53	7.50341	6.91571	9.35412	9.73564	14.2997	4.40405	8.43785	10.8528	9.25386	6.12355
C1H1orf228	3.89111	3.69162	8.1442	4.96897	11.4138	7.75543	11.854	10.7363	18.9815	19.4045
LOC106990837	0.145462	0.253251	0.0650495	0	0.0648514	0	0.051242	0.271806	0	0
KIF2C	12.1339	12.4385	8.50848	9.65978	8.18749	11.7943	5.60246	4.91192	2.52665	2.94249
RPS8	3617.04	2137.78	4293.26	5528.91	6226.53	5453.79	5252.77	6941.51	7387.93	10452.1
BEST4	0.0484873	0.21429	0.234178	0.227586	0.421534	0.343731	1.5885	0.349465	2.90565	0
PLK3	6.57003	6.66246	2.91422	5.12069	2.28601	4.3396	3.24533	2.15503	3.97948	1.98817
BTBD19	4.04869	2.08445	2.45887	3.12299	2.64269	1.97645	5.17544	2.9122	7.54837	3.65823
PTCH2	10.1096	14.6496	5.81543	6.09426	6.63106	14.4797	7.32761	3.3005	4.61114	2.46533
EIF2B3	22.7284	17.6691	19.4368	24.2506	23.6545	31.0432	21.9657	20.8902	24.6033	22.1084
HECTD3	20.8253	25.5784	26.7093	23.7196	25.1948	35.8984	23.4347	27.9766	27.1931	19.484
UROD	37.6867	48.7314	37.3254	50.2587	47.4712	58.4128	25.7918	34.5582	27.73	27.5162
ZSWIM5	3.39411	4.95788	6.59602	3.60345	3.19393	5.56414	6.25153	2.65981	5.0533	2.70391
LOC105608026	0.472751	0.204549	0.260198	0.10115	0.129703	0	0.187887	0.368879	0	0
HPDL	1.891	1.72406	2.61499	1.94713	3.4047	0.0214832	5.44874	6.25153	6.75879	0.636213
MUTYH	14.825	14.6788	16.8608	15.3368	17.218	16.7354	17.1319	21.3173	12.9175	12.8833
TOE1	23.4072	20.4452	20.9069	28.8276	21.7739	32.7619	22.3415	24.1907	16.3917	15.1101
TESK2	5.18814	5.15269	6.07563	4.53908	5.96633	3.39434	8.55742	9.94033	6.97988	16.0644
CCDC163	1.10309	2.18186	1.07982	1.82069	0.745791	1.7831	2.54502	1.53376	0.884328	0
MMACHC	6.93368	5.60075	7.89701	6.57472	7.37685	2.96468	9.90679	10.018	12.9175	3.34012
PRDX1	239.636	177.763	142.081	254.467	141.781	241.385	94.9173	138.97	115.942	327.888
AKR1A1	67.7367	52.1795	72.9986	84.8139	79.3457	77.7906	68.4252	77.8141	88.0538	164.859
NASP	139.51	128.993	123.659	132.771	113.847	105.848	75.4966	79.7168	66.3246	53.9986
CCDC17	6.667	8.0456	9.39315	6.44828	7.18229	6.29457	9.58226	7.35817	8.74853	4.53302
GPBP1L1	66.9852	63.4979	79.3864	62.169	76.6706	53.1709	85.0788	80.5128	82.8742	88.036
TMEM69	11.3097	10.0521	8.59955	11.354	11.041	14.63	10.6071	9.99857	12.6017	6.75976
IPP	10.0369	10.2859	8.20925	8.20575	11.5111	5.3708	10.8633	13.0078	9.41178	9.78178
MAST2	42.1961	43.569	42.6074	30.7495	41.0671	51.0655	32.6924	35.2183	40.2053	30.6178
PIK3R3	14.1219	15.8087	10.9283	7.91495	6.9391	12.0521	3.21117	4.79543	1.98974	0.0795266
TSPAN1	4.33961	4.30527	9.56228	5.53794	11.0734	0.902294	12.1956	17.5315	15.381	2.14722
POMGNT1	56.1483	53.8841	65.3488	53.5713	63.3922	31.6877	81.7652	62.3988	60.9239	23.6989
LURAP1	3.60018	4.96762	7.55876	3.32529	6.07982	2.92171	7.63506	5.00899	4.70589	1.43148
RAD54L	22.1829	21.6919	18.409	19.3196	18.8231	23.2018	11.6661	14.5999	5.84288	7.63456
LRRC41	81.8587	77.3488	91.0954	76.5449	83.5124	64.4281	93.6021	87.2108	86.3483	63.2237
UQCRH	250.801	147.305	238.029	326.081	350.392	490.654	210.827	340.204	287.659	468.332
TRA2A	27.1529	32.0363	30.7164	25.4391	21.6766	25.7369	22.5465	27.6854	18.3182	27.7548
NSUN4	5.86696	4.10072	5.55523	4.53908	5.59343	2.66391	5.58538	4.69836	5.6218	2.22675
FAAH	15.8069	15.8672	29.6626	20.6977	39.6728	15.8976	36.8943	34.7135	57.5129	82.9463
DMBX1	0	0.175328	1.41808	0.796552	1.88069	0	1.059	0.776588	0.284248	0.71574
MKNK1	11.9764	11.9613	15.1305	12.2264	14.5591	7.6695	19.7111	19.5894	21.2239	17.5754
MOB3C	14.2674	10.9093	8.11818	10.4437	9.22511	7.62653	8.35245	7.06695	5.17964	4.85113
ATPAF1	23.2497	20.9614	22.1299	22.0127	23.4924	14.8234	20.958	20.3078	20.1185	13.7581
TEX38	0.0121218	0.0876639	0.221168	0.126437	0.194554	0	0.734469	0.427123	0	0.556687
EFCAB14	24.5709	30.1661	26.293	23.9219	27.7402	12.3099	41.7452	27.8018	37.9314	20.6769
CYP3A4	0.921259	1.29548	0.0260198	0.328736	0	0	0	0	0	0
CYP4X1	5.80635	5.79556	0.767584	3.35058	0.22698	0.365214	0.051242	0	0	0.23858
PDZK1IP1	4.86085	4.9871	1.17089	9.98851	0.664727	4.01736	0.700308	3.00928	2.68457	2.14722
TAL1	4.86085	16.7048	1.87343	4.18506	3.0318	10.7201	3.15992	2.27152	2.46349	0.795266
STIL	4.61841	5.7566	2.34178	2.51609	1.84826	2.6854	2.32297	2.23269	0.315831	0.795266
CMPK1	30.0742	30.8577	40.9942	40.1058	36.2357	34.1797	42.2234	47.1389	51.7016	33.4807
FOXE3	0.436386	1.3734	0.429327	0.657472	0.129703	0.923777	0.990679	1.20371	0.789579	0.795266
FOXD2	0.909137	0.925341	0.0260198	0.0505748	0.0324257	0.494113	0.204968	0.446538	0.0631663	0
LOC105609346	0.0727309	0.0974043	0	0.151724	0	0	0.051242	0	0.0947494	0.874793
TRABD2B	1.09096	0.613647	0.0390297	0.278161	0	0	0.170807	0.135903	0	1.35195
SLC5A9	0.230315	0.603907	0	0.644828	0.389108	0.988226	0.204968	0.155318	0	0.159053
SPATA6	1.43038	1.10067	0.377287	1.35287	0.778217	2.2987	0.666146	0.893076	0.410581	0.795266
AGBL4	0.40002	0.340915	0.585446	0.252874	0.45396	0.322248	0.392856	1.28137	0	0
BEND5	24.0982	15.6334	21.6485	24.4655	21.5793	15.7472	13.2204	19.2011	12.1911	22.1879
LOC105609526	26.9104	31.3252	42.1001	26.7414	33.9011	18.3252	28.7639	31.413	21.666	28.4705
LOC105615329	1.17582	1.61691	2.25071	2.55403	1.29703	1.37492	1.69099	0.893076	2.17924	1.51101
ELAVL4	2.98197	6.22414	9.93957	5.53794	10.5059	4.38257	6.04656	6.17387	3.82156	4.21491
FAF1	30.547	28.218	38.8736	41.2437	38.4245	28.0785	34.4859	40.8874	35.31	66.8819
CDKN2C	11.3581	12.5165	10.7202	16.5379	9.14405	11.9876	8.62574	9.20257	5.84288	7.79361
C1H1orf185	0	0.0389617	0	0.164368	0.194554	0	0.0341614	0	0.0315831	0
RNF11	39.0323	47.5723	40.8121	45.4541	40.9212	41.527	44.8539	40.5573	50.0277	46.1255
TTC39A	17.6857	14.8152	27.6721	20.0908	28.8102	15.1886	38.2095	34.9853	46.4588	25.9257
EPS15	26.6559	33.6824	22.0128	24.238	24.3355	41.6344	21.6754	20.6184	25.1086	22.2675
OSBPL9	42.3173	43.8807	26.0849	43.4564	21.2388	23.61	25.5698	26.5981	20.4027	24.0966
NRDC	50.2934	51.8094	50.2703	42.7104	44.7799	51.8174	49.8072	47.8572	54.3546	46.2845
LOC106990841	0.884893	0.633128	1.28798	0.467816	1.73477	0.580046	1.67391	0.601856	0.189499	0.874793
RAB3B	0.218193	0.711052	0.819624	0.34138	0.259406	0	0.717388	0.135903	0.473747	0
TXNDC12	67.9671	58.7738	70.7088	76.0644	75.941	51.7315	80.5866	81.4641	84.1691	99.965
KTI12	8.02465	5.52283	7.46769	7.82644	9.06298	7.32577	9.47977	11.8236	8.21162	4.69207
BTF3L4	28.4499	24.0589	27.1777	33.3667	30.7396	16.0694	30.8819	25.8215	31.8042	43.183
LOC106990795	0.157584	0.116885	0.130099	0.10115	0.162129	0	0.375775	0.116488	0	0
ZFYVE9	13.1158	14.6009	13.153	10.7598	11.4463	7.21835	14.0916	11.61	9.22228	2.70391
CC2D1B	19.2979	24.2926	26.4361	21.5701	24.984	17.3154	25.2282	25.6274	32.1516	26.5619
LOC105609509	0	0.282473	0.0260198	0.0632184	0	0.257798	0	0	0	0
ORC1	6.02455	8.87354	4.69658	7.01725	4.42611	5.99381	5.15836	5.31963	2.36874	0.47716
PRPF38A	24.4497	24.9258	23.613	25.9575	22.6494	21.8699	22.9223	20.832	13.865	27.8343
ZCCHC11	21.0798	25.1011	22.6242	16.9425	21.7252	9.92523	24.0496	20.5408	16.9917	29.2658
GPX7	97.0716	77.2611	48.1627	87.861	54.7508	62.9672	65.2482	59.9914	49.6487	42.3082
FAM159A	0.109096	0.0876639	0.156119	0.0885058	0	0.40818	0	0.0582441	0	0
COA7	2.67892	2.63966	3.53869	3.97012	2.02661	1.35344	2.93788	3.41699	4.16898	0.23858
ZYG11B	23.1284	30.3804	28.3096	19.9138	26.8485	33.4064	26.1505	26.2875	16.518	20.5179
ATP6V1D	21.2738	23.3381	24.1204	28.638	20.5417	15.9405	25.0403	23.8218	20.308	33.9579
ECHDC2	16.813	14.8639	22.325	19.9644	26.6053	12.181	34.2638	35.5095	47.9748	41.831
ECHDC2	1.20006	0.808456	0.936713	1.16322	1.02141	0	2.73291	1.41727	2.8109	1.03385
SCP2	97.6049	92.388	116.712	129.244	114.803	77.5328	129.369	130.02	145.377	156.667
PODN	2.90924	1.50977	1.8344	2.59196	3.61547	7.17538	7.77171	7.80471	13.9282	22.9832
SLC1A7	0.581847	0.340915	0.0130099	0.48046	0.22698	0.128899	0.0341614	0.368879	0.536913	0
CPT2	13.1401	14.9808	14.7923	15.046	12.9541	6.87462	15.7313	9.39671	10.5488	7.79361
C1H1orf123	61.4334	37.8221	64.412	79.7564	80.7562	76.2009	48.0138	64.9616	60.5133	63.5418
MAGOH	29.25	23.4842	22.9755	36.4138	26.9944	25.2427	19.1816	25.375	23.4979	11.929
LRP8	4.92146	7.04233	7.12943	4.96897	4.92871	2.72836	4.71427	4.21299	3.85314	1.1929
GLIS1	0.836406	0.603907	0.0780594	0.442529	0.470173	2.44908	0.187887	0.135903	0	0
NDC1	26.8256	20.3965	23.0536	20.6471	26.281	10.9135	20.5993	22.657	13.4544	5.32829
YIPF1	19.6374	16.4613	20.9069	21.0517	22.8601	12.5032	25.1086	23.4335	32.4675	21.7108
LOC105609609	0.0727309	0.107145	0.0650495	0.252874	0	0	0.239129	0	0	0
DIO1	0.787918	3.46759	0.975743	0.493104	0.713365	0.816361	0.409936	0.601856	0	0.795266
HSPB11	11.1884	8.9612	11.0584	12.0368	10.4411	10.6342	10.3338	8.36774	11.5278	15.2691
LRRC42	24.6437	23.6108	22.1429	28.7012	26.1838	26.6391	16.4145	18.4245	20.8133	19.8817
LDLRAD1	0.218193	0.409098	0.819624	0.518391	1.41052	0	0.49534	1.20371	0.979078	0.71574
TMEM59	145.838	125.983	156.717	195.117	186.626	137.965	209.956	227.249	330.297	450.359
TCEANC2	7.60038	6.7696	6.7001	7.95288	4.42611	10.6342	6.64438	4.42655	5.36913	4.61255
CYBR5R	5.00631	6.77934	5.97155	3.9069	4.45853	6.10122	5.87575	6.29036	3.44256	2.70391
MRPL37	32.1713	24.8868	32.6288	38.4747	39.154	46.6185	29.5496	37.0627	38.8157	54.9529
SSBP3	40.4505	46.3742	34.4632	36.515	29.2642	37.037	31.3601	27.5883	24.319	23.9375
ACOT11	0.303046	0.175328	0.585446	0.202299	0.729578	0.794878	0.666146	0.33005	0.789579	0.397633
FAM151A	1.92737	1.74354	1.69129	1.17586	1.0052	0	3.0062	1.3202	4.57956	2.14722
FAM151A	0.472751	0.185068	0.130099	0.164368	0.0486386	0	0.051242	0.271806	0	0
MROH7	0.278802	0.545464	0.962733	0.708047	0.518811	0	0.102484	0.29122	0.189499	0.397633
TTC4	21.6011	19.812	24.2244	24.7058	30.01	19.5067	26.475	23.2006	31.3936	27.0391
PARS2	4.83661	5.43516	3.92899	4.57702	3.51819	4.64037	5.75619	3.4364	3.66364	0
TTC22	0.327289	0.107145	0.117089	0.0758621	0.324257	0	0.341614	0.0582441	0	0
LEXM	0.193949	0.272732	0.481367	0.48046	0.34047	0	0.153726	0	0	0
DHCR24	3.98808	9.60407	5.49018	2.61724	1.71856	0.773395	12.1785	2.98986	4.39006	0
TMEM61	1.01823	0.389617	0.507386	1.12529	0.0810643	3.17951	0.273291	0.194147	0	0
BSND	0.593969	0.701311	0.104079	1.22644	0	0.40818	0	0	0	0
USP24	9.60048	12.2632	12.4375	10.1655	9.76014	13.6633	12.8617	11.843	9.06436	9.5432
PLPP3	63.5911	57.9458	46.3933	53.9253	45.9148	68.5099	69.45	51.6431	78.3262	80.4014
LOC105608340	0.630335	0.89612	0.832634	0.366667	1.07005	0	2.06676	0.0970735	0.726412	0
PRKAA2	0.6667	0.642869	1.36604	1.02414	1.23218	1.46086	1.17857	0.873661	0.473747	1.51101
C1H1orf168	1.34552	1.92861	2.09459	1.27701	1.07005	0.794878	1.65683	0.465953	1.20016	0.874793
DAB1	6.21849	7.7339	13.9206	4.62759	12.8568	5.80046	21.8974	18.1722	36.5733	23.5399
OMA1	6.15789	6.44817	10.8242	6.24598	10.1168	9.51705	10.9316	8.95018	8.36953	17.5754
TACSTD2	18.0252	10.2956	2.92723	10.8989	1.88069	3.13654	1.63974	1.4561	1.26333	2.22675
MYSM1	17.9524	21.2341	21.3102	14.5402	19.5689	19.206	18.6521	20.6572	22.9294	20.9155
JUN	72.0521	60.2154	36.1936	53.1794	21.7252	32.8048	19.1816	40.6738	56.5338	176.788
LOC106990843	0.375777	0.253251	0.676515	0.859771	1.02141	0.47263	1.26397	1.49493	1.01066	4.93065
LOC105608331	0.727309	0.779235	1.13186	0.72069	0.891707	0.902294	1.9472	1.86381	2.77932	1.90864
FGGY	3.69716	3.74033	2.92723	4.1092	3.04802	2.83578	4.56054	3.53348	5.21122	5.9645
HOOK1	10.3157	13.0717	21.7526	11.3035	21.0443	8.59327	30.3353	30.7917	36.3522	50.4994
CYP2J2	5.12753	6.18518	7.27254	9.12874	8.12264	10.806	5.44874	5.51377	10.1382	10.3385
CYP2J2	7.62463	5.99037	5.50319	8.64828	5.77177	11.1283	3.50154	4.42655	4.07423	3.81728
CYP2J2	1.32128	1.72406	4.21521	1.15058	3.72896	0.365214	3.14284	3.98001	6.94829	6.99834
CYP2J	11.7339	12.9743	26.5792	15.6276	28.9399	13.9426	31.9409	29.9763	77.505	94.08
LOC105612174	0.193949	0.22403	0.0130099	0.139081	0.648514	0	0.427017	0.95132	0.410581	1.90864
LOC105612432	0.303046	0.0194809	0.0780594	0.0379311	0.129703	0	0.563662	0.116488	0.284248	0
NFIA	54.6088	46.5593	30.8205	33.4805	40.4348	74.7185	44.7343	46.0517	42.9847	44.0578
LOC105612169	0	0	0	0	0.243193	0.708945	0	0.0970735	0	0
TM2D1	22.0981	16.549	15.5338	23.669	19.5365	19.4638	17.2856	18.2304	17.0549	20.5179
INADL	34.729	34.4909	70.3706	32.7345	75.8924	26.2525	81.9531	90.0648	91.528	120.721
EEF1A1	2917.97	1641.4	3005.39	3893.67	3857.49	3345.38	2671.66	3620.74	3325.93	5653.79
KANK4	7.12763	12.4678	9.80947	8.81265	2.9021	1.16009	6.02948	5.10607	11.5278	7.71408
USP1	47.1296	51.8776	40.6169	41.9518	40.143	29.1527	45.1613	45.0227	44.5954	30.0611
DOCK7	18.5828	23.1335	17.5374	18.131	12.7919	15.2101	11.1024	11.2023	11.1173	20.0407
ANGPTL3	0	3.67214	0.0390297	0.0632184	0.145916	0	0.0341614	0.213562	0.60008	0
ATG4C	18.3403	15.3412	14.6752	15.1598	12.6136	10.6342	15.9704	16.1919	15.76	19.7226
LOC105611362	1.56372	1.76302	0.182139	0.214943	0.210767	0.687462	0.444098	0.0388294	0.284248	0.47716
FOXD3	2.81226	2.58122	0.377287	0.417242	0.972771	2.14832	0.307452	0.271806	0.189499	0.318107
ALG6	8.42467	9.20471	10.2908	8.7115	8.36583	9.75337	10.2142	12.5419	12.9175	13.3605
ITGB3BP	9.77019	10.432	9.96559	11.3161	9.88984	7.32577	12.9472	8.36774	11.8753	10.8156
EFCAB7	10.0126	10.8119	12.4375	8.58506	10.8302	10.6557	10.1972	11.5323	8.27478	15.4282
PGM1	30.8137	27.468	28.4006	31.4069	30.2856	23.6315	33.3244	30.3258	34.0782	32.2083
ROR1	16.1705	15.0587	8.22226	10.2667	5.56101	5.92936	5.0388	6.69807	2.55823	0.636213
UBE2U	1.29704	1.26626	2.18566	1.73219	2.69133	3.67362	1.04192	2.71806	4.39006	0.23858
CACHD1	54.4755	45.0203	32.7199	24.9713	29.475	32.59	19.8819	22.3463	8.68537	23.858
DPCD	0.606091	0.477281	0.715545	1.20115	1.18354	1.28899	0.580743	0.563026	0.0315831	1.90864
RAVER2	12.2309	10.997	14.9744	10.5448	10.3276	8.55031	17.5931	16.949	15.76	14.5534
JAK1	82.3435	102.615	117.779	87.1277	93.3536	69.1544	127.541	91.618	105.74	105.929
AK4	6.21849	6.54557	1.60022	2.17471	2.35086	3.48028	3.48446	3.76645	0.50533	19.0069
DNAJC6	0.618213	3.14616	2.83616	1.55517	2.07524	1.76162	3.29657	0.873661	1.51599	1.67006
LEPROT	35.82	35.9617	25.9157	35.769	24.3355	33.0841	38.6194	31.8401	35.6574	35.1508
LEPR	0.290924	0.262992	0.0130099	0	0	0	0.324533	0.213562	0.568497	0.636213
PDE4B	6.42457	6.51635	2.28974	2.16207	2.95074	9.15184	2.28881	2.65981	2.84248	4.37397
SGIP1	0.581847	0.4578	0	0.594253	0.826855	1.22454	0.546582	0.368879	0.852745	0
TCTEX1D1	0.109096	0.0194809	0.403307	0	0.324257	0	0.136645	0	0.568497	1.03385
WDR78	0.484873	0.564945	0.520396	0.758621	1.52401	0	1.31521	0.29122	1.54757	1.03385
MIER1	24.2315	32.3675	24.7839	20.723	17.5099	20.9031	25.0403	20.7349	14.4335	16.1439
SLC35D1	8.0004	9.57485	8.46945	6.52414	6.16088	9.36667	8.1304	8.63954	8.0537	6.20308
IL12RB2	0.509117	0.43832	0.234178	0.973564	0.194554	0.988226	0.580743	0.0194147	0.789579	0
SERBP1	275.262	219.579	268.16	311.528	310.33	339.37	279.167	299.239	335.224	347.611
GADD45A	19.8798	23.2991	21.1281	30.9138	24.6435	22.2566	19.062	25.8215	36.2575	35.0713
GNG12	38.6929	40.9585	41.5667	36.5655	31.9555	34.3301	42.7871	40.1884	42.6372	45.0916
DIRAS3	100.502	215.965	514.594	344.882	948.889	147.052	282.207	293.434	309.199	314.926
WLS	181.633	159.578	128.603	157.743	116.181	84.2141	113.774	112.702	152.136	190.625
DEPDC1	8.89742	11.9126	9.02887	7.45978	5.90148	10.5482	7.56674	6.0768	2.74773	1.98817
LRRC7	0.581847	1.28574	0.182139	0.126437	0.0810643	0.837844	0.119565	0.0970735	0.315831	0.0795266
LRRC40	12.9946	14.6496	10.8633	11.569	12.4839	18.1748	13.9037	10.4451	10.2961	11.7699
SRSF11	106.805	110.934	105.536	90.6932	103.941	129.372	82.141	80.2215	116.352	138.138
ANKRD13C	15.4068	15.5652	16.9389	14.9828	18.3529	13.3196	19.4207	15.26	18.7288	16.6211
CTH	2.20617	2.54225	1.88644	2.51609	1.55643	0.880811	2.57918	3.20343	4.99014	0.795266
PTGER3	2.52134	2.30848	5.37309	1.87127	3.11287	0.47263	9.61642	5.90207	10.2645	6.04403
LOC105609897	1.78191	1.13963	3.18743	0.606897	3.38849	1.13861	3.14284	3.84411	10.7383	4.69207
ZRANB2	113.072	109.853	154.441	91.8311	155.173	112.873	141.052	166.229	163.506	152.532
LOC105609898	3.41835	3.91565	2.45887	2.87012	2.35086	2.25573	2.6475	2.32976	3.47415	6.28261
NEGR1	1.64857	2.04549	3.46064	1.98506	3.84245	6.42347	1.91304	1.47552	1.64232	2.62438
LRRIQ3	1.12733	1.47081	1.17089	1.68161	2.36708	1.61124	1.65683	2.21328	1.38966	3.10154
FPGT	11.5763	13.9678	16.5096	13.0104	21.3199	11.1068	19.3524	20.6961	18.3814	19.7226
LOC101120030	0.13334	0.23377	0	0	0	0	0.0683227	0	0.50533	0
ERICH3	2.03647	4.75333	12.3984	5.17127	12.9379	3.48028	12.2639	7.10578	12.2543	2.78343
CRYZ	25.3589	29.2603	34.8796	36.3885	34.9063	23.3952	33.4952	33.5486	43.0162	30.1406
TYW3	10.8127	8.74691	11.839	15.5391	12.3866	9.9682	16.7561	15.9201	12.4753	11.929
SLC44A5	1.32128	1.08119	2.41984	0.657472	0.972771	0.665979	0.341614	0.135903	0	0.636213
RABGGTB	42.9597	42.4196	54.9929	47.6414	60.555	51.2159	51.447	57.6617	72.6097	83.1053
MSH4	0.897015	1.64613	0.754575	0.998851	0.826855	0.902294	0.51242	0.970735	0	0.318107
ST6GALNAC3	17.7948	10.6171	12.9058	9.68507	12.0948	5.88639	13.2034	13.6679	24.698	19.7226
ST6GALNAC5	1.13945	1.23704	0.780594	0.859771	0.859281	0.773395	1.34937	1.28137	0.0947494	0
PIGK	33.0077	28.6271	30.6904	46.7564	37.4355	30.9143	41.1815	41.3145	49.7119	55.6687
AK5	0.387898	0.68183	0.819624	1.20115	0.486386	1.71865	0.444098	0.349465	0.284248	0
ZZZ3	17.4433	20.64	18.0708	15.2736	17.6882	13.5989	19.4378	14.4251	18.6025	20.4383
USP33	14.8007	20.3185	24.927	17.815	16.91	16.3057	20.6505	18.8323	17.655	29.743
FAM73A	18.7525	19.0913	17.2121	14.8943	21.0767	25.4146	14.4844	14.5028	13.2018	19.9612
NEXN	14.5947	13.7632	4.28026	6.17012	3.04802	11.9232	3.60402	3.26167	2.27399	4.21491
FUBP1	94.2229	105.46	107.982	85.4081	97.4392	85.0949	83.1487	108.315	97.6551	83.1849
DNAJB4	18.4494	22.4614	21.7265	19.8506	18.888	20.1512	15.0993	24.346	25.6455	21.3927
LOC105610622	0	0.0194809	0	0	0	0	0	0	0.378998	1.35195
GIPC2	4.70327	10.9482	15.8331	14.7552	16.1156	5.73601	20.5651	19.1235	30.4146	40.161
DPY30	6.0003	4.49034	5.41212	8.05403	6.3068	7.69098	4.5093	5.04782	5.27439	6.04403
LOC105614725	0	0.0389617	0.325248	0.252874	0.0162129	0	0	0.232976	0	0
PTGFR	0.436386	1.70458	1.39206	1.37816	1.57265	3.20099	0.956518	0.465953	1.83182	1.1929
IFI44L	2.4971	2.18186	1.67828	6.54943	2.05903	6.38051	2.69875	3.00928	1.26333	1.74959
IFI44	1.32128	1.4221	1.27497	3.07242	1.99418	1.50382	2.01552	1.90264	2.46349	3.81728
ADGRL4	8.12162	9.79888	7.12943	9.59656	10.2141	21.741	9.78723	12.7943	15.2862	10.9747
ADGRL2	41.9173	40.8124	34.203	32.5828	30.6747	38.4979	31.8213	31.6848	33.3834	33.1626
LOC105608835	1.27279	0.925341	0.481367	1.03678	1.08626	0	0.785711	1.8444	0.473747	0
TTLL7	2.20617	4.14942	8.50848	4.32414	7.23093	3.24396	5.0388	4.03826	6.69563	4.7716
PRKACB	21.1041	21.5945	24.2375	22.9736	26.7512	26.0591	24.1862	19.5506	20.7501	28.6296
SAMD13	2.12132	3.00005	2.2377	3.65403	2.01039	1.52531	3.72359	2.65981	4.04264	1.1929
UOX	0.121218	0.175328	0.130099	0.113793	0.162129	0	0.478259	0.407709	0	0
RPF1	23.6376	22.9777	24.901	26.2357	24.5787	23.7174	26.2018	25.7633	28.488	41.0357
GNG5	139.134	95.3881	102.726	174.23	142.851	187.763	95.4127	135.029	157.063	323.594
SPATA1	0.545482	0.282473	0.260198	0.290805	0.275618	0.322248	0.239129	0.213562	0.50533	1.1929
CTBS	0.715188	1.4221	5.256	1.60575	2.82104	1.99794	2.37421	2.32976	1.80024	0.47716
SSX2IP	7.98828	9.15601	6.9603	7.2069	6.63106	4.23219	6.08072	6.03797	3.15831	2.54485
LPAR3	4.46083	6.3605	3.12238	4.58966	0.843068	0	1.16149	2.46567	0.473747	1.59053
MCOLN2	1.78191	3.2046	4.85269	3.88161	5.64207	4.3396	10.4875	8.83369	32.278	35.787
MCOLN3	0.157584	0.564945	1.11885	0.531035	0.437747	0.601529	0.187887	0.33005	0.189499	2.46533
WDR63	0.242436	1.01301	1.35303	1.25173	0.956558	0	0.546582	0.465953	0.284248	0.159053
SYDE2	2.67892	1.94809	2.22469	2.16207	2.17252	1.7831	2.23757	1.9803	2.36874	3.97633
C1H1orf52	11.4066	12.0197	16.3404	14.869	17.9152	23.3952	9.94095	16.2695	12.0332	10.4975
BCL10	16.0372	16.3542	10.9023	16.0701	10.5059	10.9349	12.059	10.7363	10.0434	7.55503
LOC105609227	0	0	0.0910693	0.10115	0.210767	0	0.0170807	0	0.284248	0.397633
NAP1L1	38.8989	26.9031	29.8707	38.6012	32.1987	41.484	23.1102	25.1809	14.623	33.2421
DDAH1	5.60028	8.31833	2.78412	6.92874	1.99418	5.99381	1.91304	1.66966	0.915911	3.02201
CYR61	27.3105	37.9487	12.3594	27.7529	10.3924	31.6662	9.95803	21.6086	15.0652	16.6211
LOC106990846	3.51533	4.97736	0.949723	4.7161	1.58886	3.17951	0.888195	0.776588	0.284248	0
LOC105609229	0.278802	0.301953	0.234178	0.10115	0.0324257	0	0.0341614	0.194147	0	0
ZNHIT6	16.3523	11.5035	11.9041	17.3724	19.0663	26.145	9.27481	14.3475	13.4228	9.62272
COL24A1	1.43038	4.08124	1.66527	0.96092	1.15111	1.86904	0.222049	0.698929	0	0
ODF2L	10.7278	11.8931	9.0679	7.70001	7.312	8.52882	7.10556	7.78529	7.26412	7.55503
LOC105609231	0.169706	0.146107	0.299228	0.594253	0	0	0.0683227	0.0582441	0	0
CLCA2	0.109096	0.136366	0.260198	0.303449	0.243193	0.214832	0.273291	0.213562	0	0
CLCA1	0.315167	0.496762	1.71731	1.21379	2.99938	5.39228	1.40062	2.23269	1.57916	0
CLCA1	0	0.116885	0.0650495	0	0	0.665979	0.0341614	0.0388294	0	0
LOC106990167	1.3334	0.827937	0.728555	1.12529	0.90792	1.52531	0.580743	0.252391	0.50533	0.636213
SH3GLB1	39.505	42.3709	33.7737	42.9759	32.4419	43.5894	31.5309	28.0737	36.5101	35.787
SELENOF	122.915	105.791	104.782	141.356	125.033	146	139.327	143.28	150.02	122.869
HS2ST1	0.412142	0.282473	0.182139	0.316092	0.243193	0	0.170807	0.213562	0	0.318107
LOC105609233	0.909137	1.22729	0.390297	0.164368	0.0648514	0	0.819872	0	0.50533	0
LMO4	71.6521	52.1892	45.5087	62.6115	52.8215	85.7179	40.6008	55.196	60.766	80.64
PKN2	16.1463	18.9841	16.8348	14.2241	16.6344	16.2413	13.9378	12.6972	10.6751	13.8376
GTF2B	27.6499	26.6011	30.183	33.2908	32.0852	33.7286	26.9533	32.0925	36.0364	28.1524
CCBL2	12.837	9.63329	12.8928	13.7816	14.8348	10.2475	15.885	14.9299	19.2657	31.1744
GBP1	0.53336	0.66235	0.884674	0.429885	1.86448	0.880811	4.27017	3.88294	14.7177	11.8495
GBP4	1.15157	0.574686	1.07982	0.644828	0.259406	0.279281	1.11024	0.446538	0	0.23858
GBP2	0.0848528	0.321434	0.390297	0.859771	0.0972771	0	1.4177	0.485367	1.16858	2.3858
LOC101113817	0	0.428579	0.130099	0	0.129703	0	0	0	0	0
GBP5	2.70317	1.81172	1.89945	5.19656	3.61547	12.3958	2.86955	3.64996	1.16858	4.29444
LOC101114077	0.93338	5.3475	2.06858	2.65517	2.54542	4.25367	2.68167	3.37816	1.07383	1.98817
GOLGA6L22	2.75165	3.16564	2.44586	3.61609	1.81584	7.32577	1.87887	3.84411	0.979078	0.795266
GBP6	1.46674	0.711052	0.143109	0.48046	0.551237	6.78869	0.666146	0.912491	1.35808	1.74959
BCDIN3D	0.26668	0.516243	0.377287	0.391954	0	0	0.563662	0.0776588	0.221082	0
LRRC8B	1.84252	2.20134	1.45711	1.28966	0.843068	1.28899	1.5031	1.41727	0.663246	0.636213
LOC105611345	6.53366	4.44164	2.8882	6.11955	2.09146	16.1983	2.54502	1.8444	1.98974	8.6684
LRRC8C	5.70938	7.36377	5.1259	4.96897	5.47994	8.82959	4.49222	5.68851	5.17964	8.27077
LOC105611344	0	0	0.0650495	0.0379311	0.0648514	0	0.136645	0.174732	0.979078	0.95432
LRRC8D	27.3226	26.5816	39.6412	27.5885	39.5107	18.4111	44.8197	52.5168	61.8082	52.1695
ZNF326	46.8024	51.1275	51.5452	39.5874	45.0879	41.6774	39.7809	51.2548	43.6163	54.4758
RPS27A	32.7774	12.4872	34.3071	34.9977	75.6329	82.8821	51.242	73.2322	73.5256	120.244
ZNF644	35.3957	39.7897	42.5554	35.6173	43.2883	42.4078	35.9719	40.6932	41.974	43.6601
HFM1	9.7217	8.46444	6.15369	5.8161	5.18811	3.84549	3.48446	4.17416	0.50533	1.67006
CDC7	20.801	21.7212	19.4628	18.1563	16.6344	15.5323	13.4596	15.0076	12.7912	9.30462
TGFBR3	63.3608	70.8422	71.0991	44.7713	66.2943	75.4704	81.7823	76.6881	74.8521	104.816
BRDT	0	0.0876639	0.611466	0.227586	1.39431	0	0.187887	0.0970735	0	0.23858
EPHX4	0.109096	1.00326	1.80838	0.948277	1.83205	0	1.26397	0.757173	1.04224	0.874793
LPCAT2	0.0727309	0.068183	0.143109	0.290805	0.535024	0	0.222049	0	0	0
KIAA1107	7.84282	9.85732	12.9839	8.05403	10.4086	6.44496	7.95959	8.38715	8.46428	7.79361
C1H1orf146	0.193949	0.107145	0.143109	0.177012	0.0810643	0	0.153726	0.368879	0	0.71574
GLMN	17.8676	14.4061	16.3404	11.7586	14.8996	10.3119	12.3835	10.4063	12.0016	11.0542
RPAP2	7.77009	8.75665	10.551	5.03219	9.22511	11.1283	9.97511	10.6587	8.8117	15.2691
GFI1	3.40623	2.20134	4.44939	3.32529	4.26398	5.47821	5.07296	5.90207	9.09595	12.8038
EVI5	2.20617	2.23056	1.60022	1.06207	2.46435	1.52531	1.93012	1.55318	1.67391	0.636213
RPL5	1950.39	1157.11	1970.31	2476.28	2606.25	2317.76	2557.95	2908.77	2891.34	4429.24
FAM69A	1.86676	2.65914	2.06858	2.23793	1.03762	1.7831	1.63974	0.563026	0.378998	0.95432
MTF2	18.1949	21.2049	16.8348	17.5494	12.7433	16.2413	13.6475	15.3959	13.6439	10.2589
TMED5	25.2013	30.6434	24.0423	26.2736	22.1792	16.585	36.8601	30.7335	36.4785	21.1541
CCDC18	5.35785	4.841	6.19272	2.52874	5.15569	4.23219	4.35557	4.05767	4.64272	5.32829
DR1	39.699	40.4618	34.4763	35.6678	34.3712	33.4064	42.9237	37.548	30.383	30.3792
LOC101106123	36.8503	31.4713	29.8838	43.7092	33.0256	32.633	31.8384	48.6338	30.5725	28.6296
FNBP1L	37.0928	43.9683	43.9475	34.9598	45.8013	34.9531	38.4998	41.5669	37.6787	34.7531
BCAR3	10.2308	11.0554	10.564	10.1908	11.3652	6.42347	16.0046	15.59	20.4659	14.0762
DNTTIP2	20.595	21.4192	17.121	19.5345	13.4567	12.8899	15.885	15.6482	9.79078	13.1219
GCLM	12.8128	21.2926	17.3162	16.5759	17.1694	20.5379	13.8524	14.8911	13.7387	11.6904
ABCA4	1.01823	0.262992	0.936713	0.632184	0.940345	1.28899	0.461178	0.213562	1.26333	0
ARHGAP29	47.0448	39.5656	29.8838	29.738	27.3024	37.2733	29.7887	30.6364	30.1619	46.2845
ABCD3	19.7949	21.7406	17.4983	18.131	15.9859	13.4055	18.0714	23.6277	27.5405	16.462
F3	4.83661	6.87675	2.32877	6.44828	1.1349	2.59947	2.52794	1.55318	1.95816	1.59053
SLC44A3	5.81847	5.58127	6.34883	7.08047	9.82499	2.32018	14.8943	17.6868	21.6976	18.8478
CNN3	178.227	174.977	75.3274	139.283	61.3656	98.8226	71.0556	73.7759	57.355	49.7042
ALG14	18.4615	12.8671	15.0004	20.4448	19.6986	18.0888	15.1506	23.2976	19.4552	15.7463
TMEM56	5.40633	6.35076	12.6977	6.77702	16.456	1.37492	29.7716	29.258	45.5745	17.973
RWDD3	10.7157	9.0099	12.8278	9.35633	17.6882	7.11093	10.8633	14.2116	16.2969	14.6329
PTBP2	32.6441	35.0363	29.5845	25.0598	21.3685	22.4499	26.3555	23.9966	18.6656	34.7531
DPYD	8.17011	10.656	11.9301	11.8598	7.53898	8.12064	12.1102	9.12491	13.2018	10.4975
SNX7	12.8128	11.9126	8.37838	13.3012	9.35481	11.472	7.65214	8.38715	4.10581	3.34012
PLPPR5	3.6123	2.73706	2.82315	1.61839	1.0052	2.85726	1.04192	0.29122	0.252665	0.23858
PLPPR4	2.2789	2.87343	1.86042	3.12299	1.16733	1.18158	1.87887	0.679514	0	1.27243
PALMD	50.3177	49.608	20.8679	48.3621	17.1856	21.9343	16.312	21.725	15.5389	11.7699
FRRS1	7.64887	8.35729	8.7947	9.48277	6.64727	3.32989	12.1444	9.55203	12.2227	13.0424
AGL	0.303046	1.09093	1.15788	0.644828	0.535024	0.365214	1.45186	0.698929	0.915911	0
SLC35A3	19.0434	23.0166	40.5649	26.1471	41.8292	11.3002	49.0728	54.4	73.6835	74.596
MFSD14A	25.7104	36.2247	31.6791	29.3207	27.5618	20.9676	32.5558	26.8699	23.7189	18.2911
SASS6	11.2612	12.7307	10.9543	12.2644	13.0838	11.5365	11.0854	12.2895	6.72721	12.9628
TRMT13	0.581847	2.25004	1.63925	0.783909	0.389108	0.0214832	3.39905	1.70849	2.30557	3.89681
LRRC39	1.49098	2.39615	1.39206	0.796552	1.84826	2.72836	3.21117	2.75689	2.4319	0.23858
DBT	16.219	15.575	21.5314	15.5264	25.211	15.7472	38.4144	32.7526	49.933	36.9799
RTCA	20.7041	21.0393	22.0388	24.4529	19.0015	25.1138	19.9673	21.3562	23.561	20.2793
CDC14A	4.33961	5.36698	8.43042	4.76667	7.13365	5.00558	5.77327	3.80528	10.5488	4.13539
VCAM-1	39.5293	22.4907	7.94905	32.9115	6.79318	125.397	7.20804	6.09622	1.35808	0.874793
VCAM-1	30.0621	25.1206	12.6326	27.6897	9.38724	78.9292	11.5978	11.3382	3.94789	4.85113
EXTL2	6.21849	5.62023	3.43462	4.55173	2.80482	3.78104	2.30589	3.26167	0.536913	0
SLC30A7	1.06672	0.944822	1.52216	0.82184	1.21596	0	1.60558	0.679514	0.884328	0.636213
DPH5	23.5648	18.3899	17.8236	25.9575	23.1844	9.4526	23.0931	19.9389	16.139	19.484
LOC105615111	10.3157	9.40926	11.813	10.0517	15.078	13.8137	11.1195	11.4547	11.6542	6.44166
LOC105615111	3.21228	3.38967	4.43638	3.5023	3.38849	4.83372	2.80123	4.6207	3.12673	6.04403
S1PR1	21.892	16.9581	11.7219	13.9586	9.03056	43.5464	12.2298	9.26081	14.9704	11.7699
OLFM3	0.509117	1.13963	1.36604	1.44138	2.17252	0.966743	2.44254	1.1843	2.52665	0.874793
CHMP1B	11.7582	9.16575	6.99933	9.45748	8.12264	7.69098	8.11332	6.89222	7.39046	7.87314
COL11A1	27.6135	30.1759	7.02535	9.35633	4.44232	8.95849	2.86955	3.80528	3.66364	1.98817
RNPC3	33.6987	36.9552	48.2407	26.1724	40.1268	26.0376	39.798	43.5083	39.1947	40.32
AMY2B	1.32128	0.89612	0.910693	0.922989	0.778217	0.644496	2.6475	2.03854	17.8445	7.63456
AMY2B	440.216	227.137	870.714	316.004	2421.83	106.728	4127.2	5639.6	18181.4	6928.68
RPS27L	11.8673	4.30527	11.6829	10.9874	24.6435	35.9414	14.7577	22.8511	21.666	40.7176
PRMT6	16.4493	14.0165	20.3345	18.9908	20.8011	21.2039	18.9937	19.7447	19.2657	18.2911
NTNG1	3.81837	2.58122	1.00176	1.58046	1.45916	9.7104	2.73291	2.13562	0.852745	1.59053
LOC105615346	55.0816	49.7152	58.7267	71.2725	56.4369	59.8951	42.548	64.4956	48.1643	47.5569
VAV3	31.3228	34.9487	18.7343	29.8644	16.3263	4.8552	12.5372	18.541	16.518	8.50935
SLC25A24	15.5765	17.4256	12.4635	13.9586	9.7115	14.9093	8.54034	8.30949	6.28505	3.65823
SLC25A24	0.327289	0.370136	0.156119	0.973564	0.405321	0	0.358694	0.679514	0.789579	0.556687
FAM102B	3.90323	4.51956	2.30275	3.98276	3.58304	4.96262	4.13352	3.39757	2.2424	4.37397
HENMT1	1.85464	0.847418	0.806614	0.48046	0.194554	0	0.546582	0.407709	0	0.795266
PRPF38B	56.0392	51.9068	66.6107	49.9552	66.116	61.4204	58.1597	72.0285	94.8758	120.483
FNDC7	0.290924	0.876639	0.845644	0.758621	0.45396	0	0.444098	0	0	0
STXBP3	24.5952	21.8283	20.8939	20.8115	16.7965	14.9738	24.34	19.6671	20.4975	29.5044
AKNAD1	0.557604	0.418839	0.104079	0.556322	0.372896	0.773395	0.290371	0.135903	0	0
GPSM2	31.9168	33.0103	32.7589	27.0322	32.4581	16.7354	25.9455	23.8413	22.9925	28.4705
CLCC1	23.686	25.0621	21.4273	20.9506	23.3303	18.4111	26.458	30.4617	30.5093	50.738
LOC105607966	0.206071	0.194809	0.221168	0.189655	0.22698	0	0.187887	0.0970735	0	0
WDR47	6.09728	9.75017	10.0827	6.77702	7.18229	5.09151	8.45493	5.82441	6.63246	5.01018
TAF13	23.977	24.8868	27.8672	29.915	22.6656	22.4929	22.9564	27.9766	15.0652	24.8123
TMEM167B	35.2503	35.2604	35.413	37.4632	36.1871	35.1465	43.7778	47.7407	54.6388	54.2372
C1H1orf194	0.993989	1.25652	1.37905	3.3	2.7724	0.880811	1.34937	2.60157	1.32649	2.46533
LOC105607968	0.557604	0.516243	0.741565	0.404598	0.243193	0	0.700308	0.194147	0.378998	0
KIAA1324	74.7553	77.4365	156.002	78.8334	157.8	33.7501	197.026	165.86	254.276	218.142
SARS	70.743	68.8064	85.0458	86.015	104.265	86.0616	121	164.404	182.519	86.3659
CELSR2	13.1764	19.6757	20.4516	13.9207	20.6065	20.5809	12.5885	13.3185	11.2752	6.20308
PSRC1	25.2013	19.1594	17.6414	21.7092	21.936	15.6827	23.8617	26.3846	21.4765	12.4857
MYBPHL	34.232	44.3092	40.9682	31.9759	39.2837	32.8693	36.194	35.7036	42.6057	46.1255
SORT1	13.1279	13.8899	11.9431	12.2644	13.327	9.9682	15.7484	13.765	12.5069	17.0982
PSMA5	67.4216	55.3744	60.2098	80.9955	68.094	63.0102	55.461	63.7579	51.0384	31.254
ATXN7L2	5.15177	4.85074	4.90473	4.24828	3.25878	3.99587	5.61954	3.00928	3.25306	2.22675
CYB561D1	4.41234	4.50982	7.55876	4.1977	4.92871	4.87668	5.26085	4.83426	4.51639	9.5432
AMIGO1	7.73372	7.76313	9.26305	7.15633	9.12783	5.73601	13.3912	9.2414	10.454	23.1423
GPR61	0.0363655	0.107145	0.182139	0.0505748	0.243193	0	0.0854034	0	0.189499	0
GNAI3	76.1008	65.5726	60.9774	73.8644	63.7651	76.7379	67.2808	74.2224	62.7557	87.0817
GNAT2	0.0484873	0.711052	0.611466	0.455173	0.437747	1.97645	0.358694	0.95132	0.473747	5.56687
AMPD2	42.5234	54.3029	61.68	39.5242	53.6321	62.7309	47.2281	50.1288	37.0786	34.5146
GSTM1	14.3765	7.84105	6.99933	9.59656	6.40408	12.1165	10.0776	10.1151	9.25386	10.9747
GSTM1	24.4618	17.3185	13.6084	21.7092	16.1804	7.32577	21.812	22.0745	19.9605	10.7361
GSTM1	104.587	86.6412	61.693	94.9667	60.1821	45.1577	105.473	83.8133	72.5465	52.09
GSTM1	1.91525	1.44158	0.871664	0.796552	1.41052	1.95497	1.43478	1.59201	0.442164	3.18107
GSTM3	36.1836	23.8154	29.8057	35.7184	29.0534	50.2492	25.2623	31.4712	32.1516	40.3995
EPS8L3	0.0848528	0.0487022	0.0780594	0.303449	0.308044	0	0.0683227	0.213562	0	0
CSF1	12.4612	8.54236	6.42689	10.5448	6.82561	30.5491	9.47977	7.22227	5.71655	10.8952
AHCYL1	54.9967	50.1145	68.8484	55.9104	63.6841	32.6544	71.4485	82.5125	104.319	127.481
STRIP1	22.9466	23.4063	24.7318	21.5828	17.3964	19.0341	19.9502	19.803	14.3703	8.03219
ALX3	1.0546	0.779235	0.377287	0.568966	0.178341	0.923777	0.170807	0.0582441	0	0.159053
SLC6A17	2.08495	5.11373	3.99404	2.17471	1.62129	1.89052	6.76395	3.80528	4.10581	3.5787
KCNC4	1.09096	1.95783	1.89945	0.644828	0.535024	1.41789	0.700308	0.563026	0.694829	0.71574
RBM15	11.0187	9.60407	12.7627	8.92644	14.0241	14.2434	9.08692	13.9592	24.319	21.1541
SLC16A4	0	0.136366	0.221168	0.0885058	0.178341	0	0.051242	0	0	0
LAMTOR5	29.4197	25.5297	31.8222	48.2736	36.5276	34.2872	28.4735	34.034	38.6894	55.3505
CYM	0	0	0	0	0.745791	18.1318	6.38817	28.7532	67.5563	232.456
KCNA3	4.52144	3.58448	2.39382	3.67931	1.94554	6.81017	2.39129	2.01913	1.98974	1.43148
CD53	2.1092	1.93835	1.20992	5.4115	1.0052	13.7278	0.854034	1.33961	0	0.556687
LRIF1	9.43078	8.80535	9.44519	7.1184	8.074	8.05619	10.1288	12.4837	9.72761	6.75976
DRAM2	23.7467	25.0329	19.9442	25.3	23.46	36.6073	27.3632	26.6758	40.0474	43.8192
CEPT1	20.7526	20.4744	21.7656	21.6586	24.2544	22.4714	24.6303	27.433	33.3834	32.0492
DENND2D	3.39411	2.7468	4.29327	4.15977	6.58242	20.5164	6.81519	8.44539	11.1489	4.37397
CHI3L2	0.509117	0.0487022	0	1.07471	0	5.19893	0.119565	0	0	0
OVGP1	0.230315	0.633128	0.988753	0.303449	0.940345	1.07416	0.666146	0.465953	0.663246	0
OVGP1	0.630335	0.876639	1.89945	1.02414	1.10247	1.74014	1.69099	0.640685	1.92657	1.43148
WDR77	25.1649	17.601	19.1766	21.5069	22.3899	28.0141	19.4891	20.133	15.9495	7.95266
ATP5F1	158.82	118.58	149.926	189.579	167.365	170.297	144.075	158.405	155.136	174.402
C1H1orf162	0.0606091	0.4578	0.442337	0.771265	0.486386	1.00971	0.153726	0.252391	0.789579	0
TMIGD3	0.0121218	0.243511	0.0780594	0.189655	0.275618	0.128899	0.0683227	0.0582441	0	0
ADORA3	0.93338	1.34418	0.130099	1.0115	0.90792	2.87875	0.358694	0.213562	0	0
RAP1A	44.6326	43.2767	32.9281	48.9058	32.2798	58.4343	37.2359	37.3151	30.9831	30.4587
FAM212B	2.75165	0.983784	0.585446	1.15058	0.632301	0	1.57142	0.427123	0.947494	1.59053
DDX20	26.0377	22.5588	18.2009	20.7483	17.4775	19.0771	17.1319	20.5213	14.623	14.2353
KCND3	0.472751	0.574686	0.208158	0.177012	0.0324257	0	0.119565	0.368879	0.410581	0
CTTNBP2NL	26.3286	30.4389	21.3362	24.9334	21.1902	26.3599	16.8245	14.7163	10.0434	14.792
WNT2B	11.9158	7.07156	1.15788	2.59196	2.54542	16.2628	2.0326	2.01913	0.126333	1.82911
ST7L	8.52164	9.34108	12.2163	8.96438	11.6084	9.62447	12.4006	12.6972	15.9179	12.6447
CAPZA1	54.7664	55.1796	37.3384	48.969	36.8356	58.2839	50.5246	47.5854	42.3214	43.5806
MOV10	38.6565	38.3189	37.2344	38.4747	31.1935	57.1668	22.7515	23.1812	12.2858	20.1202
RHOC	144.347	98.2128	65.1666	127.373	63.3274	125.483	66.8025	80.008	65.8509	106.327
PPM1J	6.90944	5.64945	9.39315	7.45978	9.32239	3.97439	9.22356	8.193	12.3806	9.38414
FAM19A3	0.0242436	0.837677	0	0.10115	0	0.53708	0.153726	0.0388294	0	0
SLC16A1	17.2857	23.7472	10.0567	13.023	12.8244	22.8151	15.6117	15.1241	14.9072	6.52118
LRIG2	0.860649	1.86042	1.35303	1.31494	0.778217	1.09564	1.55434	1.4561	0.726412	3.49917
LOC105609244	1.64857	1.91887	2.44586	1.61839	2.69133	1.05268	2.86955	2.34918	3.31623	2.3858
MAGI3	16.7039	20.2698	18.7603	17.3092	17.6396	11.2787	18.1055	16.153	16.139	28.6296
LOC101118649	477.042	242.011	591.339	730.83	948.646	813.955	597.755	971.414	871.821	1706.8
PHTF1	4.65478	4.49034	5.88048	4.43793	4.91249	5.62859	3.79191	3.88294	3.03198	1.27243
LOC105615308	3.50321	2.20134	3.4086	3.27472	4.94492	2.5565	7.58382	4.25182	7.35887	5.08971
RSBN1	13.4067	15.3509	17.1991	13.9333	15.5481	17.1006	18.8571	12.6972	19.9921	33.0831
PTPN22	0.812162	0.43832	0.455347	0.809196	0.616088	3.15803	0.427017	0.524197	0.315831	0.159053
LOC101108801	305.785	167.136	331.427	436.41	474.161	475.745	344.705	465.332	394.979	572.353
BCL2L15	2.40012	2.94161	2.2377	4.45058	2.02661	18.2607	1.77639	2.75689	2.46349	3.26059
AP4B1	11.6854	11.3476	14.1808	10.3931	16.456	11.6654	15.9363	17.745	13.8334	14.951
DCLRE1B	4.03657	6.41895	3.44763	3.55288	3.04802	2.23425	3.29657	2.87338	0.757996	0
HIPK1	28.0984	35.7864	34.125	24.554	33.6417	28.3363	36.7235	39.6448	37.9314	39.4452
OLFML3	265.48	196.484	114.825	214.235	114.933	180.136	87.9996	91.0355	78.8947	50.1813
SYT6	0.157584	0.555205	0.0520396	0.24023	0.178341	0.773395	0.187887	0.0970735	0.0315831	0.556687
TRIM33	19.9646	21.2341	19.5018	13.1368	12.1272	13.9426	17.2002	12.0565	13.6123	9.70225
BCAS2	4.67902	4.45138	3.49966	4.91839	2.43193	1.41789	3.87731	3.90235	3.53731	0.71574
DENND2C	6.80034	8.16248	15.9241	9.84943	16.2939	6.78869	8.72822	11.4353	5.77972	7.79361
NRAS	14.8735	14.8834	12.9579	15.6655	12.7433	12.9973	12.7593	11.9595	10.8962	26.9595
CSDE1	190.082	189.822	190.621	183.839	178.568	147.547	222.561	202.573	231.947	245.658
SIKE1	4.47295	3.75981	3.21345	3.37586	3.35606	7.45466	3.14284	4.2324	2.36874	1.43148
SYCP1	0.303046	0.467541	0.169129	0.391954	0	0	0.204968	0.29122	0.473747	0
TSPAN2	1.36977	1.20781	1.17089	1.07471	1.66992	1.52531	1.29813	0.95132	0	1.67006
NGF	6.75186	4.12994	2.52392	4.42529	3.04802	5.39228	2.51086	2.44625	2.46349	2.70391
VANGL1	14.9462	16.9971	10.3819	10.6713	8.98192	16.3917	11.9906	12.1148	12.0016	8.74793
CASQ2	0.339411	0.399358	0.455347	0.227586	0.162129	0.816361	0.239129	0.174732	0	0
NHLH2	0	0.00974043	0	0.126437	0	0.644496	0.102484	0	0	0.47716
LOC105612514	0.521238	0.272732	0.364277	0.328736	0.45396	0	0.358694	0.834832	0.631663	0.47716
SLC22A15	1.43038	1.53899	1.82139	1.45402	1.70235	0.171865	2.08384	1.39786	3.28465	2.3858
MAB21L3	0.169706	2.44485	0.0780594	0.24023	0.243193	0	0.666146	0.679514	0.821162	2.46533
LOC105615359	1.01823	0.827937	0.728555	0.796552	0.405321	0	0.341614	0.698929	0.60008	0.556687
ATP1A1	256.631	324.6	268.902	295.963	206.779	75.7497	294.864	253.401	277.237	193.727
CD58	23.783	32.7571	15.2086	20.9379	12.8082	15.8761	22.3415	12.7943	22.803	13.5195
LOC106990460	2.20617	1.84094	1.34002	0.897702	0.891707	1.37492	1.70807	1.12605	1.51599	0.795266
IGSF3	2.46073	4.06176	0.910693	0.695403	0.56745	0	3.48446	1.26196	1.61074	0.795266
CD2	2.48497	0.379877	0.208158	1.7069	0.372896	26.768	0.222049	0.504782	0	1.74959
PTGFRN	69.7368	66.722	29.6105	41.0541	27.4159	38.0682	25.9797	26.4816	16.6443	11.929
CD101	0.80004	0.43832	0.260198	0.0505748	0.470173	0	0.170807	0.485367	0	0
TTF2	16.3766	14.8931	12.5936	15.7793	9.98712	18.2607	10.795	12.1924	9.98027	12.9628
TRIM45	22.583	22.5004	15.8721	15.7667	19.7797	39.3572	19.1645	17.2985	24.2559	18.8478
MAN1A2	16.6311	24.0491	21.1151	16.0069	21.7739	19.5712	20.326	20.9679	17.2128	22.0289
LOC105610672	0	0	0.0780594	0	0.259406	0	0.0341614	0.0582441	0.378998	0
FAM46C	24.3527	42.1663	52.0006	20.4196	75.9086	25.5435	117.481	165.685	233.715	188.717
GDAP2	11.0066	11.9515	14.441	11.746	15.9697	10.6127	16.5341	16.2113	21.2239	15.5872
WDR3	20.0131	19.2763	21.1801	19.623	25.6812	27.5414	20.2577	22.2687	24.5401	18.4502
SPAG17	0.327289	0.4578	1.07982	0.467816	1.44294	0	1.34937	0.796003	1.16858	1.43148
WARS2	11.8551	9.76966	14.6101	12.0115	18.4178	13.1692	17.7981	16.153	17.0865	21.3131
HSD3B1	0.909137	1.51951	1.35303	0.606897	1.55643	0	0.75155	0.698929	1.23174	0.47716
ZNF697	0.290924	0.262992	0.0260198	0.139081	0	0	0.631985	0.0194147	0.315831	0
PHGDH	140.274	117.09	168.088	225.298	199.596	54.7821	219.657	248.683	244.485	156.031
HMGCS2	0.80004	0.866899	0.455347	1.08736	0.178341	0.515596	0.0170807	0	0	0
NOTCH2	45.0447	48.2833	40.2917	32.6586	32.296	43.4175	35.7669	28.4814	20.6238	27.2776
SEC22B	71.2521	61.9199	73.7141	79.1116	93.4347	58.6921	107.677	98.6655	122.416	114.916
PDE4DIP	7.30946	11.7664	18.5131	8.15518	17.2343	7.99174	25.6381	26.171	29.1512	19.6431
PRKAB2	24.0012	27.5654	26.0588	22.6828	24.9678	24.2975	21.5217	21.7445	23.3399	26.9595
FMO5	4.87297	5.27932	4.41036	4.50115	3.6641	4.0818	3.92856	3.22284	4.76906	1.35195
CHD1L	18.91	20.9517	17.2511	19.6862	14.7051	17.0576	12.1956	10.018	11.7805	9.5432
BCL9	17.5282	22.5686	15.9762	14.0219	11.9813	6.81017	11.1878	11.4741	6.50613	9.70225
ACP6	19.3828	15.8477	22.5201	26.7288	30.4153	18.1963	23.7763	23.55	38.2472	48.1931
LOC105612133	0.0969746	0.331175	0.403307	0.177012	0.697153	0.880811	0.614904	0.213562	0.252665	2.14722
GJA5	24.4376	29.0168	32.3036	28.5242	23.5248	26.4673	18.9766	20.036	19.5816	20.2793
GPR89A	15.2493	13.0035	16.3535	15.6402	23.8815	12.3528	15.1164	19.337	24.1927	20.1998
PDZK1	0.193949	3.02927	0.949723	0.708047	0.421534	0.988226	1.31521	1.08722	0.442164	0
RNF115	14.0371	13.5976	14.8183	12.1	13.408	19.6141	18.003	16.7549	20.8765	16.7006
POLR3C	13.5522	10.0132	8.33935	12.8586	11.4625	12.138	10.2484	11.3964	10.8646	18.9273
NUDT17	30.5591	26.7765	36.74	35.7437	42.5587	35.8984	35.6986	39.1594	45.2271	33.5602
PIAS3	16.7766	18.1075	15.1435	13.8575	14.2835	13.2766	10.6754	15.9006	14.0229	20.1998
ANKRD35	0.993989	1.58769	1.35303	0.48046	1.16733	2.2987	1.81055	1.65025	1.45282	1.67006
ITGA10	10.7278	14.8249	6.36184	15.6782	8.02536	7.39022	7.80587	7.90178	8.46428	5.64639
PEX11B	9.85504	10.6366	10.447	10.7977	7.26336	5.73601	12.5714	10.5034	10.8646	0.795266
LOC101114745	0.315167	0.282473	0.442337	0.606897	0.551237	0	0.631985	0.524197	0.568497	0.71574
RBM8A	95.1442	83.8262	87.2184	106.27	94.8614	120.929	74.4717	87.2885	88.7171	106.089
LIX1L	27.5044	29.5622	12.5546	20.4448	10.814	29.7972	13.2717	12.5225	7.45362	8.3503
ANKRD34A	0.0363655	0.107145	0.0780594	0.10115	0.145916	0.644496	0	0	0.252665	0
POLR3GL	14.5583	13.6853	14.1938	13.592	13.635	15.5753	19.4207	13.1632	23.1189	27.2776
TXNIP	182.7	160.415	166.189	229.9	146.159	200.438	189.869	220.085	200.806	822.465
HFE2	0	1.05197	0	0	0.22698	0	0.0341614	0	0	0
LOC105615522	0.351533	0.116885	0.611466	0.34138	0.34047	0.773395	1.14441	2.1162	1.76866	0
LNP1	1.41825	1.41236	2.52392	1.93448	1.6375	1.80459	1.77639	3.26167	4.51639	1.43148
LOC105612463	0.424264	0.22403	0.351267	0.0758621	0.162129	0	0.49534	0.349465	0.126333	0
PDE4DIP	0.678822	0.633128	0.962733	0.771265	0.891707	0	0.427017	0.640685	0.284248	0
FCGR1A	0.230315	0.272732	0.390297	1.18851	0.0324257	1.41789	0.580743	0.213562	0.0947494	0
H2BC18	0.40002	1.19807	1.14487	1.41609	1.42673	2.85726	1.86179	1.9803	3.47415	1.67006
LOC101115753	0.0484873	0.0389617	0.0780594	0.467816	0.0810643	0	0.153726	0.232976	0	0
H2AC18	4.16991	2.62992	9.28907	9.53334	9.67907	8.42141	6.66146	9.74618	8.36953	22.1084
HIST2H2BE	0.0484873	0.23377	0.585446	0.404598	0.356683	0.494113	0.25621	0.504782	0.50533	0.397633
LOC101116011	0.0484873	0.292213	0.377287	0.24023	0.275618	1.86904	0.170807	0.446538	0.473747	0
H2AC18	4.16991	2.62992	9.27606	9.53334	9.67907	8.44289	6.67854	9.76559	8.36953	22.2675
HIST2HB2BE	16.8857	21.3218	29.7276	23.2517	33.4957	26.8325	39.8834	51.0218	80.2844	88.5927
H2AC20	1.50311	1.23704	2.22469	1.9092	3.14529	2.1698	1.89595	2.98986	5.52705	6.04403
H2AC21	0.448507	0.487022	1.17089	0.493104	0.583663	0.40818	0.324533	0.368879	0	1.43148
BOLA1	5.98818	6.34102	8.59955	8.67357	11.0734	12.8684	9.65058	10.2315	7.26412	6.28261
SV2A	4.16991	5.86374	8.26129	4.03334	4.52339	6.10122	5.73911	4.60128	3.91631	2.14722
SF3B4	31.8561	32.9032	29.0251	29.3334	20.2336	22.987	28.6101	20.7737	20.0869	11.7699
MTMR11	4.14566	5.50335	2.2377	4.34943	2.25359	5.54266	1.99844	1.35903	0	0.23858
OTUD7B	17.1524	17.6107	15.4037	14.1356	15.5481	14.673	15.0481	15.26	12.4122	20.0407
VPS45	16.7645	16.247	13.6994	15.4759	13.5702	11.2142	12.7763	11.843	12.2858	9.38414
PLEKHO1	50.9723	34.374	19.3457	39.246	26.962	95.815	11.2903	16.4831	16.6127	32.5264
ANP32E	56.3301	57.2056	40.2917	56.0495	36.6086	48.0149	31.5992	36.752	28.3301	41.1153
CA14	1.12733	0.642869	0.286218	0.10115	0.551237	0.687462	0.222049	0.33005	0	0
APH1A	55.4331	52.5691	43.1799	54.1782	37.7922	22.0417	51.8228	40.0914	37.805	28.232
C1H1orf54	17.9161	10.4028	8.5345	25.5276	14.7861	82.1302	9.56518	14.3863	12.2227	30.0611
CIART	1.96374	1.65587	2.39382	1.34023	2.02661	2.06239	2.97204	3.74704	6.09555	9.38414
MRPS21	47.4448	36.439	46.3283	55.1644	53.6483	30.0335	48.8166	53.4875	47.0905	51.4537
PRPF3	39.8081	40.4228	51.155	37.8805	50.6652	50.7862	41.0449	55.1183	50.7225	47.875
RPRD2	23.2618	22.7926	27.2297	21.1276	26.7674	20.9246	28.5589	25.5109	24.3822	24.9714
TARS2	29.9409	28.8901	37.7547	29.6494	47.1632	38.1971	44.2389	42.3435	35.1836	31.7311
ECM1	16.1705	22.4127	22.1168	18.6242	17.4612	21.4617	14.9114	22.8705	15.6652	13.5991
ADAMTSL4	8.04889	8.59106	3.62976	5.67702	6.69591	20.6024	9.44561	5.74675	2.74773	2.54485
MCL1	73.9431	76.3942	58.2323	69.6035	57.8799	90.2509	52.0107	57.7587	64.0506	91.3761
ENSA	33.2259	29.9713	32.6939	41.446	35.344	21.2039	28.4564	24.4043	28.2985	11.4518
GOLPH3L	39.5293	34.5883	48.5009	38.6518	51.3785	29.1742	62.2761	69.0969	74.5678	63.7804
CTSS	21.3829	22.2666	11.9951	51.0805	11.1869	103.549	12.7934	12.4254	9.44336	14.5534
CTSK	73.9795	62.066	34.5803	72.7265	31.2908	55.1044	49.6706	40.4214	29.6882	36.3437
ARNT	3.07894	4.75333	1.9645	1.31494	1.10247	0.236315	3.84315	1.12605	1.38966	2.30627
SETDB1	27.3832	28.7051	26.5272	21.9242	22.8601	19.8075	25.8943	20.2689	23.0241	17.1778
CERS2	99.9202	98.2323	113.186	97.2173	111.852	79.2944	140.95	133.476	143.766	151.021
FAM63A	33.0926	29.8447	39.0818	38.5127	39.1378	23.1374	40.6862	37.9946	40.3948	55.5891
ANXA9	3.41835	3.5163	1.41808	5.48736	1.78341	0.730428	1.059	2.01913	0.915911	1.1929
LOC106990657	0.145462	0.370136	0.104079	0.0379311	0.162129	0	0.290371	0.29122	0.884328	0.95432
PRUNE	9.67321	11.8249	11.1625	8.19311	10.1817	7.08945	11.5465	7.84354	7.29571	8.50935
BNIPL	3.69716	4.19813	5.45115	2.74368	5.15569	1.13861	4.52638	8.27066	4.16898	3.02201
C1H1orf56	0.327289	0.340915	0.962733	0.568966	1.37809	1.76162	0.307452	2.03854	0.694829	1.1929
CDC42SE1	62.585	58.8225	57.6339	65.2035	49.7086	56.1356	49.4998	41.0427	46.522	50.5789
MLLT11	14.8007	13.6269	12.3074	16.4494	12.9216	11.0638	7.19096	7.82412	5.71655	8.50935
LOC106990854	3.78201	3.81825	4.24123	4.53908	5.91769	4.18922	4.88507	5.10607	6.60088	2.22675
GABPB2	0.618213	0.915601	0.663505	0.897702	0.210767	0	0.597824	0.310635	0	1.59053
SEMA6C	18.9949	13.3834	9.38014	9.62185	8.09021	23.2448	7.61798	5.43612	3.85314	3.5787
TNFAIP8L2	2.42436	1.75328	1.04079	4.05862	1.8969	14.3937	1.57142	2.21328	3.34781	1.59053
LYSMD1	11.7945	8.42548	8.9248	8.86323	10.2303	10.269	11.1708	9.22198	8.30637	7.31645
SCNM1	25.2982	14.26	18.435	25.0977	26.5891	32.3537	20.7359	25.1614	30.8252	32.6855
TMOD4	4.72751	4.87022	4.04608	3.13563	4.18292	9.1948	4.04812	5.02841	3.53731	1.98817
VPS72	40.9718	32.3869	37.1303	43.9368	40.9537	37.5526	30.2328	35.3542	36.6364	36.5823
PIP5K1A	22.5345	29.4259	21.076	17.1575	14.3484	16.0265	23.6397	17.6285	16.7707	7.79361
PSMD4	111.133	76.063	92.1622	113.97	106.972	121.745	70.1674	92.8023	90.2015	106.089
ZNF687	18.9222	20.9809	23.8992	15.5138	17.7855	10.0326	31.3601	20.8902	23.5294	18.5297
PI4KB	45.772	41.8254	49.906	46.1748	64.2677	79.2515	41.4036	41.9746	45.9219	40.32
LOC105615655	0.254558	0.146107	0.117089	0.202299	0.389108	0	0.478259	0.854247	1.51599	0.71574
RFX5	4.09718	6.00985	4.89172	3.76782	3.71274	2.47057	4.57762	3.02869	3.63206	0
SELENBP1	30.0985	24.7407	52.573	42.4575	59.4525	18.7548	75.0696	99.9469	137.608	96.3068
PSMB4	141.328	105.976	132.818	196.483	169.327	179.857	110.307	144.387	131.891	176.231
POGZ	38.6201	45.8482	40.0055	30.446	37.4355	31.6018	31.2064	34.8106	31.2041	21.7108
LOC105613571	0.339411	1.00326	0.507386	0.771265	1.11869	0.365214	0.666146	0.446538	0.915911	0.397633
CGN	62.7183	77.9917	113.42	65.1403	96.7259	23.5671	94.5245	91.5791	86.9168	78.1747
TUFT1	18.3524	13.0522	16.5876	17.4356	16.5695	5.71453	19.2328	17.7644	23.182	17.6549
LOC105613573	0.121218	0.23377	0.234178	0.657472	0.162129	2.14832	0.0683227	0	0	1.43148
SNX27	23.9164	24.7991	30.0399	19.6989	27.9672	15.5753	24.4766	23.9189	17.8761	20.9155
CELF3	3.15167	10.0326	23.0275	12.1506	14.3646	2.32018	18.3446	10.3674	4.83222	4.13539
RIIAD1	2.21829	2.57147	7.18147	5.89196	8.98192	4.96262	2.4767	5.24197	3.69523	3.73775
MRPL9	42.7415	34.7441	42.2041	59.7035	50.3733	54.288	41.6939	45.7993	36.1627	80.7991
OAZ3	0.618213	0.428579	0.936713	0.594253	1.49158	0.494113	1.34937	0.465953	1.10541	0.397633
TDRKH	6.21849	5.91244	11.2275	9.19196	14.3484	2.44908	10.8291	9.49379	6.56929	10.3385
LINGO4	0.254558	0.0974043	0.637485	0.34138	1.47537	0.365214	0.273291	1.08722	1.38966	1.59053
RORC	25.3952	20.1043	35.491	29.1563	40.2565	8.78662	44.1535	41.8193	52.5228	72.3692
C2CD4D	0.145462	0.146107	0.130099	0.278161	0.145916	0	0.119565	0.135903	0.536913	0
THEM4	2.37588	2.54225	2.22469	3.2115	3.29121	1.95497	4.04812	4.19357	3.44256	3.89681
LOC105615685	0.230315	0.146107	0.130099	0.164368	0	0	0.239129	0.116488	0.126333	0.556687
S100A10	210.665	134.282	107.579	198.278	119.1	250.58	141.94	174.286	249.002	343.794
LOC105613037	0.363655	0.321434	0.208158	0.0252874	0.291831	0	0.25621	0.0582441	0.315831	0.95432
S100A11	112.951	95.3004	45.2224	125.109	50.8597	115.3	47.9284	68.2815	60.008	76.4251
LOC105613034	0	0	0.0390297	0	0.0486386	0	0.375775	0.174732	0.694829	0
TCHHL1	0.157584	0.701311	1.01477	0.682759	3.17772	0	3.56986	2.89279	7.80104	8.27077
FLG	0.678822	2.40589	2.19867	0.404598	2.46435	0	3.12576	2.97045	4.99014	0.397633
CIR1	1.27279	0.701311	0.624475	0.986208	0.275618	0.0644496	0.546582	0.155318	0.50533	2.86296
PGLYRP4	1.04248	0.506503	0.0780594	0.126437	0.11349	0.923777	0.119565	0.213562	0	0
S100A9	5.12753	4.26631	0.221168	4.33679	0.745791	9.56002	0.734469	0.504782	0.0947494	0.95432
S100A12	2.75165	7.41247	0.247188	8.24368	0.875494	13.7707	0.649066	0.815417	0.221082	2.62438
S100A8	0.80004	3.50656	0.312238	3.97012	0.778217	8.70069	0.546582	0.757173	0	4.05586
S100A5	0.569726	0.389617	0	1.68161	0.0648514	3.02913	0	0.271806	0.221082	0
S100A4	11.5763	10.0132	3.12238	12.1506	4.37747	67.4357	4.66302	6.93105	6.34821	11.4518
S100A2	5.0548	3.37019	3.35656	8.1046	3.82623	5.2419	3.21117	4.07709	3.1899	9.78178
S100A16	75.6765	48.7898	45.912	63.4334	55.1561	61.8071	47.5697	46.7506	51.0068	72.6874
S100A1	1.28491	0.467541	0.429327	0.682759	0.745791	2.23425	0.444098	0.62127	0.852745	1.98817
CHTOP	79.8707	82.9106	86.3598	88.3794	83.8042	72.5057	76.1798	89.5794	89.5382	75.7889
SNAPIN	38.1959	26.3576	28.5307	41.0667	36.5924	34.2012	34.1443	34.4999	43.5532	57.4978
ILF2	158.432	120.07	128.083	156.87	127.417	176.098	81.6456	117.672	95.0337	44.3759
NPR1	1.56372	3.86695	1.54818	1.52989	0.243193	0.708945	3.9798	1.12605	0.568497	0.636213
NPR1	16.4493	12.5554	12.2683	11.5816	12.1921	29.6253	12.5201	15.8036	11.1173	9.46367
INTS3	63.7608	59.0075	66.936	58.1736	63.0518	69.8633	53.0013	53.1574	49.4908	38.65
SLC27A3	26.268	19.9874	22.5201	23.8207	23.0871	27.8422	15.1676	21.8415	11.212	8.27077
GATAD2B	0.945502	1.86042	1.71731	0.82184	0.697153	1.82607	1.40062	0.601856	0.663246	1.98817
DENND4B	21.5405	26.1044	25.6685	17.0058	23.8653	34.8457	24.3741	21.3756	21.666	20.7565
CRTC2	18.8737	21.9452	19.4238	18.4851	19.8121	23.3737	19.3524	21.6474	21.7924	29.4249
SLC39A1	62.3789	57.3809	33.9949	51.4345	31.4367	44.5991	39.0806	39.0624	28.0143	21.0746
CREB3L4	6.7761	7.1787	23.0015	13.9713	17.899	4.79075	20.2406	19.7253	12.3174	6.91882
JTB	29.7348	31.033	36.4277	41.5472	46.92	35.2969	48.2529	48.3038	71.7885	65.1323
RAB13	37.9777	28.6953	20.959	39.2713	23.7518	51.6885	20.7359	23.5112	21.8555	44.4554
RPS27	802.743	467.327	757.307	1198.08	941.172	895.269	943.519	1070.02	997.964	1434.82
NUP210L	1.60008	2.01627	2.28974	1.3023	1.11869	0.515596	3.10868	1.72791	1.29491	4.21491
NUP210L	0	0.292213	0.221168	0.0379311	0.0972771	0	0.290371	0.0776588	0	0
TPM3	225.151	178.104	170.469	233.086	185.491	353.312	145.391	166.772	165.401	183.547
C1H1orf189	1.85464	2.72732	2.30275	1.52989	0.697153	0.665979	2.06676	2.13562	0.726412	0.159053
C1H1orf43	43.081	43.8514	43.0758	47.7299	42.8668	43.2671	54.0091	48.4203	53.4071	65.2914
UBAP2L	59.106	64.131	54.2253	42.9633	49.7734	40.7106	56.0246	47.4884	42.9531	27.5957
HAX1	19.698	18.7893	23.9642	20.9379	26.3783	19.5282	26.3384	32.2284	33.8255	24.2556
AQP10	0.157584	0.0779235	0.0780594	0.0885058	0.502598	0.236315	0.102484	0.0194147	0.157916	0
ATP8B2	5.66089	9.36056	6.33582	3.26207	2.44814	1.07416	10.9829	3.1646	3.12673	0.47716
IL6R	8.98227	21.9647	36.4538	18.6115	23.8167	31.5373	29.3617	14.7746	13.3913	19.4045
SHE	8.55801	9.74043	5.22998	4.03334	4.24777	8.63624	5.53414	4.21299	4.10581	3.89681
TDRD10	6.53366	3.92539	3.44763	3.31265	3.98836	3.0721	3.0916	3.47523	3.94789	3.81728
UBE2Q1	48.6812	49.7834	62.3044	61.3092	53.3079	46.1459	68.9205	56.3997	75.9259	64.7347
LOC106990860	0	0.0194809	0.143109	0.0758621	0.0486386	0	0.187887	0.0388294	0	0
CHRNB2	0	0.301953	0.403307	0.594253	0.162129	0	0.392856	0.116488	0	0
ADAR	38.2322	47.0658	40.76	33.2403	33.4633	35.0606	42.138	35.1406	25.4876	20.1202
LOC105608947	0.436386	0.350656	0.299228	0.505748	0.291831	0	0.222049	0.0194147	0	1.51101
KCNN3	6.35184	7.96768	6.76515	5.36092	5.52858	8.89404	5.6537	5.1449	6.97988	8.42982
PMVK	0.569726	1.54873	1.84741	2.01035	2.23737	2.12684	1.57142	2.73747	3.06357	1.27243
PBXIP1	313.446	272.216	633.361	288.049	686.874	197.216	692.741	715.975	948.6	817.136
PBXIP1	12.1461	18.5263	20.6337	7.51035	8.54417	2.44908	48.065	13.0078	23.1189	2.54485
PYGO2	111.545	97.0147	95.0764	100.378	100.52	124.323	89.4003	100.976	85.6851	68.3134
SHC1	36.9352	43.9196	17.7585	17.8276	8.88464	8.82959	32.1287	12.0759	13.2649	3.26059
CKS1B	55.4452	36.7409	43.1929	60.9426	48.4278	60.1314	46.1007	57.0598	49.775	49.6246
FLAD1	17.1887	15.01	19.0075	15.3747	25.4704	22.4929	15.6971	14.8911	14.6862	20.836
ZBTB7B	2.98197	3.75007	4.61852	2.79426	1.05384	0.773395	6.14904	2.7763	2.30557	1.82911
DCST2	6.04879	2.77602	5.09988	4.38736	9.27375	20.5594	5.44874	10.8722	8.87486	13.1219
ADAM15	26.4013	27.6823	22.6763	24.0609	25.9243	45.4584	18.1738	19.3759	17.1181	20.836
EFNA4	27.8681	18.5847	28.2315	24.8322	31.4854	31.301	20.8043	26.6176	22.4556	22.5856
EFNA3	3.24865	1.80198	2.22469	1.80805	1.75099	1.93349	1.89595	2.17445	0.252665	0.47716
EFNA1	57.2271	38.4455	44.4939	53.546	46.5147	42.9664	42.8213	38.4217	47.2484	118.574
SLC50A1	25.2255	23.0556	39.9925	34.7954	52.935	23.0515	83.3366	81.1923	106.183	111.337
DPM3	27.6499	17.7178	30.6383	38.3989	51.0381	27.7563	44.5976	55.9726	87.1063	85.3321
KRTCAP2	69.1186	48.9359	75.5355	93.0828	111.139	60.647	117.874	149.202	235.958	198.737
TRIM46	1.4425	1.57795	3.30452	1.9092	3.14529	0	1.29813	1.49493	0	0.318107
MUC1	27.7469	22.7244	42.2302	28.1196	60.8144	6.44496	104.055	102.878	267.636	242.556
THBS3	34.1714	31.1889	12.4115	19.3701	15.2077	42.4937	16.5341	10.9305	6.56929	12.2471
MTX1	14.9098	12.5652	14.1808	15.3368	14.851	16.7998	14.0745	14.7163	11.4331	8.3503
GBA	24.3891	20.5231	22.6893	28.9667	28.2752	42.2574	18.5325	22.3463	27.0983	30.6178
FAM189B	25.0073	25.3056	23.3268	19.2311	23.4114	33.5782	18.8741	18.774	16.1706	10.4975
SCAMP3	38.4383	31.0038	37.6637	36.3506	32.8472	36.0058	36.9967	36.9268	34.173	18.5297
CLK2	52.5966	57.5075	81.7673	55.5058	81.3723	66.1252	67.759	77.3676	81.8635	85.014
HCN3	1.30916	2.29874	4.96978	2.32644	5.0422	1.18158	4.45806	3.33933	1.83182	1.03385
PKLR	5.24875	15.0392	27.7761	12.2391	14.9158	1.56827	30.8648	9.18315	4.89539	3.73775
FDPS	33.9775	35.7182	34.7364	36.5403	47.1145	60.5611	40.8057	50.0705	41.8161	33.9579
RUSC1	29.2863	27.994	21.8306	23.1632	17.1694	23.1804	21.7608	18.3275	18.8236	22.347
ASH1L	24.1103	31.296	30.5082	19.2184	25.0651	20.0438	30.2328	25.4915	26.9088	29.2658
LOC105616520	38.802	29.4551	29.5065	38.4242	35.1657	40.6032	29.0713	33.8204	33.7624	57.4182
LOC106990804	0	0.068183	0.247188	0	0.162129	1.16009	0	0.252391	0	0
DAP3	22.8133	22.2179	23.5739	25.5403	21.4334	19.6356	17.6102	19.8807	26.4035	18.6092
MSTO1	13.431	12.4872	12.7887	10.431	11.349	9.21629	15.6801	12.7943	15.8232	0.23858
GON4L	34.8139	42.5657	47.6943	30.6357	41.1158	31.2365	46.801	45.1586	39.7948	36.9799
YY1AP1	7.58826	13.7827	14.493	10.254	9.0792	11.8372	11.3757	13.2602	13.2018	10.8952
SYT11	23.1163	25.9193	18.3049	16.6517	22.2765	13.8567	9.03568	8.23183	6.72721	5.80545
RIT1	34.5472	42.0202	34.7234	34.8839	32.6203	40.3669	27.0729	36.1502	44.1532	31.5721
KIAA0907	55.6513	56.3192	80.4272	50.423	79.7672	43.2027	77.9391	80.105	119.858	79.2085
ARHGEF2	53.6754	48.9944	41.1503	43.6587	41.8616	103.055	33.239	36.6938	30.6672	34.0374
SSR2	391.232	237.715	412.115	474.897	640.845	456.754	619.824	791.265	977.972	1175.17
RPL35A	298.354	141.246	323.895	448.775	539.093	659.792	336.694	500.957	521.501	1022
UBQLN4	54.5724	53.212	60.8473	48.438	58.9986	53.1279	48.5262	51.313	40.5212	30.3792
LAMTOR2	34.0866	23.6595	30.4952	43.3931	37.322	56.8015	31.5651	39.7031	38.8473	35.0713
RAB25	22.5587	14.9321	29.6626	36.9449	35.9439	9.90375	32.2996	34.7523	41.8161	47.5569
MEX3A	0.387898	0.4578	0.0910693	0.0885058	0.11349	0	0.051242	0	0	0
LOC105615926	0.145462	0.428579	0	0	0	0	0.153726	0	0	0
LMNA	109.23	77.4365	54.3554	96.6863	58.1555	103.377	48.2871	55.759	52.3649	44.6144
SEMA4A	4.54568	3.19486	4.30628	5.57587	3.84245	12.9114	3.55278	3.28108	1.54757	8.98651
SLC25A44	2.36376	2.6007	1.5742	0.998851	0.632301	0	2.15217	1.39786	1.01066	0.95432
PMF1	42.2203	24.0881	32.785	49.538	50.1139	49.0891	27.9952	32.7526	34.1414	59.804
PAQR6	11.0915	8.16248	5.52921	8.88851	5.10705	4.5974	4.52638	6.46509	5.93763	1.90864
BGLAP	1.73342	1.64613	1.47012	1.60575	3.5344	2.19128	2.22049	1.76674	1.76866	0.47716
SMG5	32.5956	34.7636	42.8286	33.6069	47.2767	47.3275	38.4828	47.0806	37.7734	31.5721
TMEM79	13.7583	10.6268	16.4055	15.046	19.6824	1.56827	17.781	18.3081	17.3707	23.2218
GLMP	16.522	13.51	12.2293	14.2494	11.4787	16.3272	13.2717	11.3382	12.0963	12.0881
CCT3	201.368	168.928	174.801	233.074	194.489	260.312	134.835	177.179	114.394	125.414
TSACC	2.47285	2.63966	3.0183	3.84368	4.31262	6.44496	2.98912	4.19357	3.53731	3.26059
RHBG	4.43659	4.32475	10.5901	3.13563	11.1382	4.03884	12.3322	12.2701	24.8875	4.45349
MEF2D	2.59407	3.90591	3.85093	1.44138	1.1349	1.54679	5.05588	2.05796	3.88473	0.23858
IQGAP3	1.18794	3.58448	1.47012	0.72069	0.56745	0	1.14441	0.194147	1.67391	0
TTC24	0.206071	0.633128	1.34002	0.657472	1.42673	1.24602	0.76863	1.49493	1.01066	2.62438
APOA1BP	26.0983	20.3672	24.927	35.4403	26.1675	32.0744	23.281	27.7242	28.9302	15.8258
GPATCH4	10.3035	8.12352	12.0212	12.3529	14.3322	13.1907	11.649	17.6868	18.034	11.6109
HAPLN2	0.230315	0.0876639	0.286218	0.227586	0.145916	0	0.392856	0.601856	0.315831	0
BCAN	0.315167	0.00974043	0.182139	0.0505748	0.162129	0	0.563662	0.0582441	0.221082	0
NES	180.736	122.398	72.6343	94.4989	76.8003	133.024	33.1194	38.4993	15.381	17.5754
CRABP2	33.5532	27.6726	2.77111	5.47472	4.96113	17.1221	2.10092	2.85396	0	0
ISG20L2	32.2925	22.7537	29.1422	27.6265	30.0586	20.7742	34.3322	43.1783	44.0901	21.6312
RRNAD1	10.4248	9.9255	10.9153	8.96438	11.3004	7.81988	13.8695	13.7068	15.4442	18.6888
MRPL24	46.4023	28.8999	38.9386	58.0598	55.3345	71.1953	30.9502	45.5275	36.9207	68.3134
HDGF	25.4195	32.4746	23.8081	24.6173	13.8458	3.24396	33.7514	19.0652	23.8453	11.7699
PRCC	48.4024	40.0332	41.7228	47.869	41.9589	44.5132	36.9967	40.0137	34.6151	49.227
SH2D2A	0.0484873	0.21429	0.0650495	0.151724	0.421534	9.40963	0.0854034	0	0.473747	0
INSRR	4.12142	4.20787	5.21697	3.59081	2.02661	0.257798	2.4767	0.776588	3.1899	2.22675
NTRK1	1.30916	0.808456	0.0520396	0.379311	0.145916	1.00971	0.153726	0.388294	0	0
PEAR1	49.1055	48.9554	18.9164	27.4115	21.174	47.9934	22.9223	17.3567	16.7707	10.7361
LRRC71	6.75186	7.21766	2.79713	2.75632	1.97797	8.52882	1.84471	1.35903	1.35808	0.636213
ARHGEF11	21.4435	28.9388	29.1812	16.2345	21.6117	16.4132	23.4176	17.9392	13.0754	9.8613
ETV3	9.52775	12.0684	5.80242	6.34713	5.46373	4.64037	8.91611	5.30021	8.46428	3.41965
LOC105614159	0	0.00974043	0.0130099	0	0	0.730428	0	0.310635	0	0
LOC105613724	0.327289	1.58769	0.130099	0.0126437	0	0	0.0683227	0	0	0
SLAMF9	16.9827	20.2211	12.0992	14.1356	14.0728	29.9476	13.0667	13.6874	6.22188	9.30462
CD48	2.61831	7.56832	16.9909	8.92644	9.61422	6.27309	10.0264	6.44568	7.29571	4.21491
LOC106990863	0.0969746	0.487022	0.390297	0.252874	0.210767	0	0.785711	0.232976	0	0.47716
FCRL5	0.0969746	0.0292213	0.0650495	0.34138	0	2.14832	0	0	0.252665	0
GDI2	151.135	107.603	145.36	168.528	181.276	212.404	125.526	160.288	143.072	251.225
FCRL3	0.242436	0.0389617	0.0130099	0.290805	0	0.47263	0	0	0	0
SC5D	0.581847	0.808456	0.338258	0.316092	0.0324257	0	1.81055	0.640685	0.694829	0
KIRREL	0.6667	0.66235	0.156119	0.0632184	0	0.193349	0.0170807	0	0.252665	0
CD1D	5.75787	7.11052	2.69305	3.08506	1.39431	2.64243	3.17701	1.39786	1.51599	1.03385
LOC101114667	0.606091	1.53899	1.02778	1.69425	0.616088	0	0.922356	0.33005	0.221082	0
TAF5L	1.91525	2.59096	2.06858	3.13563	1.18354	0.128899	1.57142	2.17445	0.568497	0.795266
CD1E	1.10309	0.837677	0.143109	1.66897	0.0972771	1.26751	0.51242	0.796003	0	0.159053
CD1A	0.0727309	0.0876639	0.117089	0.417242	0	0.451147	0.324533	0.388294	0	3.18107
SPTA1	0.315167	12.945	0.286218	1.27701	0.0810643	0	0	0.0776588	0	0
IFI16	2.44861	1.53899	0.975743	5.74023	2.59406	21.8914	3.94564	2.46567	1.29491	6.52118
LOC106990622	0.521238	0.409098	0.247188	0.0379311	0	1.22454	0.0341614	0	0	0
CADM3	6.4973	6.79882	5.52921	5.52529	2.3995	4.40405	5.27793	4.03826	1.95816	4.05586
ACKR1	3.79413	2.03575	0.910693	1.82069	1.31324	9.94671	1.31521	1.06781	2.90565	7.95266
LOC101113715	0.0484873	0.116885	0.286218	0.177012	0	0	0	0	0.126333	0
FCER1A	0.0606091	0.0974043	0	0.0379311	0.259406	0.494113	0.546582	0.485367	0.378998	1.1929
DUSP23	6.37608	2.99031	3.86394	4.43793	6.20952	7.64801	4.01396	4.44597	3.75839	9.30462
FCRL6	0.0727309	0.321434	0.117089	0.0252874	0	1.05268	0.051242	0.213562	0	0
SLAMF8	0.472751	0.477281	0.273208	0.227586	0.324257	2.6854	0.358694	0.310635	0	0
VSIG8	0.921259	0.915601	1.1839	0.973564	1.45916	1.46086	1.26397	1.20371	1.01066	3.89681
CFAP45	1.03035	1.81172	5.16493	4.75403	5.28539	5.67156	3.33073	4.0965	5.21122	9.78178
TAGLN2	174.772	165.12	138.022	223.49	133.724	150.146	152.103	139.961	148.725	155.316
IGSF9	28.1105	35.4941	30.7554	26.7414	25.6649	12.2239	18.0372	18.3663	12.8543	6.36213
PIGM	4.93358	4.76307	6.28378	3.88161	8.23613	5.62859	9.95803	9.95974	12.2858	17.814
LOC105616119	0.0969746	0.0389617	0.312238	0.58161	0.22698	0	0.0854034	0.349465	0.979078	0
IGSF8	4.776	5.08451	4.24123	5.58851	4.05321	11.1927	2.98912	5.82441	3.28465	4.61255
IGSF8	13.8552	13.6756	7.07739	9.8115	6.58242	5.45673	10.6071	6.7369	6.15871	1.74959
ATP1A2	11.2127	19.14	13.4522	5.6138	10.7815	4.36109	6.47358	6.25153	2.6214	0.95432
CASQ1	0.703066	0.90586	0.884674	0.632184	0.551237	0.816361	0.51242	0.388294	0	0
PEA15	138.904	102.07	64.2559	95.3208	60.555	190.878	51.5324	54.633	39.2894	44.2963
DCAF8	43.0325	48.8872	50.3613	45.669	45.1528	36.8651	49.551	40.4408	34.8046	41.5924
COPA	126.055	120.09	117.102	109.608	106.064	84.3	142.555	130.447	120.742	81.0377
NCSTN	72.1248	69.2447	58.5706	62.0552	46.8227	38.6482	60.5168	60.1467	67.9985	55.112
VANGL2	1.80615	2.57147	0.819624	0.834483	0.486386	0	0.546582	0.174732	0	0
SLAMF6	0.593969	0.185068	0	0.885058	0	5.113	0.051242	0.116488	0	0
CD84	0.424264	0.418839	0.0910693	0.998851	0.11349	3.48028	0.51242	0.504782	0.536913	0
SLAMF1	0.375777	0.0584426	0	0.379311	0	0.708945	0.0341614	0	0	0
SLAMF7	0.545482	0.623388	0.416317	1.64368	0.291831	8.33548	0.324533	0.116488	0	0.397633
SLAMF9	0.0969746	0.0779235	0.0520396	0.467816	0	2.47057	0.0170807	0	0	0
CD244	0.0848528	0.516243	0.0650495	0.417242	0.243193	0.837844	0.170807	1.22313	0.915911	2.78343
ITLN2	0	0.44806	0	0.644828	0.194554	0	0	0	0	0
F11R	85.968	88.112	59.078	95.2702	54.7184	45.0932	69.8941	71.3878	75.7364	83.5825
TSTD1	61.688	47.6502	63.9307	93.892	76.4112	69.8418	50.6271	63.719	64.398	52.249
USF1	8.94591	12.8184	7.36361	10.5448	4.02079	2.59947	7.90835	5.45553	2.0529	1.35195
ARHGAP30	7.34582	6.93519	3.36957	13.6805	3.19393	54.0947	3.31365	2.69864	0.473747	3.02201
PVRL4	4.88509	4.42216	5.24299	6.20805	5.12326	1.82607	3.43322	1.94147	1.80024	1.67006
LOC105613267	0.763675	0.292213	0.208158	0.429885	0.697153	0	0.375775	0.310635	0.60008	0
KLHDC9	0.957624	0.535724	0.884674	0.948277	1.1349	0.47263	0.836953	0.601856	0.979078	0.159053
PFDN2	40.3535	28.0817	36.8571	52.0794	47.9576	43.5034	29.0371	38.9071	43.869	42.7853
NIT1	9.63685	10.9288	12.2814	13.8322	14.089	7.1539	12.7251	12.2313	13.7071	15.5872
DEDD	30.9955	30.6531	34.4502	33.7207	33.82	39.0564	32.5216	32.6749	38.4999	39.2862
UFC1	83.786	63.6927	102.505	107.547	132.524	91.991	151.489	173.373	218.429	192.375
USP21	14.3765	16.5685	16.7177	11.4425	10.5384	3.82401	15.1164	10.3286	10.2961	4.29444
PPOX	23.88	28.0525	31.2238	29.2701	38.0191	27.1547	34.4688	30.151	36.7628	30.0611
B4GALT3	23.5648	24.166	26.241	27.4242	24.2544	21.9988	27.4828	29.3939	25.0454	22.5856
ADAMTS4	4.72751	5.77608	1.27497	2.17471	1.19975	1.26751	1.9472	1.14547	0	1.11337
NDUFS2	124.127	96.7712	136.214	156.39	149.774	148.298	106.925	137.437	124.469	164.302
FCER1G	11.5157	12.497	10.3038	12.2644	8.15506	21.7839	6.91767	9.26081	6.88513	12.5652
APOA2	0.109096	189.637	0.351267	0.467816	0.291831	0	0.290371	0.252391	0.189499	0
TOMM40L	7.29734	8.25015	7.49371	6.58736	5.75556	6.8961	9.25773	6.65924	3.66364	8.98651
NR1I3	5.32148	4.03254	4.09812	4.4	5.33403	2.36315	5.24377	5.00899	3.94789	2.94249
PCP4L1	1.98798	1.48055	1.10584	1.9092	0.810643	0	0.871114	0.485367	1.29491	0.23858
MPZ	20.2919	46.0236	2.15964	1.37816	1.23218	8.57179	3.67235	0.912491	1.80024	1.11337
SDHC	70.452	59.9621	67.4173	82.7782	71.1582	66.7483	57.1178	68.8445	62.5978	58.7702
CFAP126	2.25466	2.86369	3.23947	2.06092	2.07524	0.816361	4.69719	5.20314	7.20096	5.40781
FCGR2A	0	0.0974043	0.0130099	0.214943	0	1.13861	0.187887	0.174732	0.473747	0
HSPA6	0.593969	1.00326	9.34111	9.4069	8.52796	8.937	2.6475	12.3672	26.9404	33.6398
FCGR3A	1.95161	1.67535	2.64101	5.28506	1.58886	15.3175	2.78415	4.01884	1.73707	10.7361
FCGR2B	0	0.0876639	0.0910693	0.48046	0	0.279281	0.290371	0.155318	0	1.11337
FCRLA	0.53336	0.409098	0.0910693	2.03563	0	0.902294	0	0	0	0
FCRLB	0.254558	0.262992	0.0130099	0.0758621	0.145916	0.128899	0.204968	0.174732	0.979078	0.47716
DUSP12	30.3046	25.1985	28.1404	33.0885	31.4854	31.1077	22.3757	27.9766	24.6033	18.2116
ATF6	18.2191	19.9971	25.2652	15.8805	26.3459	14.1574	50.1147	42.4017	48.5117	48.4317
OLFML2B	11.6006	9.75991	6.79117	7.21955	5.65828	12.3528	7.39593	5.18372	3.60048	0.397633
NOS1AP	15.4311	14.2405	12.9839	7.18162	11.2679	7.43318	8.47201	8.56188	8.74853	5.08971
C1H1orf111	0.484873	0.311694	0.845644	0.10115	1.19975	0	1.55434	1.35903	1.76866	2.46533
UHMK1	27.165	31.7051	36.4017	26.2609	33.5282	28.1859	40.9765	38.4605	38.563	39.0476
UAP1	64.8275	58.0238	92.5004	69.7173	104.913	56.7801	122.588	143.203	157.41	177.981
DDR2	1.2243	2.31822	0.546416	0.948277	1.24839	1.65421	1.40062	0.388294	0.821162	1.27243
HSD17B7	7.34582	7.25662	8.04012	7.67472	8.09021	9.5815	9.06984	11.3382	8.0537	6.91882
CCDC190	0	0.0779235	0	0.0885058	0	0.451147	0.187887	0	0	0
RGS4	2.75165	3.78903	2.47188	3.2115	1.42673	0.365214	2.42546	1.02898	1.26333	0.71574
LOC105616880	0.969746	0.21429	0	0.48046	0.0162129	0.601529	0.119565	0	0	0
RGS5	0.630335	0.331175	0.182139	0.897702	0.745791	2.0409	2.01552	0.893076	0.60008	1.98817
LOC105613604	3.23653	3.68188	3.82491	2.18736	3.19393	3.54473	2.35713	3.76645	1.35808	1.35195
NUF2	18.4615	18.8964	14.3109	17.5494	16.3912	10.6771	14.2624	12.7749	9.03278	8.58888
PBX1	20.0616	26.7667	13.5954	12.9724	8.10643	9.0659	11.2732	8.32891	7.92737	5.80545
LOC105612471	0.254558	0.165587	0.208158	0.0379311	0.356683	0.751911	0.051242	0.232976	1.04224	0.23858
LMX1A	1.06672	1.02275	0.897684	0.594253	1.03762	0.902294	1.24689	0.698929	0.157916	0
RXRG	6.50942	8.05534	1.02778	2.3138	1.45916	7.4117	1.09316	1.92206	0.378998	0
LRRC52	0.0727309	0.0584426	0	0.0379311	0	0	0.25621	0	0.663246	0
MGST3	55.9543	46.4911	51.3371	81.7035	54.2644	77.7906	51.0712	51.8955	48.5117	53.0443
ALDH9A1	85.471	80.8553	87.7258	99.4679	88.6681	103.957	86.4453	80.2604	72.2622	103.703
TMCO1	17.7827	17.864	20.1914	21.6839	17.5909	9.7104	28.9347	20.7737	30.0356	22.1879
UCK2	14.5341	10.958	15.1305	16.7782	20.639	19.8934	16.5853	20.3466	30.3198	29.1863
FAM78B	3.57594	4.87022	6.75214	7.02989	6.69591	3.0721	4.66302	4.6207	4.42164	0.397633
FMO5	1.21218	0.652609	1.79537	0.998851	2.01039	0	0.802792	0.873661	0.852745	2.70391
POGK	17.9767	19.2861	19.9182	16.3609	21.7576	10.6986	22.1024	22.7152	23.7189	12.0881
TADA1	19.6616	18.6335	20.6207	20.9	17.0397	17.0362	18.4984	17.0461	17.276	26.0052
LOC105613428	0.109096	0.165587	0.195149	0	0	0	0.0683227	0.0388294	0	0
ILDR2	1.64857	1.33444	1.07982	1.07471	1.0052	1.00971	1.22981	0.135903	0	0.0795266
GPA33	6.08515	3.65266	5.93252	6.68851	9.37103	1.95497	9.6335	8.01827	7.99054	16.5415
DUSP27	3.80625	3.77929	1.40507	4.93104	1.36188	0.730428	0.49534	0.465953	0	0
POU2F1	11.6248	15.3509	15.0915	11.2023	9.93848	7.62653	14.3478	9.76559	11.8437	9.06604
LOC105612993	0.690944	0.350656	0.260198	0.354023	0.34047	0.40818	0.119565	0.310635	0.0947494	0
CD247	5.95181	7.2274	8.05313	6.94139	3.64789	8.20658	10.7267	8.60071	7.76945	4.05586
CREG1	27.1165	28.6758	26.9045	40.9782	36.0574	56.4363	39.3197	38.4023	42.7004	43.342
RCSD1	6.65488	10.2956	8.35236	11.4678	6.03118	17.3369	9.6335	6.8728	4.89539	4.69207
MPZL1	69.2762	75.7611	53.0544	61.8782	47.9576	43.6753	58.006	52.6915	52.428	35.8665
ADCY10	0.206071	0.331175	0.260198	0	0.843068	0.300765	0.222049	0.524197	1.20016	0.636213
MPC2	32.3168	29.5525	45.6127	52.1046	51.3461	31.4729	43.7436	48.6921	56.5654	89.0698
DCAF6	19.5525	20.7666	19.0595	17.2081	21.482	13.9856	19.062	21.1232	27.5405	30.7768
GPR161	3.47896	4.28579	3.88996	3.74253	2.41571	3.32989	3.0916	2.09679	2.14765	0
TIPRL	19.4192	23.6985	22.6502	19.9265	21.0281	29.0882	21.59	19.9777	18.0656	19.5636
SFT2D2	17.4433	20.3283	16.4185	15.9184	17.0559	16.9932	22.6661	20.7931	23.5926	19.1659
CLIC6	3.07894	2.32796	0.260198	4.70345	0.0324257	2.79281	0.444098	0.485367	0	0
RCAN1	18.1706	19.2666	14.493	15.6023	18.4502	15.7901	18.1397	17.1043	19.7395	19.9612
SMIM11A	44.7538	28.3057	37.6116	58.9322	51.9946	77.1246	28.5247	48.5367	40.8686	58.5316
KCNE2	0	0.155847	0.0260198	0.0379311	0	0	0	0.252391	0	0
MRPS6	49.8692	40.3936	42.3212	61.5748	47.8928	50.0558	26.6971	48.595	31.9306	35.946
SLC5A3	17.9403	25.218	20.7248	17.9414	20.1039	28.5726	13.3058	22.0939	12.4753	9.14556
ATP5O	165.051	110.223	136.331	210.77	171.143	206.776	128.788	172.15	149.988	189.194
ITSN1	25.9649	27.7992	21.6745	17.1196	17.5747	14.9738	23.9813	18.1333	16.3285	19.484
CRYZL1	15.3341	14.523	20.3475	18.3966	18.4989	14.9308	17.2515	13.7262	16.7707	20.1998
LOC105616368	2.70317	1.91887	2.3678	2.14943	1.45916	1.07416	1.89595	1.39786	2.08449	0
DONSON	23.0072	26.5329	19.3457	21.1023	14.1214	14.7589	11.8881	15.26	10.6751	6.75976
SON	151.729	167.584	163.938	148.728	168.841	223.597	148.67	182.226	173.012	207.087
GART	26.5589	33.9649	36.74	26.4253	35.2143	24.9205	37.8679	35.723	40.6159	22.347
DNAJC28	2.18193	3.43837	3.72083	2.85747	2.3995	2.19128	2.4767	3.35874	1.54757	2.06769
TMEM50B	17.1766	18.4386	19.2677	19.623	17.364	15.5968	16.8928	19.5312	14.2124	9.94083
IFNGR2	55.0452	45.4196	29.8968	48.7035	26.2324	40.9255	45.8616	41.4504	56.2812	67.5181
IFNAR1	23.6497	25.5005	12.1643	18.9908	13.181	24.7701	15.7142	14.2116	9.75919	8.19124
IL10RB	18.8737	19.2958	14.0637	20.6092	15.1104	19.5282	15.5263	17.2208	18.0656	19.8021
IFNAR2	7.47916	7.89949	2.61499	8.57242	4.78279	14.1359	3.65526	3.86353	2.8109	3.02201
C1H21orf62	1.57584	2.23056	2.60198	5.84138	1.79963	0.623012	1.12732	2.98986	1.45282	3.18107
PAXBP1	61.1304	77.0371	79.5426	61.7265	79.978	78.1558	47.8088	72.8634	77.4103	98.6926
SYNJ1	10.6551	14.5619	14.6752	8.43334	14.2025	23.2878	14.7919	13.202	6.75879	7.23692
C1H21orf59	22.4254	18.9744	22.1038	28.7391	28.3401	24.2545	19.2158	20.7737	20.9712	16.2234
EVA1C	0.897015	1.12989	0.819624	0.998851	0.210767	1.99794	0.563662	0.912491	0.536913	3.34012
URB1	7.84282	7.90923	9.83549	7.13104	10.36	5.73601	10.4705	12.9302	9.75919	3.97633
MIS18A	6.42457	5.88322	4.16317	6.43564	3.64789	5.43525	3.94564	4.46538	1.07383	0.23858
HUNK	10.9581	10.4028	3.60374	5.71495	2.18873	4.25367	2.59626	4.91192	0.789579	0.95432
LOC106990181	0.206071	0.185068	0.143109	0.303449	0.405321	0.40818	0.49534	0.524197	0	0
SCAF4	18.7646	18.4971	17.9016	14.0851	16.91	15.5323	15.1164	15.0658	20.1185	6.20308
SOD1	213.962	186.335	172.693	320.909	167.495	167.59	148.926	168.461	151.599	134.48
TIAM1	9.09137	11.1625	9.36713	9.47012	7.0688	9.38815	8.26705	5.2808	4.8638	11.6109
CLDN8	3.68503	3.00979	1.60022	5.23449	1.60507	1.89052	3.56986	5.74675	5.77972	10.0204
BACH1	15.5523	13.5782	14.5191	9.83679	17.3802	18.6044	17.4735	19.6477	28.0143	25.1304
MAP3K7CL	2.58195	2.95135	0.598456	0.467816	0.291831	1.80459	0.461178	1.14547	0.884328	0.318107
CCT8	135.583	123.674	131.504	152.508	123.428	135.323	100.059	128.176	70.9673	102.033
USP16	36.8746	34.7928	36.0374	33.3035	37.2733	27.4985	46.8865	37.7616	40.079	61.8717
RWDD2B	15.2977	11.7859	12.7757	11.3414	15.2887	11.8587	17.4223	15.027	17.5602	15.5872
LTN1	12.0855	12.5262	14.441	9.67242	15.4022	6.96055	14.4332	11.94	14.5914	18.0525
N6AMT1	2.71529	2.63966	2.31576	2.90805	2.88589	1.39641	3.31365	2.60157	1.45282	5.08971
LOC105611820	0.387898	0.165587	0.312238	0.139081	0	0	0.649066	0.0582441	0	0.556687
ADAMTS5	25.2982	21.9452	7.62381	9.29311	8.31719	24.2975	8.59158	8.40656	5.49547	10.1794
ADAMTS1	32.1471	27.2537	16.1453	18.169	13.635	42.4293	16.6024	17.6868	13.0754	21.5517
CYYR1	15.6372	17.4549	12.7627	15.0839	11.7219	18.7763	18.5325	15.6677	16.4548	16.3825
LOC105613472	0.109096	0.253251	0.299228	0.214943	0.616088	0	0.614904	0.349465	0.378998	0
APP	382.965	416.413	279.049	311.667	224.953	304.266	359.565	300.54	329.223	331.069
LOC105616476	0	0.21429	0.0780594	0	0	0	0.204968	0	0	0
GABPA	18.704	20.9419	17.121	16.5	17.6072	19.3563	20.2577	16.5025	26.7193	18.6888
ATP5J	111.557	74.7091	108.294	149.815	143.468	174.465	94.7465	134.175	149.199	200.328
JAM2	10.1702	9.63329	4.7226	8.31955	5.3016	13.2551	6.74687	6.69807	6.06396	7.39598
MRPL39	29.3591	21.8381	23.2617	34.4667	30.1073	36.371	23.9813	27.1029	25.7403	31.413
LOC106990865	0.884893	0.545464	0.221168	0.391954	0.210767	1.89052	0.529501	0.155318	0	0
LOC106990633	1.0546	1.10067	0.754575	0.467816	0.697153	0.816361	0.358694	0.0970735	0.378998	1.11337
NCAM2	1.09096	1.99679	0.169129	0.139081	0.0648514	0	0.290371	0.310635	0.536913	0
lysophosphatidylcholine acyltransferase 2B-like	0.230315	0.67209	2.13362	1.36552	2.12388	0	1.11024	1.14547	0.915911	1.35195
CHODL	14.0249	9.15601	3.31753	5.08276	5.35024	21.9343	8.88195	9.39671	2.52665	2.78343
C1H21orf91	8.93378	12.5262	12.1252	9.96323	12.1596	8.89404	12.3493	10.7557	8.87486	6.28261
BTG3	35.0563	30.5168	27.7501	39.1196	29.3128	28.9164	24.8865	28.8891	24.0979	31.8107
CXADR	73.0582	75.2741	54.6026	90.9587	56.3397	60.2818	39.4734	63.2143	44.2796	57.4182
LOC105607351	1.21218	0.623388	0.468357	0.783909	0.308044	0.601529	0.341614	0.368879	0	0
USP25	13.6734	15.3217	9.57529	9.58392	7.45791	7.90581	10.368	10.2898	12.4122	9.06604
LOC105607350	0.496995	0.350656	3.07034	2.64253	7.84702	1.28899	17.5419	13.2602	30.6357	10.8952
LOC106990866	1.40613	1.47081	1.30099	0.998851	1.15111	0	2.88663	0.796003	1.57916	0.397633
NRIP1	16.4857	20.0361	17.3682	12.6058	17.7531	12.4602	20.4456	12.9884	12.6648	9.5432
LOC106990868	0	0.0389617	0.169129	0	0.0972771	0	0.0683227	0	0.821162	0
SAMSN1	1.4425	0.652609	0.624475	1.82069	0.162129	7.81988	0.478259	0.232976	0	0
LOC106990870	0.0606091	0.23377	0.182139	0.278161	0.56745	0.0214832	0.478259	0.29122	0	0
HSPA13	27.7226	35.1045	31.6791	24.5161	36.0736	15.7042	60.9438	57.9917	58.7447	39.8428
ABCC1	0.339411	2.51303	0.871664	0.366667	0.11349	0.94526	0.0854034	0.0776588	0	0.795266
RBM11	5.21238	4.5293	3.46064	5.99311	3.81002	3.13654	4.03104	2.93162	2.33715	3.26059
LIPI	0.242436	0.116885	0	0.0758621	0.145916	0	0.307452	0.252391	0	0.795266
ROBO2	6.67912	9.39952	14.3759	12.0874	11.7057	15.4034	9.49686	7.59115	4.26372	11.1337
ROBO1	13.6492	15.8672	18.0447	10.9874	16.4885	12.7395	11.7173	12.3672	8.0537	4.05586
LOC105616591	0.121218	0.00974043	0	0.0632184	0	0.300765	0	0	0	0.795266
GBE1	19.6616	21.916	21.4143	20.9506	16.5371	16.4991	24.1692	20.1719	14.8757	22.4265
CADM2	0.739431	0.798716	1.13186	1.45402	0.972771	0	0.990679	1.08722	0.852745	0
LOC105616612	3.45472	5.71763	4.29327	3.16092	5.8042	1.54679	4.30433	4.17416	4.10581	5.9645
VGLL3	1.23643	2.67862	1.99052	2.71839	0.762004	1.80459	1.63974	1.43669	1.48441	3.26059
CHMP2B	2.08495	3.29227	1.5742	1.35287	0.843068	0.47263	3.38197	0.757173	3.1899	0
HTR1F	0.618213	0.428579	0	0.758621	0.194554	0	0	0.349465	0	0
LOC105611303	0	0.477281	0.247188	0.354023	0.291831	0.988226	0.136645	0.0970735	0.252665	0
CGGBP1	63.4577	68.2804	58.0892	53.369	53.5835	65.2659	55.888	65.8741	70.3041	66.4843
ZNF654	1.76979	1.56821	1.58721	1.35287	1.88069	1.26751	1.82763	1.47552	1.10541	0.397633
C1H3orf38	14.4856	12.7697	11.6829	12.669	11.6408	14.1574	11.9052	11.144	10.3593	11.2928
EPHA3	24.4497	45.7898	10.9674	20.6977	9.63043	17.7236	12.5201	6.89222	1.83182	3.89681
PROS1	57.9666	58.4036	42.9457	60.9679	49.3357	74.9763	65.7094	65.4469	67.3353	80.3219
ARL13B	6.80034	8.10404	6.1667	7.02989	4.45853	5.34931	8.1304	5.37787	5.59022	5.24876
STX19	10.6551	8.73717	9.21101	12.1506	13.408	2.44908	12.3493	13.9203	11.0857	18.1321
NSUN3	3.46684	4.06176	4.44939	3.37586	2.48057	4.83372	3.99688	3.76645	4.51639	2.54485
EPHA6	0	0.399358	0.0910693	0.34138	0.0324257	0.0214832	0.187887	0.0970735	0	1.90864
LOC101102605	300.306	205.854	290.121	338.535	309.909	293.482	277.971	294.579	225.725	394.929
ARL6	4.76388	6.09751	7.14244	6.54943	6.07982	6.33754	6.78103	6.75632	4.01106	6.75976
CRYBG3	8.24284	11.5522	7.67584	8.06667	3.59925	6.93907	8.43785	4.7566	3.41098	4.93065
MINA	17.0675	14.4256	21.5184	17.6127	21.5145	30.4202	16.3462	24.4237	17.0865	18.3707
CLDND1	39.2141	34.3058	25.7336	39.5495	28.3238	33.5997	29.9083	29.5686	24.8244	37.3775
CPOX	18.7888	59.6796	26.9956	26.0966	27.1889	22.7722	26.6288	29.4909	34.6467	47.0798
soma ferritin-like	0.836406	0.477281	1.67828	0.708047	2.07524	0	3.14284	2.87338	2.84248	3.89681
ST3GAL6	7.43068	9.69173	10.1868	9.07817	9.98712	4.40405	7.13972	9.29964	4.99014	6.91882
DCBLD2	24.0982	34.5785	31.7312	22.2023	27.5294	18.7548	24.6816	24.6761	19.4868	14.0762
COL8A1	3.53957	6.80856	1.06681	1.03678	0.697153	21.9773	0.649066	0.776588	1.01066	0
CMSS1	8.73983	6.2144	8.61256	9.29311	9.0792	7.34725	7.0714	9.94033	6.09555	7.07787
FILIP1L	19.1767	22.6757	3.07034	12.2012	1.68614	4.64037	4.57762	4.34889	1.42124	2.22675
TMEM30CP	0.109096	0.418839	0.338258	0.303449	0.90792	1.22454	0.51242	0.33005	0	0
TBC1D23	29.7712	35.1045	34.9056	33.038	30.6261	21.741	33.9735	34.8882	40.4264	28.4705
NIT2	31.7471	23.0361	29.5585	32.077	30.7558	28.2289	22.1024	23.55	18.7604	29.902
TOMM70A	63.0214	51.8581	57.2436	63.7748	73.736	70.3574	70.4578	72.6692	73.9677	113.882
LNP1	9.98838	9.0099	9.75743	9.04024	11.884	6.74572	13.6987	13.3185	14.6546	5.24876
TMEM45A	19.7586	19.2276	15.755	17.6	25.2272	22.2995	37.6116	44.5761	34.8678	35.5484
ADGRG7	0.157584	0.331175	0.481367	0.202299	0.745791	2.06239	3.33073	3.76645	2.11607	1.74959
TFG	79.7616	72.5662	89.9375	73.7001	108.48	72.3768	109.641	139.533	122.322	118.097
ABI3BP	20.0495	22.3251	15.9371	20.8747	15.2077	33.3849	19.8819	18.7158	9.63286	10.0204
IMPG2	0.230315	1.08119	1.37905	0.606897	0.648514	0	1.22981	1.22313	2.84248	1.35195
SENP7	17.516	22.9485	18.9554	14.9701	16.6182	21.0535	22.0682	16.9684	22.8662	19.2454
FAM172BP	0.860649	1.77276	1.1839	0.48046	0.372896	1.84755	1.70807	0.640685	0.0315831	1.27243
TRMT10C	20.001	15.1951	14.7402	17.8529	18.0125	19.0341	17.6102	20.4048	17.7813	32.765
PCNP	13.4916	16.6269	12.8668	15.6908	13.2621	17.7451	16.944	17.8421	17.0233	27.1981
ZBTB11	11.4551	14.2113	14.2979	10.0391	10.2627	17.5303	16.5853	15.2405	8.30637	9.8613
RPL24	1179.42	653.992	1100.52	1639.81	1624.58	1687.7	1316.12	1670.44	1451.91	2635.19
LOC106990871	0.181827	0.321434	0.689525	0.164368	0.162129	0	0.273291	0.757173	0.821162	0
CEP97	9.1641	12.7015	10.6291	7.58621	9.3386	7.23983	9.30897	7.5329	6.06396	3.26059
NXPE3	6.47305	5.21113	4.22822	3.97012	3.0318	6.35902	2.42546	2.25211	1.57916	1.67006
NFKBIZ	1.92737	5.14295	2.45887	1.77012	1.6375	0	4.64594	2.62098	1.32649	3.02201
ALCAM	65.1063	58.5205	73.2198	42.4196	83.026	60.9908	59.5432	77.0375	60.8923	77.2204
CBLB	14.0734	15.7113	16.9129	12.9471	14.7537	8.31399	19.6769	16.1724	13.7387	13.7581
LOC105612547	4.02445	4.49034	0.897684	3.89426	1.31324	5.28486	2.22049	2.54333	1.98974	1.51101
BBX	5.93969	7.69494	7.25953	6.03104	8.60902	9.8393	6.25153	5.47495	7.04304	11.7699
CD47	68.6459	73.55	88.3373	72.8529	95.7045	98.7797	106.105	117.925	144.967	189.273
IFT57	14.5098	12.76	10.7462	16.2977	13.6836	17.9385	15.1506	12.8137	16.5812	17.973
HHLA2	0.690944	0.253251	0.0390297	0.0758621	0.145916	1.05268	0.102484	0	0	0
MYH15	0.557604	0.146107	0	0.113793	0	2.53502	0.0854034	0.349465	0	0
KIAA1524	10.5824	15.4386	10.2778	11.5563	9.48452	13.1692	8.64282	5.92148	7.95895	8.27077
DZIP3	18.8131	18.7211	17.082	13.9713	17.1694	13.7063	16.6707	15.6482	15.2231	24.1761
TRAT1	0.363655	0.43832	0.637485	0.442529	0.583663	3.09358	0.51242	0.834832	0.378998	1.82911
MORC1	0	0.116885	0.117089	0.10115	0.324257	0	0.802792	0.155318	0.757996	0
PVRL3	21.4435	22.0523	21.2972	14.2115	22.5196	20.1727	23.8959	21.725	21.5397	23.4604
CD96	0.290924	0.126626	0.104079	0.164368	0.259406	3.43731	0.119565	0.116488	0.821162	0
PLCXD2	1.60008	2.289	1.39206	1.45402	2.18873	0.644496	1.38353	1.8444	0.536913	1.11337
PHLDB2	39.5778	39.5559	46.6015	32.9747	43.3532	36.6073	33.8881	40.3826	27.2563	28.8682
ABHD10	29.2984	26.2602	32.3947	29.915	33.0904	27.1333	29.7545	34.364	28.7722	32.6855
TAGLN3	12.1461	14.5132	22.4681	22.4173	23.1357	4.89817	15.6288	20.6378	14.6862	10.8952
TMPRSS7	0	0.165587	0.117089	0.265517	0.437747	0	0.0854034	0.0194147	2.2424	1.03385
C1H3orf52	5.95181	8.43522	9.77044	11.4299	9.9709	5.99381	6.83227	8.77544	5.8113	8.27077
GCSAM	0.13334	0.00974043	0	0.164368	0	0.601529	0	0	0	0.159053
CD200	10.643	10.7632	5.80242	9.77357	6.32301	12.6536	7.27637	5.04782	7.39046	3.81728
LOC105614192	0.157584	0.0487022	0	0	0	0.773395	0.0341614	0	0	0
BTLA	0.193949	0.282473	1.20992	0.948277	2.57784	2.49205	5.46582	1.88323	3.47415	3.18107
ATG3	37.4322	33.3318	39.5891	41.1678	44.0017	44.4057	30.284	37.6645	45.6061	52.5671
SLC35A5	18.7161	20.6984	19.4888	19.5345	17.7531	14.8449	23.3834	21.3756	18.8551	21.1541
CCDC80	110.406	75.4397	56.9313	96.0288	71.369	171.565	127.524	102.878	54.702	48.1931
CD200R1	1.12733	1.03249	0.975743	2.03563	1.0052	3.41583	0.580743	0.485367	0	0.95432
CD200R1	1.12733	0.866899	0.403307	0.986208	0.729578	1.03119	0.649066	0.563026	0	0
NAP1L1	12.4491	8.94172	9.41917	11.7966	6.90667	4.2107	7.02016	7.97944	3.91631	6.36213
GTPBP8	5.18814	4.87996	6.04961	6.66322	5.02598	5.75749	6.33693	6.77573	6.56929	5.80545
C1H3orf17	8.59437	6.73064	8.58654	6.9161	8.3334	5.41376	7.49842	7.31934	9.88552	4.61255
BOC	28.4742	33.2051	13.6474	15.6276	17.7531	32.4181	20.7189	20.8708	16.2022	17.7344
CFAP44	10.2066	11.1625	12.0081	8.48392	9.48452	10.892	10.1118	11.9983	5.30597	5.80545
SIDT1	0.690944	2.30848	3.49966	1.7069	2.17252	2.5565	1.86179	2.89279	4.26372	1.43148
USF3	0.0969746	0.525983	0.468357	0.202299	0.632301	0	0.785711	0.485367	0.315831	1.74959
LOC105616910	0	0.0389617	0.130099	0	0	0	0.0341614	0.271806	0	0
NAA50	74.1007	71.3876	73.597	72.246	78.9566	68.0802	79.9376	81.6388	67.6827	63.3827
ATP6V1A	22.0132	26.2797	32.1084	23.6943	27.3997	19.2704	33.3927	24.6567	23.8137	26.721
GRAMD1C	18.0009	18.2244	21.9477	18.6368	21.8387	14.6515	16.944	19.2594	18.7288	12.8038
ZDHHC23	7.79433	8.94172	6.14068	6.85288	6.45271	5.41376	6.31985	5.96031	2.90565	3.10154
CCDC191	4.14566	5.68841	5.15192	5.98046	5.00977	5.41376	4.62886	3.78587	6.41138	1.11337
QTRTD1	3.39411	5.65919	3.51267	2.8069	2.09146	3.95291	4.9534	3.08694	4.04264	0
DRD3	0.339411	0.915601	1.5742	0.278161	0.843068	0.773395	0.76863	0.563026	0.568497	0.47716
TIGIT	0.218193	0.155847	0.0650495	0.948277	0.291831	0.365214	0	0.0582441	0	0
ZBTB20	1.28491	1.02275	2.92723	1.56782	3.24257	2.01942	1.91304	2.69864	3.3794	10.2589
ZBTB20	0.169706	0.321434	0.767584	0.695403	0.664727	0	0.0341614	0.465953	0.157916	1.67006
LOC101103522	13.6249	13.208	12.6326	10.6333	11.3652	5.04855	18.2422	12.2507	10.2014	18.4502
GAP43	43.2264	33.6435	25.5775	25.3253	25.2596	15.3175	12.5543	13.5903	6.75879	7.07787
LSAMP	4.24264	3.32149	2.32877	3.45173	3.08044	1.71865	1.43478	1.9803	0.221082	1.82911
LOC105602035	0.254558	0.146107	0.104079	0.0632184	0.210767	0	0	0.194147	0	2.86296
LOC101104286	225.914	124.853	258.012	319.329	421.567	489.559	274.64	407.262	413.171	918.533
IGSF11	2.14556	3.75007	1.69129	1.37816	1.18354	0.730428	2.13508	1.4561	0.726412	0
B4GALT4	21.6253	17.9127	12.4245	22.923	12.8568	22.9011	9.17232	9.84325	5.90605	10.6566
ARHGAP31	24.6922	23.0459	12.8017	17.9161	13.4567	49.4973	10.9316	16.852	10.7383	8.3503
TMEM39A	17.7827	19.0913	21.5834	14.8437	26.6701	11.1068	26.2701	28.6755	40.6475	32.2878
POGLUT1	4.01232	4.83126	4.0721	3.61609	2.96695	5.84343	5.60246	4.27123	3.60048	6.28261
LOC105607786	1.92737	0.944822	3.21345	1.44138	2.62648	1.54679	1.9472	2.46567	4.57956	3.49917
TIMMDC1	9.11561	7.25662	9.09392	10.0391	9.51694	11.0209	6.04656	8.44539	6.82196	3.97633
CD80	0.0969746	0.204549	0.0650495	0.24023	0.437747	1.11713	0	0	0	0
ADPRH	6.36396	5.86374	6.93428	5.13334	6.54999	5.15596	6.67854	6.89222	7.45362	3.65823
PLA1A	1.27279	6.73064	2.31576	2.33908	2.51299	0.859327	2.13508	2.54333	2.14765	0.95432
COX17	37.7716	26.0459	49.5417	66.0886	78.0324	105.59	37.3213	58.1859	79.2737	133.207
MAATS1	1.06672	1.22729	1.93848	2.3138	1.88069	2.27722	1.09316	1.06781	1.10541	1.03385
GSK3B	26.3165	33.5266	32.7329	26.1345	28.5346	32.3107	26.6288	32.1119	24.0348	27.3572
GPR156	2.6668	3.01953	1.35303	2.4023	1.47537	1.86904	0.836953	0.698929	0	0
LRRC58	0.0969746	0.23377	0.234178	0.0126437	0.0648514	0	0.102484	0.349465	0.157916	0
FSTL1	704.314	583.433	166.293	305.876	169.635	432.929	229.479	181.392	91.6543	125.016
NDUFB4	35.6866	28.3252	42.4643	55.2782	48.3791	60.024	31.7871	43.2365	45.3218	59.2474
HGD	0.206071	6.96441	0.0390297	0.379311	0	0	0	0.485367	0	0
RABL3	14.8856	15.7892	13.127	14.0977	15.2239	7.45466	17.4394	11.7847	16.9286	7.23692
GTF2E1	9.86716	11.3184	12.7237	11.4425	9.76014	10.9349	11.3928	13.435	13.486	13.9172
STXBP5L	0.145462	0.564945	0.910693	0.467816	0.599875	0.0644496	0.597824	0.446538	0.0315831	0
POLQ	8.72771	10.3346	6.59602	6.84024	6.72833	5.26338	5.00464	4.64011	5.0533	1.27243
LOC106990556	0	0.0779235	0	0	0	0.451147	0	0.213562	0	0
FBXO40	5.75787	6.15595	0.741565	6.53679	1.18354	3.48028	1.4177	1.41727	1.35808	1.43148
HCLS1	6.86095	5.11373	3.6818	8.35748	4.50717	37.8963	3.6211	5.5526	4.35847	2.3858
GOLGB1	51.8935	55.2185	64.321	43.0265	64.057	34.0938	85.2155	81.9106	75.2311	73.4031
IQCB1	7.47916	9.47744	7.02535	7.14368	7.16608	4.18922	7.85711	5.9409	10.3277	7.1574
EAF2	0.618213	2.47407	0.806614	0.72069	1.88069	1.93349	3.65526	1.88323	4.95855	2.14722
SLC15A2	1.3334	2.05523	0.559426	1.11264	0.583663	0.558563	2.34005	2.81513	2.6214	6.68024
SLC15A2	0.569726	0.584426	0.767584	0.771265	0.162129	0	0.546582	0.485367	1.86341	0
ILDR1	4.279	5.52283	7.58478	6.11955	7.73353	1.56827	5.43165	6.77573	8.0537	5.40781
CD86	0.969746	0.954563	0.286218	1.64368	0.308044	5.45673	0.563662	0.310635	0	0.47716
CASR	1.58796	4.39294	5.78941	5.52529	7.05259	1.35344	12.281	7.06695	7.16937	2.62438
CCDC58	16.0857	11.2015	14.0637	17.2333	14.9969	17.6592	10.6754	13.5709	14.9072	25.2099
FAM162A	54.5603	36.8968	53.4967	71.2093	68.4507	52.0967	45.3321	56.3609	67.9038	210.507
WDR5B	2.02434	2.71758	1.01477	1.87127	0.56745	0	3.50154	1.92206	2.90565	2.54485
KPNA1	21.092	23.3186	17.8496	16.7276	15.0293	26.7251	16.517	23.1812	18.0024	20.6769
PARP9	5.3336	5.56179	5.03483	6.38506	4.23155	6.65979	4.5093	5.00899	3.22148	5.56687
DTX3L	7.26097	5.10399	4.78765	6.20805	4.11806	6.5094	4.30433	6.29036	3.34781	2.14722
PARP14	7.86706	8.25015	5.88048	7.44713	6.29059	20.1297	7.10556	5.22255	5.84288	3.18107
ZBTB5	2.40012	2.7468	1.56119	1.49196	1.07005	1.86904	1.75931	1.06781	2.40032	2.46533
HSPBAP1	5.23663	5.25009	6.86923	6.15748	5.64207	4.87668	4.86799	4.85367	7.64312	10.418
DIRC2	9.01864	6.86701	7.91002	10.0138	11.2841	9.8393	9.22356	11.2994	12.349	14.1557
SEMA5B	29.2136	22.2861	9.53626	8.98966	6.84182	17.1865	5.92699	5.97973	2.65298	4.85113
PDIA5	43.2143	34.335	40.9812	36.8058	63.0031	50.4855	54.9485	70.9413	78.6736	66.1662
SEC22A	16.0978	14.1723	15.9501	14.4138	17.7044	9.92523	26.0993	28.3843	32.5938	34.9122
ADCY5	0.630335	1.276	0.819624	0.518391	0.178341	0	0.51242	0.29122	0	0
LOC105602884	0.6667	0.477281	0.793604	0.252874	0.421534	0.193349	0.49534	0.99015	0.757996	0.397633
LOC105602888	0.109096	0.126626	0.182139	0.202299	0.356683	0	0.170807	0.427123	0.821162	0.795266
HACD2	6.46093	5.78582	7.74089	7.37127	8.90085	7.56208	7.87419	9.20257	14.3387	11.2133
MYLK	32.5107	32.0558	9.66636	18.0678	8.5766	97.061	10.8804	10.9887	8.74853	19.7226
CCDC14	13.431	13.3541	12.1252	8.20575	9.27375	7.58356	7.48134	9.16374	5.84288	9.38414
ROPN1	0	0.0974043	0.247188	0.214943	0.0972771	0	0.0341614	0.29122	0	0
KALRN	6.8852	11.3573	5.78941	5.14598	4.32883	3.24396	7.1568	3.70821	4.67431	4.29444
LOC105602904	0.303046	0.720792	0.728555	0.164368	0.437747	0	0.785711	1.55318	0.0315831	1.27243
UMPS	19.3828	18.7016	17.6414	21.646	17.7369	14.9953	15.3214	18.8711	14.2756	6.28261
ITGB5	96.9746	80.8846	87.6607	105.335	90.3704	71.6249	93.6363	93.9089	85.4956	127.084
MUC13	2.16981	7.29559	7.62381	5.2092	5.8042	5.54266	9.78723	4.85367	6.75879	1.74959
TUBA1C	436.386	351.961	296.327	403.764	269.847	254.576	247.772	244.159	142.914	121.994
HEG1	30.8137	38.3481	20.3605	18.877	14.6564	38.3475	25.0574	19.3759	15.6968	6.91882
SLC12A8	4.37598	5.99037	7.07739	4.99426	7.26336	3.97439	6.67854	9.08608	9.0012	6.99834
LOC101121910	12.7037	14.2892	11.3837	11.5816	12.9216	12.3528	13.2034	11.843	10.9909	19.9612
ZNF148	3.00621	5.52283	2.28974	1.60575	1.88069	0.300765	3.26241	2.23269	3.60048	2.06769
SNX4	29.7106	33.7409	25.3303	28.954	21.9684	37.2089	24.6816	19.5118	16.9917	22.9832
OSBPL11	5.53967	5.62023	4.74862	3.79311	3.82623	8.20658	5.00464	5.43612	4.29531	4.7716
LMLN	4.30325	6.16569	7.07739	6.27127	5.10705	5.26338	5.10712	4.67894	1.45282	1.11337
IQCG	1.2243	1.72406	3.96802	3.08506	4.32883	1.56827	2.04968	3.3005	6.69563	2.62438
RPL35A	1890.76	976.401	2030.64	3034.51	3213.78	3424.48	2146.34	3056.16	2944.47	5708.42
LRCH3	33.1774	32.0752	32.3166	27.7023	33.366	34.0294	25.3477	27.8018	27.2247	24.4147
FYTTD1	46.7054	48.069	47.278	41.7368	42.0886	39.7224	47.433	33.4127	40.3317	36.5027
RUBCN	8.02465	12.0197	13.2571	8.93909	14.089	20.4735	12.5201	14.1145	11.0225	13.0424
MUC20	1.63645	2.02601	2.31576	2.38966	3.24257	5.15596	8.09624	7.14461	6.22188	5.32829
MUC4	0.472751	0.253251	0	0.354023	0	0	0	0.155318	0	0
LOC105604553	8.02465	7.44169	9.27606	8.52185	12.0461	12.3099	8.02792	6.50392	12.7596	9.46367
TNK2	1.16369	3.43837	1.99052	1.12529	0.729578	1.71865	3.04036	0.427123	3.09515	0.95432
TFRC	11.0551	46.3839	25.7596	14.1989	19.8283	36.1992	42.5138	46.7118	32.9728	77.6975
LOC106990872	0.0484873	0	0.169129	0	0.291831	0.322248	0.0341614	0.0776588	0.60008	0
SLC51A	0	0.0194809	0	0.151724	0	0	0.170807	0	0.631663	0
PCYT1A	19.1404	19.3835	16.6527	12.7701	16.3101	10.1186	16.5512	18.8323	15.2862	12.8833
TCTEX1D2	26.1225	17.825	22.6893	32.5069	32.6203	41.0758	15.7142	24.8896	22.803	26.1643
TM4SF19	0.351533	0.00974043	0.0520396	0	0.0648514	0	0.375775	0.0388294	0	0
UBXN7	19.0313	33.2051	30.6123	23.3908	29.6533	23.5885	29.9424	24.6567	19.8974	33.7193
LOC106990873	0.109096	0.204549	0.234178	0.354023	0.162129	0	0.0854034	0	0.221082	0
RNF168	4.81236	4.97736	4.16317	2.55403	2.44814	1.7831	3.26241	2.98986	2.08449	5.48734
WDR53	10.449	7.00337	8.36537	8.5092	8.96571	8.35696	8.14748	7.80471	9.03278	4.85113
FBXO45	8.09738	7.0813	7.63681	5.23449	6.19331	3.11506	10.0605	7.20285	8.11687	6.99834
NRROS	2.84863	2.16238	1.65226	4.46322	1.31324	20.7742	1.52018	1.68908	0.789579	3.10154
CEP19	13.6371	10.8703	13.6604	14.0471	15.1428	12.095	13.6987	16.4054	12.4753	11.8495
PIGX	6.0003	6.25336	6.41388	7.14368	7.23093	3.37286	9.34313	7.49407	7.13779	20.1202
PAK2	59.5424	63.5174	66.5587	62.3334	58.5932	60.6041	72.2342	70.0288	68.5354	75.7889
SENP5	21.4677	23.5134	23.2357	19.5598	25.7298	26.5747	22.9735	25.142	21.6029	19.0069
NCBP2	45.2871	36.702	46.2502	48.8805	52.0432	45.7377	52.0619	52.0508	53.565	54.8734
PIGZ	12.1582	10.2859	8.89878	12.7196	10.6681	9.49557	10.1118	9.92091	5.21122	2.86296
LOC101101862	0	0.23377	0.0520396	0.214943	0.0972771	0	0.461178	0.252391	0.0315831	0
MFI2	5.09117	6.04881	4.93075	9.67242	6.79318	7.51911	6.4565	4.50421	4.54797	11.6904
DLG1	33.7593	33.2928	29.3894	22.5437	30.2694	33.6856	28.4735	28.3843	21.666	34.8327
BDH1	2.87287	5.2988	2.95325	4.45058	3.09665	3.80252	3.63818	3.59172	4.39006	0.556687
APOD	9.80655	15.7211	1.62624	4.89311	1.65371	6.74572	4.37265	4.32948	13.8018	36.1051
PPP1R2	29.3469	34.2668	34.151	32.7472	31.8258	37.3807	35.7328	28.6949	37.7734	16.7006
ACAP2	2.04859	2.25004	1.45711	1.55517	0.470173	0	1.16149	1.24254	0.789579	1.11337
XXYLT1	23.286	19.4322	14.7142	20.2173	13.1	9.08739	15.8679	14.4445	9.09595	8.82746
FAM43A	17.2857	7.16896	3.25248	5.67702	3.81002	27.9926	5.15836	3.49465	1.61074	2.14722
LSG1	20.898	16.6756	18.8904	19.6989	18.7421	21.1609	19.6257	19.7642	22.6135	17.8935
TMEM44	7.01854	5.68841	3.48665	6.77702	3.74517	5.09151	1.93012	2.5045	2.40032	5.88497
LOC106990874	0.13334	0.185068	0.208158	0.0126437	0.194554	0	0.119565	0.0582441	0	0
ATP13A3	19.0555	25.5686	33.8518	18.1437	35.6034	27.434	45.1613	38.6547	58.7762	67.1205
GP5	0	0.23377	0.429327	0.177012	0.145916	0	0.307452	0.155318	0	0
LRRC15	0.157584	0.185068	0	0.0505748	0	0.193349	0	0.0194147	0	0
HES1	39.1777	30.3999	33.5265	28.6632	25.0002	9.1948	19.1133	28.2096	21.0344	24.4942
OPA1	11.6369	11.8054	12.3204	11.9356	10.6518	14.007	11.5978	13.0273	7.20096	17.7344
ATP13A4	0.315167	0.0779235	0	0.10115	0	0.386697	0	0.213562	0	0
MB21D2	6.73973	6.17544	10.0697	7.43449	10.2789	8.05619	8.02792	8.15417	12.0332	6.04403
FGF12	0.448507	1.48055	1.53517	0.922989	1.5078	0.193349	2.27173	0.543612	0.60008	0.874793
LOC105603469	2.36376	3.60396	1.24895	1.27701	0.405321	0.343731	2.61334	0.543612	1.80024	0
CCDC50	37.4807	38.952	30.9896	36.8943	30.5774	44.771	28.8151	29.0832	23.4663	20.836
IL1RAP	0.26668	0.652609	0.208158	0.619541	0.34047	0	0.49534	0.0582441	0	0.47716
CLDN16	0.145462	0.185068	0.117089	0.252874	0.162129	0	0	0	0	0
CLDN1	0.109096	0.467541	0.0650495	0.0126437	0	0	0.170807	0.213562	0	0
P3H2	5.12753	10.2859	4.11113	5.2092	1.44294	1.69717	4.47514	3.5723	1.83182	1.51101
LPP	4.40022	3.82799	4.61852	4.13449	5.54479	8.14213	4.25309	6.13504	4.8638	6.04403
LOC105602679	0	0.0876639	0.156119	0	0	0.343731	0.0854034	0	0.252665	0
LOC105602694	0.145462	0	0.234178	0	0	0	0	0	0	0
LOC105603595	1.29704	1.63639	3.6818	1.44138	5.35024	2.66391	8.89903	8.50364	13.1386	23.6989
BCL6	5.63665	5.76634	5.21697	5.39886	4.5396	9.98968	4.35557	5.06724	11.0541	9.14556
SST	194.652	307.311	903.733	1139.17	1826.86	217.281	1090.89	1832.48	1526.13	1237.75
RTP4	0.606091	1.50977	0.728555	1.80805	0.778217	1.84755	2.06676	3.06752	1.54757	1.90864
LOC105603621	0.0363655	0.107145	0.260198	0.0632184	0.308044	0.859327	0.187887	0.29122	0	0
MASP1	1.90313	1.8312	0.559426	1.08736	0.356683	0.47263	0.973598	1.02898	0.157916	1.90864
RTP1	0.169706	0.253251	0.442337	0.0885058	0.0972771	0	0.222049	0.174732	0	0
LOC101111595	0.109096	0.253251	0.312238	0.177012	0.518811	0.0429664	0.239129	0.563026	0.536913	0.47716
ST6GAL1	0.484873	0.66235	0.0520396	0.0505748	0.129703	0	0.392856	0	0	0
ADIPOQ	0.0363655	0.107145	0.169129	0.0252874	0	235.821	0.273291	5.74675	0.915911	0
RFC4	37.0322	28.9193	39.0557	46.1242	45.9634	32.2892	56.4346	47.4884	47.1852	58.3726
EIF4A2	139.825	174.48	151.839	149.031	93.3698	29.3031	267.569	128.312	131.986	94.5572
KNG1	51.0208	42.4488	92.0971	55.9357	67.3158	7.04648	60.0215	44.3432	50.8489	60.9969
HRG	0.0848528	1.50003	0.598456	0.113793	0.405321	0	1.21273	1.4561	4.92697	2.70391
FETUB	43.2022	226.056	96.5075	60.2851	149.515	22.2351	220.272	246.373	563.664	261.086
AHSG	4.95783	1631.29	11.1625	8.11725	61.544	6.68127	266.971	225.443	2925.64	1269.64
LOC105603708	0.375777	0.0487022	0	0.0505748	0.291831	0	0.25621	0.368879	3.97948	3.49917
DNAJB11	42.1112	37.1987	48.2668	48.7414	64.7055	56.4578	62.8569	150.619	108.014	75.3117
TBCCD1	6.0003	7.51962	6.89525	7.78851	5.69071	6.05826	6.6273	9.84325	4.23214	0.95432
CRYGS	1.50311	1.48055	2.83616	1.51724	2.62648	2.66391	2.71583	3.84411	3.12673	2.46533
DGKG	0.303046	0.584426	0.0780594	0.531035	0.0972771	0	0.273291	0.0970735	0.60008	0
ETV5	2.84863	5.02606	6.36184	3.67931	4.49096	1.50382	4.61178	1.14547	3.53731	2.78343
TRA2B	168.687	155.263	160.139	159.361	146.224	163.788	134.305	173.975	139.755	157.542
IGF2BP2	3.24865	6.30206	2.91422	1.95977	2.28601	2.25573	4.47514	0.698929	1.57916	2.70391
SENP2	35.0927	45.7021	51.7794	36.9322	52.708	39.4216	65.3336	61.6223	61.3976	65.8481
LIPH	23.8921	20.9322	26.0068	33.8219	31.2746	7.62653	37.27	47.4884	47.0273	89.6265
TMEM41A	9.32168	8.81509	9.43218	7.71265	13.0838	11.5794	9.80431	10.4063	11.1489	10.8952
MAP3K13	13.0188	14.0847	13.7124	13.1494	14.3484	9.21629	14.5357	14.3863	15.0967	27.9139
EHHADH	8.94591	11.8054	4.77464	10.7345	3.0318	10.4838	4.69719	4.77602	3.60048	2.30627
LOC101117894	14.8129	13.5197	18.7473	15.969	20.5093	20.9031	15.5093	22.6181	21.8555	17.0187
C1H3orf70	13.4916	13.7438	7.64982	9.86208	6.89046	9.5815	8.45493	6.56217	4.51639	5.48734
VPS8	23.2497	20.0166	22.5332	18.3966	25.3569	25.9302	21.3167	20.6572	16.7075	25.7666
LOC105602901	0.230315	0.136366	0	0.278161	0.0972771	0	0.170807	0	0.631663	0
MAGEF1	20.0616	19.4127	26.5402	21.9242	25.1461	23.4167	20.9751	21.7639	25.9929	22.0289
EPHB3	39.5293	33.1564	31.0026	32.5196	29.1345	30.1624	36.5014	41.8193	30.2251	16.9392
CHRD	10.0732	11.1528	5.68533	8.38277	3.98836	4.3396	2.68167	2.03854	0.0315831	2.62438
THPO	1.46674	2.90265	2.18566	1.93448	1.62129	2.23425	2.63042	1.55318	1.51599	0.397633
POLR2H	39.7232	33.8675	43.7523	50.3725	50.1301	75.5993	38.1582	49.2551	46.1746	50.4994
CLCN2	10.7036	12.2729	7.58478	9.17932	7.02016	7.88433	4.32141	4.11592	3.72681	1.35195
FAM131A	11.3945	9.58459	12.0212	12.7196	10.8788	6.91759	7.66922	9.35788	2.55823	6.68024
EIF4G1	142.128	158.194	174.944	127.802	161.902	112.099	188.212	173.315	163.222	113.087
PSMD2	117.485	114.82	119.782	109.987	103.049	82.5384	109.146	102.044	79.5264	58.4521
ECE2	12.0733	12.1366	26.7223	15.7667	29.2804	10.2045	31.8042	25.142	33.1939	15.5872
CAMK2N2	0.121218	0.360396	0.403307	0.189655	0.22698	0	0.734469	0.0970735	0.315831	0.95432
ALG3	13.2613	9.04886	13.4392	7.80116	14.9807	10.1615	22.2049	19.3953	21.6345	17.5754
VWA5B2	13.2855	23.0946	54.1082	23.9092	51.0543	14.2434	27.2778	27.6854	23.0241	14.6329
LOC106990879	0.0363655	0.146107	0.130099	0.0126437	0	0.40818	0	0	0.631663	0
ABCF3	47.9539	43.8709	55.3832	52.6736	57.4908	48.509	48.6628	69.0969	57.2287	48.5113
AP2M1	208.41	177.159	195.097	212.009	195.024	171.071	214.26	207.427	225.535	217.585
DVL3	31.1531	36.5851	30.6383	22.1897	27.2214	26.5317	36.7576	33.6263	31.899	21.1541
EIF2B5	43.6507	38.5234	48.566	50.815	50.5517	54.997	44.0511	50.1676	48.9855	63.2237
ABCC5	27.5287	36.9065	34.3331	20.4828	30.6747	30.1624	21.9145	26.6176	23.2768	16.3825
PARL	33.1532	24.7991	27.9323	38.0069	33.5606	55.2333	24.1521	27.4136	29.9408	29.743
MAP6D1	10.6066	8.54236	10.499	8.24368	11.3004	6.91759	8.24997	8.38715	6.1903	9.22509
YEATS2	3.39411	6.29232	3.942	1.83333	0.90792	2.9432	4.9534	0.834832	0.947494	0
KLHL24	34.9715	35.1435	38.3532	26.0207	35.5872	23.61	44.7684	32.0343	32.9412	71.3354
KLHL6	1.34552	1.93835	0.962733	2.6046	1.18354	11.3002	1.12732	0.99015	0.189499	1.35195
LOC105604353	3.52745	3.64292	2.52392	4.34943	3.275	5.75749	2.90371	3.64996	3.28465	2.22675
MCF2L2	0.290924	0.496762	0.507386	0	0	0.816361	0.204968	0.427123	0	0.71574
B3GNT5	7.24885	6.50661	2.8882	4.3115	1.97797	7.08945	2.6475	2.21328	1.07383	0
LOC105604357	0	0.136366	0.0780594	0.151724	0	0	0	0.155318	0	0
LAMP3	4.0002	2.73706	1.82139	7.8138	0.291831	29.2171	0.375775	0.388294	0	0
MCCC1	20.595	19.6757	25.0831	22.746	24.2868	17.874	24.5791	23.9966	24.8559	24.9714
DCUN1D1	34.632	39.3611	33.8127	30.1552	32.6689	32.6115	31.9238	35.723	28.109	26.88
ATP11B	18.8494	22.14	19.4498	18.7885	21.6279	20.3231	28.7639	29.6851	28.0458	34.1965
LOC105604551	0.40002	0.555205	0.143109	0	0	0	0.0341614	0	0	0
SOX2	0.897015	1.50003	0.390297	0.278161	0.437747	0	0.136645	0.116488	0	0.159053
DNAJC19	34.3775	26.7278	31.3539	37.3495	40.0133	31.2795	32.0946	37.3733	43.2689	49.7042
FXR1	82.1738	76.8618	84.8506	79.2127	87.0954	90.4657	74.728	94.8408	89.1276	96.7044
CCDC39	2.73953	2.17212	2.52392	1.92184	3.71274	4.25367	2.34005	3.99943	3.97948	3.5787
TTC14	27.7347	34.7149	35.6341	27.6517	32.7175	23.4382	39.0464	35.2571	40.0474	35.7075
PEX5L	0.0484873	0.0974043	0.130099	0	0.178341	0	0.0854034	0.271806	0	0
USP13	5.96394	6.40921	5.26901	3.40115	4.5396	8.61476	4.56054	3.39757	4.83222	0.636213
NDUFB5	29.456	23.8933	28.2445	38.4621	34.7441	30.9143	28.5247	33.9563	30.5093	41.0357
MRPL47	24.2073	19.7536	19.762	24.6552	22.2765	28.2934	21.0776	18.4634	17.7497	28.391
ACTL6A	15.8432	18.4873	13.166	15.7793	10.3276	7.7984	12.5201	14.3475	11.1489	4.45349
GNB4	43.1537	44.2411	20.2824	29.3207	22.163	52.2686	20.8213	20.7349	19.1394	16.462
MFN1	40.8869	42.4586	47.33	39.4736	41.4563	34.5664	43.2995	42.6153	48.9539	64.178
ZNF639	10.6914	10.4125	12.3724	16.5632	8.81979	13.3625	10.4192	12.5225	9.98027	14.6329
KCNMB3	2.12132	3.52604	2.56295	3.24943	1.52401	1.28899	2.16925	2.36859	3.34781	0
PIK3CA	11.54	12.234	12.3984	10.8356	9.06298	19.0771	10.7608	12.5031	7.45362	15.6667
ZMAT3	1.04248	0.847418	0.520396	0.682759	0.778217	1.16009	0.922356	0.757173	0.979078	0.397633
KCNMB2	0.387898	1.10067	1.22293	1.12529	1.81584	0.343731	1.70807	0.465953	0.757996	0
NAP1L1	9.37017	6.23388	7.11642	8.20575	6.27437	9.60298	5.6537	4.91192	4.76906	7.63456
LOC106990880	0.157584	0.0194809	0.182139	0.0632184	0.243193	0	0.0683227	0	0	0
TBL1XR1	56.8635	60.868	63.3192	56.5679	62.8086	73.0643	59.6116	57.8558	55.3337	78.1747
NAALADL2	3.32138	2.80525	3.60374	3.28736	3.06423	1.20306	2.93788	3.1646	3.97948	7.31645
NLGN1	1.15157	0.915601	0.650495	0.771265	1.45916	1.912	1.24689	0.718344	0.726412	0.159053
LOC105603240	0	0	0.130099	0.10115	0	0.429664	0	0	0	0
SPATA16	0	0.0194809	0.234178	0.126437	0.0162129	0	0.546582	0.271806	0	0
ECT2	15.2614	17.6691	13.8295	12.5805	11.4301	7.88433	11.4099	10.7363	5.55863	8.19124
NCEH1	6.13364	5.84426	7.4807	6.47357	7.19851	11.6224	8.26705	6.67866	9.31703	6.36213
TNFSF10	0.121218	0.331175	0.429327	0.556322	0.389108	0	1.89595	0.563026	1.95816	0
GHSR	0.206071	2.12341	1.09283	0.531035	0.291831	0.794878	2.22049	0.33005	0.915911	0
FNDC3B	36.22	42.8969	32.0174	28.2839	34.7117	31.4299	51.0029	52.7497	63.4821	56.9411
TMEM212	0	0.44806	0	0	0	0	0.119565	0.0388294	0.694829	0
PLD1	4.86085	6.33128	6.42689	5.89196	4.75037	6.96055	3.84315	4.98958	4.54797	4.05586
TNIK	14.5947	20.6205	20.7768	20.9506	16.9586	24.7271	12.5031	11.6876	6.60088	12.4062
SLC2A2	0.206071	1.69484	3.52568	1.49196	2.49678	1.54679	9.08692	3.9606	3.66364	10.9747
EIF5A2	0.193949	0.525983	0.416317	0.202299	0.56745	0	0.478259	0.485367	0.315831	0
RPL22L1	110.563	63.3518	82.8081	123.377	132.054	213.973	101.818	153.629	191.615	252.418
LOC105603357	0.0969746	0.068183	0.208158	0.316092	0.34047	0	0.49534	0.485367	0.189499	0
SLC7A14	2.60619	4.09098	7.94905	3.55288	8.65766	1.28899	8.83071	8.25125	5.6218	3.89681
CLDN11	34.8624	17.7958	4.00705	8.05403	4.92871	46.2103	3.41614	2.42684	3.47415	6.04403
SKIL	15.128	19.6172	20.1784	15.1598	16.1642	20.5809	15.5605	20.1719	22.9609	20.1202
PRKCI	16.219	19.4224	17.7455	16.8793	19.2933	17.4229	18.3105	19.2788	17.9392	16.1439
RPL17	27.6862	17.075	26.6183	37.2989	34.5982	33.1271	44.1365	41.8969	44.9112	51.2947
PHC3	1.2243	1.45132	1.9645	2.09885	1.94554	1.28899	2.40838	1.24254	6.50613	5.64639
GPR160	7.81858	7.60728	14.9484	10.4563	16.1804	5.65008	20.3089	18.774	27.7932	21.0746
SEC62	215.465	165.85	250.141	229.875	358.045	310.539	290.576	413.378	579.109	771.09
LOC105603413	0.0484873	0.175328	0.130099	0	0	0	0.051242	0.135903	0	0.795266
LRRC31	3.91535	3.88643	3.66879	4.70345	2.28601	3.48028	2.61334	2.1162	2.40032	0
LRRC34	0.884893	1.75328	2.7581	1.37816	3.76138	3.28693	2.45962	2.69864	4.20056	1.74959
MYNN	19.1404	20.9614	19.1896	15.2862	19.6824	15.339	19.8477	19.8224	16.9286	19.8021
ACTRT3	1.40613	0.90586	0.377287	0.922989	0.56745	0.601529	0.324533	0.155318	0.50533	0
LOC105603457	1.13945	0.925341	1.97751	1.35287	4.05321	1.63272	1.9472	3.41699	3.22148	1.74959
MECOM	18.1706	15.3704	28.9731	14.0345	28.1617	17.8955	21.1459	36.4414	28.8038	31.8107
LOC106990817	0.13334	0	0.0130099	0.0885058	0.535024	0	0.0341614	0.0582441	0	0
LOC106990818	0.0848528	0.0876639	0.0780594	0	0.0810643	0	0	0.29122	0.757996	0.95432
LOC105603494	0.193949	0.0779235	0	0	0.194554	0	0.153726	0	0.378998	0.47716
MEGF10	0.157584	0.0779235	0	0.139081	0.22698	0	0.119565	0	0	0
GOLIM4	61.7607	64.4037	40.1616	48.261	45.3636	55.8563	54.9485	48.0902	43.9006	57.9749
SERPINI1	6.60639	15.76	19.5539	11.3667	14.932	12.1595	15.5947	11.94	8.74853	6.28261
PDCD10	31.4925	28.6758	26.4101	34.6437	26.4432	21.3543	25.2282	24.6178	15.8863	19.484
WDR49	0.193949	0.555205	1.30099	0.518391	1.34567	0	0.580743	0.116488	0.157916	1.27243
SERPINI2	221.696	157.98	397.427	292.676	557.155	68.7247	1046.09	970.211	1724.22	1111.94
ZBBX	0.278802	0.516243	0.715545	0.58161	0.389108	0.988226	0.307452	0.368879	0.252665	0
BCHE	13.9886	16.9386	10.473	13.4908	9.80877	9.51705	16.0388	11.5906	16.3285	9.14556
SLITRK3	0.315167	0.360396	0.117089	0	0	0.40818	0	0	0	0
BAP1	0.545482	0.535724	0.455347	0.0126437	0	0	0.239129	0.0970735	0	0
OTOL1	12.0855	13.0522	28.9731	25.8184	20.2985	8.42141	17.7127	17.6674	6.1903	11.3723
SPTSSB	12.2915	8.00664	21.5834	15.4127	27.3511	3.88846	36.0915	42.5182	48.1011	30.8563
NMD3	38.8504	34.7441	45.7558	29.9276	42.429	19.743	56.8445	56.225	58.3025	61.0765
TANK	3.75777	2.53251	3.4086	3.2115	3.92351	7.56208	3.74067	4.03826	5.27439	4.29444
B3GALNT1	6.95793	7.78261	3.4086	6.35978	3.98836	5.84343	2.69875	1.37844	1.95816	0.47716
PPM1L	9.63685	8.80535	9.48422	6.67587	11.9813	3.05061	13.6816	14.5028	16.5496	21.4722
FAU	25.9407	13.997	26.0979	38.5885	49.8059	66.6623	30.7111	49.4492	38.4367	75.9479
LOC105606104	0.6667	0.66235	1.4441	1.82069	2.61027	1.33196	1.38353	1.59201	1.16858	1.11337
ARL14	0	0.116885	0.130099	0.10115	0.616088	0.708945	0.307452	0.427123	0	0
KPNA4	46.5357	46.1112	38.6654	38.4621	33.4633	59.7447	33.7685	36.0725	33.1623	39.6838
TRIM59	6.40032	10.3151	7.62381	6.90345	9.66286	4.42554	7.72047	5.06724	1.07383	4.29444
SMC4	30.9834	39.6923	33.4094	30.446	29.556	50.0988	25.2111	21.2397	21.3502	28.3115
IFT80	13.1158	16.7048	17.6154	11.9356	15.0942	8.31399	11.8198	11.4547	7.95895	9.38414
LOC105611838	18.2433	23.8738	21.05	17.1196	21.0443	25.3072	23.9471	19.8418	16.7391	12.7243
IL12A	0.0242436	0	0.117089	0.139081	0	1.82607	0	0.0388294	0	0
SCHIP1	11.0672	15.2243	15.4167	14.9322	13.6188	9.66743	10.8462	10.5034	5.68497	6.36213
IQCJ	0	0.165587	0.117089	0.0505748	0	0	0.324533	0	0	0.397633
MFSD1	17.8918	18.1854	20.3865	21.8862	19.958	14.007	24.7499	25.142	32.9728	15.9053
RARRES1	11.4672	9.10731	10.7852	12.0874	10.1168	22.3425	9.42853	9.02783	8.36953	5.16923
GFM1	21.7587	23.455	22.6372	26.2609	24.449	22.8796	25.5014	28.0737	31.1726	22.2675
LXN	31.8198	22.9192	21.2712	34.0242	25.0813	17.5732	25.6381	22.6764	36.3206	22.9832
MLF1	23.6012	22.0426	24.7318	31.2678	25.8757	18.1748	25.2794	22.5987	24.9191	37.6956
RSRC1	21.8435	17.8834	15.8461	19.4713	16.602	12.0306	15.5947	16.619	16.6443	24.6533
LOC105606441	181.536	152.652	178.301	243.227	163.377	112.013	327.385	249.226	299.724	255.837
SHOX2	18.3524	10.2762	1.10584	2.61724	0.891707	17.4443	1.14441	0.815417	0.347415	1.59053
VEPH1	20.8374	20.9712	14.415	32.8483	15.6454	6.87462	11.4782	16.4248	8.96961	16.8596
PTX3	11.6976	5.60075	2.92723	8.58506	1.65371	13.7492	2.10092	0.815417	0.473747	0
CCNL1	35.7715	39.1371	33.6306	28.5621	26.3459	20.3231	37.475	34.034	38.5946	39.3657
LOC105603721	9.61261	8.10404	14.7142	10.1908	19.0663	25.4791	8.26705	15.4347	15.5389	22.6651
LEKR1	0.6667	0.22403	0.702535	0.58161	0.145916	0	0.375775	0.368879	0.126333	0
LOC105606776	0	0.175328	0.403307	0.177012	0.437747	0	0.580743	0.796003	0.0947494	0
LOC106991324	66.8882	54.186	71.8797	75.5334	69.6504	99.3597	44.7343	108.062	50.9752	58.0545
TIPARP	5.63665	7.79235	8.30032	6.0184	6.79318	6.29457	9.06984	5.35846	6.63246	23.5399
SSR3	138.31	94.677	187.395	162.648	267.917	91.5613	297.511	375.83	483.412	431.75
KCNAB1	14.0249	13.8801	9.31509	5.62644	6.92289	2.72836	8.18164	5.9409	12.1279	29.3453
DDX21	3.84262	5.2988	3.56471	2.1115	2.54542	0.515596	5.80743	2.81513	1.83182	3.41965
GMPS	18.3403	18.9549	12.6196	17.069	9.4683	11.1713	15.6971	10.8722	10.6119	8.98651
SLC33A1	21.9526	19.2179	35.3869	20.9253	38.9108	15.2745	50.6613	58.4577	63.419	49.0679
C1H3orf33	5.03056	6.59427	8.33935	7.19426	8.43068	4.40405	9.104	7.86295	8.11687	6.99834
PLCH1	6.80034	4.71437	4.68357	5.37357	5.20432	2.72836	2.95496	3.33933	1.29491	1.43148
LOC105603773	0.0242436	0.0389617	0.143109	0	0.145916	0	0	0.213562	0	0
MME	8.57013	11.8931	10.7462	14.3632	7.312	18.6474	4.28725	5.5526	4.10581	8.74793
DHX36	27.2377	31.2863	24.1464	26.9437	22.4224	18.7763	23.1614	19.6088	21.0344	24.2556
ARHGEF26	8.54588	9.59433	5.09988	4.75403	5.72314	5.09151	4.03104	4.64011	5.68497	3.81728
RAP2B	21.4435	18.2049	13.6604	18.3966	13.7809	20.8602	12.6397	13.3961	13.5492	7.63456
P2RY1	2.09708	3.53578	4.55347	3.2115	5.41509	5.58563	5.20961	2.42684	10.075	5.24876
MBNL1	38.305	38.991	34.8665	31.4069	37.7435	63.6547	42.4113	38.3634	42.1635	49.6246
SUCNR1	1.11521	1.41236	3.79889	3.17357	5.38267	3.73807	2.06676	3.31991	1.26333	0.556687
AADAC	0	0.964303	0.0650495	0	0	0	0	0	0.347415	0
IGSF10	15.3705	7.12026	5.41212	6.5115	6.1771	20.2157	10.1118	5.86324	3.47415	4.37397
MED12L	0.109096	0.701311	0.949723	0.354023	0.259406	0.730428	0.187887	0.446538	0.252665	0
P2RY12	0.6667	0.4578	0.494376	0.834483	1.03762	2.25573	0.427017	0.349465	0	0
P2RY13	1.27279	0.89612	0.585446	1.45402	0.810643	1.912	0.990679	0.33005	0	0
P2RY14	0.727309	0.633128	0.312238	0.809196	0.470173	2.34167	0.580743	0.174732	0.473747	0
GPR171	0.387898	0.0779235	0	0.265517	0.0648514	5.77898	0.0170807	0	0	0
CLRN1	0.0121218	0.185068	0.520396	0.189655	0.372896	0	0.0341614	0	0	0
SIAH2	15.0432	20.7276	19.762	20.2552	18.5799	10.3764	21.2825	24.7343	28.1722	11.6109
ERICH6	0.0969746	0.126626	0.0390297	0.126437	0.129703	0	0.25621	0.0970735	0	0
SELENOT	38.0504	41.2215	43.9345	42.7862	41.6346	50.4855	46.5448	54.0505	46.5536	36.2642
EIF2A	56.3422	49.6178	52.0266	47.4897	59.9065	33.9649	63.2497	64.185	69.2934	78.0156
SERP1	175.075	122.389	234.738	165.177	331.585	104.602	493.444	510.82	679.132	584.441
TSC22D2	23.5163	22.4225	16.8218	17.4862	20.493	18.0674	14.8431	17.2597	17.1812	13.44
PFN2	9.38229	19.3445	6.8302	9.24254	2.7724	0.150382	10.795	4.19357	1.48441	0.71574
RNF13	38.8989	35.5331	33.7217	38.4242	37.9056	46.3822	42.0868	42.4405	51.7964	72.7669
COMMD2	49.1782	40.3741	32.6028	49.3483	39.2837	38.3904	33.2902	36.6744	38.0893	35.6279
WWTR1	35.8806	40.3351	21.0891	31.3058	20.8173	54.5458	22.871	27.9183	11.0857	32.0492
TM4SF4	61.3243	53.2607	68.3801	101.251	76.2815	39.5076	60.3802	90.589	93.7072	125.334
TM4SF1	180.324	122.7	99.2396	148.007	87.5656	192.575	50.0976	80.5322	44.6586	76.9023
TM4SF18	49.0813	33.6337	23.3918	72.4989	30.8368	36.0488	17.0978	31.3159	15.9179	7.87314
CP	0.339411	0.66235	0.104079	0.189655	0	0.515596	0.0854034	0	0.221082	0
HPS3	11.0915	12.497	12.2293	11.8977	12.9379	23.9323	12.0419	12.639	16.7075	7.95266
HLTF	33.2138	37.0039	37.1823	30.977	31.1773	24.942	43.0775	34.8688	37.1734	31.254
GYG1	16.1099	11.5229	10.0436	14.5276	11.8354	16.4346	9.73598	16.1724	9.38019	7.31645
CPB1	59.9909	35.8935	111.586	70.5897	300.408	19.7001	1424.63	1045	8573.34	3948.18
AGTR1	10.4126	10.1495	11.1105	9.48277	8.93328	2.36315	8.30121	6.38744	8.14845	5.88497
LOC101104036	0.921259	0.691571	0.962733	0.139081	0.243193	0.0214832	0.888195	0.310635	0	0
PLSCR1	42.6325	43.5105	18.0187	45.4414	14.4619	11.1498	9.29189	15.7065	6.31663	8.82746
LOC106990885	0.0848528	0.67209	0.0910693	0.164368	0.0162129	0	0.136645	0.0776588	0	0
LOC105608219	6.29123	7.06181	6.02359	8.49656	3.84245	0.257798	1.69099	3.31991	1.23174	4.29444
LOC101103112	0.375777	0.292213	0.429327	0.391954	0.129703	0	0.0683227	0.0970735	0	0
PLSCR4	33.2744	28.7538	13.7515	20.2552	9.61422	12.5032	11.2391	10.1151	4.29531	15.1101
LOC105604071	1.60008	1.63639	1.20992	1.40345	0.778217	0	0.409936	0.893076	0.221082	0
PLOD2	22.9224	27.2635	15.1826	19.3448	9.7115	9.51705	11.2732	11.7653	6.82196	26.1643
C1H3orf58	38.2928	36.2149	32.0304	21.9368	27.8375	29.2171	19.8136	25.2974	11.4963	10.0204
LOC105604089	3.6123	3.68188	7.01234	5.0069	5.31781	2.6854	8.1304	7.59115	8.90645	6.52118
SLC9A9	1.39401	1.96757	0.923703	1.28966	0.745791	0.343731	1.67391	0.232976	0.852745	0.795266
CHST2	20.8617	13.3347	7.41565	15.9437	8.96571	32.0529	8.4891	10.0374	4.20056	3.10154
U2SURP	77.3857	69.537	79.5686	62.4725	77.2542	63.0317	71.5168	83.2696	68.8197	114.757
PAQR9	3.12743	4.9871	10.9934	4.1092	8.12264	4.29664	4.1506	3.28108	2.68457	4.13539
PCOLCE2	18.5464	7.11052	8.69062	11.2782	11.4625	27.9281	21.1117	18.1527	11.591	27.2776
TRPC1	9.52775	10.5781	9.38014	7.53564	9.53316	8.95849	7.70338	8.65896	12.2227	12.2471
PLS1	25.5892	21.6432	32.2776	22.7586	37.9705	5.52118	35.5961	38.9847	46.522	38.5704
CCT2	19.3101	16.6172	19.1246	26.2736	26.1189	20.7098	16.8074	24.3072	23.4663	23.2218
ATR	9.73382	10.6658	11.5788	8.64828	9.93848	10.3549	7.72047	7.43583	10.7699	4.7716
XRN1	16.0129	19.4224	18.409	17.3219	17.3964	19.206	20.104	17.5121	16.2653	31.7311
GK5	3.87898	5.96115	5.22998	6.08161	5.54479	3.30841	8.19872	6.40685	4.32689	6.52118
TFDP2	3.15167	4.56826	3.03131	3.2115	3.71274	2.19128	4.9534	2.93162	8.11687	23.3808
LOC105604143	30.8864	35.2506	36.1545	24.592	35.0198	26.9614	41.5231	37.2956	46.6483	47.6365
ATP1B3	40.9475	38.913	27.1517	37.7035	25.4866	44.1694	16.2608	21.725	15.6021	18.6888
RNF7	31.3107	24.3608	27.8022	35.1242	32.5716	33.1056	25.8431	31.5683	36.289	39.6838
LOC101108102	0.0727309	0.22403	0.0780594	0.354023	0.145916	0.40818	0.222049	0.135903	0.284248	0
RASA2	9.79443	8.78587	5.68533	7.38391	6.72833	18.1963	7.27637	6.96988	5.74813	12.7243
ZBTB38	21.589	20.2893	17.7976	16.9931	17.3315	18.4111	23.4176	17.3373	17.1812	18.2116
PXYLP1	22.0132	21.5361	26.6703	22.4046	34.5658	15.2531	41.3182	39.0235	43.3005	33.7988
SPSB4	1.51523	1.90913	0.819624	1.28966	0.129703	0	0.358694	0.0776588	0	0
LOC105604183	0.0969746	0	0	0.0379311	0	0.515596	0.239129	0.232976	0	0
SLC25A36	69.0459	78.0306	74.2866	62.0552	56.0316	41.0973	72.0804	63.0395	58.7131	82.4691
CLSTN2	0.690944	1.3247	0.429327	0.568966	0.45396	0	0.273291	0.310635	0	0
NMNAT3	5.67301	5.88322	7.10341	7.48506	6.98774	4.55444	4.42389	7.68822	2.84248	5.56687
LOC106990886	0.218193	0.399358	0.442337	0.177012	0.0810643	0	0.273291	0.0582441	0.0947494	0
LOC105604200	1.03035	3.71111	1.62624	1.56782	1.7672	1.63272	0.785711	0.95132	0	0
RBP1	319.956	169.23	196.059	294.522	273.219	329.23	135.467	202.379	90.2962	131.855
COPB2	62.2577	63.644	56.7232	52.8253	48.1846	26.145	75.787	67.5049	54.5441	36.5027
MRPS22	17.4554	15.0197	17.03	18.5736	17.6234	20.6668	15.4068	18.0363	19.55	16.5415
PIK3CB	8.33981	7.80209	6.9603	5.72759	6.24195	7.04648	6.84935	7.41641	7.39046	3.97633
FAIM	21.0192	18.2536	26.3581	29.2069	31.9069	14.2648	15.2872	19.5312	21.066	20.0407
CEP70	10.7884	12.2145	10.6161	8.69886	10.587	6.31606	10.163	8.03769	7.42204	3.18107
ESYT3	0.654578	1.05197	0.832634	0.505748	0.421534	0.773395	1.48602	1.06781	0.663246	0
MRAS	16.0978	18.1464	10.9804	15.2609	12.1434	27.3051	7.94251	6.95046	2.40032	3.34012
NME9	0.909137	0.545464	0.0780594	0.708047	0.291831	0.966743	0.119565	0.0194147	0.536913	0
ARMC8	21.7587	28.0914	24.2635	19.1678	22.9898	26.854	21.812	28.1707	21.3186	22.2675
DBR1	8.48528	9.31185	11.865	9.17932	12.3866	7.21835	11.4099	13.6679	14.8757	8.50935
A4GNT	0.169706	0.0389617	0.364277	0.164368	0.68094	0	1.5885	1.94147	0.126333	0.556687
DZIP1L	7.96404	12.1074	20.8158	11.4299	23.7518	6.38051	25.6552	24.8896	26.6562	27.1981
CLDN18	6.03667	2.61044	16.6657	6.72644	27.6429	3.82401	57.6131	39.8001	60.3238	56.5434
IL20RB	0.521238	0.068183	0.208158	0.0505748	0.259406	0.451147	0.170807	0.29122	0	0
NCK1	19.1646	18.4776	20.7638	19.4966	18.0935	12.4817	22.7515	20.9096	23.94	16.462
SLC35G2	3.24865	4.8897	11.2536	7.3207	10.2952	4.25367	9.41145	8.21242	5.65338	2.46533
STAG1	27.5771	29.6012	28.4136	25.8058	30.4153	24.5123	29.6179	28.792	26.4351	28.1524
PCCB	25.1528	23.8348	37.9239	34.9977	38.0353	26.4888	35.4424	33.6845	39.8263	30.5382
MSL2	23.3224	24.2926	26.3451	22.923	19.9742	19.0556	25.7406	26.2487	23.7505	27.5162
PPP2R3A	27.2741	24.5167	23.8862	25.8311	26.1838	16.7569	16.4316	20.7155	22.203	18.5297
EPHB1	4.36386	2.38641	0.988753	2.08621	1.71856	12.6751	0.75155	0.349465	0.378998	0.71574
KY	0.303046	0.409098	0.247188	0.151724	0.210767	0.386697	0.307452	0.232976	0	0
CEP63	7.7216	7.48065	8.59955	8.0161	9.8412	9.21629	6.52482	7.35817	7.26412	11.6109
ANAPC13	30.8258	22.8024	24.3285	33.9357	31.534	24.7701	27.1754	27.7048	28.0774	12.4857
AMOTL2	65.3609	61.0725	39.2379	50.3598	35.4251	44.0835	32.5558	34.7135	21.6345	28.3115
RYK	58.0878	51.371	48.0066	51.6242	49.1087	51.7745	43.6582	52.4585	45.9535	36.2642
LOC105609925	4.81236	5.91244	3.53869	2.92069	1.8969	1.35344	3.82607	2.36859	1.42124	2.78343
SLCO2A1	11.6976	16.0522	12.6196	15.4885	12.5325	25.1783	22.5807	17.3567	33.036	35.4689
RAB6B	8.4974	6.3605	2.27673	3.89426	3.16151	4.5974	1.82763	1.8444	1.92657	2.14722
TF	79.8222	462.583	68.6403	93.1208	92.397	67.8009	111.981	136.602	163.222	127.72
inhibitor of carbonic anhydrase-like	8.04889	15.0392	17.3162	15.754	11.0085	6.35902	23.8275	16.5219	17.9076	24.4147
TOPBP1	31.5289	33.3707	23.7821	26.3747	18.4989	28.4223	22.5636	17.7839	12.0963	10.8156
EEF1A1	1709.15	981.339	1660.3	2123.39	1978.03	1498.99	1664.82	1930	1797.59	2622.87
CDV3	88.2954	82.0826	84.9157	86.3185	89.5274	95.9654	83.849	100.646	101.477	65.1323
BFSP2	0.278802	0.0389617	0.0390297	0.328736	0.0972771	1.26751	0.051242	0.0388294	0	1.11337
TMEM108	2.70317	3.29227	2.4979	2.61724	2.72376	0.902294	2.10092	1.20371	0.789579	1.67006
NPHP3	13.2613	14.3477	12.4765	9.69771	6.50135	5.95084	11.7857	12.3866	14.1492	11.0542
UBA5	29.3106	30.6629	38.5223	25.3127	40.5646	23.5241	58.5867	62.127	64.5875	78.0156
ACAD11	4.95783	7.02285	5.59426	4.90575	4.44232	4.64037	10.5046	6.40685	10.5172	3.02201
ACKR4	3.74564	2.84421	1.36604	1.83333	1.83205	9.68892	2.4767	2.1162	0.60008	1.74959
DNAJC13	27.2014	25.2472	20.8809	19.7494	17.2505	24.1471	18.0201	18.5605	14.2756	13.3605
RPL7L1	5.38209	3.5163	4.39735	5.34828	6.50135	6.57385	3.65526	6.44568	4.16898	4.69207
ACPP	0.278802	0.467541	0.507386	0.164368	0.583663	0	0.0683227	0.349465	0.568497	0
CPNE4	1.96374	1.76302	2.09459	1.93448	3.12908	4.2107	2.30589	1.33961	0.663246	2.70391
MRPL3	28.3287	24.1271	27.516	34.2644	30.9828	29.1097	33.871	26.4816	33.3834	46.364
LOC105604451	0.254558	0.175328	0.143109	0.151724	0	0	0.0683227	0.155318	0.347415	0
NUDT16	11.2248	7.51962	11.3707	13.8828	17.5909	12.6751	14.1599	12.1148	29.7197	21.4722
NEK11	2.16981	1.8312	2.8882	2.08621	2.01039	3.28693	1.67391	1.33961	2.65298	0.397633
ASTE1	7.52765	6.05855	7.58478	6.03104	6.37165	5.80046	6.16612	7.86295	4.51639	11.6109
ATP2C1	61.5546	66.2057	53.2235	56.4414	44.407	44.9858	49.1582	49.3133	31.9621	31.413
XRCC6	1.45462	1.03249	1.11885	1.42874	1.37809	3.13654	0.597824	1.47552	1.95816	1.03385
PSMG1	29.856	24.5946	26.0719	38.7655	29.5074	22.7292	22.0853	25.5692	17.4339	22.0289
BRWD1	20.3889	19.0328	21.2061	14.7678	16.2453	12.6321	18.7033	18.0945	17.276	14.792
SETMAR	34.329	30.6337	26.3971	33.3035	32.8797	14.2863	25.4844	27.8018	15.4442	16.7801
WRB	31.6137	26.2797	36.714	35.2	48.5737	35.8769	54.0603	65.4664	84.327	69.7449
SH3BGR	2.89712	3.9741	0.208158	0.366667	0.22698	3.63066	0.358694	0.252391	0.315831	0
LOC101118921	0	0.428579	0.117089	0.252874	0	0	0.529501	0.0194147	0	0
IGSF5	14.5341	18.0393	33.6306	32.0012	33.9335	17.7451	31.9579	32.2478	46.3009	46.2845
LOC101119182	0.278802	0.175328	0	0.278161	0	0.257798	0.0341614	0.0582441	0	0
DSCAM	0.509117	1.10067	4.02006	0.783909	1.65371	0.880811	2.15217	1.57259	1.86341	1.35195
LOC101119693	1.23643	0.886379	0.286218	0.733334	0.583663	0	0.0341614	0	0	0
BACE2	54.9361	60.4297	38.3662	71.2093	40.3862	52.4834	48.3383	55.5649	47.5958	49.8632
FAM3B	3.06682	3.98384	6.33582	1.85862	4.02079	1.03119	4.09936	5.47495	7.20096	4.21491
MX2	1.85464	2.80525	2.77111	2.49081	3.64789	2.27722	3.6211	1.26196	2.90565	0.556687
MX1	20.0495	20.7276	36.779	18.8391	34.1605	10.0326	34.7421	19.7447	15.3494	12.0085
TMPRSS2	1.90313	1.66561	1.99052	2.49081	3.21014	0.816361	3.22825	4.29065	5.02172	5.56687
RIPK4	12.1461	10.5489	13.9336	13.3012	14.2673	3.73807	11.8881	13.1243	10.5172	14.5534
PRDM15	7.80645	7.21766	7.05137	5.75288	5.13947	5.52118	7.02016	7.61056	4.92697	6.28261
C2CD2	2.71529	2.06497	0.637485	1.66897	2.05903	2.32018	1.33229	1.24254	0.852745	0.397633
ZBTB21	7.01854	6.79882	7.93604	4.53908	7.78217	8.22806	5.97824	9.41613	8.55903	3.81728
ABCG1	3.56382	4.39294	1.5742	1.78276	2.9021	2.62095	2.76707	0.524197	1.95816	1.67006
TFF3	1.40613	1.47081	0.351267	2.06092	0.79443	0.343731	1.19565	0.271806	0.378998	0
TFF2	181.755	105.323	340.547	284.445	643.926	31.4514	1243.13	1324.82	3699.24	2035.64
TFF1	27.1892	5.93192	37.1043	29.7506	110.134	12.3313	194.19	219.095	283.364	166.211
UBASH3A	0.157584	0.0584426	0.117089	0.252874	0.0162129	3.50176	0.204968	0.0970735	0	0
RSPH1	5.36997	10.432	22.0388	18.0046	28.7778	13.4485	19.2158	18.7546	29.1197	29.1863
SLC37A1	7.38219	12.0294	12.1122	11.4805	8.59281	3.60917	13.5108	11.0664	22.2661	33.2421
PDE9A	12.5218	8.16248	7.6108	11.3667	7.76596	21.8269	6.0124	5.1449	3.91631	7.63456
WDR4	11.0793	6.70142	10.3429	9.64713	13.4729	7.4117	8.76239	14.4251	12.9491	11.4518
NDUFV3	31.2864	26.9907	42.9327	37.3242	40.9861	25.2213	31.7701	41.2756	48.2906	35.946
PKNOX1	21.4435	23.114	18.7603	16.9678	20.4606	26.1665	18.0714	22.1522	13.3913	16.7006
CBS	60.6334	50.0756	90.5099	65.2794	110.458	33.3849	124.006	133.36	214.986	147.522
U2AF1	91.738	63.644	96.0782	106.397	117.446	105.439	70.919	119.109	107.351	140.046
SIK1	14.4128	10.1788	7.3506	8.47127	6.25816	5.65008	9.56518	8.87252	10.5172	23.1423
HSF2BP	2.71529	2.15264	2.52392	2.26322	3.16151	1.16009	2.30589	1.76674	3.06357	3.41965
RRP1B	19.4919	18.0198	22.6242	15.9437	19.8121	17.917	20.531	19.0846	15.9811	11.4518
PDXK	2.40012	2.26952	2.7581	3.07242	4.26398	6.98203	4.64594	3.61113	4.64272	9.22509
CSTB	30.147	18.4094	15.6509	32.1276	20.3796	21.7625	19.2499	23.5306	16.1706	19.6431
RRP1	19.1767	14.9808	18.7213	17.1828	21.1091	21.0965	17.1661	18.6964	16.897	14.0762
AGPAT3	23.0315	24.1271	30.4562	26.8805	32.1663	23.9967	36.0231	35.8784	43.0162	24.8123
HNRPDL	12.6552	13.8509	11.4227	10.7724	9.80877	4.55444	13.1521	5.45553	8.49587	12.3266
TRAPPC10	12.5097	15.7698	15.1305	10.5701	14.5267	11.9661	10.3167	14.328	17.3707	12.6447
PWP2	10.0975	10.7924	10.2518	6.95403	8.39826	9.0659	10.7779	8.96959	7.45362	2.22675
C1H21orf33	43.0931	30.1953	36.3237	47.8564	36.6735	32.547	37.5604	31.1218	36.5417	39.2862
ICOSLG	15.3826	11.6009	8.50848	9.15403	4.799	5.47821	17.9176	9.61028	17.3391	8.42982
DNMT3L	0.363655	0.126626	0.156119	0.303449	0.162129	1.11713	0.358694	0.271806	0.221082	0
AIRE	0.484873	0.262992	0.286218	0.417242	0.275618	4.66185	0.341614	0.116488	0	0
PFKL	60.9364	47.7184	39.1988	43.3299	41.6184	17.5947	56.8445	50.9248	51.3542	90.5013
C1H21orf2	19.6858	17.9808	21.5184	20.0276	23.1033	16.2198	20.8555	22.5599	19.8342	13.44
TRPM2	1.0546	0.740273	0.0650495	0.809196	0	1.65421	0.204968	0.0970735	0	0
LOC105612046	0.787918	0.350656	0.221168	0.543679	0.11349	0	0.0170807	0.0388294	0.221082	0
LRRC3	0.351533	1.20781	0.962733	0.922989	0.0972771	0	1.89595	0.796003	0.568497	0
TSPEAR	1.01823	0.67209	1.43109	0.973564	4.21534	1.46086	7.29345	3.86353	9.03278	11.5314
LOC106990811	0.13334	0.0292213	0.0260198	0.0379311	0	0	0.273291	0.155318	0.347415	0
UBE2G2	9.58836	10.393	8.32634	9.64713	8.41447	7.84136	9.82139	9.84325	7.07462	12.4857
SUMO3	67.7852	58.9588	61.9272	71.3736	57.6529	35.9843	59.6799	47.0418	43.7742	25.5281
PTTG1IP	187.512	169.523	147.519	184.408	150.942	142.691	148.704	142.29	165.59	174.481
ITGB2	4.23052	3.98384	2.08158	5.85403	1.45916	18.5185	1.82763	1.51435	1.01066	0.795266
FAM207A	17.8554	10.8216	11.9171	18.3713	16.5209	18.2607	9.92387	12.6972	15.9495	12.9628
ADARB1	3.07894	2.40589	0.611466	0.847127	0.988984	2.47057	0.871114	1.61142	0.0315831	1.43148
POFUT2	91.2773	81.2839	61.1856	86.407	62.7113	78.4781	59.5091	62.1659	36.5417	43.6601
COL18A1	461.951	466.411	229.911	413.6	202.239	320.142	132.922	154.696	86.2536	123.903
SLC19A1	6.33971	5.61049	8.87276	6.18276	5.90148	11.9017	8.62574	7.51349	6.75879	5.80545
LOC105612436	16.0129	11.3866	14.9874	17.7138	18.1422	19.2489	15.4751	18.774	23.8453	28.8682
PCBP3	9.73382	10.9385	14.9224	12.1379	13.408	4.53295	11.8711	11.7847	8.93803	19.8021
COL6A1	301.106	314.022	140.91	242.24	158.983	273.245	257.713	198.729	147.335	193.488
COL6A2	99.8353	135.002	44.7281	81.9564	33.1715	39.5076	116.251	44.5179	32.2148	40.161
LSS	24.4134	45.5365	32.6809	23.9851	31.8907	16.5421	32.0433	32.0148	18.1919	12.2471
MCM3AP	68.1125	66.0207	64.0217	58.2115	64.2677	123.399	53.7358	67.7961	55.3968	53.6805
YBEY	9.84292	6.54557	8.17022	10.823	10.7491	15.2101	8.16456	10.8334	11.2436	7.63456
C1H21orf58	0.339411	0.944822	2.00353	1.03678	1.65371	0	2.52794	1.12605	0.410581	0.47716
PCNT	16.4978	22.627	20.5947	15.3242	22.163	14.6945	22.222	20.4243	14.0545	17.973
DIP2A	20.8374	27.5849	22.286	18.6242	17.2667	25.1998	21.9657	18.8905	11.2752	8.3503
LOC105604844	2.90924	1.91887	1.91246	3.52759	3.38849	6.05826	1.81055	4.17416	1.54757	5.01018
S100B	18.4737	23.5329	20.7768	21.823	20.4282	8.42141	29.3446	25.938	36.4785	42.3082
PRMT2	23.5769	18.8283	14.9354	17.1448	19.4716	35.6191	11.8198	14.4057	12.349	5.9645
FBXO25	24.6194	24.5459	35.1528	27.6265	43.2721	44.9213	31.4114	38.8294	31.0146	48.3522
TDRP	17.0554	21.3413	28.869	24.5035	31.7934	13.9641	17.7468	20.0166	12.2543	7.1574
RUNX1	3.29714	3.75981	1.27497	2.2	1.24839	4.40405	1.45186	2.58215	0.347415	2.30627
SETD4	21.1889	14.5132	15.6899	18.7127	16.8289	6.25161	15.0481	13.4156	14.623	14.951
CBR1	50.8389	33.6142	53.5358	66.215	68.9046	29.7542	44.5635	67.5826	60.2922	92.569
CBR1	40.1838	27.8966	47.8765	55.7334	62.6951	28.6586	36.2452	59.0401	55.081	79.4471
CBR1	0	0.0876639	0.195149	0.973564	0.356683	0.214832	0.273291	0.407709	0.536913	0
LOC106990891	1.26067	1.03249	1.73032	1.36552	1.05384	0	1.07608	1.66966	4.73747	0
CBR1	1.20006	1.18833	1.71731	3.78046	4.28019	0.816361	2.08384	2.60157	2.36874	7.63456
CBR3	7.21248	3.5163	2.54994	5.28506	3.37227	15.7472	2.08384	3.78587	1.45282	8.27077
DOPEY2	9.79443	12.984	13.3872	9.07817	12.5325	12.8469	10.7267	11.6876	12.6333	19.6431
MORC3	13.8674	15.7113	15.2346	11.1644	11.9651	10.1186	14.3136	10.1733	9.72761	10.0204
CHAF1B	14.6432	13.6561	11.0454	11.6954	9.77635	13.3196	10.4363	9.53262	5.65338	2.62438
CLDN14	0.109096	0.23377	0.0390297	0.24023	0.0972771	0.150382	0	0	0	0
SIM2	0.436386	0.0389617	0.117089	0.0505748	0	0.279281	0	0	0	0
LOC105614635	0.690944	0.379877	0.390297	0.733334	0	1.7831	0.25621	0.349465	0.347415	0
HLCS	10.546	11.2405	11.839	7.83909	13.0027	9.25925	12.7763	12.2701	10.7699	11.6904
RIPPLY3	0.254558	0.185068	0.156119	0.0126437	0	0	0.051242	0	0	0
GCSH	1.70918	1.41236	2.14663	2.27586	1.73477	0.386697	1.81055	2.67923	3.34781	3.81728
PIGP	10.0732	8.73717	12.1513	12.5678	16.1804	8.78662	16.2096	15.823	23.5294	12.8038
TTC3	56.0756	56.6406	60.0667	45.9725	55.2534	64.1273	76.7264	73.64	69.704	83.4235
DSCR3	8.26708	10.2372	7.20749	6.19541	2.43193	0.150382	10.4021	4.05767	3.12673	2.22675
LOC105608763	1.55159	2.10393	4.76163	3.56552	4.037	2.2987	7.22513	3.5723	8.11687	4.85113
DYRK1A	47.6266	56.5237	52.586	41.6989	42.6236	56.9304	40.5837	46.9836	41.1213	48.3522
KCNJ6	1.0546	3.92539	4.96978	2.90805	3.84245	2.64243	4.23601	1.72791	3.22148	0
KCNJ15	1.6122	1.44158	2.2377	2.45288	3.06423	1.93349	3.10868	2.97045	2.93723	0.795266
ERG	13.2613	11.0457	7.3506	8.44598	6.67969	24.8775	10.6242	9.49379	8.84328	10.3385
ETS2	23.2618	20.8835	21.7396	20.8747	23.9464	20.8172	33.8368	29.4521	47.88	32.8445
LOC105604974	0	0.0194809	0.0650495	0	0.34047	0.451147	0.0854034	0.116488	0	0
PIK3R4	5.12753	6.95467	4.94376	4.57702	3.42091	3.35138	5.58538	4.27123	3.60048	2.22675
PIK3R4	26.3892	26.6401	25.7596	22.2782	21.174	28.057	22.3244	23.6083	20.4659	13.5991
COL6A6	21.9163	28.3934	9.62733	9.67242	2.80482	4.89817	11.1537	4.34889	1.35808	2.62438
COL6A5	4.0002	4.9384	3.04432	8.93909	2.67512	10.269	3.80899	8.30949	4.13739	0.556687
CAPN7	36.5473	32.7863	37.6637	28.1196	33.6903	33.9649	28.798	29.9763	27.2878	25.9257
SH3BP5	14.5462	13.8996	4.95677	7.34598	5.15569	4.16774	7.24221	4.07709	2.02132	5.56687
METTL6	24.6194	19.0133	17.5243	24.4402	19.877	17.5518	14.5869	14.2892	19.3605	19.4045
EAF1	0.557604	1.50977	1.43109	0.556322	0.0972771	0.558563	1.21273	0.776588	0.536913	0
COLQ	5.84272	5.56179	2.70606	4.58966	0.891707	3.78104	2.28881	0.679514	0.157916	1.27243
HACL1	24.7649	27.7115	28.5828	33.177	34.582	18.0244	26.7142	26.9476	33.4466	39.6043
BTD	41.9536	42.6923	47.239	59.6909	47.5361	25.3287	48.5433	47.6437	49.9961	58.3726
ANKRD28	22.1587	26.9128	27.7501	20.8242	25.6001	17.4229	23.9129	25.5886	29.6882	18.1321
LOC106992041	0.618213	0.740273	2.31576	2.36437	2.9021	0.365214	1.72515	3.31991	5.6218	1.51101
LOC105605004	0.109096	0.262992	0.260198	0.189655	0.535024	0.665979	0.700308	0.854247	1.26333	0
GALNT15	0.121218	0.43832	0.0260198	0	0.0810643	0.580046	0.051242	0.0776588	0	0.47716
DPH3	15.6856	16.6074	11.5528	13.4402	9.53316	8.29251	12.6055	10.0374	8.96961	4.93065
OXNAD1	18.2312	12.7113	16.1323	17.9161	17.2018	11.6654	12.8617	11.6294	8.78011	7.79361
RFTN1	3.84262	3.00979	0.689525	1.82069	0.90792	2.21277	1.91304	1.28137	0.821162	1.27243
LOC105615000	0.0727309	0.107145	0.208158	0.189655	0.178341	0	0.102484	0	0	0
PLCL2	22.0496	18.3218	24.2765	29.7632	29.4587	21.032	19.5915	17.2791	27.0668	55.112
TBC1D5	6.64276	6.42869	3.95501	4.52644	2.02661	1.82607	5.72203	4.60128	4.45322	3.18107
LOC105605056	0.703066	0.545464	0.559426	0.113793	0.308044	0.0644496	0.563662	0.135903	0.157916	0.318107
SATB1	26.4619	28.1401	23.7431	18.7759	22.0981	26.2095	25.826	24.0548	32.7517	29.2658
LOC105605072	0.13334	0.146107	0.0260198	0.0379311	0	1.28899	0.0683227	0.116488	0	0
KCNH8	1.76979	3.76955	5.00881	2.30115	3.77759	0.988226	1.65683	2.17445	0.757996	2.94249
LOC106990580	0.109096	0.0487022	0.169129	0.278161	0.259406	0	0.170807	0.427123	0.252665	0.23858
EFHB	5.58816	4.19813	6.08864	6.72644	6.33922	4.2107	9.90679	8.29008	13.5492	9.62272
RAB5A	25.6377	29.6499	24.2635	23.8586	17.7206	13.5989	27.7049	26.171	24.7612	15.2691
PP2D1	1.58796	1.47081	1.22293	0.771265	0.243193	0.0429664	0.956518	1.55318	2.58982	0
KAT2B	25.9043	34.6467	26.7354	24.8448	25.6649	32.5685	25.621	27.53	26.4983	28.391
SGOL1	12.7158	11.0846	8.82072	11.8218	8.80358	12.0306	5.51706	8.32891	4.51639	0.874793
ZNF596	13.5886	10.3151	6.50495	7.59886	7.02016	7.2828	10.0264	6.01856	9.28544	4.05586
PCDH20	0.484873	0.44806	0.338258	0.164368	0.129703	0.730428	0.922356	0.62127	0.315831	0
TDRD3	12.8976	13.1691	10.9674	11.1897	9.06298	9.43112	11.6319	10.1733	8.65378	7.95266
DIAPH3	13.7825	15.9841	7.81895	11.1138	7.53898	13.2981	5.14128	3.78587	1.76866	0.636213
LOC105616123	0	0.146107	0.221168	0	0	0	0.324533	0.213562	0	0
PCDH17	4.41234	4.42216	1.35303	1.75747	0.988984	5.17745	1.69099	1.20371	0.884328	0.874793
OLFM4	0.242436	0.379877	0	0.429885	0	0.902294	0.290371	0	0	0
LOC101122119	1.10309	0.204549	0.0650495	0.113793	0.22698	1.07416	0.136645	0.174732	0.473747	1.43148
LECT1	25.8922	37.4812	12.4505	25.123	14.7051	15.5968	11.4441	17.1238	10.6751	11.6109
SUGT1	26.4619	23.0459	28.3486	32.2414	33.6579	32.7189	24.4595	44.8285	33.4781	45.0121
ELF1	14.5219	18.7503	17.6805	15.4	15.2401	13.4055	20.8213	12.8525	17.0233	27.1186
WBP4	33.4684	27.9258	24.1594	32.1655	31.8745	44.8784	22.3586	31.1023	33.794	49.227
KBTBD6	5.64877	6.69168	8.10517	6.7138	8.39826	4.87668	6.11488	7.68822	7.16937	4.13539
KBTBD7	14.0734	17.0068	21.6875	14.0851	24.0112	8.01323	25.0915	30.5393	71.5674	94.5572
MTRF1	10.4854	8.30859	8.48246	11.3035	8.41447	9.49557	8.86487	7.96003	6.82196	9.70225
NAA16	10.3763	14.7957	13.8946	8.33219	7.16608	3.90994	12.913	9.62969	8.59062	10.0999
RGCC	21.1768	18.3802	11.5528	22.3035	16.3101	30.6565	8.14748	9.22198	22.6135	30.3792
VWA8	6.57003	7.98716	7.06438	7.77587	5.72314	1.76162	10.7779	6.69807	10.5804	8.19124
DGKH	0.787918	1.40262	1.35303	1.46667	0.405321	2.51353	0.717388	1.43669	0.50533	3.5787
AKAP11	33.0077	45.556	50.1792	32.823	36.8032	39.2068	43.4191	40.2078	44.5322	41.5924
TNFSF11	3.52745	0.730533	0	0.771265	0.129703	6.53089	0.170807	0	0	0
FAM216B	1.30916	0.876639	0.975743	0.48046	3.0318	0.902294	0.905276	0.524197	0	0.0795266
EPSTI1	2.93348	2.39615	2.77111	5.33564	4.81522	16.3702	3.05744	4.27123	5.8113	6.04403
DNAJC15	33.7108	26.5037	27.6981	32.5954	28.1455	36.1777	25.7064	26.4234	24.319	18.6092
ENOX1	4.36386	3.77929	3.99404	2.23793	1.81584	4.25367	3.36489	1.24254	0.821162	1.1929
LACC1	0.630335	1.70458	1.30099	0.708047	0.745791	0.193349	1.99844	0.485367	1.10541	0.318107
SERP2	2.24254	1.43184	1.89945	1.39081	1.99418	0	0.973598	0.679514	0.410581	0.71574
TSC22D1	163.135	137.438	122.371	158.982	123.283	186.152	88.6487	112.411	96.676	104.339
TSC22D1	7.92767	12.195	6.06262	6.67587	4.50717	4.83372	7.48134	3.06752	3.44256	1.35195
LOC105612552	0.0363655	0.185068	0.0910693	0.177012	0	0	0.204968	0.232976	0	0
NUFIP1	11.2733	11.2989	10.538	13.7563	11.0085	4.96262	11	9.47437	15.2231	15.9053
GPALPP1	17.5766	16.812	17.4073	17.1828	17.8341	12.7825	16.4145	13.4544	14.9388	18.9273
GTF2F2	16.8978	16.0328	16.0412	17.7517	16.1804	9.17332	13.7499	14.1727	13.8334	7.4755
TPT1	3738.47	2540.24	3800.14	5637.92	4880.2	4537.23	5372.03	6098.14	7574.59	9926.6
SLC25A30	1.51523	3.6137	1.74333	1.75747	0.45396	0	2.0326	0.0776588	0.189499	0.71574
COG3	24.8982	29.2018	30.9245	22.1644	25.8757	25.4361	28.9517	34.4999	33.5729	22.1084
SIAH3	1.20006	0.389617	0	0.0505748	0	0	0	0.135903	0	0
ZC3H13	25.2013	28.3641	23.0926	16.8161	17.4288	14.4367	22.3244	19.8418	20.5922	20.5179
CPB2	50.6207	52.2769	61.9922	120.494	62.2411	21.6121	60.5168	81.1923	66.7984	83.9801
LCP1	105.811	96.2355	63.8656	128.801	55.9181	112.293	37.8679	48.7115	32.1516	85.173
KIAA0226L	0.230315	1.14937	0.182139	0.632184	0	0	0.614904	0	0	1.03385
LRCH1	1.20006	1.99679	0.923703	0.758621	0.502598	0	1.48602	0.33005	0.473747	0
ESD	54.0148	46.9586	49.7109	71.8288	58.1879	55.6629	50.3538	55.992	61.524	76.9818
HTR2A	1.03035	0.642869	0.247188	0.0126437	0	0.279281	0.119565	0.0776588	0	0
SUCLA2	6.93368	12.0976	7.62381	8.02874	4.39368	3.45879	13.1009	5.08665	6.06396	4.37397
NUDT15	0.53336	1.12989	0.572436	0.24023	0.0972771	0	1.81055	0.252391	0.60008	0
MED4	29.9894	28.1596	25.4083	33.4931	27.0917	16.2843	24.2546	25.7633	23.6242	20.2793
ITM2B	215.162	195.422	144.488	242.089	131.81	177.902	222.886	177.664	191.015	192.534
RB1	5.62453	8.38651	8.00109	5.17127	6.92289	7.34725	5.26085	5.90207	4.29531	10.418
LPAR6	19.9525	19.5101	13.7645	17.0437	15.078	15.0167	18.7887	17.1043	13.7071	15.5077
RCBTB2	43.2628	37.0136	29.4024	31.3816	27.9023	45.5873	24.4766	22.0163	20.9396	19.484
CYSLTR2	1.90313	1.92861	0.910693	2.1115	0.68094	2.85726	1.99844	1.76674	2.8109	1.90864
LOC105608010	0	0.0292213	0.247188	0	0.0810643	0	0	0.0776588	0	1.11337
FNDC3A	43.1294	55.5984	65.3878	39.2587	59.1445	26.0591	101.254	78.6684	106.625	83.9801
CDADC1	13.5401	13.7145	17.043	14.4012	14.7051	16.2628	15.4068	17.3373	13.3281	13.9172
CAB39L	3.7214	4.80203	5.07386	3.80575	6.64727	2.72836	4.5093	4.31006	5.11647	5.56687
SETDB2	3.4426	3.84747	4.68357	3.38851	5.36645	3.88846	7.31053	4.87309	6.15871	13.1219
PHF11	54.6694	43.3644	52.0656	48.1472	55.7884	49.5617	43.0091	59.176	45.1955	33.2421
RCBTB1	16.6311	23.0069	22.5462	17.992	22.5845	15.8331	17.8835	15.823	16.5812	13.1219
ACP	16.0008	7.98716	13.5433	16.8793	14.932	19.7001	10.7779	13.6291	12.6964	14.3148
ARL11	0.0969746	0.311694	0.0780594	0.227586	0.210767	0.343731	0.0170807	0.465953	0	0
EBPL	27.6256	19.0231	33.6046	36.9322	51.8325	24.2115	57.6814	68.165	93.4545	116.745
KPNA3	10.9218	14.5814	10.6811	10.8609	8.52796	16.3272	10.2484	10.4451	8.96961	10.1794
SPRYD7	9.97626	14.26	14.6492	11.4173	14.4619	15.0597	12.1614	14.4834	15.4126	15.5872
LOC105608011	1.63645	1.47081	1.09283	1.40345	0.972771	1.11713	1.69099	0.698929	0.694829	0.636213
TRIM13	24.6194	21.0296	17.5504	20.7862	16.3263	16.9073	14.7919	18.9293	11.1173	8.74793
LOC105608014	7.23673	5.97089	5.29503	7.42185	8.30098	13.4485	5.60246	8.77544	4.83222	6.36213
KCNRG	0.242436	0.146107	0.0520396	0.467816	0	0	0.051242	0	0.157916	0.23858
LOC105608013	6.19425	10.6463	7.11642	4.99426	4.24777	3.22248	8.5745	7.35817	5.36913	6.36213
LOC105608012	1.35764	1.01301	1.86042	0.657472	2.33465	1.58976	3.91147	3.68879	8.71695	5.24876
RNASEH2B	17.019	17.1042	15.4818	19.5471	13.2459	16.3487	14.9285	14.5416	18.1603	12.1676
LOC101106088	0.315167	0.0292213	0	0	0	0.47263	0	0.349465	0	0
FAM124A	0.26668	0.360396	0.0780594	0.10115	0	0	0.0170807	0	0.221082	0
SERPINE3	5.12753	5.62997	6.12767	5.42414	2.96695	0	1.89595	0.29122	0.189499	0.159053
INTS6	27.8075	30.1077	34.3722	28.6506	31.4367	34.5235	31.6847	34.3058	33.5097	28.7886
WDFY2	1.75766	2.34744	3.07034	2.75632	2.02661	6.7672	2.39129	3.41699	1.38966	1.59053
DHRS12	7.92767	4.79229	4.09812	7.52299	4.15049	5.60711	6.95183	5.24197	16.8654	7.1574
ATP7B	2.87287	4.49034	2.65402	2.38966	3.16151	1.24602	4.03104	2.27152	3.03198	5.16923
ALG11	16.7039	19.5685	17.1731	15.0713	16.4723	5.97233	18.003	21.2591	17.0865	9.70225
NEK5	0.169706	0.21429	0.156119	0.0885058	0.22698	0	0.153726	0	0	0
NEK3	5.22451	6.49687	6.19272	7.6115	4.6693	5.04855	5.89283	5.4167	4.51639	1.35195
CKAP2	36.0503	39.2637	25.9418	24.7184	16.6506	22.8796	18.3276	16.4248	10.7383	2.14722
VPS36	33.6138	34.4324	26.9435	31.5081	27.2538	32.8693	28.0294	24.1325	21.6029	26.4824
THSD1	21.1768	11.9223	7.3506	10.4184	8.44689	30.4846	9.77015	10.251	6.15871	9.78178
TPTE2	0.0848528	0.253251	0.104079	0.493104	0.129703	0.601529	0.341614	0.33005	0	0
SLC25A15	22.2072	20.2114	27.9193	17.4989	32.9445	9.02294	38.1582	36.4996	49.8066	31.413
MRPS31	12.4006	10.7437	12.7107	12.6437	16.2129	17.8525	11.1878	14.6581	11.97	7.79361
FOXO1	25.1285	28.5492	32.4727	22.7081	30.2694	44.6206	27.2608	20.3466	20.7501	28.3115
LOC105616150	0.315167	0.165587	0.221168	1.06207	0.470173	7.45466	0.187887	0.29122	0.0315831	0.71574
PRELID1	17.9039	11.8931	16.1583	18.3839	14.9158	11.6009	22.1707	18.444	25.8034	22.1084
COG6	20.8738	23.7667	24.7709	21.1529	34.8576	29.0882	35.6474	41.761	41.8161	43.8192
LHFP	44.7053	35.0656	15.0134	34.846	17.2829	45.1147	18.7546	17.6868	11.591	13.1219
NHLRC3	0.242436	1.45132	0.780594	0.556322	0.56745	0.365214	1.62266	0.485367	0.60008	0
PROSER1	8.46103	12.4191	11.6048	10.0391	10.7815	9.28074	11.5978	14.328	16.3917	5.88497
FREM2	1.2243	1.43184	2.45887	2.08621	2.75618	0.236315	2.88663	2.6404	1.89499	3.10154
UFM1	46.2084	44.9716	60.3269	42.192	61.2359	37.8963	78.0928	93.2294	79.3053	44.4554
TRPC4	3.93959	3.5163	0.962733	2.4023	0.308044	1.99794	0.461178	1.57259	0.915911	1.90864
POSTN	1139.12	1198.82	302.649	561.519	285.541	768.303	233.988	200.379	24.7296	36.9004
SUPT20H	27.1165	31.5493	31.6011	25.1104	30.2694	21.2684	28.5076	31.3742	31.141	25.5281
EXOSC8	19.4919	15.8477	18.8253	23.9851	21.3361	14.8878	16.0729	19.4535	18.5077	23.0627
ALG5	28.3651	23.0848	35.3479	32.7598	46.5147	20.9676	54.4703	62.5153	92.4755	66.5638
LOC105612442	1.60008	0.964303	1.13186	0.847127	1.97797	3.22248	1.65683	1.90264	2.02132	2.46533
SMAD9	6.72761	5.96115	4.2022	4.89311	3.51819	10.9135	4.54346	5.37787	4.39006	8.27077
RFXAP	18.7646	21.5361	19.6319	19.4586	18.5475	17.7021	17.6614	20.3854	18.6656	9.22509
SERTM1	10.9581	16.325	6.81719	8.55978	6.40408	21.4617	6.25153	9.53262	6.56929	6.04403
LOC105616153	6.64276	4.14942	6.85622	5.84138	9.50073	17.8525	5.02172	8.11534	7.39046	29.743
CCNA1	0.884893	1.66561	1.71731	1.1	1.49158	0	1.86179	0.757173	1.23174	0.0795266
SPG20	73.0825	77.1345	75.4314	69.7299	62.6465	61.5923	61.405	61.1369	57.6708	61.0765
LOC101106086	0.678822	1.17859	0.325248	0.998851	0.762004	0	0.649066	0.582441	0.252665	0
DCLK1	36.0261	33.1077	7.63681	16.1333	7.32821	39.5076	8.86487	11.047	3.60048	3.81728
NBEA	18.3403	20.114	23.3658	16.1207	17.9476	18.3252	17.9518	15.4153	10.7383	21.8698
MAB21L1	1.12733	0.935082	0.221168	0.417242	0.275618	0	0.136645	0.0776588	1.07383	0
LOC114116606	1.52735	2.11367	3.1484	3.23678	3.69653	2.25573	2.10092	2.56274	1.92657	1.90864
SLC25A5	2.89712	4.81177	6.73913	4.32414	3.21014	0.0214832	6.26861	4.34889	3.09515	0.159053
RFC3	19.3586	17.7666	15.5468	21.0391	13.5377	8.59327	14.6894	13.3573	9.91711	4.7716
STARD13	19.3707	25.1888	22.8064	19.2563	18.4502	10.9779	18.5325	14.7163	12.8543	20.1998
KL	2.86075	4.36371	8.80771	5.9046	8.67387	2.12684	8.91611	8.38715	9.12753	11.5314
LOC105616159	0.739431	0.535724	0.520396	1.06207	1.42673	0	1.14441	0.601856	2.36874	0.795266
PDS5B	25.1528	29.5622	22.351	22.8598	21.6604	30.7424	20.0527	20.5602	12.1279	22.6651
N4BP2L2	18.91	23.8641	21.024	19.7494	18.4826	25.9732	22.5123	24.5596	30.2567	37.8547
LOC105616164	1.20006	0.594166	0.624475	0.467816	1.84826	0.40818	1.14441	2.42684	5.02172	2.70391
N4BP2L1	19.0676	15.4678	18.0187	16.2598	19.6338	18.7978	30.3694	30.4034	44.4375	61.156
BRCA2	9.04288	10.7047	11.1755	9.21725	12.0299	7.025	12.4518	9.94033	6.12713	18.1321
ZAR1L	1.35764	1.36366	1.43109	0.897702	1.88069	0.558563	1.4177	1.68908	2.14765	0.795266
FRY	18.0494	23.3478	30.9115	19.9897	36.8518	17.0362	27.6365	33.0438	29.3407	38.809
FRY	0.424264	0.068183	0.338258	0.164368	0.502598	0	0.529501	0.0194147	0.315831	0.795266
EEF1A1	2243.82	1524.76	2206.05	2820.04	2425.12	2403.45	2352.47	2479.1	2101.89	3512.21
B3GLCT	34.7896	28.3447	17.4463	34.2644	19.9904	41.9781	13.4254	16.8908	8.59062	10.1794
HSPH1	52.5602	61.6082	74.2996	62.6621	63.1491	124.13	45.4688	190.788	43.9637	20.0407
TEX26	0	0.068183	0.351267	0.404598	0.275618	0.773395	0.0341614	0.0776588	0.536913	0.874793
MEDAG	2.89712	1.28574	0.936713	2.62989	3.22636	4.55444	5.63662	3.37816	2.90565	10.2589
ALOX5AP	1.46674	1.10067	0.767584	1.37816	0.90792	5.26338	0.785711	2.48508	0.0947494	2.46533
USPL1	13.1037	14.971	16.2754	13.4402	12.7595	9.17332	14.3307	15.0852	16.1074	13.0424
HMGB1	52.839	40.7832	37.2864	51.169	37.7597	39.2713	27.944	32.209	23.0557	15.2691
HMGB1	532.524	436.216	398.48	517.279	408.24	435.034	341.511	378.567	302.882	229.275
KATNAL1	11.3097	16.0328	13.7124	14.3253	13.635	18.3037	14.8602	14.2892	15.76	8.6684
UBL3	45.1053	55.1211	79.9979	63.7242	79.297	44.771	73.3615	67.5826	70.1778	70.9378
LOC105610257	0.824284	1.74354	0.156119	1.49196	0.210767	0	1.02484	0	0	0
SLC7A1	1.41825	2.34744	0.962733	0.644828	0.729578	0	4.23601	0.737759	1.13699	0
LOC105616168	2.58195	1.44158	1.00176	0.745978	0.924132	0.494113	0.427017	0.271806	0.252665	1.1929
MTUS2	1.6122	0.935082	0.338258	0.745978	0.34047	0.665979	0.341614	0.368879	0.315831	1.03385
SLC46A3	9.49139	9.09757	8.19624	11.3793	7.96051	16.4776	17.7468	14.7358	21.666	26.9595
POMP	59.9545	51.41	54.2643	71.6897	58.1069	72.4628	51.6349	59.0207	55.9653	75.8684
LOC105610254	6.13364	5.45464	8.28731	6.9161	10.4249	17.1651	6.02948	8.65896	7.54837	12.8038
FLT1	4.58205	8.64951	4.41036	4.23564	2.44814	2.12684	6.71271	3.64996	6.60088	19.325
PAN3	30.0985	41.0072	35.8033	28.3092	31.3394	37.2089	32.7607	28.8308	37.3313	25.8462
FLT3	0.642457	1.01301	0.689525	1.07471	0.486386	3.50176	0.25621	0.543612	0	0.874793
URAD	0	0.516243	0.0520396	0.151724	0.243193	0	0.0341614	0	0	1.11337
CDX2	7.53977	7.28584	3.47364	13.1494	2.67512	2.27722	3.63818	3.66938	1.64232	3.02201
POLR1D	40.9112	30.2148	22.4161	39.3851	22.7628	43.9331	20.3772	17.978	18.5393	32.5264
POLR1D	47.3115	30.6531	48.1106	67.6943	62.1439	59.5084	55.9221	73.0963	72.1043	113.644
LOC101114533	163.887	109.95	193.366	235.388	257.736	187.913	214.175	312.014	238.169	284.864
LNX2	14.5826	16.2178	17.2511	13.3138	14.6564	6.7672	17.371	12.9108	17.0865	17.4959
MTIF3	29.8803	25.7732	35.5691	35.6931	53.1457	45.1362	42.1893	60.3409	64.9981	71.733
GTF3A	4.18203	2.84421	1.61323	3.38851	3.06423	1.74014	5.92699	4.85367	6.31663	1.43148
RASL11A	1.46674	1.33444	0.780594	1.17586	1.10247	4.03884	0.529501	0.679514	2.6214	1.43148
RPL21	2028.22	1016.78	2443.72	3010.84	4022.26	3897.72	2583.28	4132.22	4139.54	8643.83
LOC105609570	0.109096	0.23377	0.546416	0.0632184	0.0648514	0	0.187887	0.0194147	0	0
USP12	23.0072	24.0297	24.888	21.1782	25.0975	19.0341	29.1738	23.7636	27.5089	28.391
WASF3	10.1581	13.0911	8.59955	7.85173	7.13365	8.35696	10.0093	8.98901	7.99054	6.52118
CDK8	12.3036	17.8153	21.024	14.1862	19.6338	13.2981	18.4984	19.8418	18.5077	21.7108
RNF6	6.81246	7.20792	7.67584	7.58621	8.3334	3.02913	8.33537	6.69807	5.8113	8.82746
SHISA2	21.892	23.8251	23.8081	21.1529	16.1156	11.4935	12.1614	15.3959	4.39006	7.95266
ATP8A2	0.678822	1.59743	1.88644	1.08736	1.88069	0.623012	2.40838	2.13562	1.83182	2.70391
NUP58	32.0016	33.8675	37.7417	28.3851	34.1767	20.9891	45.8616	30.3452	31.0778	40.3995
MTMR6	18.5828	21.5361	20.0873	16.9805	19.5041	18.6689	19.4207	18.9099	16.9917	13.9172
SPATA13	20.0616	26.3576	26.1369	21.4184	25.1137	19.3349	27.6878	21.7056	27.9511	26.3233
C1QTNF9	2.53346	0.4578	0.767584	0.834483	0.405321	8.80811	1.04192	0.446538	0.821162	1.27243
MIPEP	18.2676	13.8996	16.6267	15.792	12.3866	8.50734	13.3571	15.1435	9.53811	5.88497
TNFRSF19	12.9704	11.3476	9.90054	7.63679	9.25754	10.4193	6.90059	8.48422	5.8113	19.0069
LOC105609560	0.26668	0.516243	0.390297	0.265517	0.11349	0.300765	0.631985	0.116488	0.315831	0.397633
SACS	9.60048	11.1431	5.68533	5.99311	4.34504	8.61476	5.6537	2.9122	1.61074	0.874793
SGCG	0.751553	0.798716	0.247188	0.189655	0.648514	0	0.187887	0.33005	0	0.397633
FGF9	1.76979	2.32796	1.67828	1.03678	1.28082	0.902294	1.84471	1.70849	3.85314	1.82911
MICU2	32.4622	32.5623	34.2291	33.1391	31.8745	28.4652	32.1287	29.4521	39.9527	48.3522
LOC105611671	0.824284	1.59743	1.60022	1.42874	0.664727	1.11713	1.43478	0.815417	0	0.795266
ZDHHC20	35.9897	42.5267	44.9102	37.0207	42.4939	51.6456	45.5371	42.3435	39.5105	50.0223
MRPL57	14.5098	9.21445	14.6622	18.877	19.9256	19.4208	15.9704	19.3176	21.6345	26.4028
SKA3	4.23052	5.91244	3.29151	5.63909	1.96175	3.60917	3.4503	1.99971	1.35808	0.95432
SAP18	68.7186	58.2088	56.5801	76.2541	63.9111	59.9596	72.7637	62.923	75.7996	63.9394
OAT	28.7408	36.2149	25.8247	44.2403	22.7466	19.5927	29.8912	31.3159	19.8974	15.0305
LATS2	23.0557	25.7147	20.1654	20.0276	13.7809	23.7819	15.9875	17.8615	13.7387	19.8021
XPO4	16.5463	18.8283	19.1506	14.0092	17.5423	14.2219	19.9331	23.3171	26.4035	17.0982
N6AMT2	35.4927	31.2473	30.9115	33.1644	29.4425	33.256	23.4688	30.7917	22.6767	33.5602
IFT88	14.8492	17.0068	14.2719	14.6287	14.2187	17.5947	12.8617	12.4448	10.454	18.4502
CRYL1	27.9772	19.7731	24.0683	36.0851	33.9011	38.5838	25.2794	27.3553	30.0356	40.3995
GJB2	1.28491	2.27926	3.07034	1.58046	1.02141	0.859327	2.68167	1.35903	2.0529	0.71574
GJA3	0	0.00974043	0.130099	0.0505748	0.291831	0	0.119565	0.252391	0	0
ZMYM2	36.4503	45.0008	38.2621	29.6494	33.9335	24.9205	32.8974	30.617	33.8887	39.7633
ZMYM5	22.8981	26.3966	26.5922	24.9966	21.0929	15.2101	19.8477	22.3851	27.6984	19.1659
PSPC1	30.9349	31.9778	29.5455	27.146	27.7888	14.3078	24.7328	14.7746	16.3601	12.5652
PSPC1	14.5219	15.497	19.8011	12.1379	17.4126	21.118	14.4332	20.1136	22.1714	26.4028
MPHOSPH8	36.7776	34.3448	34.6584	37.7793	38.2461	46.0599	26.0139	31.3936	34.3625	60.8379
LOC106990345	0.0484873	0.22403	0.520396	0.682759	0.437747	0	0.597824	0.543612	0.663246	0
PARP4	15.4311	17.2016	14.6361	13.3644	13.2297	14.8449	14.0403	12.7166	13.2965	10.1794
CENPJ	11.6248	11.6496	12.6326	11.6828	13.1	16.2628	9.47977	10.8334	11.6226	4.69207
ATP12A	0.181827	0.107145	0	0	0	0.966743	0.119565	0.271806	0	0
PCDH9	0.169706	0.253251	0.0260198	0.189655	0.0972771	0	0	0	0.252665	0
KLHL1	0.630335	0.0584426	0	0.0632184	0	0	0	0.213562	0	0
DACH1	10.3035	13.4321	18.0057	13.9333	15.3211	6.87462	11.7686	8.5813	9.56969	5.16923
MZT1	0.448507	1.05197	1.17089	0.695403	0.145916	0	2.01552	0.582441	0.915911	0
BORA	8.75196	10.2859	6.99933	9.28047	6.22573	8.39992	6.91767	3.28108	3.53731	5.08971
DIS3	16.0978	16.5782	18.0838	13.8448	12.5163	21.0965	14.2453	15.3182	16.518	16.6211
PIBF1	6.87307	5.13321	4.60551	5.01954	4.45853	2.4276	5.92699	3.8247	4.23214	5.64639
KLF5	10.7521	10.393	9.17198	9.47012	8.98192	7.49763	11.4953	7.37759	7.32729	10.8952
KLF12	13.3825	12.2632	7.11642	9.04024	6.46893	16.7784	6.30277	5.9409	4.57956	3.41965
TBC1D4	23.8679	22.705	19.5279	16.6517	16.6668	26.5102	13.5962	15.2988	13.6755	24.2556
COMMD6	32.2925	24.0004	28.5958	43.3426	39.2675	57.2097	32.3166	35.8395	40.8686	55.0324
UCHL3	24.5467	17.6886	27.581	29.9908	38.0678	25.3287	28.8493	36.3443	38.6578	24.4147
LOC106991384	0	0.0389617	0.260198	0.227586	0.502598	0	0.392856	0.0970735	0	2.30627
LMO7	18.11	20.4062	27.3208	18.1816	22.0008	6.12271	35.0837	29.588	35.2784	36.8208
LOC101103163	14.3886	13.5587	22.9104	16.6644	26.1351	27.2192	17.5419	21.0261	29.5934	37.298
KCTD12	171.403	164.428	74.6378	149.929	87.2576	305.706	103.748	84.8034	38.7841	49.7042
CLN5	6.0003	6.64298	3.66879	5.04483	2.93453	3.37286	5.19253	3.26167	5.17964	1.1929
FBXL3	2.54558	3.59422	1.8344	1.64368	1.11869	0	3.79191	1.00956	1.42124	0
MYCBP2	28.1711	30.4973	32.824	24.4023	39.3648	45.5444	41.0107	48.1679	49.2381	56.1458
SCEL	0.0242436	0.0779235	0.0260198	0.0379311	0.0486386	0	0.102484	0.174732	0.789579	0.874793
SLAIN1	9.07925	8.61054	13.0229	9.62185	9.43588	7.06797	9.17232	10.4451	6.97988	5.48734
EDNRB	27.2499	40.9877	11.9431	12.9218	9.7115	23.3952	12.0419	9.20257	12.5385	25.0509
POU4F1	0	0.00974043	0.156119	0.10115	0.372896	0.0859327	0.0341614	0.194147	0.663246	0
RNF219	11.6733	10.4223	7.19448	7.51035	7.96051	7.04648	7.44717	6.69807	5.14805	8.50935
RBM26	77.7372	75.1572	104.391	64.8242	110.928	114.699	84.8739	101.151	125.322	146.965
LOC105607736	1.21218	0.974043	2.09459	1.32759	2.04282	0.236315	1.5885	2.6404	3.5689	0.397633
NDFIP2	36.814	39.0786	54.7587	36.2747	53.5835	28.143	67.1441	65.2722	87.1063	78.4133
LOC101105339	8.43679	10.5879	10.3429	9.96323	7.60383	6.59534	8.79655	11.94	11.2436	6.12355
SLITRK1	0.848528	1.4221	0.585446	0.708047	0.518811	1.7831	0.409936	0.155318	0.60008	0
SLITRK6	11.1521	8.34755	1.53517	2.78161	2.57784	12.2239	3.67235	1.41727	1.13699	0.0795266
SLITRK5	3.81837	7.36377	4.2022	3.93219	4.15049	3.05061	4.30433	3.24225	4.10581	2.14722
GPC5	0.206071	0.292213	0.936713	0.354023	0.210767	0	0.324533	0.310635	0.157916	0
GPC6	36.0624	31.2376	14.5971	20.0023	14.1538	27.8422	14.2453	15.5123	8.55903	8.11172
[truncated: 16,738 more rows]
[truncated: 1 more columns]
