# Supplementary material for: Stellate cells are in utero markers of pancreatic disease in cystic fibrosis
Source: Mol Med. 2024 Aug 7;30:115. doi: 10.1186/s10020-024-00871-2 (PMC11304907; doi:10.1186/s10020-024-00871-2)
Supplement: Supplementary file 6 — Supplementary Material 6. [file 10020_2024_871_MOESM6_ESM.xlsx]

## Sheet: CF_Pan_d80vd65_AllDAVID
Table S4-1
Category	Term	Count	%	PValue	Genes	List Total	Pop Hits	Pop Total	Fold Enrichment	Bonferroni	Benjamini	FDR
BBID	114.Genomic_reformatting_Brain_Ischemia	2	3.7037	0.0559685	HSPA1B, HSPA1A	3	11	388	23.5152	0.158683	0.111937	0.111937
BIOCARTA	h_fibrinolysisPathway:Fibrinolysis Pathway	3	5.55556	0.000872913	FGB, FGA, PLG	7	13	1623	53.5055	0.0104248	0.010475	0.010475
BIOCARTA	h_amiPathway:Acute Myocardial Infarction	3	5.55556	0.00231929	FGB, FGA, PLG	7	21	1623	33.1224	0.0274791	0.0139157	0.0139157
BIOCARTA	h_extrinsicPathway:Extrinsic Prothrombin Activation Pathway	2	3.7037	0.0471783	FGB, FGA	7	13	1623	35.6703	0.440062	0.188713	0.188713
BIOCARTA	h_intrinsicPathway:Intrinsic Prothrombin Activation Pathway	2	3.7037	0.0821939	FGB, FGA	7	23	1623	20.1615	0.642718	0.246582	0.246582
GOTERM_BP_DIRECT	GO:0030198~extracellular matrix organization	6	11.1111	9.98552e-05	MMP14, COL11A1, COL5A3, FBLN2, MATN2, ADAMTS7	50	184	19357	12.6241	0.0478487	0.0321024	0.0315793
GOTERM_BP_DIRECT	GO:0072378~blood coagulation, fibrin clot formation	3	5.55556	0.000130763	FGB, FGA, FN1	50	7	19357	165.917	0.062191	0.0321024	0.0315793
GOTERM_BP_DIRECT	GO:0090277~positive regulation of peptide hormone secretion	3	5.55556	0.00027885	FGB, FGA, SPINK1	50	10	19357	116.142	0.127973	0.0456384	0.0448948
GOTERM_BP_DIRECT	GO:0042730~fibrinolysis	3	5.55556	0.00104432	FGB, FGA, PLG	50	19	19357	61.1274	0.401321	0.113763	0.111909
GOTERM_BP_DIRECT	GO:0042026~protein refolding	3	5.55556	0.00115848	HSPA6, HSPA1B, HSPA1A	50	20	19357	58.071	0.433991	0.113763	0.111909
GOTERM_BP_DIRECT	GO:0034620~cellular response to unfolded protein	3	5.55556	0.00227519	HSPA6, HSPA1B, HSPA1A	50	28	19357	41.4793	0.673196	0.17095	0.168165
GOTERM_BP_DIRECT	GO:0007160~cell-matrix adhesion	4	7.40741	0.00265083	FGB, FGA, COL5A3, FN1	50	109	19357	14.207	0.728363	0.17095	0.168165
GOTERM_BP_DIRECT	GO:0035987~endodermal cell differentiation	3	5.55556	0.00278534	MMP14, COL11A1, FN1	50	31	19357	37.4652	0.745769	0.17095	0.168165
GOTERM_BP_DIRECT	GO:0051085~chaperone mediated protein folding requiring cofactor	3	5.55556	0.00334417	HSPA6, HSPA1B, HSPA1A	50	34	19357	34.1594	0.806937	0.182443	0.17947
GOTERM_BP_DIRECT	GO:0030335~positive regulation of cell migration	5	9.25926	0.00431012	MMP14, MYOC, TMSB15B, PLP1	50	262	19357	7.38817	0.88007	0.211627	0.208179
GOTERM_BP_DIRECT	GO:1900026~positive regulation of substrate adhesion-dependent cell spreading	3	5.55556	0.00579786	FGB, FGA, MYOC	50	45	19357	25.8093	0.942446	0.258203	0.253996
GOTERM_BP_DIRECT	GO:0070527~platelet aggregation	3	5.55556	0.00631046	FGB, FGA, FN1	50	47	19357	24.7111	0.955321	0.258203	0.253996
GOTERM_BP_DIRECT	GO:0034605~cellular response to heat	3	5.55556	0.00711667	HSPA6, HSPA1B, HSPA1A	50	50	19357	23.2284	0.970007	0.268791	0.264412
GOTERM_BP_DIRECT	GO:0051592~response to calcium ion	3	5.55556	0.00826017	FGB, FGA, ITPKA	50	54	19357	21.5078	0.982967	0.289696	0.284976
GOTERM_BP_DIRECT	GO:0060291~long-term synaptic potentiation	3	5.55556	0.0111116	RELN, LRRTM1, GIP	50	63	19357	18.4352	0.995857	0.343544	0.337947
GOTERM_BP_DIRECT	GO:0051702~interaction with symbiont	2	3.7037	0.0125943	FN1, PLG	50	5	19357	154.856	0.998017	0.343544	0.337947
GOTERM_BP_DIRECT	GO:0070434~positive regulation of nucleotide-binding oligomerization domain containing 2 signaling pathway	2	3.7037	0.0125943	HSPA1B, HSPA1A	50	5	19357	154.856	0.998017	0.343544	0.337947
GOTERM_BP_DIRECT	GO:0070370~cellular heat acclimation	2	3.7037	0.0125943	HSPA1B, HSPA1A	50	5	19357	154.856	0.998017	0.343544	0.337947
GOTERM_BP_DIRECT	GO:0060548~negative regulation of cell death	3	5.55556	0.0147144	NOV, HSPA1B, HSPA1A	50	73	19357	15.9099	0.99931	0.362119	0.356219
GOTERM_BP_DIRECT	GO:0043152~induction of bacterial agglutination	2	3.7037	0.0150944	FGB, FGA	50	6	19357	129.047	0.999429	0.362119	0.356219
GOTERM_BP_DIRECT	GO:0030199~collagen fibril organization	3	5.55556	0.0154878	COL11A1, COL5A3, ADAMTS7	50	75	19357	15.4856	0.999531	0.362119	0.356219
GOTERM_BP_DIRECT	GO:0010828~positive regulation of glucose transport	2	3.7037	0.0175884	NR4A3, GIP	50	7	19357	110.611	0.999836	0.392541	0.386145
GOTERM_BP_DIRECT	GO:0014068~positive regulation of phosphatidylinositol 3-kinase signaling	3	5.55556	0.0196087	RELN, MYOC, FN1	50	85	19357	13.6638	0.99994	0.395566	0.389121
GOTERM_BP_DIRECT	GO:0090063~positive regulation of microtubule nucleation	2	3.7037	0.0200762	HSPA1B, HSPA1A	50	8	19357	96.785	0.999953	0.395566	0.389121
GOTERM_BP_DIRECT	GO:0007596~blood coagulation	3	5.55556	0.0222779	FGB, FGA, PLG	50	91	19357	12.7629	0.999984	0.395566	0.389121
GOTERM_BP_DIRECT	GO:0044320~cellular response to leptin stimulus	2	3.7037	0.0225577	FGB, NR4A3	50	9	19357	86.0311	0.999986	0.395566	0.389121
GOTERM_BP_DIRECT	GO:0006029~proteoglycan metabolic process	2	3.7037	0.0225577	COL11A1, ADAMTS7	50	9	19357	86.0311	0.999986	0.395566	0.389121
GOTERM_BP_DIRECT	GO:0048771~tissue remodeling	2	3.7037	0.0225577	MMP14, PLG	50	9	19357	86.0311	0.999986	0.395566	0.389121
GOTERM_BP_DIRECT	GO:0031639~plasminogen activation	2	3.7037	0.0250332	FGB, FGA	50	10	19357	77.428	0.999996	0.40971	0.403034
GOTERM_BP_DIRECT	GO:0090084~negative regulation of inclusion body assembly	2	3.7037	0.0250332	HSPA1B, HSPA1A	50	10	19357	77.428	0.999996	0.40971	0.403034
GOTERM_BP_DIRECT	GO:0042989~sequestering of actin monomers	2	3.7037	0.0299656	TMSB15B	50	12	19357	64.5233	1	0.474617	0.466884
GOTERM_BP_DIRECT	GO:1903265~positive regulation of tumor necrosis factor-mediated signaling pathway	2	3.7037	0.0324227	HSPA1B, HSPA1A	50	13	19357	59.56	1	0.497486	0.48938
GOTERM_BP_DIRECT	GO:0010447~response to acidic pH	2	3.7037	0.0348736	SERPINF1, GIP	50	14	19357	55.3057	1	0.510155	0.501843
GOTERM_BP_DIRECT	GO:0035640~exploration behavior	2	3.7037	0.0373185	LRRTM1, GIP	50	15	19357	51.6187	1	0.510155	0.501843
GOTERM_BP_DIRECT	GO:0034116~positive regulation of heterotypic cell-cell adhesion	2	3.7037	0.0373185	FGB, FGA	50	15	19357	51.6187	1	0.510155	0.501843
GOTERM_BP_DIRECT	GO:0051258~protein polymerization	2	3.7037	0.0397573	FGB, FGA	50	16	19357	48.3925	1	0.510155	0.501843
GOTERM_BP_DIRECT	GO:0071383~cellular response to steroid hormone stimulus	2	3.7037	0.0397573	HSPA1B, HSPA1A	50	16	19357	48.3925	1	0.510155	0.501843
GOTERM_BP_DIRECT	GO:0031175~neuron projection development	3	5.55556	0.0399416	MYOC, PLP1, STMN3	50	125	19357	9.29136	1	0.510155	0.501843
GOTERM_BP_DIRECT	GO:0030308~negative regulation of cell growth	3	5.55556	0.0405215	NOV, HSPA1B, HSPA1A	50	126	19357	9.21762	1	0.510155	0.501843
GOTERM_BP_DIRECT	GO:0035418~protein localization to synapse	2	3.7037	0.0421901	RELN, LRRTM1	50	17	19357	45.5459	1	0.517883	0.509445
GOTERM_BP_DIRECT	GO:0031396~regulation of protein ubiquitination	2	3.7037	0.0446168	HSPA1B, HSPA1A	50	18	19357	43.0156	1	0.534313	0.525608
GOTERM_BP_DIRECT	GO:0061003~positive regulation of dendritic spine morphogenesis	2	3.7037	0.0470375	RELN, ITPKA	50	19	19357	40.7516	1	0.549891	0.540931
GOTERM_BP_DIRECT	GO:0051131~chaperone-mediated protein complex assembly	2	3.7037	0.0542636	HOPX, HSPA1A	50	22	19357	35.1945	1	0.618227	0.608154
GOTERM_BP_DIRECT	GO:0045921~positive regulation of exocytosis	2	3.7037	0.0566603	FGB, FGA	50	23	19357	33.6643	1	0.618227	0.608154
GOTERM_BP_DIRECT	GO:0034622~cellular macromolecular complex assembly	2	3.7037	0.0566603	FGB, FGA	50	23	19357	33.6643	1	0.618227	0.608154
GOTERM_BP_DIRECT	GO:1901673~regulation of mitotic spindle assembly	2	3.7037	0.0590511	HSPA1B, HSPA1A	50	24	19357	32.2617	1	0.630306	0.620037
GOTERM_BP_DIRECT	GO:1902042~negative regulation of extrinsic apoptotic signaling pathway via death domain receptors	2	3.7037	0.0685551	FGB, FGA	50	28	19357	27.6529	1	0.716182	0.704513
GOTERM_BP_DIRECT	GO:0045907~positive regulation of vasoconstriction	2	3.7037	0.0756213	FGB, FGA	50	31	19357	24.9768	1	0.773543	0.760939
GOTERM_BP_DIRECT	GO:0046034~ATP metabolic process	2	3.7037	0.0803029	HSPA1B, HSPA1A	50	33	19357	23.463	1	0.795564	0.782602
GOTERM_BP_DIRECT	GO:0045648~positive regulation of erythrocyte differentiation	2	3.7037	0.082635	HSPA1B, HSPA1A	50	34	19357	22.7729	1	0.795564	0.782602
GOTERM_BP_DIRECT	GO:0006402~mRNA catabolic process	2	3.7037	0.082635	HSPA1B, HSPA1A	50	34	19357	22.7729	1	0.795564	0.782602
GOTERM_BP_DIRECT	GO:2000352~negative regulation of endothelial cell apoptotic process	2	3.7037	0.0872818	FGB, FGA	50	36	19357	21.5078	1	0.824141	0.810713
GOTERM_BP_DIRECT	GO:2001240~negative regulation of extrinsic apoptotic signaling pathway in absence of ligand	2	3.7037	0.0895965	HSPA1B, HSPA1A	50	37	19357	20.9265	1	0.830036	0.816512
GOTERM_BP_DIRECT	GO:0006953~acute-phase response	2	3.7037	0.0942088	AHSG, FN1	50	39	19357	19.8533	1	0.856602	0.842645
GOTERM_BP_DIRECT	GO:0007165~signal transduction	7	12.963	0.0966904	OLFM2, NR4A3, CRABP2, NOV, MYOC, ITPKA, GIP	50	1259	19357	2.15249	1	0.863182	0.849118
GOTERM_CC_DIRECT	GO:0005576~extracellular region	24	44.4444	5.01759e-10	FGB, SBSPON, FGA, AHSG, COL11A1, SERPINF1, HSPA6, FN1, PLG, FBLN2, GIP, OLFM2, RELN, NOV, NAPRT, COL5A3, SCG5, SCG3, EGFL8, LEFTY2, HSPA1B, ADAMTS7, HSPA1A, MATN2	54	2119	20587	4.31797	5.26847e-08	5.26847e-08	5.01759e-08
GOTERM_CC_DIRECT	GO:0031012~extracellular matrix	11	20.3704	1.01223e-09	MMP14, RELN, NOV, AHSG, COL11A1, LRRTM1, COL5A3, FN1, FBLN2, MATN2, ADAMTS7	54	259	20587	16.1917	1.06284e-07	5.31422e-08	5.06116e-08
GOTERM_CC_DIRECT	GO:0072562~blood microparticle	8	14.8148	8.73998e-08	FGB, FGA, AHSG, HSPA6, FN1, PLG, HSPA1B, HSPA1A	54	145	20587	21.034	9.17694e-06	3.05899e-06	2.91333e-06
GOTERM_CC_DIRECT	GO:0031093~platelet alpha granule lumen	6	11.1111	7.97582e-07	FGB, FGA, AHSG, FN1, PLG, LEFTY2	54	67	20587	34.141	8.37426e-05	2.09365e-05	1.99395e-05
GOTERM_CC_DIRECT	GO:0005788~endoplasmic reticulum lumen	9	16.6667	1.07808e-06	FGA, AHSG, COL11A1, COL5A3, FN1, SCG3, ADAMTS7, GIP, CES1	54	306	20587	11.213	0.000113192	2.26397e-05	2.15616e-05
GOTERM_CC_DIRECT	GO:0005615~extracellular space	16	29.6296	7.92569e-05	FGB, FGA, MYOC, AHSG, COL11A1, SERPINF1, FN1, PLG, GIP, MMP14, OLFM2, RELN, COL5A3, LRRTM1, PI15, LEFTY2	54	1946	20587	3.13456	0.00828777	0.001387	0.00132095
GOTERM_CC_DIRECT	GO:0005577~fibrinogen complex	3	5.55556	0.000180288	FGB, FGA, FN1	54	8	20587	142.965	0.0187539	0.00270432	0.00257554
GOTERM_CC_DIRECT	GO:0070062~extracellular exosome	15	27.7778	0.00113489	FGB, FGA, SPINK1, CRABP2, MYOC, AHSG, SERPINF1, HSPA6, FN1, PLG, H2BC14, NAPRT, PI15, HSPA1B, HSPA1A	54	2219	20587	2.57711	0.112397	0.0148954	0.0141861
GOTERM_CC_DIRECT	GO:0005783~endoplasmic reticulum	10	18.5185	0.00237653	FGB, FGA, CRABP2, MYOC, LRRTM1, RESP18, MRAP2, HSPA1B, HSPA1A, CES1	54	1144	20587	3.33252	0.221069	0.0277262	0.0264059
GOTERM_CC_DIRECT	GO:0034774~secretory granule lumen	4	7.40741	0.0032463	AHSG, HSPA6, SCG3, GIP	54	115	20587	13.2605	0.289237	0.0340862	0.032463
GOTERM_CC_DIRECT	GO:1904813~ficolin-1-rich granule lumen	3	5.55556	0.040621	HSPA6, HSPA1B, HSPA1A	54	124	20587	9.22357	0.987148	0.375304	0.357433
GOTERM_CC_DIRECT	GO:0031091~platelet alpha granule	2	3.7037	0.0428919	FGB, FGA	54	17	20587	44.8519	0.989979	0.375304	0.357433
GOTERM_CC_DIRECT	GO:0016234~inclusion body	2	3.7037	0.05516	HSPA1B, HSPA1A	54	22	20587	34.6582	0.997414	0.445523	0.424308
GOTERM_CC_DIRECT	GO:1903561~extracellular vesicle	3	5.55556	0.06116	FGB, FGA, FBLN2	54	156	20587	7.33155	0.998675	0.452445	0.4309
GOTERM_CC_DIRECT	GO:0005814~centriole	3	5.55556	0.0646349	HSPA6, HSPA1B, HSPA1A	54	161	20587	7.10386	0.999103	0.452445	0.4309
GOTERM_CC_DIRECT	GO:0031982~vesicle	3	5.55556	0.0769263	KCNE3, HSPA1B, HSPA1A	54	178	20587	6.42541	0.999776	0.473005	0.450481
GOTERM_CC_DIRECT	GO:0043209~myelin sheath	2	3.7037	0.0792351	MPZ, PLP1	54	32	20587	23.8275	0.999828	0.473005	0.450481
GOTERM_CC_DIRECT	GO:0009986~cell surface	5	9.25926	0.0810865	FGB, FGA, PLG, EGFL8, ADAMTS7	54	637	20587	2.99247	0.999861	0.473005	0.450481
GOTERM_CC_DIRECT	GO:0016235~aggresome	2	3.7037	0.0886957	HSPA1B, HSPA1A	54	36	20587	21.18	0.999942	0.490161	0.46682
GOTERM_MF_DIRECT	GO:0005201~extracellular matrix structural constituent	8	14.8148	7.63466e-08	FGB, SBSPON, FGA, COL11A1, COL5A3, FN1, FBLN2, MATN2	51	139	18913	21.3435	1.05358e-05	1.05358e-05	1.00778e-05
GOTERM_MF_DIRECT	GO:0005102~receptor binding	7	12.963	0.000692048	FGB, FGA, FN1, PLG, EGFL8, HSPA1B, HSPA1A	51	408	18913	6.3625	0.0911141	0.0477513	0.0456752
GOTERM_MF_DIRECT	GO:0051787~misfolded protein binding	3	5.55556	0.00265693	HSPA6, HSPA1B, HSPA1A	51	29	18913	38.3631	0.30729	0.122219	0.116905
GOTERM_MF_DIRECT	GO:0051082~unfolded protein binding	4	7.40741	0.00470624	HSPA6, SCG5, HSPA1B, HSPA1A	51	128	18913	11.5888	0.478473	0.162365	0.155306
GOTERM_MF_DIRECT	GO:0044183~protein binding involved in protein folding	3	5.55556	0.00773828	HSPA6, HSPA1B, HSPA1A	51	50	18913	22.2506	0.657689	0.213576	0.204291
GOTERM_MF_DIRECT	GO:0008201~heparin binding	4	7.40741	0.0111003	NOV, COL11A1, COL5A3, FN1	51	175	18913	8.47641	0.785705	0.230801	0.220766
GOTERM_MF_DIRECT	GO:0031072~heat shock protein binding	3	5.55556	0.0117073	HSPA6, HSPA1B, HSPA1A	51	62	18913	17.944	0.803115	0.230801	0.220766
GOTERM_MF_DIRECT	GO:0005198~structural molecule activity	4	7.40741	0.0146289	FGB, FGA, MPZ, PLP1	51	194	18913	7.64625	0.86915	0.241649	0.231142
GOTERM_MF_DIRECT	GO:0055131~C3HC4-type RING finger domain binding	2	3.7037	0.0157597	HSPA1B, HSPA1A	51	6	18913	123.614	0.888325	0.241649	0.231142
GOTERM_MF_DIRECT	GO:0019899~enzyme binding	5	9.25926	0.0178705	HSPA6, FN1, PLG, HSPA1B, HSPA1A	51	380	18913	4.87951	0.91696	0.246613	0.23589
GOTERM_MF_DIRECT	GO:0016918~retinal binding	2	3.7037	0.0287067	CRABP2, RLBP1	51	11	18913	67.426	0.982038	0.33483	0.320272
GOTERM_MF_DIRECT	GO:0016504~peptidase activator activity	2	3.7037	0.0312759	FN1, FBLN2	51	12	18913	61.8072	0.987537	0.33483	0.320272
GOTERM_MF_DIRECT	GO:0051087~chaperone binding	3	5.55556	0.0336918	FGB, FN1, PLG	51	109	18913	10.2067	0.99117	0.33483	0.320272
GOTERM_MF_DIRECT	GO:0019841~retinol binding	2	3.7037	0.0363945	CRABP2, RLBP1	51	14	18913	52.9776	0.994001	0.33483	0.320272
GOTERM_MF_DIRECT	GO:0043394~proteoglycan binding	2	3.7037	0.0363945	COL5A3, FN1	51	14	18913	52.9776	0.994001	0.33483	0.320272
GOTERM_MF_DIRECT	GO:0005178~integrin binding	3	5.55556	0.0654693	MMP14, NOV, FN1	51	158	18913	7.04133	0.999913	0.564673	0.540122
GOTERM_MF_DIRECT	GO:0003785~actin monomer binding	2	3.7037	0.0764003	TMSB15B	51	30	18913	24.7229	0.999983	0.620191	0.593226
GOTERM_MF_DIRECT	GO:0050840~extracellular matrix binding	2	3.7037	0.0812852	COL11A1, FBLN2	51	32	18913	23.1777	0.999992	0.623186	0.596091
GOTERM_MF_DIRECT	GO:0004857~enzyme inhibitor activity	2	3.7037	0.0933867	MRLN, SCG5	51	37	18913	20.0456	0.999999	0.644368	0.616352
GOTERM_MF_DIRECT	GO:0097718~disordered domain specific binding	2	3.7037	0.0933867	FN1, HSPA1A	51	37	18913	20.0456	0.999999	0.644368	0.616352
GOTERM_MF_DIRECT	GO:0016887~ATPase activity	4	7.40741	0.098317	ABCA10, HSPA6, HSPA1B, HSPA1A	51	418	18913	3.54874	0.999999	0.645811	0.617732
INTERPRO	IPR013126:Heat shock protein 70 family	3	5.55556	0.000687228	HSPA6, HSPA1B, HSPA1A	51	15	19139	75.0549	0.0936297	0.0491368	0.0491368
INTERPRO	IPR018181:Heat shock protein 70, conserved site	3	5.55556	0.000687228	HSPA6, HSPA1B, HSPA1A	51	15	19139	75.0549	0.0936297	0.0491368	0.0491368
INTERPRO	IPR012290:Fibrinogen, alpha/beta/gamma chain, coiled coil domain	2	3.7037	0.00781735	FGB, FGA	51	3	19139	250.183	0.674461	0.372627	0.372627
INTERPRO	IPR000884:Thrombospondin, type 1 repeat	3	5.55556	0.0128978	SBSPON, NOV, ADAMTS7	51	66	19139	17.0579	0.843762	0.445439	0.445439
INTERPRO	IPR001152:Thymosin beta-4	2	3.7037	0.0155748	TMSB15B	51	6	19139	125.092	0.894043	0.445439	0.445439
INTERPRO	IPR000742:Epidermal growth factor-like domain	4	7.40741	0.0255758	RELN, EGFL8, FBLN2, MATN2	51	243	19139	6.17736	0.975398	0.512325	0.512325
INTERPRO	IPR000885:Fibrillar collagen, C-terminal	2	3.7037	0.028372	COL11A1, COL5A3	51	11	19139	68.2317	0.983688	0.512325	0.512325
INTERPRO	IPR000152:EGF-type aspartate/asparagine hydroxylation site	3	5.55556	0.0286615	EGFL8, FBLN2, MATN2	51	101	19139	11.1468	0.984369	0.512325	0.512325
INTERPRO	IPR003112:Olfactomedin-like	2	3.7037	0.0334451	OLFM2, MYOC	51	13	19139	57.7345	0.992284	0.531406	0.531406
INTERPRO	IPR001881:EGF-like calcium-binding	3	5.55556	0.0441322	EGFL8, FBLN2, MATN2	51	128	19139	8.7955	0.998426	0.60951	0.60951
INTERPRO	IPR020837:Fibrinogen, conserved site	2	3.7037	0.0485092	FGB, FGA	51	19	19139	39.5026	0.999184	0.60951	0.60951
INTERPRO	IPR009030:Insulin-like growth factor binding protein, N-terminal	3	5.55556	0.0511477	NOV, FBLN2, MATN2	51	139	19139	8.09945	0.999451	0.60951	0.60951
INTERPRO	IPR014716:Fibrinogen, alpha/beta/gamma chain, C-terminal globular, subdomain 1	2	3.7037	0.0657933	FGB, FGA	51	26	19139	28.8673	0.999941	0.673767	0.673767
INTERPRO	IPR013806:Kringle-like fold	2	3.7037	0.0706748	FN1, PLG	51	28	19139	26.8053	0.999972	0.673767	0.673767
INTERPRO	IPR026823:Complement Clr-like EGF domain	2	3.7037	0.0706748	FBLN2, MATN2	51	28	19139	26.8053	0.999972	0.673767	0.673767
INTERPRO	IPR002181:Fibrinogen, alpha/beta/gamma chain, C-terminal globular domain	2	3.7037	0.0827696	FGB, FGA	51	33	19139	22.7439	0.999996	0.739753	0.739753
KEGG_PATHWAY	hsa05134:Legionellosis	3	5.55556	0.0118653	HSPA6, HSPA1B, HSPA1A	25	57	8205	17.2737	0.493568	0.36781	0.354905
KEGG_PATHWAY	hsa04213:Longevity regulating pathway - multiple species	3	5.55556	0.0139342	HSPA6, HSPA1B, HSPA1A	25	62	8205	15.8806	0.550596	0.36781	0.354905
KEGG_PATHWAY	hsa04612:Antigen processing and presentation	3	5.55556	0.0215093	HSPA6, HSPA1B, HSPA1A	25	78	8205	12.6231	0.710444	0.36781	0.354905
KEGG_PATHWAY	hsa04610:Complement and coagulation cascades	3	5.55556	0.0258112	FGB, FGA, PLG	25	86	8205	11.4488	0.774754	0.36781	0.354905
KEGG_PATHWAY	hsa04974:Protein digestion and absorption	3	5.55556	0.0359987	KCNE3, COL11A1, COL5A3	25	103	8205	9.55922	0.876284	0.398311	0.384336
KEGG_PATHWAY	hsa05145:Toxoplasmosis	3	5.55556	0.0419275	HSPA6, HSPA1B, HSPA1A	25	112	8205	8.79107	0.912962	0.398311	0.384336
KEGG_PATHWAY	hsa04915:Estrogen signaling pathway	3	5.55556	0.0609121	HSPA6, HSPA1B, HSPA1A	25	138	8205	7.13478	0.972186	0.431075	0.415949
KEGG_PATHWAY	hsa05162:Measles	3	5.55556	0.061693	HSPA6, HSPA1B, HSPA1A	25	139	8205	7.08345	0.973475	0.431075	0.415949
KEGG_PATHWAY	hsa03040:Spliceosome	3	5.55556	0.0680644	HSPA6, HSPA1B, HSPA1A	25	147	8205	6.69796	0.982011	0.431075	0.415949
KEGG_PATHWAY	hsa04141:Protein processing in endoplasmic reticulum	3	5.55556	0.0884029	HSPA6, HSPA1B, HSPA1A	25	171	8205	5.75789	0.994886	0.503896	0.486216
OMIM_DISEASE	202400~Afibrinogenemia, congenital	2	3.7037	0.00977695	FGB, FGA	20	3	5812	193.733	0.350987	0.215093	0.215093
OMIM_DISEASE	616004~Dysfibrinogenemia, congenital	2	3.7037	0.00977695	FGB, FGA	20	3	5812	193.733	0.350987	0.215093	0.215093
PIR_SUPERFAMILY	PIRSF001828:thymosin beta	2	3.7037	0.0301149	TMSB15B	10	6	1773	59.1	0.240579	0.271034	0.271034
SMART	SM01212:SM01212	2	3.7037	0.00951368	FGB, FGA	34	3	10374	203.412	0.349598	0.248048	0.248048
SMART	SM00209:TSP1	3	5.55556	0.0180141	SBSPON, NOV, ADAMTS7	34	65	10374	14.0824	0.558697	0.248048	0.248048
SMART	SM00152:THY	2	3.7037	0.0189396	TMSB15B	34	6	10374	101.706	0.57703	0.248048	0.248048
SMART	SM00181:EGF	4	7.40741	0.0220487	RELN, EGFL8, FBLN2, MATN2	34	190	10374	6.42353	0.63333	0.248048	0.248048
SMART	SM00038:COLFI	2	3.7037	0.0344564	COL11A1, COL5A3	34	11	10374	55.4759	0.793588	0.304472	0.304472
SMART	SM00284:OLF	2	3.7037	0.0405963	OLFM2, MYOC	34	13	10374	46.9412	0.845096	0.304472	0.304472
SMART	SM00179:EGF_CA	3	5.55556	0.0622177	EGFL8, FBLN2, MATN2	34	128	10374	7.15119	0.944462	0.368474	0.368474
SMART	SM00210:TSPN	2	3.7037	0.0707321	COL11A1, COL5A3	34	23	10374	26.532	0.963158	0.368474	0.368474
SMART	SM00186:FBG	2	3.7037	0.0736947	FGB, FGA	34	24	10374	25.4265	0.968089	0.368474	0.368474
UP_KW_BIOLOGICAL_PROCESS	KW-0094~Blood coagulation	3	5.55556	0.00406227	FGB, FGA, PLG	23	49	11248	29.9414	0.10772	0.0568718	0.0568718
UP_KW_BIOLOGICAL_PROCESS	KW-0356~Hemostasis	3	5.55556	0.00406227	FGB, FGA, PLG	23	49	11248	29.9414	0.10772	0.0568718	0.0568718
UP_KW_BIOLOGICAL_PROCESS	KW-0346~Stress response	3	5.55556	0.0199356	HSPA6, HSPA1B, HSPA1A	23	112	11248	13.0994	0.430977	0.186065	0.186065
UP_KW_CELLULAR_COMPONENT	KW-0964~Secreted	24	44.4444	7.20998e-09	FGB, SBSPON, FGA, SPINK1, MYOC, AHSG, COL11A1, SERPINF1, FN1, PLG, FBLN2, GIP, OLFM2, RELN, NOV, COL5A3, PI15, SCG5, SCG3, EGFL8, LEFTY2, ADAMTS7, HSPA1A, MATN2	53	2133	17662	3.7496	1.80249e-07	1.80249e-07	1.80249e-07
UP_KW_CELLULAR_COMPONENT	KW-0272~Extracellular matrix	8	14.8148	1.47568e-05	SBSPON, RELN, MYOC, COL11A1, COL5A3, FN1, FBLN2, ADAMTS7	53	274	17662	9.72979	0.000368854	0.000184459	0.000184459
UP_KW_DOMAIN	KW-0732~Signal	27	50	5.11205e-06	COL11A1, PLG, FBLN2, RELN, MPZ, LRRTM1, LEFTY2, ADAMTS7, FGB, SBSPON, FGA, SPINK1, MYOC, AHSG, SERPINF1, FN1, GIP, OLFM2, MMP14, NOV, COL5A3, PI15, SCG5, SCG3, EGFL8, CES1, MATN2	41	4357	14500	2.1916	7.15663e-05	7.15687e-05	7.15687e-05
UP_KW_DOMAIN	KW-0245~EGF-like domain	4	7.40741	0.0300592	RELN, EGFL8, FBLN2, MATN2	41	246	14500	5.75055	0.347721	0.210414	0.210414
UP_KW_LIGAND	KW-0683~Retinol-binding	2	3.7037	0.0288351	CRABP2, RLBP1	21	10	6850	65.2381	0.296093	0.297219	0.297219
UP_KW_LIGAND	KW-0106~Calcium	7	12.963	0.0495365	FGA, MMP14, RELN, MYOC, COL11A1, EGFL8, FBLN2	21	955	6850	2.39092	0.456468	0.297219	0.297219
UP_KW_MOLECULAR_FUNCTION	KW-0143~Chaperone	4	7.40741	0.0155452	SCG5, DNAJC12, HSPA1B, HSPA1A	28	231	11735	7.25727	0.39429	0.497447	0.497447
UP_KW_MOLECULAR_FUNCTION	KW-0851~Voltage-gated channel	3	5.55556	0.0462471	KCNE3, SCN7A, KCNK16	28	150	11735	8.38214	0.780241	0.739954	0.739954
UP_KW_PTM	KW-1015~Disulfide bond	25	46.2963	6.10161e-05	COL11A1, PLG, FBLN2, RELN, MPZ, FFAR3, SCN7A, LEFTY2, ADAMTS7, FGB, SBSPON, FGA, SPINK1, MYOC, AHSG, FN1, OLFM2, MMP14, NOV, COL5A3, PLP1, SCG5, EGFL8, CES1, MATN2	44	3808	14104	2.10442	0.000975812	0.000691383	0.000610044
UP_KW_PTM	KW-0325~Glycoprotein	28	51.8519	8.13392e-05	KCNE3, COL11A1, PLG, FBLN2, RELN, MPZ, LRRTM1, FFAR3, SCN7A, LEFTY2, ADAMTS7, FGB, SBSPON, FGA, MYOC, AHSG, SERPINF1, FN1, H2BC14, OLFM2, NOV, COL5A3, PI15, SCG3, MRAP2, EGFL8, CES1, MATN2	44	4733	14104	1.89632	0.00130063	0.000691383	0.000610044
UP_KW_PTM	KW-0165~Cleavage on pair of basic residues	6	11.1111	0.00212157	MMP14, SCG5, SCG3, PLG, ADAMTS7, GIP	44	301	14104	6.38961	0.0334102	0.0120222	0.0106078
UP_KW_PTM	KW-0379~Hydroxylation	4	7.40741	0.0228768	FGA, H2BC14, COL11A1, COL5A3	44	200	14104	6.41091	0.30946	0.0972266	0.0857881
UP_KW_PTM	KW-0873~Pyrrolidone carboxylic acid	3	5.55556	0.0352178	FGB, SERPINF1, FN1	44	97	14104	9.91378	0.436533	0.119741	0.105653
UP_SEQ_FEATURE	MUTAGEN:K->R: Complete loss of in vitro methylation by METTL21A.	3	5.55556	6.27034e-05	HSPA6, HSPA1B, HSPA1A	53	5	20516	232.257	0.0233014	0.01645	0.0160562
UP_SEQ_FEATURE	REGION:Substrate-binding domain (SBD)	3	5.55556	9.39023e-05	HSPA6, HSPA1B, HSPA1A	53	6	20516	193.547	0.0346928	0.01645	0.0160562
UP_SEQ_FEATURE	REGION:Nucleotide-binding domain (NBD)	3	5.55556	0.00013125	HSPA6, HSPA1B, HSPA1A	53	7	20516	165.898	0.0481551	0.01645	0.0160562
UP_SEQ_FEATURE	CARBOHYD:O-linked (GalNAc...) threonine	5	9.25926	0.000329265	FGA, AHSG, FN1, SCG3, PLG	53	130	20516	14.8882	0.116465	0.0309509	0.0302101
UP_SEQ_FEATURE	CARBOHYD:N-linked (GlcNAc...) asparagine	23	42.5926	0.000522605	FGB, SBSPON, FGA, MYOC, KCNE3, COL11A1, FN1, PLG, FBLN2, OLFM2, RELN, NOV, COL5A3, LRRTM1, PI15, FFAR3, SCN7A, MRAP2, EGFL8, LEFTY2, ADAMTS7, CES1, MATN2	53	4376	20516	2.03455	0.17844	0.0392999	0.0383592
UP_SEQ_FEATURE	CARBOHYD:O-linked (GalNAc...) serine	4	7.40741	0.000876864	FGA, AHSG, SCG3, PLG	53	74	20516	20.924	0.280965	0.0549502	0.0536349
UP_SEQ_FEATURE	CARBOHYD:N-linked (GlcNAc...) (complex) asparagine	4	7.40741	0.00350037	AHSG, MPZ, SERPINF1, FN1	53	120	20516	12.9031	0.73245	0.18802	0.183519
UP_SEQ_FEATURE	MUTAGEN:D->A: Reduces affinity for ADP.	2	3.7037	0.00506291	HSPA1B, HSPA1A	53	2	20516	387.094	0.851696	0.190366	0.185809
UP_SEQ_FEATURE	MUTAGEN:K->R: Significant loss of acetylation and ATPase activity. Decreased binding to HOPX and HSP90 and increased binding to STUB1 and NAA10. Impaired capacity for protein refolding during the early phase after stress but shows normal protein degradation activity in the late phase.	2	3.7037	0.00506291	HSPA1B, HSPA1A	53	2	20516	387.094	0.851696	0.190366	0.185809
UP_SEQ_FEATURE	MUTAGEN:K->Q: No loss of acetylation and ATPase activity. Exhibits normal protein refolding activity during the early phase but exhibits defects in ubiquitin-mediated protein degradation during the later phase.	2	3.7037	0.00506291	HSPA1B, HSPA1A	53	2	20516	387.094	0.851696	0.190366	0.185809
UP_SEQ_FEATURE	SITE:Cleavage; by hementin; to prevent blood coagulation	2	3.7037	0.00758493	FGB, FGA	53	3	20516	258.063	0.942892	0.237661	0.231973
UP_SEQ_FEATURE	SITE:Cleavage; by plasmin; to break down fibrin clots	2	3.7037	0.00758493	FGB, FGA	53	3	20516	258.063	0.942892	0.237661	0.231973
UP_SEQ_FEATURE	CROSSLNK:Isoglutamyl lysine isopeptide (Gln-Lys) (interchain with K-?)	2	3.7037	0.0101007	FGA, FN1	53	4	20516	193.547	0.97801	0.292143	0.28515
UP_SEQ_FEATURE	DISULFID:Interchain	4	7.40741	0.0110371	FGA, RELN, COL11A1, COL5A3	53	182	20516	8.50757	0.984594	0.296425	0.28933
UP_SEQ_FEATURE	DISULFID:Interchain (between A and B chains)	2	3.7037	0.0126102	AHSG, PLG	53	5	20516	154.838	0.991533	0.316095	0.308529
UP_SEQ_FEATURE	DOMAIN:EGF-like	4	7.40741	0.0159712	RELN, EGFL8, FBLN2, MATN2	53	209	20516	7.4085	0.997651	0.375324	0.36634
UP_SEQ_FEATURE	REGION:Nonhelical region	2	3.7037	0.0201013	COL11A1, COL5A3	53	8	20516	96.7736	0.999517	0.444593	0.433951
UP_SEQ_FEATURE	DOMAIN:EGF-like 2	3	5.55556	0.0223499	RELN, FBLN2, MATN2	53	91	20516	12.7614	0.999796	0.466865	0.45569
UP_SEQ_FEATURE	DOMAIN:Fibrillar collagen NC1	2	3.7037	0.0275366	COL11A1, COL5A3	53	11	20516	70.3808	0.999972	0.544936	0.531892
UP_SEQ_FEATURE	DOMAIN:Olfactomedin-like	2	3.7037	0.0324628	OLFM2, MYOC	53	13	20516	59.553	0.999996	0.581238	0.567326
UP_SEQ_FEATURE	DOMAIN:Collagen-like 6	2	3.7037	0.0324628	COL11A1, COL5A3	53	13	20516	59.553	0.999996	0.581238	0.567326
UP_SEQ_FEATURE	DOMAIN:Collagen-like 5	2	3.7037	0.0373644	COL11A1, COL5A3	53	15	20516	51.6126	0.999999	0.626751	0.611749
UP_SEQ_FEATURE	DOMAIN:EGF-like 1	3	5.55556	0.0383385	RELN, EGFL8, MATN2	53	122	20516	9.51871	1	0.626751	0.611749
UP_SEQ_FEATURE	DOMAIN:Collagen-like 4	2	3.7037	0.0446713	COL11A1, COL5A3	53	18	20516	43.0105	1	0.69985	0.683099
UP_SEQ_FEATURE	DOMAIN:Collagen-like 3	2	3.7037	0.0543292	COL11A1, COL5A3	53	22	20516	35.1904	1	0.761785	0.743551
UP_SEQ_FEATURE	DOMAIN:TSP type-1	2	3.7037	0.0543292	SBSPON, NOV	53	22	20516	35.1904	1	0.761785	0.743551
UP_SEQ_FEATURE	REGION:Triple-helical region	2	3.7037	0.0567287	COL11A1, COL5A3	53	23	20516	33.6604	1	0.761785	0.743551
UP_SEQ_FEATURE	DOMAIN:EGF-like 8	2	3.7037	0.0567287	RELN, MATN2	53	23	20516	33.6604	1	0.761785	0.743551
UP_SEQ_FEATURE	DOMAIN:EGF-like 7	2	3.7037	0.0638913	RELN, MATN2	53	26	20516	29.7765	1	0.828384	0.808556
UP_SEQ_FEATURE	DOMAIN:Collagen-like 2	2	3.7037	0.0710007	COL11A1, COL5A3	53	29	20516	26.6962	1	0.861169	0.840556
UP_SEQ_FEATURE	DOMAIN:Collagen-like 1	2	3.7037	0.0710007	COL11A1, COL5A3	53	29	20516	26.6962	1	0.861169	0.840556
UP_SEQ_FEATURE	DOMAIN:Laminin G-like	2	3.7037	0.078057	COL11A1, COL5A3	53	32	20516	24.1934	1	0.916043	0.894117
UP_SEQ_FEATURE	DOMAIN:Fibrinogen C-terminal	2	3.7037	0.0803974	FGB, FGA	53	33	20516	23.4603	1	0.916043	0.894117
UP_SEQ_FEATURE	DOMAIN:EGF-like 5	2	3.7037	0.094318	RELN, MATN2	53	39	20516	19.851	1	1	0.978667

## Sheet: CF_Pan_d80vd65_GProfiler
Table S4-2
source	term_name	term_id	highlighted	adjusted_p_value	negative_log10_of_adjusted_p_value	term_size	query_size	intersection_size	effective_domain_size	intersections
GO:MF	extracellular matrix structural constituent	GO:0005201	TRUE	6.37e-06	5.19553	174	51	8	20171	FGA,FGB,SBSPON,FN1,COL11A1,MATN2,FBLN2,COL5A3
GO:BP	regulation of localization	GO:0032879	TRUE	2.32e-05	4.63408	2101	49	20	21128	MRAP2,AHSG,FGA,NR4A3,FGB,LRRTM1,SCN7A,NOV,PLP1,RELN,MMP14,SCG5,FFAR3,CES1,SPINK1,MRLN,KCNK16,KCNE3,HSPA1A,GIP
GO:BP	regulation of transport	GO:0051049	FALSE	5.26e-05	4.2789	1754	49	18	21128	AHSG,FGA,NR4A3,FGB,LRRTM1,SCN7A,NOV,PLP1,RELN,SCG5,FFAR3,CES1,SPINK1,MRLN,KCNK16,KCNE3,HSPA1A,GIP
GO:BP	regulation of cell-substrate adhesion	GO:0010810	TRUE	0.001089	2.96278	216	49	7	21128	PLG,FGA,FGB,FN1,MMP14,FBLN2,MYOC
GO:BP	regulation of hormone secretion	GO:0046883	FALSE	0.002332	2.63235	242	49	7	21128	FGA,FGB,NOV,SCG5,FFAR3,SPINK1,GIP
GO:BP	regulation of biological quality	GO:0065008	TRUE	0.002534	2.59628	2790	49	20	21128	PLG,FGA,FGB,LRRTM1,SCN7A,NOV,CRABP2,FN1,RELN,ITPKA,SCG5,MYOC,FFAR3,SPINK1,TMSB15B,KCNK16,KCNE3,HSPA1B,HSPA1A,GIP
GO:BP	cell-substrate adhesion	GO:0031589	FALSE	0.003207	2.49384	367	49	8	21128	PLG,FGA,FGB,FN1,MMP14,FBLN2,COL5A3,MYOC
GO:BP	positive regulation of multicellular organismal process	GO:0051240	TRUE	0.00684	2.16496	1695	49	15	21128	PLG,FGA,NR4A3,FGB,LRRTM1,CRABP2,FN1,RELN,SERPINF1,MMP14,ITPKA,FFAR3,SPINK1,HSPA1B,HSPA1A
GO:BP	regulation of peptide hormone secretion	GO:0090276	FALSE	0.007796	2.10811	187	49	6	21128	FGA,FGB,NOV,FFAR3,SPINK1,GIP
GO:BP	regulation of multicellular organismal process	GO:0051239	FALSE	0.008123	2.09028	3004	49	20	21128	PLG,AHSG,FGA,NR4A3,FGB,LRRTM1,NOV,CRABP2,FN1,RELN,SERPINF1,MMP14,ADAMTS7,ITPKA,FFAR3,SPINK1,HOPX,KCNE3,HSPA1B,HSPA1A
GO:BP	regulation of peptide secretion	GO:0002791	FALSE	0.008544	2.06836	190	49	6	21128	FGA,FGB,NOV,FFAR3,SPINK1,GIP
GO:BP	regulation of peptide transport	GO:0090087	FALSE	0.009073	2.04223	192	49	6	21128	FGA,FGB,NOV,FFAR3,SPINK1,GIP
GO:BP	hormone secretion	GO:0046879	FALSE	0.009229	2.03484	298	49	7	21128	FGA,FGB,NOV,SCG5,FFAR3,SPINK1,GIP
GO:CC	extracellular matrix	GO:0031012	TRUE	1.16e-13	12.9367	565	53	18	22112	PLG,AHSG,FGA,FGB,LRRTM1,SBSPON,NOV,FN1,RELN,COL11A1,SERPINF1,MMP14,MATN2,FBLN2,ADAMTS7,COL5A3,MYOC,LEFTY2
GO:CC	external encapsulating structure	GO:0030312	FALSE	1.19e-13	12.9234	566	53	18	22112	PLG,AHSG,FGA,FGB,LRRTM1,SBSPON,NOV,FN1,RELN,COL11A1,SERPINF1,MMP14,MATN2,FBLN2,ADAMTS7,COL5A3,MYOC,LEFTY2
GO:CC	collagen-containing extracellular matrix	GO:0062023	FALSE	2.6e-10	9.58429	429	53	14	22112	PLG,AHSG,FGA,FGB,SBSPON,NOV,FN1,COL11A1,SERPINF1,MATN2,FBLN2,COL5A3,MYOC,LEFTY2
GO:CC	extracellular region	GO:0005576	TRUE	6.68e-08	7.17492	4234	53	31	22112	PLG,AHSG,FGA,FGB,LRRTM1,SBSPON,PI15,NOV,CRABP2,EGFL8,FN1,RELN,COL11A1,SERPINF1,MMP14,MATN2,FBLN2,OLFM2,ADAMTS7,COL5A3,NAPRT,SCG3,SCG5,MYOC,H2BC14,SPINK1,HSPA1B,HSPA1A,GIP,HSPA6,LEFTY2
GO:CC	blood microparticle	GO:0072562	FALSE	3.08e-07	6.51136	137	53	8	22112	PLG,AHSG,FGA,FGB,FN1,HSPA1B,HSPA1A,HSPA6
GO:CC	secretory granule lumen	GO:0034774	FALSE	9.79e-07	6.00909	320	53	10	22112	PLG,AHSG,FGA,FGB,FN1,NAPRT,SCG3,GIP,HSPA6,LEFTY2
GO:CC	cytoplasmic vesicle lumen	GO:0060205	FALSE	1.07e-06	5.97031	323	53	10	22112	PLG,AHSG,FGA,FGB,FN1,NAPRT,SCG3,GIP,HSPA6,LEFTY2
GO:CC	vesicle lumen	GO:0031983	FALSE	1.14e-06	5.94468	325	53	10	22112	PLG,AHSG,FGA,FGB,FN1,NAPRT,SCG3,GIP,HSPA6,LEFTY2
GO:CC	platelet alpha granule lumen	GO:0031093	FALSE	2.87e-06	5.54261	66	53	6	22112	PLG,AHSG,FGA,FGB,FN1,LEFTY2
GO:CC	endoplasmic reticulum lumen	GO:0005788	FALSE	1.26e-05	4.89856	312	53	9	22112	AHSG,FGA,FN1,COL11A1,ADAMTS7,COL5A3,SCG3,CES1,GIP
GO:CC	platelet alpha granule	GO:0031091	FALSE	1.88e-05	4.72577	90	53	6	22112	PLG,AHSG,FGA,FGB,FN1,LEFTY2
GO:CC	secretory granule	GO:0030141	FALSE	2.54e-05	4.59522	874	53	13	22112	PLG,AHSG,FGA,FGB,FN1,NAPRT,SCG3,SCG5,HSPA1B,HSPA1A,GIP,HSPA6,LEFTY2
GO:CC	endoplasmic reticulum	GO:0005783	FALSE	2.58e-05	4.58769	2033	53	19	22112	MRAP2,AHSG,FGA,MPZ,FGB,LRRTM1,CRABP2,FN1,COL11A1,ADAMTS7,COL5A3,SCG3,MYOC,CES1,RESP18,MRLN,HSPA1B,HSPA1A,GIP
GO:CC	fibrinogen complex	GO:0005577	FALSE	0.00018	3.7457	8	53	3	22112	FGA,FGB,FN1
GO:CC	secretory vesicle	GO:0099503	FALSE	0.000185	3.73229	1040	53	13	22112	PLG,AHSG,FGA,FGB,FN1,NAPRT,SCG3,SCG5,HSPA1B,HSPA1A,GIP,HSPA6,LEFTY2
GO:CC	extracellular space	GO:0005615	FALSE	0.000228	3.64214	3379	53	23	22112	PLG,AHSG,FGA,FGB,LRRTM1,PI15,CRABP2,FN1,RELN,COL11A1,SERPINF1,MMP14,OLFM2,COL5A3,NAPRT,MYOC,H2BC14,SPINK1,HSPA1B,HSPA1A,GIP,HSPA6,LEFTY2
GO:CC	endomembrane system	GO:0012505	FALSE	0.000492	3.30806	4730	53	27	22112	PLG,MRAP2,AHSG,FGA,MPZ,FGB,LRRTM1,CRABP2,FN1,COL11A1,MMP14,ADAMTS7,COL5A3,NAPRT,STMN3,SCG3,SCG5,MYOC,CES1,RESP18,MRLN,HSPA1B,HSPA1A,B4GALNT2,GIP,HSPA6,LEFTY2
GO:CC	vesicle	GO:0031982	FALSE	0.00386	2.41342	3973	53	23	22112	PLG,AHSG,FGA,FGB,PI15,CRABP2,FN1,SERPINF1,MMP14,FBLN2,NAPRT,SCG3,SCG5,MYOC,H2BC14,SPINK1,RESP18,KCNE3,HSPA1B,HSPA1A,GIP,HSPA6,LEFTY2
GO:CC	extracellular vesicle	GO:1903561	FALSE	0.006115	2.21359	2133	53	16	22112	PLG,AHSG,FGA,FGB,PI15,CRABP2,FN1,SERPINF1,FBLN2,NAPRT,MYOC,H2BC14,SPINK1,HSPA1B,HSPA1A,HSPA6
GO:CC	extracellular membrane-bounded organelle	GO:0065010	FALSE	0.006151	2.21106	2134	53	16	22112	PLG,AHSG,FGA,FGB,PI15,CRABP2,FN1,SERPINF1,FBLN2,NAPRT,MYOC,H2BC14,SPINK1,HSPA1B,HSPA1A,HSPA6
GO:CC	extracellular organelle	GO:0043230	FALSE	0.006151	2.21106	2134	53	16	22112	PLG,AHSG,FGA,FGB,PI15,CRABP2,FN1,SERPINF1,FBLN2,NAPRT,MYOC,H2BC14,SPINK1,HSPA1B,HSPA1A,HSPA6
GO:CC	cell periphery	GO:0071944	FALSE	0.008794	2.05582	6168	53	29	22112	PLG,MRAP2,AHSG,FGA,MPZ,FGB,LRRTM1,SBSPON,SCN7A,NOV,PLP1,FN1,RELN,COL11A1,SERPINF1,MMP14,MATN2,FBLN2,OLFM2,ADAMTS7,COL5A3,MYOC,FFAR3,KCNK16,KCNE3,HSPA1B,HSPA1A,HSPA6,LEFTY2
REAC	Platelet degranulation	REAC:R-HSA-114608	FALSE	4e-05	4.39761	125	35	7	10777	PLG,AHSG,FGA,FGB,FN1,SCG3,LEFTY2
REAC	Response to elevated platelet cytosolic Ca2+	REAC:R-HSA-76005	FALSE	5.24e-05	4.28045	130	35	7	10777	PLG,AHSG,FGA,FGB,FN1,SCG3,LEFTY2
REAC	Extracellular matrix organization	REAC:R-HSA-1474244	FALSE	0.001249	2.90349	298	35	8	10777	PLG,FGA,FGB,FN1,COL11A1,MMP14,FBLN2,COL5A3
REAC	GRB2:SOS provides linkage to MAPK signaling for Integrins	REAC:R-HSA-354194	FALSE	0.003643	2.43858	14	35	3	10777	FGA,FGB,FN1
REAC	p130Cas linkage to MAPK signaling for integrins	REAC:R-HSA-372708	FALSE	0.004543	2.34264	15	35	3	10777	FGA,FGB,FN1
REAC	Platelet activation, signaling and aggregation	REAC:R-HSA-76002	FALSE	0.005144	2.28866	258	35	7	10777	PLG,AHSG,FGA,FGB,FN1,SCG3,LEFTY2
WP	COVID-19, thrombosis and anticoagulation	WP:WP4927	FALSE	0.000117	3.93132	7	25	3	7899	PLG,FGA,FGB
WP	Blood clotting cascade	WP:WP272	FALSE	0.004995	2.30149	22	25	3	7899	PLG,FGA,FGB

## Sheet: CF_Pan_d80vd65_DownDAVID
Table S4-3
Category	Term	Count	%	PValue	Genes	List Total	Pop Hits	Pop Total	Fold Enrichment	Bonferroni	Benjamini	FDR
BIOCARTA	h_fibrinolysisPathway:Fibrinolysis Pathway	3	11.1111	0.000352345	FGB, FGA, PLG	5	13	1623	74.9077	0.00316664	0.00281876	0.00281876
BIOCARTA	h_amiPathway:Acute Myocardial Infarction	3	11.1111	0.000942365	FGB, FGA, PLG	5	21	1623	46.3714	0.00844938	0.00376946	0.00376946
BIOCARTA	h_extrinsicPathway:Extrinsic Prothrombin Activation Pathway	2	7.40741	0.0316855	FGB, FGA	5	13	1623	49.9385	0.251576	0.0844946	0.0844946
BIOCARTA	h_intrinsicPathway:Intrinsic Prothrombin Activation Pathway	2	7.40741	0.0555418	FGB, FGA	5	23	1623	28.2261	0.402078	0.111084	0.111084
GOTERM_BP_DIRECT	GO:0030198~extracellular matrix organization	6	22.2222	3.34634e-06	MMP14, COL11A1, COL5A3, FBLN2, MATN2, ADAMTS7	26	184	19357	24.2772	0.000990028	0.000990516	0.000970438
GOTERM_BP_DIRECT	GO:0072378~blood coagulation, fibrin clot formation	3	11.1111	3.34962e-05	FGB, FGA, FN1	26	7	19357	319.071	0.00986606	0.00495744	0.00485696
GOTERM_BP_DIRECT	GO:0042730~fibrinolysis	3	11.1111	0.000270175	FGB, FGA, PLG	26	19	19357	117.553	0.0768676	0.0266573	0.0261169
GOTERM_BP_DIRECT	GO:0007160~cell-matrix adhesion	4	14.8148	0.000364993	FGB, FGA, COL5A3, FN1	26	109	19357	27.3211	0.102424	0.0270095	0.026462
GOTERM_BP_DIRECT	GO:0035987~endodermal cell differentiation	3	11.1111	0.000727742	MMP14, COL11A1, FN1	26	31	19357	72.0484	0.193854	0.0430823	0.042209
GOTERM_BP_DIRECT	GO:0070527~platelet aggregation	3	11.1111	0.00167053	FGB, FGA, FN1	26	47	19357	47.5213	0.390363	0.082413	0.0807425
GOTERM_BP_DIRECT	GO:0030199~collagen fibril organization	3	11.1111	0.00419459	COL11A1, COL5A3, ADAMTS7	26	75	19357	29.78	0.711832	0.177371	0.173776
GOTERM_BP_DIRECT	GO:0007596~blood coagulation	3	11.1111	0.00611225	FGB, FGA, PLG	26	91	19357	24.544	0.837126	0.211858	0.207563
GOTERM_BP_DIRECT	GO:0051702~interaction with symbiont	2	7.40741	0.00644162	FN1, PLG	26	5	19357	297.8	0.852346	0.211858	0.207563
GOTERM_BP_DIRECT	GO:0043152~induction of bacterial agglutination	2	7.40741	0.00772515	FGB, FGA	26	6	19357	248.167	0.899291	0.228664	0.224029
GOTERM_BP_DIRECT	GO:0048771~tissue remodeling	2	7.40741	0.0115662	MMP14, PLG	26	9	19357	165.444	0.968049	0.253443	0.248306
GOTERM_BP_DIRECT	GO:0006029~proteoglycan metabolic process	2	7.40741	0.0115662	COL11A1, ADAMTS7	26	9	19357	165.444	0.968049	0.253443	0.248306
GOTERM_BP_DIRECT	GO:0044320~cellular response to leptin stimulus	2	7.40741	0.0115662	FGB, NR4A3	26	9	19357	165.444	0.968049	0.253443	0.248306
GOTERM_BP_DIRECT	GO:0031639~plasminogen activation	2	7.40741	0.0128434	FGB, FGA	26	10	19357	148.9	0.978209	0.253443	0.248306
GOTERM_BP_DIRECT	GO:0090277~positive regulation of peptide hormone secretion	2	7.40741	0.0128434	FGB, FGA	26	10	19357	148.9	0.978209	0.253443	0.248306
GOTERM_BP_DIRECT	GO:0034116~positive regulation of heterotypic cell-cell adhesion	2	7.40741	0.0192056	FGB, FGA	26	15	19357	99.2667	0.996786	0.355303	0.348101
GOTERM_BP_DIRECT	GO:0051258~protein polymerization	2	7.40741	0.0204733	FGB, FGA	26	16	19357	93.0625	0.997808	0.356475	0.34925
GOTERM_BP_DIRECT	GO:0035418~protein localization to synapse	2	7.40741	0.0217394	RELN, LRRTM1	26	17	19357	87.5882	0.998505	0.357492	0.350246
GOTERM_BP_DIRECT	GO:0045921~positive regulation of exocytosis	2	7.40741	0.0293032	FGB, FGA	26	23	19357	64.7391	0.99985	0.433688	0.424897
GOTERM_BP_DIRECT	GO:0034622~cellular macromolecular complex assembly	2	7.40741	0.0293032	FGB, FGA	26	23	19357	64.7391	0.99985	0.433688	0.424897
GOTERM_BP_DIRECT	GO:0007155~cell adhesion	4	14.8148	0.0336075	FGB, RELN, NOV, FN1	26	554	19357	5.37545	0.99996	0.473705	0.464103
GOTERM_BP_DIRECT	GO:1902042~negative regulation of extrinsic apoptotic signaling pathway via death domain receptors	2	7.40741	0.0355635	FGB, FGA	26	28	19357	53.1786	0.999978	0.478491	0.468791
GOTERM_BP_DIRECT	GO:0045907~positive regulation of vasoconstriction	2	7.40741	0.039301	FGB, FGA	26	31	19357	48.0323	0.999993	0.494881	0.484849
GOTERM_BP_DIRECT	GO:0001525~angiogenesis	3	11.1111	0.0401255	MMP14, NOV, FN1	26	247	19357	9.04251	0.999995	0.494881	0.484849
GOTERM_BP_DIRECT	GO:2000352~negative regulation of endothelial cell apoptotic process	2	7.40741	0.0454994	FGB, FGA	26	36	19357	41.3611	0.999999	0.538713	0.527793
GOTERM_BP_DIRECT	GO:0006953~acute-phase response	2	7.40741	0.0492	AHSG, FN1	26	39	19357	38.1795	1	0.560123	0.548769
GOTERM_BP_DIRECT	GO:1900026~positive regulation of substrate adhesion-dependent cell spreading	2	7.40741	0.0565598	FGB, FGA	26	45	19357	33.0889	1	0.589766	0.577811
GOTERM_BP_DIRECT	GO:0097009~energy homeostasis	2	7.40741	0.0565598	NR4A3, MRAP2	26	45	19357	33.0889	1	0.589766	0.577811
GOTERM_BP_DIRECT	GO:0022617~extracellular matrix disassembly	2	7.40741	0.0577811	MMP14, PLG	26	46	19357	32.3696	1	0.589766	0.577811
GOTERM_BP_DIRECT	GO:0050714~positive regulation of protein secretion	2	7.40741	0.0626512	FGB, FGA	26	50	19357	29.78	1	0.618159	0.605628
GOTERM_BP_DIRECT	GO:0002062~chondrocyte differentiation	2	7.40741	0.0674971	NOV, ADAMTS7	26	54	19357	27.5741	1	0.624349	0.611693
GOTERM_BP_DIRECT	GO:0051592~response to calcium ion	2	7.40741	0.0674971	FGB, FGA	26	54	19357	27.5741	1	0.624349	0.611693
GOTERM_BP_DIRECT	GO:0010951~negative regulation of endopeptidase activity	2	7.40741	0.0699111	AHSG, SERPINF1	26	56	19357	26.5893	1	0.627081	0.61437
GOTERM_BP_DIRECT	GO:0060291~long-term synaptic potentiation	2	7.40741	0.0783127	RELN, LRRTM1	26	63	19357	23.6349	1	0.681781	0.667961
GOTERM_BP_DIRECT	GO:0030168~platelet activation	2	7.40741	0.0842692	FGB, FGA	26	68	19357	21.8971	1	0.712677	0.69823
GOTERM_CC_DIRECT	GO:0031012~extracellular matrix	11	40.7407	3.71606e-13	MMP14, RELN, NOV, AHSG, COL11A1, LRRTM1, COL5A3, FN1, FBLN2, MATN2, ADAMTS7	27	259	20587	32.3834	2.48966e-11	2.48976e-11	2.15531e-11
GOTERM_CC_DIRECT	GO:0005576~extracellular region	16	59.2593	3.76812e-09	FGB, SBSPON, FGA, AHSG, COL11A1, SERPINF1, FN1, PLG, FBLN2, OLFM2, RELN, NOV, COL5A3, EGFL8, ADAMTS7, MATN2	27	2119	20587	5.75729	2.52464e-07	1.26232e-07	1.09276e-07
GOTERM_CC_DIRECT	GO:0005615~extracellular space	13	48.1481	1.34371e-06	FGB, FGA, AHSG, COL11A1, SERPINF1, FN1, PLG, MMP14, OLFM2, RELN, COL5A3, LRRTM1, PI15	27	1946	20587	5.09366	9.00248e-05	2.4306e-05	2.1041e-05
GOTERM_CC_DIRECT	GO:0031093~platelet alpha granule lumen	5	18.5185	1.45111e-06	FGB, FGA, AHSG, FN1, PLG	27	67	20587	56.9016	9.72194e-05	2.4306e-05	2.1041e-05
GOTERM_CC_DIRECT	GO:0072562~blood microparticle	5	18.5185	3.12861e-05	FGB, FGA, AHSG, FN1, PLG	27	145	20587	26.2925	0.002094	0.000399147	0.000345531
GOTERM_CC_DIRECT	GO:0005788~endoplasmic reticulum lumen	6	22.2222	3.57446e-05	FGA, AHSG, COL11A1, COL5A3, FN1, ADAMTS7	27	306	20587	14.9506	0.00239206	0.000399147	0.000345531
GOTERM_CC_DIRECT	GO:0005577~fibrinogen complex	3	11.1111	4.27445e-05	FGB, FGA, FN1	27	8	20587	285.931	0.00285985	0.000409126	0.000354169
GOTERM_CC_DIRECT	GO:0009986~cell surface	5	18.5185	0.00789778	FGB, FGA, PLG, EGFL8, ADAMTS7	27	637	20587	5.98494	0.412131	0.0661439	0.0572589
GOTERM_CC_DIRECT	GO:1903561~extracellular vesicle	3	11.1111	0.0164595	FGB, FGA, FBLN2	27	156	20587	14.6631	0.671088	0.116728	0.101048
GOTERM_CC_DIRECT	GO:0070062~extracellular exosome	8	29.6296	0.0174221	FGB, FGA, CRABP2, AHSG, SERPINF1, PI15, FN1, PLG	27	2219	20587	2.74892	0.691974	0.116728	0.101048
GOTERM_CC_DIRECT	GO:0031091~platelet alpha granule	2	7.40741	0.0212625	FGB, FGA	27	17	20587	89.7037	0.76306	0.129508	0.112111
GOTERM_CC_DIRECT	GO:0045202~synapse	4	14.8148	0.0284294	FGB, OLFM2, MPZ, PLP1	27	530	20587	5.75458	0.855195	0.158731	0.137409
GOTERM_CC_DIRECT	GO:0043209~myelin sheath	2	7.40741	0.0396619	MPZ, PLP1	27	32	20587	47.6551	0.933562	0.204411	0.176953
GOTERM_CC_DIRECT	GO:0005783~endoplasmic reticulum	5	18.5185	0.0534828	FGB, FGA, CRABP2, LRRTM1, MRAP2	27	1144	20587	3.33252	0.974846	0.255954	0.221572
GOTERM_CC_DIRECT	GO:0030424~axon	3	11.1111	0.0727509	NOV, LRRTM1, SCN7A	27	353	20587	6.48001	0.993659	0.324954	0.281303
GOTERM_MF_DIRECT	GO:0005201~extracellular matrix structural constituent	8	29.6296	4.28148e-10	FGB, SBSPON, FGA, COL11A1, COL5A3, FN1, FBLN2, MATN2	26	139	18913	41.8661	3.42519e-08	3.42519e-08	3.1683e-08
GOTERM_MF_DIRECT	GO:0008201~heparin binding	4	14.8148	0.00154183	NOV, COL11A1, COL5A3, FN1	26	175	18913	16.6268	0.116127	0.0413918	0.0382874
GOTERM_MF_DIRECT	GO:0005102~receptor binding	5	18.5185	0.00188494	FGB, FGA, FN1, PLG, EGFL8	26	408	18913	8.9145	0.140098	0.0413918	0.0382874
GOTERM_MF_DIRECT	GO:0005198~structural molecule activity	4	14.8148	0.00206959	FGB, FGA, MPZ, PLP1	26	194	18913	14.9984	0.152732	0.0413918	0.0382874
GOTERM_MF_DIRECT	GO:0051087~chaperone binding	3	11.1111	0.00905536	FGB, FN1, PLG	26	109	18913	20.0208	0.516995	0.144886	0.134019
GOTERM_MF_DIRECT	GO:0016918~retinal binding	2	7.40741	0.0144483	CRABP2, RLBP1	26	11	18913	132.259	0.687858	0.146831	0.135819
GOTERM_MF_DIRECT	GO:0016504~peptidase activator activity	2	7.40741	0.0157518	FN1, FBLN2	26	12	18913	121.237	0.719218	0.146831	0.135819
GOTERM_MF_DIRECT	GO:0005178~integrin binding	3	11.1111	0.0183441	MMP14, NOV, FN1	26	158	18913	13.8118	0.772624	0.146831	0.135819
GOTERM_MF_DIRECT	GO:0043394~proteoglycan binding	2	7.40741	0.0183539	COL5A3, FN1	26	14	18913	103.918	0.772806	0.146831	0.135819
GOTERM_MF_DIRECT	GO:0019841~retinol binding	2	7.40741	0.0183539	CRABP2, RLBP1	26	14	18913	103.918	0.772806	0.146831	0.135819
GOTERM_MF_DIRECT	GO:0050840~extracellular matrix binding	2	7.40741	0.041477	COL11A1, FBLN2	26	32	18913	45.4639	0.966255	0.301651	0.279027
GOTERM_MF_DIRECT	GO:0030020~extracellular matrix structural constituent conferring tensile strength	2	7.40741	0.0528415	COL11A1, COL5A3	26	41	18913	35.4841	0.987004	0.352277	0.325856
GOTERM_MF_DIRECT	GO:0008236~serine-type peptidase activity	2	7.40741	0.073956	RELN, PLG	26	58	18913	25.0836	0.997859	0.455114	0.42098
GOTERM_MF_DIRECT	GO:0005518~collagen binding	2	7.40741	0.0849505	COL5A3, FN1	26	67	18913	21.7141	0.999177	0.466009	0.431058
GOTERM_MF_DIRECT	GO:0050839~cell adhesion molecule binding	2	7.40741	0.0873766	FGB, FGA	26	69	18913	21.0847	0.999334	0.466009	0.431058
GOTERM_MF_DIRECT	GO:0004175~endopeptidase activity	2	7.40741	0.0970197	MMP14, PLG	26	77	18913	18.8941	0.999715	0.485098	0.448716
INTERPRO	IPR000884:Thrombospondin, type 1 repeat	3	11.1111	0.00333831	SBSPON, NOV, ADAMTS7	26	66	19139	33.4598	0.284225	0.13046	0.125241
INTERPRO	IPR000742:Epidermal growth factor-like domain	4	14.8148	0.00378226	RELN, EGFL8, FBLN2, MATN2	26	243	19139	12.1171	0.315415	0.13046	0.125241
INTERPRO	IPR012290:Fibrinogen, alpha/beta/gamma chain, coiled coil domain	2	7.40741	0.00391379	FGB, FGA	26	3	19139	490.744	0.324395	0.13046	0.125241
INTERPRO	IPR000152:EGF-type aspartate/asparagine hydroxylation site	3	11.1111	0.00764308	EGFL8, FBLN2, MATN2	26	101	19139	21.8648	0.535709	0.191077	0.183434
INTERPRO	IPR001881:EGF-like calcium-binding	3	11.1111	0.01204	EGFL8, FBLN2, MATN2	26	128	19139	17.2527	0.702193	0.203983	0.195823
INTERPRO	IPR009030:Insulin-like growth factor binding protein, N-terminal	3	11.1111	0.0140835	NOV, FBLN2, MATN2	26	139	19139	15.8874	0.757889	0.203983	0.195823
INTERPRO	IPR000885:Fibrillar collagen, C-terminal	2	7.40741	0.0142788	COL11A1, COL5A3	26	11	19139	133.839	0.762639	0.203983	0.195823
INTERPRO	IPR020837:Fibrinogen, conserved site	2	7.40741	0.0245402	FGB, FGA	26	19	19139	77.4858	0.916644	0.306753	0.294483
INTERPRO	IPR014716:Fibrinogen, alpha/beta/gamma chain, C-terminal globular, subdomain 1	2	7.40741	0.0334348	FGB, FGA	26	26	19139	56.6243	0.966648	0.326925	0.313848
INTERPRO	IPR013806:Kringle-like fold	2	7.40741	0.0359617	FN1, PLG	26	28	19139	52.5797	0.97433	0.326925	0.313848
INTERPRO	IPR026823:Complement Clr-like EGF domain	2	7.40741	0.0359617	FBLN2, MATN2	26	28	19139	52.5797	0.97433	0.326925	0.313848
INTERPRO	IPR002181:Fibrinogen, alpha/beta/gamma chain, C-terminal globular domain	2	7.40741	0.0422514	FGB, FGA	26	33	19139	44.6131	0.98666	0.352095	0.338012
INTERPRO	IPR001791:Laminin G domain	2	7.40741	0.0755409	COL11A1, COL5A3	26	60	19139	24.5372	0.999612	0.581084	0.55784
KEGG_PATHWAY	hsa04610:Complement and coagulation cascades	3	11.1111	0.00785796	FGB, FGA, PLG	14	86	8205	20.4444	0.210748	0.235739	0.235739
OMIM_DISEASE	616004~Dysfibrinogenemia, congenital	2	7.40741	0.00669641	FGB, FGA	14	3	5812	276.762	0.209558	0.117187	0.117187
OMIM_DISEASE	202400~Afibrinogenemia, congenital	2	7.40741	0.00669641	FGB, FGA	14	3	5812	276.762	0.209558	0.117187	0.117187
SMART	SM01212:SM01212	2	7.40741	0.00663715	FGB, FGA	24	3	10374	288.167	0.213163	0.107821	0.107821
SMART	SM00181:EGF	4	14.8148	0.0081768	RELN, EGFL8, FBLN2, MATN2	24	190	10374	9.1	0.255896	0.107821	0.107821
SMART	SM00209:TSP1	3	11.1111	0.00898505	SBSPON, NOV, ADAMTS7	24	65	10374	19.95	0.277417	0.107821	0.107821
SMART	SM00038:COLFI	2	7.40741	0.0241308	COL11A1, COL5A3	24	11	10374	78.5909	0.584953	0.217178	0.217178
SMART	SM00179:EGF_CA	3	11.1111	0.0322728	EGFL8, FBLN2, MATN2	24	128	10374	10.1309	0.693023	0.232364	0.232364
SMART	SM00210:TSPN	2	7.40741	0.0498199	COL11A1, COL5A3	24	23	10374	37.587	0.84114	0.267075	0.267075
SMART	SM00186:FBG	2	7.40741	0.0519312	FGB, FGA	24	24	10374	36.0208	0.853366	0.267075	0.267075
UP_KW_BIOLOGICAL_PROCESS	KW-0094~Blood coagulation	3	11.1111	0.000818189	FGB, FGA, PLG	11	49	11248	62.6048	0.0154317	0.0077728	0.0077728
UP_KW_BIOLOGICAL_PROCESS	KW-0356~Hemostasis	3	11.1111	0.000818189	FGB, FGA, PLG	11	49	11248	62.6048	0.0154317	0.0077728	0.0077728
UP_KW_CELLULAR_COMPONENT	KW-0964~Secreted	17	62.963	3.13024e-09	FGB, SBSPON, FGA, AHSG, COL11A1, SERPINF1, FN1, PLG, FBLN2, OLFM2, RELN, NOV, COL5A3, PI15, EGFL8, ADAMTS7, MATN2	27	2133	17662	5.21356	3.75628e-08	3.75628e-08	3.75628e-08
UP_KW_CELLULAR_COMPONENT	KW-0272~Extracellular matrix	7	25.9259	2.34077e-06	SBSPON, RELN, COL11A1, COL5A3, FN1, FBLN2, ADAMTS7	27	274	17662	16.7118	2.80889e-05	1.40446e-05	1.40446e-05
UP_KW_DOMAIN	KW-0732~Signal	20	74.0741	9.32204e-07	FGB, SBSPON, FGA, AHSG, COL11A1, SERPINF1, FN1, PLG, FBLN2, MMP14, OLFM2, RELN, NOV, MPZ, COL5A3, LRRTM1, PI15, EGFL8, ADAMTS7, MATN2	25	4357	14500	2.66238	1.02542e-05	1.02542e-05	9.32204e-06
UP_KW_DOMAIN	KW-0245~EGF-like domain	4	14.8148	0.0075032	RELN, EGFL8, FBLN2, MATN2	25	246	14500	9.43089	0.0795075	0.0412676	0.037516
UP_KW_DOMAIN	KW-0677~Repeat	14	51.8519	0.0376276	AHSG, COL11A1, FN1, PLG, FBLN2, MMP14, ABCA10, RELN, COL5A3, LRRTM1, SCN7A, EGFL8, ADAMTS7, MATN2	25	5004	14500	1.6227	0.344195	0.137968	0.125425
UP_KW_LIGAND	KW-0106~Calcium	6	22.2222	0.0116198	FGA, MMP14, RELN, COL11A1, EGFL8, FBLN2	12	955	6850	3.58639	0.0892648	0.063813	0.063813
UP_KW_LIGAND	KW-0683~Retinol-binding	2	7.40741	0.0159533	CRABP2, RLBP1	12	10	6850	114.167	0.120723	0.063813	0.063813
UP_KW_MOLECULAR_FUNCTION	KW-0645~Protease	4	14.8148	0.00702851	MMP14, RELN, PLG, ADAMTS7	10	552	11735	8.50362	0.100395	0.105428	0.105428
UP_KW_PTM	KW-0325~Glycoprotein	21	77.7778	7.33247e-07	FGB, SBSPON, FGA, AHSG, COL11A1, SERPINF1, FN1, PLG, FBLN2, OLFM2, RELN, NOV, MPZ, COL5A3, LRRTM1, PI15, SCN7A, MRAP2, EGFL8, ADAMTS7, MATN2	25	4733	14104	2.50314	1.02654e-05	9.79621e-06	9.79621e-06
UP_KW_PTM	KW-1015~Disulfide bond	19	70.3704	1.30616e-06	FGB, SBSPON, FGA, AHSG, COL11A1, FN1, PLG, FBLN2, MMP14, OLFM2, RELN, NOV, MPZ, COL5A3, PLP1, SCN7A, EGFL8, ADAMTS7, MATN2	25	3808	14104	2.81487	1.82861e-05	9.79621e-06	9.79621e-06
UP_KW_PTM	KW-0873~Pyrrolidone carboxylic acid	3	11.1111	0.0117091	FGB, SERPINF1, FN1	25	97	14104	17.4482	0.152017	0.0585457	0.0585457
UP_KW_PTM	KW-0379~Hydroxylation	3	11.1111	0.0450162	FGA, COL11A1, COL5A3	25	200	14104	8.4624	0.47526	0.160173	0.160173
UP_KW_PTM	KW-0865~Zymogen	3	11.1111	0.0533911	MMP14, PLG, ADAMTS7	25	220	14104	7.69309	0.536139	0.160173	0.160173
UP_KW_PTM	KW-0165~Cleavage on pair of basic residues	3	11.1111	0.0921465	MMP14, PLG, ADAMTS7	25	301	14104	5.62286	0.741643	0.230366	0.230366
UP_SEQ_FEATURE	CARBOHYD:N-linked (GlcNAc...) asparagine	18	66.6667	1.59842e-06	FGB, SBSPON, FGA, COL11A1, FN1, PLG, FBLN2, OLFM2, RELN, NOV, COL5A3, LRRTM1, PI15, SCN7A, MRAP2, EGFL8, ADAMTS7, MATN2	27	4376	20516	3.12553	0.000474619	0.000474731	0.000461944
UP_SEQ_FEATURE	CARBOHYD:N-linked (GlcNAc...) (complex) asparagine	4	14.8148	0.000459902	AHSG, MPZ, SERPINF1, FN1	27	120	20516	25.3284	0.1277	0.0575159	0.0559667
UP_SEQ_FEATURE	CARBOHYD:O-linked (GalNAc...) threonine	4	14.8148	0.000580969	FGA, AHSG, FN1, PLG	27	130	20516	23.3801	0.158524	0.0575159	0.0559667
UP_SEQ_FEATURE	DISULFID:Interchain	4	14.8148	0.00153634	FGA, RELN, COL11A1, COL5A3	27	182	20516	16.7	0.366594	0.114073	0.111
UP_SEQ_FEATURE	DOMAIN:EGF-like	4	14.8148	0.00227937	RELN, EGFL8, FBLN2, MATN2	27	209	20516	14.5426	0.49224	0.135395	0.131748
UP_SEQ_FEATURE	SITE:Cleavage; by plasmin; to break down fibrin clots	2	7.40741	0.00379728	FGB, FGA	27	3	20516	506.568	0.676947	0.146418	0.142474
UP_SEQ_FEATURE	SITE:Cleavage; by hementin; to prevent blood coagulation	2	7.40741	0.00379728	FGB, FGA	27	3	20516	506.568	0.676947	0.146418	0.142474
UP_SEQ_FEATURE	CARBOHYD:O-linked (GalNAc...) serine	3	11.1111	0.00394393	FGA, AHSG, PLG	27	74	20516	30.8048	0.690768	0.146418	0.142474
UP_SEQ_FEATURE	CROSSLNK:Isoglutamyl lysine isopeptide (Gln-Lys) (interchain with K-?)	2	7.40741	0.00505996	FGA, FN1	27	4	20516	379.926	0.778342	0.166979	0.162481
UP_SEQ_FEATURE	DOMAIN:EGF-like 2	3	11.1111	0.00590101	RELN, FBLN2, MATN2	27	91	20516	25.0501	0.827575	0.170669	0.166072
UP_SEQ_FEATURE	DISULFID:Interchain (between A and B chains)	2	7.40741	0.00632109	AHSG, PLG	27	5	20516	303.941	0.847916	0.170669	0.166072
UP_SEQ_FEATURE	REGION:Nonhelical region	2	7.40741	0.0100953	COL11A1, COL5A3	27	8	20516	189.963	0.950882	0.237227	0.230837
UP_SEQ_FEATURE	DOMAIN:EGF-like 1	3	11.1111	0.0103837	RELN, EGFL8, MATN2	27	122	20516	18.6849	0.954954	0.237227	0.230837
UP_SEQ_FEATURE	DOMAIN:Fibrillar collagen NC1	2	7.40741	0.0138557	COL11A1, COL5A3	27	11	20516	138.155	0.984139	0.293939	0.286021
UP_SEQ_FEATURE	DOMAIN:Collagen-like 6	2	7.40741	0.016355	COL11A1, COL5A3	27	13	20516	116.9	0.992535	0.323829	0.315106
UP_SEQ_FEATURE	DOMAIN:Collagen-like 5	2	7.40741	0.0188482	COL11A1, COL5A3	27	15	20516	101.314	0.996487	0.34987	0.340446
UP_SEQ_FEATURE	DOMAIN:Collagen-like 4	2	7.40741	0.0225766	COL11A1, COL5A3	27	18	20516	84.428	0.998866	0.394427	0.383803
UP_SEQ_FEATURE	DOMAIN:Collagen-like 3	2	7.40741	0.0275267	COL11A1, COL5A3	27	22	20516	69.0774	0.999749	0.406755	0.395798
UP_SEQ_FEATURE	DOMAIN:TSP type-1	2	7.40741	0.0275267	SBSPON, NOV	27	22	20516	69.0774	0.999749	0.406755	0.395798
UP_SEQ_FEATURE	REGION:Triple-helical region	2	7.40741	0.0287604	COL11A1, COL5A3	27	23	20516	66.0741	0.999828	0.406755	0.395798
UP_SEQ_FEATURE	DOMAIN:EGF-like 8	2	7.40741	0.0287604	RELN, MATN2	27	23	20516	66.0741	0.999828	0.406755	0.395798
UP_SEQ_FEATURE	DOMAIN:EGF-like 7	2	7.40741	0.0324526	RELN, MATN2	27	26	20516	58.4501	0.999944	0.438111	0.42631
UP_SEQ_FEATURE	DOMAIN:Collagen-like 2	2	7.40741	0.0361313	COL11A1, COL5A3	27	29	20516	52.4036	0.999982	0.447125	0.435082
UP_SEQ_FEATURE	DOMAIN:Collagen-like 1	2	7.40741	0.0361313	COL11A1, COL5A3	27	29	20516	52.4036	0.999982	0.447125	0.435082
UP_SEQ_FEATURE	DOMAIN:Laminin G-like	2	7.40741	0.0397966	COL11A1, COL5A3	27	32	20516	47.4907	0.999994	0.468522	0.455902
UP_SEQ_FEATURE	DOMAIN:Fibrinogen C-terminal	2	7.40741	0.0410154	FGB, FGA	27	33	20516	46.0516	0.999996	0.468522	0.455902
UP_SEQ_FEATURE	DOMAIN:EGF-like 5	2	7.40741	0.0482968	RELN, MATN2	27	39	20516	38.9668	1	0.531265	0.516955
UP_SEQ_FEATURE	MOTIF:Cysteine switch	2	7.40741	0.0531215	MMP14, ADAMTS7	27	43	20516	35.3419	1	0.556353	0.541367
UP_SEQ_FEATURE	BINDING:in inhibited form	2	7.40741	0.054324	MMP14, ADAMTS7	27	44	20516	34.5387	1	0.556353	0.541367
UP_SEQ_FEATURE	DOMAIN:EGF-like 6	2	7.40741	0.0579228	RELN, MATN2	27	47	20516	32.3341	1	0.573435	0.557989
UP_SEQ_FEATURE	DOMAIN:EGF-like 4	2	7.40741	0.0733655	RELN, MATN2	27	60	20516	25.3284	1	0.702889	0.683956
UP_SEQ_FEATURE	DOMAIN:EGF-like 3	2	7.40741	0.0920381	RELN, MATN2	27	76	20516	19.9961	1	0.854229	0.831219

## Sheet: CF_Pan_d80vd65_Down_GProfiler
Table S4-4
source	term_name	term_id	highlighted	adjusted_p_value	negative_log10_of_adjusted_p_value	term_size	query_size	intersection_size	effective_domain_size	intersections
GO:MF	extracellular matrix structural constituent	GO:0005201	TRUE	1.71e-08	7.7663	174	27	8	20171	FGA,FGB,SBSPON,FN1,COL11A1,MATN2,FBLN2,COL5A3
GO:MF	structural molecule activity	GO:0005198	FALSE	0.000262	3.58139	1095	27	10	20171	FGA,MPZ,FGB,SBSPON,PLP1,FN1,COL11A1,MATN2,FBLN2,COL5A3
GO:BP	extracellular matrix organization	GO:0030198	TRUE	0.000145	3.83882	321	26	7	21128	PLG,COL11A1,MMP14,MATN2,FBLN2,ADAMTS7,COL5A3
GO:BP	extracellular structure organization	GO:0043062	FALSE	0.000148	3.82962	322	26	7	21128	PLG,COL11A1,MMP14,MATN2,FBLN2,ADAMTS7,COL5A3
GO:BP	external encapsulating structure organization	GO:0045229	FALSE	0.000154	3.81131	324	26	7	21128	PLG,COL11A1,MMP14,MATN2,FBLN2,ADAMTS7,COL5A3
GO:BP	regulation of cell-substrate adhesion	GO:0010810	TRUE	0.000333	3.47701	216	26	6	21128	PLG,FGA,FGB,FN1,MMP14,FBLN2
GO:BP	cell-substrate adhesion	GO:0031589	FALSE	0.00036	3.44398	367	26	7	21128	PLG,FGA,FGB,FN1,MMP14,FBLN2,COL5A3
GO:BP	cell adhesion	GO:0007155	FALSE	0.001177	2.92921	1521	26	11	21128	PLG,FGA,NR4A3,MPZ,FGB,NOV,FN1,RELN,MMP14,FBLN2,COL5A3
GO:BP	blood coagulation, fibrin clot formation	GO:0072378	TRUE	0.001794	2.74624	17	26	3	21128	FGA,FGB,FN1
GO:BP	protein activation cascade	GO:0072376	FALSE	0.003	2.52291	20	26	3	21128	FGA,FGB,FN1
GO:BP	fibrinolysis	GO:0042730	TRUE	0.007653	2.11617	27	26	3	21128	PLG,FGA,FGB
GO:CC	extracellular matrix	GO:0031012	TRUE	5.54e-17	16.2565	565	27	16	22112	PLG,AHSG,FGA,FGB,LRRTM1,SBSPON,NOV,FN1,RELN,COL11A1,SERPINF1,MMP14,MATN2,FBLN2,ADAMTS7,COL5A3
GO:CC	external encapsulating structure	GO:0030312	FALSE	5.7e-17	16.2442	566	27	16	22112	PLG,AHSG,FGA,FGB,LRRTM1,SBSPON,NOV,FN1,RELN,COL11A1,SERPINF1,MMP14,MATN2,FBLN2,ADAMTS7,COL5A3
GO:CC	collagen-containing extracellular matrix	GO:0062023	FALSE	6.71e-12	11.1731	429	27	12	22112	PLG,AHSG,FGA,FGB,SBSPON,NOV,FN1,COL11A1,SERPINF1,MATN2,FBLN2,COL5A3
GO:CC	extracellular region	GO:0005576	TRUE	1.91e-07	6.72005	4234	27	20	22112	PLG,AHSG,FGA,FGB,LRRTM1,SBSPON,PI15,NOV,CRABP2,EGFL8,FN1,RELN,COL11A1,SERPINF1,MMP14,MATN2,FBLN2,OLFM2,ADAMTS7,COL5A3
GO:CC	platelet alpha granule lumen	GO:0031093	TRUE	3.21e-06	5.49416	66	27	5	22112	PLG,AHSG,FGA,FGB,FN1
GO:CC	platelet alpha granule	GO:0031091	FALSE	1.55e-05	4.81106	90	27	5	22112	PLG,AHSG,FGA,FGB,FN1
GO:CC	fibrinogen complex	GO:0005577	FALSE	1.86e-05	4.72977	8	27	3	22112	FGA,FGB,FN1
GO:CC	cell periphery	GO:0071944	FALSE	2.12e-05	4.67287	6168	27	21	22112	PLG,MRAP2,AHSG,FGA,MPZ,FGB,LRRTM1,SBSPON,SCN7A,NOV,PLP1,FN1,RELN,COL11A1,SERPINF1,MMP14,MATN2,FBLN2,OLFM2,ADAMTS7,COL5A3
GO:CC	blood microparticle	GO:0072562	FALSE	0.000126	3.8986	137	27	5	22112	PLG,AHSG,FGA,FGB,FN1
GO:CC	endoplasmic reticulum lumen	GO:0005788	TRUE	0.000357	3.4475	312	27	6	22112	AHSG,FGA,FN1,COL11A1,ADAMTS7,COL5A3
GO:CC	extracellular space	GO:0005615	FALSE	0.002102	2.6773	3379	27	14	22112	PLG,AHSG,FGA,FGB,LRRTM1,PI15,CRABP2,FN1,RELN,COL11A1,SERPINF1,MMP14,OLFM2,COL5A3
GO:CC	endoplasmic reticulum	GO:0005783	FALSE	0.002576	2.58913	2033	27	11	22112	MRAP2,AHSG,FGA,MPZ,FGB,LRRTM1,CRABP2,FN1,COL11A1,ADAMTS7,COL5A3
GO:CC	secretory granule lumen	GO:0034774	FALSE	0.007867	2.10419	320	27	5	22112	PLG,AHSG,FGA,FGB,FN1
GO:CC	cytoplasmic vesicle lumen	GO:0060205	FALSE	0.008225	2.08488	323	27	5	22112	PLG,AHSG,FGA,FGB,FN1
GO:CC	vesicle lumen	GO:0031983	FALSE	0.00847	2.07212	325	27	5	22112	PLG,AHSG,FGA,FGB,FN1
REAC	Extracellular matrix organization	REAC:R-HSA-1474244	FALSE	5.61e-06	5.25132	298	19	8	10777	PLG,FGA,FGB,FN1,COL11A1,MMP14,FBLN2,COL5A3
REAC	GRB2:SOS provides linkage to MAPK signaling for Integrins	REAC:R-HSA-354194	FALSE	0.000519	3.28498	14	19	3	10777	FGA,FGB,FN1
REAC	Platelet degranulation	REAC:R-HSA-114608	FALSE	0.000614	3.21169	125	19	5	10777	PLG,AHSG,FGA,FGB,FN1
REAC	p130Cas linkage to MAPK signaling for integrins	REAC:R-HSA-372708	FALSE	0.000648	3.18855	15	19	3	10777	FGA,FGB,FN1
REAC	Response to elevated platelet cytosolic Ca2+	REAC:R-HSA-76005	FALSE	0.000746	3.12752	130	19	5	10777	PLG,AHSG,FGA,FGB,FN1
REAC	Degradation of the extracellular matrix	REAC:R-HSA-1474228	FALSE	0.001074	2.96889	140	19	5	10777	PLG,FN1,COL11A1,MMP14,COL5A3
REAC	Integrin signaling	REAC:R-HSA-354192	FALSE	0.003657	2.43691	26	19	3	10777	FGA,FGB,FN1
REAC	Integrin cell surface interactions	REAC:R-HSA-216083	FALSE	0.003782	2.42233	84	19	4	10777	FGA,FGB,FN1,COL5A3
REAC	MET activates PTK2 signaling	REAC:R-HSA-8874081	FALSE	0.005685	2.2453	30	19	3	10777	FN1,COL11A1,COL5A3
REAC	Signaling by high-kinase activity BRAF mutants	REAC:R-HSA-6802948	FALSE	0.009113	2.04033	35	19	3	10777	FGA,FGB,FN1
WP	COVID-19, thrombosis and anticoagulation	WP:WP4927	FALSE	2.14e-05	4.66951	7	15	3	7899	PLG,FGA,FGB
WP	Blood clotting cascade	WP:WP272	FALSE	0.000926	3.03349	22	15	3	7899	PLG,FGA,FGB
WP	Fibrin complement receptor 3 signaling pathway	WP:WP4136	FALSE	0.007243	2.14007	43	15	3	7899	PLG,FGA,FGB
CORUM	Fibrinogen complex	CORUM:6417	FALSE	0.001265	2.89805	3	7	2	3383	FGA,FGB
CORUM	ITGA5-ITGB1-FN-1-NOV complex	CORUM:2850	FALSE	0.002527	2.59745	4	7	2	3383	NOV,FN1

## Sheet: CF_Pan_d80vd65_UpDAVID
Table S4-5
Category	Term	Count	%	PValue	Genes	List Total	Pop Hits	Pop Total	Fold Enrichment	Bonferroni	Benjamini	FDR
BBID	114.Genomic_reformatting_Brain_Ischemia	2	7.40741	0.0559685	HSPA1B, HSPA1A	3	11	388	23.5152	0.158683	0.111937	0.111937
GOTERM_MF_DIRECT	GO:0001618~virus receptor activity	2	7.40741	0.0933236	HSPA1B, HSPA1A	25	77	18913	19.6499	0.999136	0.586805	0.570505
GOTERM_MF_DIRECT	GO:0001664~G-protein coupled receptor binding	2	7.40741	0.0863624	HSPA1B, HSPA1A	25	71	18913	21.3104	0.998501	0.586805	0.570505
GOTERM_MF_DIRECT	GO:0003785~actin monomer binding	2	7.40741	0.037405	TMSB15B	25	30	18913	50.4347	0.93574	0.44886	0.436391
GOTERM_MF_DIRECT	GO:0004857~enzyme inhibitor activity	2	7.40741	0.0459378	MRLN, SCG5	25	37	18913	40.893	0.966153	0.472503	0.459378
GOTERM_CC_DIRECT	GO:0005576~extracellular region	8	29.6296	0.0137389	NAPRT, HSPA6, SCG5, SCG3, LEFTY2, HSPA1B, GIP, HSPA1A	27	2119	20587	2.87865	0.598702	0.230574	0.216599
GOTERM_CC_DIRECT	GO:0005737~cytoplasm	12	44.4444	0.0721354	SPINK1, KCNE3, TMSB15B, ITPKA, HSPA6, DNAJC12, STMN3, HSPA1B, HOPX, HSPA1A, CES1	27	5634	20587	1.62403	0.992855	0.396745	0.3727
GOTERM_CC_DIRECT	GO:0005783~endoplasmic reticulum	5	18.5185	0.0534828	MYOC, RESP18, HSPA1B, HSPA1A, CES1	27	1144	20587	3.33252	0.973425	0.339801	0.319207
GOTERM_CC_DIRECT	GO:0005788~endoplasmic reticulum lumen	3	11.1111	0.0566335	SCG3, GIP, CES1	27	306	20587	7.47531	0.978674	0.339801	0.319207
GOTERM_CC_DIRECT	GO:0005814~centriole	3	11.1111	0.0174677	HSPA6, HSPA1B, HSPA1A	27	161	20587	14.2077	0.68747	0.230574	0.216599
GOTERM_BP_DIRECT	GO:0006402~mRNA catabolic process	2	7.40741	0.0396499	HSPA1B, HSPA1A	24	34	19357	47.4436	0.999884	0.467451	0.45493
GOTERM_BP_DIRECT	GO:0006986~response to unfolded protein	2	7.40741	0.0667278	HSPA6, HSPA1A	24	58	19357	27.8118	1	0.679411	0.661212
GOTERM_BP_DIRECT	GO:0016192~vesicle-mediated transport	3	11.1111	0.0321439	HSPA6, HSPA1B, HSPA1A	24	238	19357	10.1665	0.999337	0.467451	0.45493
GOTERM_CC_DIRECT	GO:0016234~inclusion body	2	7.40741	0.027433	HSPA1B, HSPA1A	27	22	20587	69.3165	0.840526	0.258654	0.242978
GOTERM_CC_DIRECT	GO:0016235~aggresome	2	7.40741	0.044512	HSPA1B, HSPA1A	27	36	20587	42.3601	0.95047	0.339801	0.319207
GOTERM_MF_DIRECT	GO:0016887~ATPase activity	3	11.1111	0.0978008	HSPA6, HSPA1B, HSPA1A	25	418	18913	5.42957	0.999395	0.586805	0.570505
GOTERM_MF_DIRECT	GO:0019899~enzyme binding	3	11.1111	0.0831639	HSPA6, HSPA1B, HSPA1A	25	380	18913	5.97253	0.998072	0.586805	0.570505
GOTERM_BP_DIRECT	GO:0030335~positive regulation of cell migration	3	11.1111	0.0383068	MYOC, TMSB15B	24	262	19357	9.23521	0.999841	0.467451	0.45493
GOTERM_MF_DIRECT	GO:0031072~heat shock protein binding	3	11.1111	0.0027858	HSPA6, HSPA1B, HSPA1A	25	62	18913	36.6058	0.181971	0.0501444	0.0487515
GOTERM_BP_DIRECT	GO:0031396~regulation of protein ubiquitination	2	7.40741	0.0211822	HSPA1B, HSPA1A	24	18	19357	89.6157	0.991735	0.395401	0.38481
GOTERM_BP_DIRECT	GO:0031397~negative regulation of protein ubiquitination	2	7.40741	0.0622661	HSPA1B, HSPA1A	24	54	19357	29.8719	0.999999	0.664172	0.646382
GOTERM_MF_DIRECT	GO:0031625~ubiquitin protein ligase binding	3	11.1111	0.0570081	HSPA6, HSPA1B, HSPA1A	25	306	18913	7.41686	0.985393	0.513073	0.498821
GOTERM_CC_DIRECT	GO:0031982~vesicle	3	11.1111	0.0210864	KCNE3, HSPA1B, HSPA1A	27	178	20587	12.8508	0.755022	0.231951	0.217893
GOTERM_BP_DIRECT	GO:0032436~positive regulation of proteasomal ubiquitin-dependent protein catabolic process	2	7.40741	0.0898206	HSPA1B, HSPA1A	24	79	19357	20.4188	1	0.804792	0.783235
GOTERM_BP_DIRECT	GO:0032757~positive regulation of interleukin-8 production	2	7.40741	0.074487	HSPA1B, HSPA1A	24	65	19357	24.8167	1	0.725438	0.706007
GOTERM_BP_DIRECT	GO:0034605~cellular response to heat	3	11.1111	0.00159797	HSPA6, HSPA1B, HSPA1A	24	50	19357	48.3925	0.301088	0.0894861	0.0870891
GOTERM_BP_DIRECT	GO:0034620~cellular response to unfolded protein	3	11.1111	0.000500984	HSPA6, HSPA1B, HSPA1A	24	28	19357	86.4152	0.106178	0.0552762	0.0537956
GOTERM_CC_DIRECT	GO:0034774~secretory granule lumen	3	11.1111	0.00921073	HSPA6, SCG3, GIP	27	115	20587	19.8908	0.457043	0.230574	0.216599
GOTERM_BP_DIRECT	GO:0042026~protein refolding	3	11.1111	0.000253277	HSPA6, HSPA1B, HSPA1A	24	20	19357	120.981	0.0551616	0.0552762	0.0537956
GOTERM_BP_DIRECT	GO:0042989~sequestering of actin monomers	2	7.40741	0.0141696	TMSB15B	24	12	19357	134.424	0.959103	0.343654	0.334449
GOTERM_MF_DIRECT	GO:0044183~protein binding involved in protein folding	3	11.1111	0.00182148	HSPA6, HSPA1B, HSPA1A	25	50	18913	45.3912	0.123016	0.0437156	0.0425013
GOTERM_BP_DIRECT	GO:0045648~positive regulation of erythrocyte differentiation	2	7.40741	0.0396499	HSPA1B, HSPA1A	24	34	19357	47.4436	0.999884	0.467451	0.45493
GOTERM_BP_DIRECT	GO:0046034~ATP metabolic process	2	7.40741	0.0385055	HSPA1B, HSPA1A	24	33	19357	48.8813	0.999849	0.467451	0.45493
GOTERM_MF_DIRECT	GO:0051082~unfolded protein binding	4	14.8148	0.000552316	HSPA6, SCG5, HSPA1B, HSPA1A	25	128	18913	23.6412	0.038997	0.0220891	0.0214756
GOTERM_BP_DIRECT	GO:0051085~chaperone mediated protein folding requiring cofactor	3	11.1111	0.000740307	HSPA6, HSPA1B, HSPA1A	24	34	19357	71.1654	0.152861	0.0552762	0.0537956
GOTERM_BP_DIRECT	GO:0051131~chaperone-mediated protein complex assembly	2	7.40741	0.0258307	HOPX, HSPA1A	24	22	19357	73.322	0.997155	0.445083	0.433161
GOTERM_MF_DIRECT	GO:0051787~misfolded protein binding	3	11.1111	0.000613587	HSPA6, HSPA1B, HSPA1A	25	29	18913	78.2607	0.0432296	0.0220891	0.0214756
GOTERM_MF_DIRECT	GO:0055131~C3HC4-type RING finger domain binding	2	7.40741	0.0075907	HSPA1B, HSPA1A	25	6	18913	252.173	0.422251	0.109306	0.10627
GOTERM_BP_DIRECT	GO:0060548~negative regulation of cell death	2	7.40741	0.083279	HSPA1B, HSPA1A	24	73	19357	22.097	1	0.777271	0.756451
GOTERM_CC_DIRECT	GO:0070062~extracellular exosome	7	25.9259	0.0542647	H2BC14, SPINK1, MYOC, NAPRT, HSPA6, HSPA1B, HSPA1A	27	2219	20587	2.4053	0.974835	0.339801	0.319207
GOTERM_BP_DIRECT	GO:0070370~cellular heat acclimation	2	7.40741	0.00592751	HSPA1B, HSPA1A	24	5	19357	322.617	0.735976	0.221294	0.215366
GOTERM_BP_DIRECT	GO:0070434~positive regulation of nucleotide-binding oligomerization domain containing 2 signaling pathway	2	7.40741	0.00592751	HSPA1B, HSPA1A	24	5	19357	322.617	0.735976	0.221294	0.215366
GOTERM_BP_DIRECT	GO:0071383~cellular response to steroid hormone stimulus	2	7.40741	0.01885	HSPA1B, HSPA1A	24	16	19357	100.818	0.985916	0.383854	0.373572
GOTERM_CC_DIRECT	GO:0072562~blood microparticle	3	11.1111	0.0143342	HSPA6, HSPA1B, HSPA1A	27	145	20587	15.7755	0.614379	0.230574	0.216599
GOTERM_BP_DIRECT	GO:0090063~positive regulation of microtubule nucleation	2	7.40741	0.00946787	HSPA1B, HSPA1A	24	8	19357	201.635	0.88127	0.302972	0.294857
GOTERM_BP_DIRECT	GO:0090084~negative regulation of inclusion body assembly	2	7.40741	0.0118214	HSPA1B, HSPA1A	24	10	19357	161.308	0.930315	0.330999	0.322133
GOTERM_BP_DIRECT	GO:1901673~regulation of mitotic spindle assembly	2	7.40741	0.028147	HSPA1B, HSPA1A	24	24	19357	67.2118	0.998331	0.450352	0.438289
GOTERM_BP_DIRECT	GO:1903265~positive regulation of tumor necrosis factor-mediated signaling pathway	2	7.40741	0.0153417	HSPA1B, HSPA1A	24	13	19357	124.083	0.96867	0.343654	0.334449
GOTERM_CC_DIRECT	GO:1904813~ficolin-1-rich granule lumen	3	11.1111	0.0106415	HSPA6, HSPA1B, HSPA1A	27	124	20587	18.4471	0.506435	0.230574	0.216599
GOTERM_BP_DIRECT	GO:2001240~negative regulation of extrinsic apoptotic signaling pathway in absence of ligand	2	7.40741	0.0430753	HSPA1B, HSPA1A	24	37	19357	43.5968	0.999948	0.482443	0.46952
KEGG_PATHWAY	hsa03040:Spliceosome	3	11.1111	0.0130556	HSPA6, HSPA1B, HSPA1A	11	147	8205	15.2226	0.325812	0.0559525	0.0559525
KEGG_PATHWAY	hsa04010:MAPK signaling pathway	3	11.1111	0.0476167	HSPA6, HSPA1B, HSPA1A	11	294	8205	7.61132	0.768605	0.119042	0.119042
KEGG_PATHWAY	hsa04141:Protein processing in endoplasmic reticulum	3	11.1111	0.0174094	HSPA6, HSPA1B, HSPA1A	11	171	8205	13.0861	0.409557	0.0652853	0.0652853
KEGG_PATHWAY	hsa04144:Endocytosis	3	11.1111	0.0356717	HSPA6, HSPA1B, HSPA1A	11	251	8205	8.91525	0.663684	0.107015	0.107015
KEGG_PATHWAY	hsa04213:Longevity regulating pathway - multiple species	3	11.1111	0.00243152	HSPA6, HSPA1B, HSPA1A	11	62	8205	36.0924	0.0704311	0.0364728	0.0364728
KEGG_PATHWAY	hsa04612:Antigen processing and presentation	3	11.1111	0.00382137	HSPA6, HSPA1B, HSPA1A	11	78	8205	28.6888	0.10851	0.0382137	0.0382137
KEGG_PATHWAY	hsa04915:Estrogen signaling pathway	3	11.1111	0.0115683	HSPA6, HSPA1B, HSPA1A	11	138	8205	16.2154	0.294659	0.0559525	0.0559525
KEGG_PATHWAY	hsa05020:Prion disease	3	11.1111	0.0416119	HSPA6, HSPA1B, HSPA1A	11	273	8205	8.1968	0.720589	0.113487	0.113487
KEGG_PATHWAY	hsa05134:Legionellosis	3	11.1111	0.00205888	HSPA6, HSPA1B, HSPA1A	11	57	8205	39.2584	0.0599575	0.0364728	0.0364728
KEGG_PATHWAY	hsa05145:Toxoplasmosis	3	11.1111	0.00773684	HSPA6, HSPA1B, HSPA1A	11	112	8205	19.9797	0.207853	0.0559525	0.0559525
KEGG_PATHWAY	hsa05162:Measles	3	11.1111	0.0117296	HSPA6, HSPA1B, HSPA1A	11	139	8205	16.0988	0.298102	0.0559525	0.0559525
KEGG_PATHWAY	hsa05417:Lipid and atherosclerosis	3	11.1111	0.026776	HSPA6, HSPA1B, HSPA1A	11	215	8205	10.408	0.55702	0.0892534	0.0892534
INTERPRO	IPR001152:Thymosin beta-4	2	7.40741	0.00750133	TMSB15B	25	6	19139	255.187	0.282012	0.11002	0.11002
INTERPRO	IPR013126:Heat shock protein 70 family	3	11.1111	0.00015667	HSPA6, HSPA1B, HSPA1A	25	15	19139	153.112	0.0068703	0.00344674	0.00344674
INTERPRO	IPR018181:Heat shock protein 70, conserved site	3	11.1111	0.00015667	HSPA6, HSPA1B, HSPA1A	25	15	19139	153.112	0.0068703	0.00344674	0.00344674
UP_KW_MOLECULAR_FUNCTION	KW-0143~Chaperone	4	14.8148	0.00417463	SCG5, DNAJC12, HSPA1B, HSPA1A	18	231	11735	11.2891	0.103061	0.10854	0.10854
UP_KW_PTM	KW-0165~Cleavage on pair of basic residues	3	11.1111	0.0554782	SCG5, SCG3, GIP	19	301	14104	7.3985	0.495868	0.360608	0.360608
UP_KW_BIOLOGICAL_PROCESS	KW-0346~Stress response	3	11.1111	0.00509681	HSPA6, HSPA1B, HSPA1A	12	112	11248	25.1071	0.0690389	0.0713553	0.0713553
UP_KW_PTM	KW-0488~Methylation	5	18.5185	0.0392446	H2BC14, ITPKA, HSPA6, HSPA1B, HSPA1A	19	1041	14104	3.5654	0.38148	0.360608	0.360608
UP_KW_CELLULAR_COMPONENT	KW-0964~Secreted	7	25.9259	0.072543	SPINK1, MYOC, SCG5, SCG3, LEFTY2, GIP, HSPA1A	26	2133	17662	2.22933	0.778244	1	1
UP_KW_MOLECULAR_FUNCTION	KW-1183~Host cell receptor for virus entry	2	7.40741	0.0980875	HSPA1B, HSPA1A	18	71	11735	18.3646	0.931723	0.906898	0.906898
UP_SEQ_FEATURE	MUTAGEN:D->A: Reduces affinity for ADP.	2	7.40741	0.0024357	HSPA1B, HSPA1A	26	2	20516	789.077	0.210654	0.0393771	0.0393771
UP_SEQ_FEATURE	MUTAGEN:K->Q: No loss of acetylation and ATPase activity. Exhibits normal protein refolding activity during the early phase but exhibits defects in ubiquitin-mediated protein degradation during the later phase.	2	7.40741	0.0024357	HSPA1B, HSPA1A	26	2	20516	789.077	0.210654	0.0393771	0.0393771
UP_SEQ_FEATURE	MUTAGEN:K->R: Complete loss of in vitro methylation by METTL21A.	3	11.1111	1.42237e-05	HSPA6, HSPA1B, HSPA1A	26	5	20516	473.446	0.00137876	0.000964347	0.000964347
UP_SEQ_FEATURE	MUTAGEN:K->R: Significant loss of acetylation and ATPase activity. Decreased binding to HOPX and HSP90 and increased binding to STUB1 and NAA10. Impaired capacity for protein refolding during the early phase after stress but shows normal protein degradation activity in the late phase.	2	7.40741	0.0024357	HSPA1B, HSPA1A	26	2	20516	789.077	0.210654	0.0393771	0.0393771
PIR_SUPERFAMILY	PIRSF001828:thymosin beta	2	7.40741	0.0168252	TMSB15B	6	6	1773	98.5	0.0813424	0.084126	0.084126
UP_SEQ_FEATURE	REGION:Nucleotide-binding domain (NBD)	3	11.1111	2.98252e-05	HSPA6, HSPA1B, HSPA1A	26	7	20516	338.176	0.0028889	0.000964347	0.000964347
UP_SEQ_FEATURE	REGION:Substrate-binding domain (SBD)	3	11.1111	2.13196e-05	HSPA6, HSPA1B, HSPA1A	26	6	20516	394.538	0.00206589	0.000964347	0.000964347
SMART	SM00152:THY	2	7.40741	0.00519529	TMSB15B	10	6	10374	345.8	0.050755	0.0519529	0.0519529

## Sheet: CF_Pan_d80vd65_Up_GProfiler
Table S4-6
source	term_name	term_id	highlighted	adjusted_p_value	negative_log10_of_adjusted_p_value	term_size	query_size	intersection_size	effective_domain_size	intersections
GO:MF	misfolded protein binding	GO:0051787	TRUE	0.001635	2.78635	29	24	3	20171	HSPA1B,HSPA1A,HSPA6
GO:MF	ATP-dependent protein folding chaperone	GO:0140662	TRUE	0.002434	2.6136	33	24	3	20171	HSPA1B,HSPA1A,HSPA6
GO:MF	unfolded protein binding	GO:0051082	TRUE	0.002908	2.53636	114	24	4	20171	SCG5,HSPA1B,HSPA1A,HSPA6
GO:MF	ATP-dependent protein disaggregase activity	GO:0140545	TRUE	0.004178	2.37899	5	24	2	20171	HSPA1B,HSPA1A
GO:MF	C3HC4-type RING finger domain binding	GO:0055131	TRUE	0.006263	2.20321	6	24	2	20171	HSPA1B,HSPA1A
GO:BP	protein refolding	GO:0042026	TRUE	0.004504	2.34645	26	23	3	21128	HSPA1B,HSPA1A,HSPA6
GO:BP	chaperone cofactor-dependent protein refolding	GO:0051085	TRUE	0.007758	2.11023	31	23	3	21128	HSPA1B,HSPA1A,HSPA6
GO:CC	secretory granule	GO:0030141	TRUE	0.000956	3.01962	874	26	8	22112	NAPRT,SCG3,SCG5,HSPA1B,HSPA1A,GIP,HSPA6,LEFTY2
GO:CC	secretory vesicle	GO:0099503	FALSE	0.003412	2.46699	1040	26	8	22112	NAPRT,SCG3,SCG5,HSPA1B,HSPA1A,GIP,HSPA6,LEFTY2
GO:CC	secretory granule lumen	GO:0034774	FALSE	0.006305	2.20031	320	26	5	22112	NAPRT,SCG3,GIP,HSPA6,LEFTY2
GO:CC	cytoplasmic vesicle lumen	GO:0060205	FALSE	0.006592	2.18095	323	26	5	22112	NAPRT,SCG3,GIP,HSPA6,LEFTY2
GO:CC	vesicle lumen	GO:0031983	FALSE	0.00679	2.16816	325	26	5	22112	NAPRT,SCG3,GIP,HSPA6,LEFTY2
KEGG	Legionellosis	KEGG:05134	FALSE	0.002956	2.52929	57	11	3	8091	HSPA1B,HSPA1A,HSPA6
KEGG	Longevity regulating pathway - multiple species	KEGG:04213	FALSE	0.003807	2.41946	62	11	3	8091	HSPA1B,HSPA1A,HSPA6
KEGG	Antigen processing and presentation	KEGG:04612	FALSE	0.005246	2.28017	69	11	3	8091	HSPA1B,HSPA1A,HSPA6
WP	Parkin-ubiquitin proteasomal system pathway	WP:WP2359	FALSE	0.008639	2.06352	71	10	3	7899	HSPA1B,HSPA1A,HSPA6
CORUM	LSD1 complex	CORUM:626	FALSE	0.005336	2.27278	14	5	2	3383	HSPA1B,HSPA1A

## Sheet: CF_Pan_d100vd80_AllDAVID
Table S4-7
Category	Term	Count	%	PValue	Genes	List Total	Pop Hits	Pop Total	Fold Enrichment	Bonferroni	Benjamini	FDR
GOTERM_BP_DIRECT	GO:0001666~response to hypoxia	4	11.7647	0.00210195	MMP14, ACTN4, AJUBA, ADA	32	160	19357	15.1227	0.592811	0.890775	0.890775
GOTERM_BP_DIRECT	GO:0000122~negative regulation of transcription from RNA polymerase II promoter	7	20.5882	0.00417225	FST, CRY2, SOX8, AJUBA, SQSTM1, HOPX, SMAD7	32	983	19357	4.30757	0.832249	0.890775	0.890775
GOTERM_BP_DIRECT	GO:0030335~positive regulation of cell migration	4	11.7647	0.00832939	PTP4A1, MMP14, ACTN4, CCL26	32	262	19357	9.23521	0.971888	1	1
GOTERM_BP_DIRECT	GO:0042632~cholesterol homeostasis	3	8.82353	0.0117921	DGAT2, MTTP, APOC3	32	103	19357	17.6186	0.993687	1	1
GOTERM_BP_DIRECT	GO:0034379~very-low-density lipoprotein particle assembly	2	5.88235	0.0174805	MTTP, APOC3	32	11	19357	109.983	0.999463	1	1
GOTERM_BP_DIRECT	GO:0001829~trophectodermal cell differentiation	2	5.88235	0.025328	ADA, HOPX	32	16	19357	75.6133	0.999983	1	1
GOTERM_BP_DIRECT	GO:0042157~lipoprotein metabolic process	2	5.88235	0.0331149	MTTP, APOC3	32	21	19357	57.6101	0.999999	1	1
GOTERM_BP_DIRECT	GO:0019915~lipid storage	2	5.88235	0.0408416	DGAT2, CRY2	32	26	19357	46.5312	1	1	1
GOTERM_BP_DIRECT	GO:0006641~triglyceride metabolic process	2	5.88235	0.056116	MTTP, APOC3	32	36	19357	33.6059	1	1	1
GOTERM_BP_DIRECT	GO:0048286~lung alveolus development	2	5.88235	0.0621597	ADA, HOPX	32	40	19357	30.2453	1	1	1
GOTERM_BP_DIRECT	GO:0031397~negative regulation of protein ubiquitination	2	5.88235	0.0830189	SQSTM1, SMAD7	32	54	19357	22.4039	1	1	1
GOTERM_BP_DIRECT	GO:0042110~T cell activation	2	5.88235	0.0830189	ADA, CD276	32	54	19357	22.4039	1	1	1
GOTERM_BP_DIRECT	GO:0002376~immune system process	2	5.88235	0.0903593	SQSTM1, CD276	32	59	19357	20.5053	1	1	1
GOTERM_BP_DIRECT	GO:0014070~response to organic cyclic compound	2	5.88235	0.0918205	MMP14, FST	32	60	19357	20.1635	1	1	1
GOTERM_BP_DIRECT	GO:0045596~negative regulation of cell differentiation	2	5.88235	0.0947362	FST, HOPX	32	62	19357	19.5131	1	1	1
GOTERM_CC_DIRECT	GO:0005615~extracellular space	9	26.4706	0.0101577	MMP14, CFH, SUSD2, FST, REG1A, PI15, APOC3, ACTN4, CCL26	34	1946	20587	2.80036	0.654169	0.71035	0.71035
GOTERM_CC_DIRECT	GO:0070062~extracellular exosome	9	26.4706	0.0213031	CFH, SLC44A2, SUSD2, REG1A, PI15, APOC3, ACTN4, SQSTM1, IGF2R	34	2219	20587	2.45584	0.893485	0.71035	0.71035
GOTERM_CC_DIRECT	GO:0005770~late endosome	3	8.82353	0.0249221	RAB7B, SQSTM1, IGF2R	34	153	20587	11.8725	0.927541	0.71035	0.71035
GOTERM_CC_DIRECT	GO:0005925~focal adhesion	4	11.7647	0.030341	MMP14, ACTN4, AJUBA, IGF2R	34	426	20587	5.68545	0.959414	0.71035	0.71035
GOTERM_CC_DIRECT	GO:0005783~endoplasmic reticulum	6	17.6471	0.0341514	PTP4A1, SRPX, DGAT2, MTTP, SQSTM1	34	1144	20587	3.1757	0.973051	0.71035	0.71035
GOTERM_CC_DIRECT	GO:0005576~extracellular region	8	23.5294	0.0474848	SBSPON, CFH, HSPB6, FST, CRY2, APOC3, ACTN4, COCH	34	2119	20587	2.28598	0.993651	0.82307	0.82307
GOTERM_CC_DIRECT	GO:0005764~lysosome	3	8.82353	0.0879756	RAB7B, SQSTM1, ADA	34	310	20587	5.85968	0.999931	1	1
GOTERM_CC_DIRECT	GO:0005769~early endosome	3	8.82353	0.0879756	PTP4A1, APOC3, IGF2R	34	310	20587	5.85968	0.999931	1	1
GOTERM_MF_DIRECT	GO:0005548~phospholipid transporter activity	2	5.88235	0.0224539	MTTP	34	13	18913	85.5792	0.940156	1	1
GOTERM_MF_DIRECT	GO:0048185~activin binding	2	5.88235	0.0258647	FST, SMAD7	34	15	18913	74.1686	0.961204	1	1
GOTERM_MF_DIRECT	GO:0043395~heparan sulfate proteoglycan binding	2	5.88235	0.0326516	CFH, FST	34	19	18913	58.5542	0.983696	1	1
GOTERM_MF_DIRECT	GO:0016922~ligand-dependent nuclear receptor binding	2	5.88235	0.0724206	CRY2, ACTN4	34	43	18913	25.8728	0.999911	1	1
INTERPRO	IPR000436:Sushi/SCR/CCP	3	8.82353	0.00408145	SRPX, CFH, SUSD2	33	57	19139	30.5247	0.375202	0.469367	0.469367
INTERPRO	IPR001212:Somatomedin B domain	2	5.88235	0.0165984	SBSPON, SUSD2	33	10	19139	115.994	0.854101	0.954409	0.954409
KEGG_PATHWAY	hsa04975:Fat digestion and absorption	2	5.88235	0.0855328	DGAT2, MTTP	18	43	8205	21.2016	0.982112	1	1
SMART	SM00032:CCP	3	8.82353	0.00616903	SRPX, CFH, SUSD2	23	56	10374	24.163	0.204641	0.228254	0.228254
UP_KW_CELLULAR_COMPONENT	KW-0964~Secreted	9	26.4706	0.0227315	SBSPON, CFH, HSPB6, FST, REG1A, PI15, APOC3, COCH, CCL26	31	2133	17662	2.40397	0.307814	0.363704	0.363704
UP_KW_CELLULAR_COMPONENT	KW-0967~Endosome	4	11.7647	0.0995225	PTP4A1, RAB7B, SQSTM1, IGF2R	31	658	17662	3.46348	0.813119	0.596223	0.596223
UP_KW_DOMAIN	KW-0768~Sushi	3	8.82353	0.00500332	SRPX, CFH, SUSD2	28	57	14500	27.2556	0.0584149	0.0300468	0.0300468
UP_KW_DOMAIN	KW-0732~Signal	16	47.0588	0.00500781	SBSPON, SRPX, WSB1, CFH, FST, SUSD2, MTTP, REG1A, APOC3, COCH, IGF2R, MMP14, PI15, CCL26, CD276	28	4357	14500	1.9017	0.0584658	0.0300468	0.0300468
UP_KW_PTM	KW-1015~Disulfide bond	15	44.1176	0.00522784	SBSPON, SRPX, CFH, FST, SUSD2, GPR65, MTTP, REG1A, COCH, IGF2R, PTP4A1, MMP14, SPEG, CCL26, CD276	28	3808	14104	1.98417	0.0658705	0.0731898	0.0731898
UP_KW_PTM	KW-0325~Glycoprotein	14	41.1765	0.0826591	SBSPON, KCNK6, OCA2, CFH, SLC44A2, FST, SUSD2, GPR65, REG1A, APOC3, COCH, IGF2R, PI15, CD276	28	4733	14104	1.48996	0.674238	0.578613	0.578613
UP_SEQ_FEATURE	DOMAIN:SMB	2	5.88235	0.0135199	SBSPON, SUSD2	32	9	20516	142.472	0.974657	1	1
UP_SEQ_FEATURE	DISULFID:Alternate	2	5.88235	0.0209543	SBSPON, SUSD2	32	14	20516	91.5893	0.996713	1	1
UP_SEQ_FEATURE	DOMAIN:Sushi 3	2	5.88235	0.0458279	SRPX, CFH	32	31	20516	41.3629	0.999997	1	1
UP_SEQ_FEATURE	CARBOHYD:N-linked (GlcNAc...) asparagine	12	35.2941	0.0497734	SBSPON, KCNK6, OCA2, CFH, SLC44A2, SUSD2, FST, GPR65, PI15, COCH, IGF2R, CD276	32	4376	20516	1.75811	0.999999	1	1
UP_SEQ_FEATURE	DOMAIN:Sushi 1	2	5.88235	0.0630164	SRPX, CFH	32	43	20516	29.8198	1	1	1
UP_SEQ_FEATURE	DOMAIN:Sushi 2	2	5.88235	0.0630164	SRPX, CFH	32	43	20516	29.8198	1	1	1
UP_SEQ_FEATURE	DOMAIN:Sushi	2	5.88235	0.0868548	CFH, SUSD2	32	60	20516	21.3708	1	1	1

## Sheet: CF_Pan_d100vd80_All_GProfiler
Table S4-8
source	term_name	term_id	highlighted	adjusted_p_value	negative_log10_of_adjusted_p_value	term_size	query_size	intersection_size	effective_domain_size	intersections
GO:BP	regulation of biological process	GO:0050789	TRUE	0.001489	2.82696	12378	32	31	21128	MTTP,SPEG,APOC3,HSPB6,RAB7B,SOX8,SUSD2,CRY2,SMAD7,AJUBA,COCH,CD276,PTP4A1,KANK4,IGF2R,SRPX,ACTN4,MMP14,SLC44A2,WSB1,CFH,SQSTM1,HOPX,KCNK6,ADA,CCL26,REG1A,PI15,DGAT2,FST,GPR65
GO:BP	regulation of response to stimulus	GO:0048583	FALSE	0.00491	2.30888	3998	32	18	21128	APOC3,RAB7B,CRY2,SMAD7,AJUBA,COCH,CD276,SRPX,ACTN4,MMP14,SLC44A2,CFH,SQSTM1,HOPX,ADA,CCL26,FST,GPR65
GO:BP	biological regulation	GO:0065007	FALSE	0.005382	2.26904	12926	32	31	21128	MTTP,SPEG,APOC3,HSPB6,RAB7B,SOX8,SUSD2,CRY2,SMAD7,AJUBA,COCH,CD276,PTP4A1,KANK4,IGF2R,SRPX,ACTN4,MMP14,SLC44A2,WSB1,CFH,SQSTM1,HOPX,KCNK6,ADA,CCL26,REG1A,PI15,DGAT2,FST,GPR65

## Sheet: CF_Pan_d100vd80_DownDAVID
Table S4-9
Category	Term	Count	%	PValue	Genes	List Total	Pop Hits	Pop Total	Fold Enrichment	Bonferroni	Benjamini	FDR
GOTERM_BP_DIRECT	GO:0000122~negative regulation of transcription from RNA polymerase II promoter	6	25	0.00427092	CRY2, SOX8, AJUBA, SQSTM1, HOPX, SMAD7	23	983	19357	5.13698	0.72189	1	1
GOTERM_BP_DIRECT	GO:0034379~very-low-density lipoprotein particle assembly	2	8.33333	0.0124343	MTTP, APOC3	23	11	19357	153.02	0.976274	1	1
GOTERM_BP_DIRECT	GO:0001666~response to hypoxia	3	12.5	0.0140725	MMP14, ACTN4, AJUBA	23	160	19357	15.7802	0.985557	1	1
GOTERM_BP_DIRECT	GO:0042157~lipoprotein metabolic process	2	8.33333	0.0236101	MTTP, APOC3	23	21	19357	80.1532	0.99921	1	1
GOTERM_BP_DIRECT	GO:0030335~positive regulation of cell migration	3	12.5	0.0352847	PTP4A1, MMP14, ACTN4	23	262	19357	9.63674	0.999978	1	1
GOTERM_BP_DIRECT	GO:0006641~triglyceride metabolic process	2	8.33333	0.0401476	MTTP, APOC3	23	36	19357	46.756	0.999995	1	1
GOTERM_BP_DIRECT	GO:0031397~negative regulation of protein ubiquitination	2	8.33333	0.0596398	SQSTM1, SMAD7	23	54	19357	31.1707	1	1	1
GOTERM_BP_DIRECT	GO:0002376~immune system process	2	8.33333	0.0649869	SQSTM1, CD276	23	59	19357	28.5291	1	1	1
GOTERM_BP_DIRECT	GO:0007623~circadian rhythm	2	8.33333	0.0734819	CRY2, MTTP	23	67	19357	25.1226	1	1	1
GOTERM_CC_DIRECT	GO:0005925~focal adhesion	4	16.6667	0.0114573	MMP14, ACTN4, AJUBA, IGF2R	24	426	20587	8.05438	0.669202	0.601566	0.601566
GOTERM_CC_DIRECT	GO:0005770~late endosome	3	12.5	0.0125326	RAB7B, SQSTM1, IGF2R	24	153	20587	16.8194	0.702022	0.601566	0.601566
GOTERM_CC_DIRECT	GO:0070062~extracellular exosome	7	29.1667	0.0313787	CFH, SLC44A2, SUSD2, APOC3, ACTN4, SQSTM1, IGF2R	24	2219	20587	2.70597	0.953142	0.692785	0.692785
GOTERM_CC_DIRECT	GO:0005794~Golgi apparatus	5	20.8333	0.0348024	HSPB6, MTTP, RAB7B, AJUBA, IGF2R	24	1131	20587	3.79218	0.966645	0.692785	0.692785
GOTERM_CC_DIRECT	GO:0005783~endoplasmic reticulum	5	20.8333	0.0360826	PTP4A1, SRPX, MTTP, SQSTM1	24	1144	20587	3.74909	0.970635	0.692785	0.692785
GOTERM_CC_DIRECT	GO:0005769~early endosome	3	12.5	0.04645	PTP4A1, APOC3, IGF2R	24	310	20587	8.30121	0.989601	0.7432	0.7432
GOTERM_CC_DIRECT	GO:0005737~cytoplasm	11	45.8333	0.0710141	PTP4A1, MMP14, WSB1, HSPB6, CRY2, SOX8, ACTN4, SQSTM1, KANK4, HOPX, SMAD7	24	5634	20587	1.67478	0.999151	0.892245	0.892245
GOTERM_CC_DIRECT	GO:0005576~extracellular region	6	25	0.0806133	CFH, HSPB6, CRY2, APOC3, ACTN4, COCH	24	2119	20587	2.42886	0.999687	0.892245	0.892245
GOTERM_CC_DIRECT	GO:0005776~autophagosome	2	8.33333	0.0836479	SRPX, SQSTM1	24	78	20587	21.9947	0.999772	0.892245	0.892245
GOTERM_MF_DIRECT	GO:0005548~phospholipid transporter activity	2	8.33333	0.0156993	MTTP	24	13	18913	121.237	0.787909	1	1
GOTERM_MF_DIRECT	GO:0016922~ligand-dependent nuclear receptor binding	2	8.33333	0.0510338	CRY2, ACTN4	24	43	18913	36.6531	0.994104	1	1
GOTERM_MF_DIRECT	GO:0044877~macromolecular complex binding	3	12.5	0.0682817	MTTP, ACTN4, SQSTM1	24	354	18913	6.67832	0.999023	1	1
GOTERM_MF_DIRECT	GO:0005515~protein binding	20	83.3333	0.0767357	SRPX, WSB1, CFH, SUSD2, MTTP, APOC3, ACTN4, HOPX, COCH, IGF2R, SMAD7, PTP4A1, MMP14, CRY2, SPEG, RAB7B, AJUBA, SQSTM1, KANK4, CD276	24	12623	18913	1.24858	0.9996	1	1
GOTERM_MF_DIRECT	GO:0005518~collagen binding	2	8.33333	0.0784245	COCH, SMAD7	24	67	18913	23.5236	0.999666	1	1
INTERPRO	IPR000436:Sushi/SCR/CCP	3	12.5	0.00193746	SRPX, CFH, SUSD2	23	57	19139	43.7963	0.156893	0.170497	0.170497
SMART	SM00032:CCP	3	12.5	0.00369528	SRPX, CFH, SUSD2	18	56	10374	30.875	0.108425	0.114554	0.114554
UP_KW_CELLULAR_COMPONENT	KW-0967~Endosome	4	16.6667	0.0366024	PTP4A1, RAB7B, SQSTM1, IGF2R	21	658	17662	5.11275	0.428412	0.549036	0.549036
UP_KW_DOMAIN	KW-0768~Sushi	3	12.5	0.00198806	SRPX, CFH, SUSD2	18	57	14500	42.3977	0.0235976	0.0238568	0.0238568
UP_KW_DOMAIN	KW-0732~Signal	11	45.8333	0.0127997	SRPX, MMP14, WSB1, CFH, SUSD2, MTTP, APOC3, COCH, IGF2R, CD276	18	4357	14500	2.03376	0.143231	0.076798	0.076798
UP_KW_DOMAIN	KW-0677~Repeat	11	45.8333	0.0346959	SRPX, MMP14, WSB1, CFH, SPEG, ACTN4, AJUBA, KANK4, COCH, IGF2R, CD276	18	5004	14500	1.77081	0.345409	0.138784	0.138784
UP_KW_PTM	KW-1015~Disulfide bond	10	41.6667	0.0314592	PTP4A1, SRPX, MMP14, CFH, SUSD2, MTTP, SPEG, COCH, IGF2R, CD276	19	3808	14104	1.94936	0.31858	0.40897	0.40897
UP_SEQ_FEATURE	DOMAIN:Sushi 3	2	8.33333	0.0327367	SRPX, CFH	23	31	20516	57.5484	0.999459	1	1
UP_SEQ_FEATURE	DOMAIN:Sushi 1	2	8.33333	0.0451322	SRPX, CFH	23	43	20516	41.4884	0.999971	1	1
UP_SEQ_FEATURE	DOMAIN:Sushi 2	2	8.33333	0.0451322	SRPX, CFH	23	43	20516	41.4884	0.999971	1	1
UP_SEQ_FEATURE	DOMAIN:Sushi	2	8.33333	0.0624333	CFH, SUSD2	23	60	20516	29.7333	1	1	1

## Sheet: CF_Pan_d100vd80_Down_GProfiler
Table S4-10
source	term_name	term_id	highlighted	adjusted_p_value	negative_log10_of_adjusted_p_value	term_size	query_size	intersection_size	effective_domain_size	intersections
GO:BP	regulation of biological process	GO:0050789	TRUE	0.007069	2.15064	12378	23	23	21128	MTTP,SPEG,APOC3,HSPB6,RAB7B,SOX8,SUSD2,CRY2,SMAD7,AJUBA,COCH,CD276,PTP4A1,KANK4,IGF2R,SRPX,ACTN4,MMP14,SLC44A2,WSB1,CFH,SQSTM1,HOPX
WP	Interleukin-1 induced activation of NF-kB	WP:WP3656	FALSE	0.008962	2.04761	10	11	2	7899	AJUBA,SQSTM1

[truncated: 15 more sheets: CF_Pan_d100vd80_UpDAVID, CF_Pan_d100vd80_UP_GProfiler, CF_Pan_d120vd100_AllDAVID, CF_Pan_d120vd100_All_GProfiler, CF_Pan_d120vd100_DownDAVID, CF_Pan_d120vd100_Down_GProfiler, CF_Pan_d120vd100_UpDAVID, CF_Pan_d120vd100_Up_GProfilier, CFPantermvs120AllDAVID, CFPantermvs120AllGProf, CF_Pan_dtermvd120_DownDAVID, CF_Pan_dtermvd120_Down_GProfile, Sheet1, CF_Pan_dtermvd120_UpDAVID, CF_Pan_dtermvd120_Up_GProfile]
