# Supplementary material for: Stellate cells are in utero markers of pancreatic disease in cystic fibrosis
Source: Mol Med. 2024 Aug 7;30:115. doi: 10.1186/s10020-024-00871-2 (PMC11304907; doi:10.1186/s10020-024-00871-2)
Supplement: Supplementary file 7 — Supplementary Material 7. [file 10020_2024_871_MOESM7_ESM.xlsx]

## Sheet: Sheet1
Table S5 WTvCF_Panc_Timecourse_pairwiseDEGs

## Sheet: d65
Unnamed: 0	gene	logFC	unshrunk.logFC	logCPM	PValue	FDR	WT_panc_d65_1	WT_panc_d65_2	CF_panc_d65_1	CF_panc_d65_2
5897	HSPA6	-4.84828	-4.85169	3.88621	2.00767e-05	0.391917	25.6279	22.0015	0.60648	1.03818
16615	SMIM18	-2.54978	-2.55022	4.30686	5.83041e-05	0.569077	31.7649	32.5774	3.41609	7.55957
3609	DNER	-2.70157	-2.70291	2.75412	0.000187524	0.783101	13.7713	10.3014	1.38624	2.30819
15215	RESP18	-3.06776	-3.06784	6.92176	0.000188101	0.783101	257.114	239.977	24.7048	34.5724
1534	C15H11orf97	-2.6364	-2.63707	3.44881	0.000202096	0.783101	24.2901	21.6224	3.20568	4.17288
8891	LOC105602321	-8.68318	-1.44269e+08	-0.463726	0.000240695	0.783101	0.810079	0.849731	0	0
4340	FAM129A	1.96655	1.96678	4.70618	0.000324377	0.904596	12.5562	6.65405	39.6564	35.4493
6440	KCNK16	-2.73782	-2.73793	6.242	0.000750408	1	148.208	143.801	15.6818	28.0813
15187	REC8	-1.91304	-1.91365	2.95656	0.000811604	1	14.115	12.6152	2.74773	4.34423
8631	TMSB15B	-2.53578	-2.53579	9.51923	0.000938002	1	1438.37	1359.36	207.02	275.43

## Sheet: d65_p0.01
Unnamed: 0	gene	logFC	unshrunk.logFC	logCPM	PValue	FDR	WT_panc_d65_1	WT_panc_d65_2	CF_panc_d65_1	CF_panc_d65_2
5897	HSPA6	-4.84828	-4.85169	3.88621	2.00767e-05	0.391917	25.6279	22.0015	0.60648	1.03818
16615	SMIM18	-2.54978	-2.55022	4.30686	5.83041e-05	0.569077	31.7649	32.5774	3.41609	7.55957
3609	DNER	-2.70157	-2.70291	2.75412	0.000187524	0.783101	13.7713	10.3014	1.38624	2.30819
15215	RESP18	-3.06776	-3.06784	6.92176	0.000188101	0.783101	257.114	239.977	24.7048	34.5724
1534	C15H11orf97	-2.6364	-2.63707	3.44881	0.000202096	0.783101	24.2901	21.6224	3.20568	4.17288
8891	LOC105602321	-8.68318	-1.44269e+08	-0.463726	0.000240695	0.783101	0.810079	0.849731	0	0
4340	FAM129A	1.96655	1.96678	4.70618	0.000324377	0.904596	12.5562	6.65405	39.6564	35.4493
6440	KCNK16	-2.73782	-2.73793	6.242	0.000750408	1	148.208	143.801	15.6818	28.0813
15187	REC8	-1.91304	-1.91365	2.95656	0.000811604	1	14.115	12.6152	2.74773	4.34423
8631	TMSB15B	-2.53578	-2.53579	9.51923	0.000938002	1	1438.37	1359.36	207.02	275.43
7048	NESP55	-7.56667	-7.58083	3.96157	0.00104226	1	31.409	48.6569	0.4332	0
11430	LOC106991500	-2.09507	-2.09631	2.0889	0.001097	1	8.5672	6.94165	1.33673	2.28803
4562	FBLN2	1.85585	1.85609	3.63696	0.00111602	1	9.77004	7.59529	31.6236	31.2462
11608	LOC106991938	-3.29961	-3.31277	0.337234	0.00119842	1	2.52843	1.39879	0.111394	0.282224
16148	SHOX2	4.98972	4.99586	1.82294	0.00122973	1	0.306848	0.614421	18.739	10.6338
5747	HMGCS2	8.72949	1.44269e+08	-1.60613	0.00141536	1	0	0	0.816891	0.897068
3578	DNAJC12	-1.88085	-1.88101	5.36938	0.00146007	1	54.0912	43.9377	12.7237	13.8894
15834	SCN7A	4.06079	4.07345	0.115915	0.00146183	1	0.196383	0.23531	1.99272	5.27154
3008	CREB3L4	-2.41179	-2.41212	4.22974	0.00149384	1	56.5337	19.8314	6.91882	7.42853
12463	MPZ	3.54645	3.54737	2.54728	0.0015189	1	3.17894	2.66685	20.7193	47.6253
17980	TNFRSF13B	-1.99784	-1.99826	4.3992	0.00153698	1	22.1912	19.583	6.23808	4.22328
12477	MRLN	-2.45632	-2.45739	3.03269	0.00158397	1	14.0291	10.4321	1.65854	2.792
14103	PKIB	-2.05024	-2.0509	3.76854	0.00179032	1	12.3598	15.3605	2.0051	4.67685
6414	KCNG1	2.20337	2.20558	1.57504	0.00185	1	1.03101	1.03275	7.15399	2.36866
655	AOX1	2.00003	2.00187	2.87056	0.00188235	1	0.957366	1.42493	3.14379	6.39035
10465	LOC105611803	-4.25945	-4.26866	0.780054	0.0020331	1	8.30944	3.17669	0.0990171	0.493892
13460	OLFM2	1.48633	1.48652	3.1286	0.00212463	1	9.26681	10.589	33.4554	22.1848
7847	histone H2B type 1	-2.26515	-2.26757	2.19141	0.00216606	1	3.80491	5.41214	1.20058	0.715639
908	ARSB	1.30933	1.3094	5.63375	0.00241868	1	25.2475	27.8581	69.5471	62.0691
1522	C15H11orf53	-8.64711	-1.44269e+08	-1.50952	0.00262005	1	1.04328	0.575203	0	0
8478	RPL7L1	-1.92586	-1.92633	2.74207	0.00269454	1	17.4658	17.243	5.49545	3.63867
6426	KCNJ11	-2.55602	-2.55635	4.76134	0.0026973	1	50.7895	36.3816	4.07208	10.7346
12897	ND6	1.99492	1.99494	8.38176	0.00273361	1	77.3134	100.778	344.468	365.399
15418	RNF183	-3.02726	-3.03755	0.604464	0.00273525	1	2.18476	1.88248	0.222789	0.272144
13464	OLFML2A	2.3417	2.34195	3.86111	0.00280669	1	10.3101	8.62804	30.5839	65.4255
16243	SLC16A11	-1.78538	-1.78565	4.30116	0.00286382	1	30.5498	23.6879	7.253	8.47679
4705	FGL1	6.90494	6.97892	0.552296	0.00290407	1	0.0245478	0.0522912	6.48562	3.16494
2515	CFH	2.50669	2.50742	3.20272	0.00303158	1	3.53489	3.08518	17.625	20.0177
555	ANGPT2	2.71129	2.71259	1.93756	0.00308221	1	2.04974	1.73868	17.1671	7.67044
6029	IGFBP5	1.33656	1.33657	8.26151	0.00310531	1	166.655	193.216	449.352	459.501
6032	IGFBPL1	-2.77725	-2.77981	1.06233	0.00314851	1	8.07624	5.30755	0.829268	1.11882
17538	TGFB2	1.33816	1.3384	3.14173	0.00332776	1	7.57301	6.92858	20.707	15.9658
18743	VIT	3.7878	3.80457	0.638389	0.00344821	1	0.0613696	0.261456	1.58427	2.91295
1299	BEX5	-1.68671	-1.68676	6.33968	0.00351181	1	133.491	145.696	48.9887	37.7374
9482	LOC105615771	2.61327	2.61449	2.08834	0.00359739	1	1.53424	2.48383	9.97597	14.6252
10239	LOC105609938	-2.38349	-2.38764	0.722156	0.00369744	1	3.44897	2.48383	0.569348	0.564448
2842	COL11A1	1.83365	1.83391	3.00073	0.00380371	1	7.6221	9.04637	28.1951	31.226
13178	NOS3	1.73886	1.73941	2.49789	0.0039026	1	3.87856	3.5558	11.1147	13.708
6419	KCNH6	-2.35153	-2.35177	4.79852	0.00407549	1	63.3334	36.4992	6.37423	13.1738
18739	VIP	-2.33715	-2.3381	2.11557	0.00412582	1	9.94187	14.7984	2.07936	2.81216
2560	CHGB	-2.26007	-2.26025	5.08101	0.00415421	1	61.836	61.4029	9.24572	16.4698
17146	SUCNR1	-2.13873	-2.14047	1.41094	0.00419297	1	4.97094	6.49718	1.1387	1.46152
4676	FGB	4.41106	4.41158	4.13151	0.00420331	1	10.2119	0.666712	6.31234	225.336
2264	CD93	1.47281	1.47292	4.56982	0.00451132	1	13.2558	21.557	49.719	46.9096
5147	GIP	-4.91105	-4.91167	4.55915	0.00467062	1	60.8418	214.891	1.85657	7.28742
18428	TXNDC17	-1.59593	-1.59618	4.11612	0.00472846	1	28.6964	19.6353	7.98326	8.00306
8868	LOC105602152	-3.02017	-3.02622	1.8185	0.00477359	1	4.97094	1.90863	0.482708	0.362859
17253	SYT5	-1.52047	-1.52069	4.00556	0.00477665	1	25.4684	22.5636	7.03022	9.70648
8663	H2AC18	-2.01343	-2.01406	3.27781	0.00487041	1	13.7836	14.3931	4.25774	2.72144
378	AGR2	-2.76539	-2.7655	7.29352	0.00487737	1	127.857	170.247	26.6604	17.1854
8602	H2AC18	-2.01288	-2.01351	3.27477	0.00488493	1	13.7468	14.4193	4.25774	2.72144
13528	OTOL1	-1.65258	-1.65273	4.26369	0.0049209	1	44.2229	37.0483	12.34	13.5064
78	ABHD4	1.39704	1.3972	3.62669	0.00494666	1	10.7151	11.6348	28.7892	30.077
10334	LOC105610544	-6.87366	-7.04151	-0.364064	0.0049752	1	2.5407	1.64717	0	0.0302383
10744	LOC105614954	-7.59819	-1.44269e+08	-2.25732	0.00504679	1	0.466409	0.313747	0	0
13187	NOV	2.80372	2.80441	2.79325	0.00505801	1	2.56525	4.64084	15.6942	34.6329
12235	MFAP4	2.79088	2.79132	3.15688	0.00507649	1	5.47417	5.84354	43.4438	34.905
2312	CDH11	1.57574	1.57584	4.28844	0.00513892	1	16.1402	21.2041	49.6447	61.676
15811	SCG5	-1.87574	-1.87576	8.1356	0.0051496	1	411.974	431.206	83.9665	145.779
17657	TLE6	-2.1202	-2.12122	3.26838	0.00519974	1	12.9858	6.26187	1.94321	2.47954
8505	LOC101120198	-3.2107	-3.23696	-0.340459	0.0055823	1	1.15375	0.692858	0.0742628	0.120953
3245	DACT1	1.93947	1.93976	3.14649	0.00560333	1	7.13115	7.72602	28.9873	28.0107
9963	LOC105607855	-2.06985	-2.07278	1.28403	0.00561712	1	2.8721	3.51658	0.854023	0.665242
10301	LOC105610323	-3.89184	-3.89941	1.18742	0.00569522	1	5.6951	5.01995	0.396068	0.322541
1719	C3H12orf75	-1.28554	-1.28561	5.3552	0.00578261	1	61.7869	65.3117	23.9003	28.2325
18325	TTC12	-1.89695	-1.8975	2.96021	0.0059679	1	17.343	11.6217	2.10411	5.66463
12722	MYL9	1.1454	1.14543	5.65119	0.00600806	1	49.5866	42.3951	106.988	96.4903
642	ANXA10	-2.12303	-2.12313	6.15861	0.00604393	1	105.629	84.2803	14.605	28.9783
6089	IL1R1	2.11954	2.11997	3.19876	0.00604514	1	3.96448	6.58869	22.0189	23.8479
4673	FFAR3	-2.47594	-2.47663	3.25799	0.00608056	1	21.5653	16.89	2.83437	4.07209
2559	CHGA	-2.12969	-2.1297	8.92254	0.00611362	1	931.566	773.556	168.131	221.495
10155	LOC105609393	-1.16199	-1.16204	5.78125	0.00616465	1	70.4891	85.9667	32.6509	37.2636
13959	PHF14	-1.33925	-1.33934	4.85475	0.00622758	1	51.7346	47.9118	20.4223	18.9594
15814	SCGN	-2.06233	-2.06237	7.45402	0.00629456	1	309.916	245.651	49.2486	83.76
1363	BOC	1.17739	1.17751	4.15972	0.006378	1	13.98	14.0663	29.0739	34.3607
15934	SEMA5B	2.01784	2.01818	3.07111	0.00639889	1	6.67701	6.37952	29.8289	23.0617
10153	LOC105609383	-2.79722	-2.79977	1.34965	0.00652843	1	7.51164	6.14421	0.95304	1.00794
4461	FAM26E	2.57595	2.58819	0.389128	0.00661203	1	0.135013	0.261456	0.767383	1.61271
7630	LOC101109336	-2.01728	-2.01774	3.33016	0.00661409	1	18.5827	20.4197	3.92355	5.70495
13070	NID2	1.1357	1.13573	5.64945	0.00664705	1	42.5414	43.8592	88.8802	100.966
16463	SLC4A1	6.4421	6.46128	0.762107	0.00672101	1	0.257752	0.0392184	0.210411	26.0452
13589	PABPC1L	-2.7201	-2.72471	1.29325	0.00673023	1	6.01422	1.07197	0.507463	0.564448
939	ASB9	-2.12738	-2.12748	5.6933	0.00678531	1	92.0421	96.0458	15.7313	27.3052
7457	LOC101107135	-9.98775	-1.44269e+08	-0.18444	0.00682236	1	3.00711	1.09811	0	0
806	ARHGEF10	1.11596	1.11606	4.33421	0.00685031	1	16.8521	15.1383	36.0299	33.3125
17308	TAL1	2.85582	2.85746	2.00043	0.00712071	1	1.63243	1.43801	4.96323	17.2862
2143	CCL26	2.0394	2.04021	6.9078	0.00716031	1	1.68153	3.73882	18.0335	4.2636
4000	ELOVL4	-1.57183	-1.57237	2.54284	0.00717095	1	10.2242	10.9419	2.37641	4.73733
2040	CCDC153	-2.02771	-2.02906	2.16684	0.00725102	1	7.9535	5.34677	1.42337	1.83445
16803	SPARCL1	1.48515	1.48521	5.48777	0.00727321	1	25.1493	34.8128	83.7809	84.0825
6027	IGFBP3	2.27433	2.27509	2.49241	0.00728138	1	3.12985	3.00674	15.4714	14.2321
13109	NKX6-3	-3.86522	-3.8749	0.515899	0.0074766	1	3.98902	4.24866	0.371314	0.191509
16062	SGCE	1.26506	1.26511	5.0054	0.00762123	1	32.6241	36.8783	65.2152	101.822
6864	LEFTY2	-3.33976	-3.34099	3.61934	0.00762198	1	30.5621	12.3799	1.06443	3.16494
2993	CRABP2	2.32397	2.32434	2.75192	0.00765564	1	5.29006	7.26847	34.2599	28.6356
3497	DKK2	3.57831	3.58311	0.851214	0.00776884	1	0.552326	0.56213	7.22825	6.12829
671	AP3B2	-2.07909	-2.07924	5.18504	0.00782323	1	77.608	46.1992	8.60211	20.683
15320	RIIAD1	-1.70398	-1.7048	2.34313	0.00793661	1	9.74549	6.31416	2.26502	2.66097
2497	CFAP45	-1.77878	-1.78019	2.06673	0.00796054	1	5.51099	4.54933	1.05206	1.87477
9851	LOC105606966	7.83014	1.44269e+08	-1.71595	0.00814204	1	0	0	0.321806	0.594686
18834	WBP5	-1.40808	-1.40817	5.21226	0.00820291	1	58.3011	47.3758	18.8009	21.0156
13756	PCSK2	-1.98804	-1.98812	6.4045	0.00826775	1	130.742	101.693	16.3131	42.263
4728	FILIP1L	2.52402	2.52466	2.46807	0.00829694	1	2.34432	5.13761	19.5806	23.4649
2719	CLIP2	1.16764	1.16771	4.57571	0.00830638	1	24.4619	19.8184	54.1252	45.3574
7874	LOC101112291	-10.9177	-10.9317	8.09129	0.00831872	1	796.97	0.0522912	0.08664	0.312462
7859	CD48	-2.04603	-2.04645	3.52628	0.0084736	1	22.0562	21.374	2.67346	7.83171
7537	KRT16	2.81892	2.82229	1.2374	0.00858573	1	0.883722	0.601348	5.01274	5.49328
2322	CDH22	-2.65096	-2.65201	3.4913	0.00863489	1	19.4787	9.66079	0.8664	3.75962
17336	TAX1BP3	1.13585	1.13592	4.86401	0.00866165	1	19.8592	28.2372	55.9818	49.7117
16096	SH3BGR	4.7956	4.81785	0.202603	0.00877425	1	0.171835	0.0784367	2.95814	4.1124
8113	SYT15	5.29686	5.36912	-0.649471	0.00903215	1	0.0122739	0.065364	1.64616	1.54215
16859	SPINK1	-1.87745	-1.87749	8.82662	0.0094819	1	263.116	231.284	76.2184	58.3397
19229	ZMAT3	2.29694	2.30876	0.115087	0.00950779	1	0.208657	0.183019	1.06443	0.87691
2681	CLDN2	-2.23906	-2.24014	5.6091	0.00952502	1	10.8256	9.41241	1.88133	2.3989
4803	FOLH1B	1.97621	1.97722	1.96016	0.00954159	1	2.00065	2.28774	8.36695	8.51711
5131	GHRL	-6.08733	-6.09186	3.10148	0.00960111	1	12.2616	74.2404	0.581726	0.685401
14942	RAB3C	-1.37597	-1.37614	4.19778	0.00961848	1	31.4335	23.701	6.37423	14.8571
7906	PRSS2	-2.31225	-2.31226	13.1483	0.00966658	1	1156.58	1091.98	293.054	159.688
14032	PIGR	-2.88077	-2.8945	1.45355	0.00981226	1	0.834626	1.86941	0.0990171	0.262065
1939	CARTPT	-2.66574	-2.66603	5.03807	0.00985149	1	69.9122	37.9895	8.78777	8.21473
2646	CITED1	-1.74842	-1.74892	3.14413	0.00989084	1	17.9076	9.93532	3.18092	5.10019
7884	H1-6	-2.06132	-2.06328	2.07055	0.00989811	1	3.75582	5.71281	0.618857	1.64295

## Sheet: d80
Unnamed: 0	gene	logFC	unshrunk.logFC	logCPM	PValue	FDR	WT_panc_d80_1	WT_panc_d80_2	CF_panc_d80_1	CF_panc_d80_2
17209	SYCP2L	5.30355	5.34675	3.92322	0.000159167	1	0.0826662	0.0488998	4.69839	0.602751
7048	NESP55	-13.9558	-1.44269e+08	3.96157	0.000234239	1	27.4176	36.8949	0	0
8891	LOC105602321	-8.39976	-1.44269e+08	-0.463726	0.000354138	1	0.482219	0.880197	0	0
8970	LOC105602836	9.73994	1.44269e+08	0.770049	0.000477637	1	0	0	1.53094	1.92618
13676	PARP3	2.13371	2.13535	3.47952	0.000688451	1	1.65332	1.10025	8.32777	3.76064

## Sheet: d80_p0.01
Unnamed: 0	gene	logFC	unshrunk.logFC	logCPM	PValue	FDR	WT_panc_d80_1	WT_panc_d80_2	CF_panc_d80_1	CF_panc_d80_2
17209	SYCP2L	5.30355	5.34675	3.92322	0.000159167	1	0.0826662	0.0488998	4.69839	0.602751
7048	NESP55	-13.9558	-1.44269e+08	3.96157	0.000234239	1	27.4176	36.8949	0	0
8891	LOC105602321	-8.39976	-1.44269e+08	-0.463726	0.000354138	1	0.482219	0.880197	0	0
8970	LOC105602836	9.73994	1.44269e+08	0.770049	0.000477637	1	0	0	1.53094	1.92618
13676	PARP3	2.13371	2.13535	3.47952	0.000688451	1	1.65332	1.10025	8.32777	3.76064
18013	TNNI1	3.17683	3.1778	2.87374	0.00186337	1	3.15509	2.15159	5.05473	42.9526
10065	LOC105608654	5.94057	6.04856	1.07127	0.00210599	1	0	0.0488998	2.17763	1.16619
13852	PDZK1IP1	4.26735	4.27664	1.10877	0.00218378	1	0.413331	0.183374	1.1878	10.3516
9530	LOC105616514	3.71869	3.72193	2.99576	0.00284625	1	1.00577	0.660148	12.5906	9.36885
8086	CFHR3	1.80097	1.80136	3.34583	0.00313537	1	5.6213	5.02446	13.95	23.1535
5064	GCSAML	10.2223	1.44269e+08	-0.487585	0.00354201	1	0	0	1.28018	3.55099
8865	LOC105602135	5.03359	5.05928	1.01373	0.00355402	1	0.0826662	0.134475	4.14409	3.11858
10334	LOC105610544	-7.63174	-8.01727	-0.364064	0.00394402	1	3.2102	0.195599	0	0.0131033
8322	APOA1	2.89518	2.89519	9.74945	0.00500592	1	365.274	349.646	519.265	4799.33
10744	LOC105614954	-7.84505	-1.44269e+08	-2.25732	0.00500671	1	0.743996	0.183374	0	0
9883	LOC105607203	7.7914	1.44269e+08	-1.9742	0.00509907	1	0	0	0.224362	0.668268
476	ALG1	-1.0935	-1.09362	4.42062	0.00510655	1	27.5141	28.8631	13.0262	13.3916
9901	LOC105607350	2.89774	2.90422	2.81469	0.00612088	1	0.564886	0.220049	3.11467	2.73859
13981	PHLDA2	4.16484	4.16813	2.21196	0.00647763	1	0.964439	0.709048	1.47815	28.5914
7874	LOC101112291	-12.0814	-12.118	8.09129	0.00663564	1	700.582	0.0244499	0	0.15724
12287	MICA	2.81336	2.83603	0.0523556	0.00666395	1	0.0964439	0.12225	0.567503	0.99585
655	AOX1	1.68838	1.68937	2.87056	0.00667041	1	2.21821	1.82152	5.70142	7.32474
11832	LY6D	4.33238	4.33392	3.18998	0.00722439	1	2.85198	0.770173	4.02531	68.9102
9662	LOC105605981	-3.21674	-3.21711	5.07207	0.00728294	1	81.6053	49.3644	3.19385	10.8888
8078	LAD1	1.50589	1.50609	3.92938	0.00753784	1	10.5124	8.53302	14.8211	39.2706
578	ANKRD1	4.678	4.68479	2.01584	0.00813365	1	0.495997	0.330074	0.857853	20.3625
4794	FNDC5	1.75856	1.7588	3.82288	0.00818768	1	7.85329	9.5966	12.947	46.1105
13430	OCA2	-7.45616	-1.44269e+08	-1.42102	0.00852528	1	0.303109	0.403424	0	0
7883	LOC101112345	2.69599	2.69602	7.46838	0.00900649	1	73.5316	75.4647	92.9648	872.548
6089	IL1R1	1.98686	1.98748	3.19876	0.00932424	1	3.07243	3.97311	6.48009	21.4632
9362	LOC105612046	7.61203	1.44269e+08	-1.94151	0.00935848	1	0	0	0.224362	0.563442

## Sheet: d100
Unnamed: 0	gene	logFC	unshrunk.logFC	logCPM	PValue	FDR	WT_panc_d100_1	WT_panc_d100_2	CF_panc_d100_1	CF_panc_d100_2
7129	CLEC2H; mouse analog	4.89209	4.91491	1.52421	1.95947e-05	0.285781	0.212994	0.0460589	2.58761	4.99042
9662	LOC105605981	-7.402	-7.40566	5.07207	2.92794e-05	0.285781	209.863	54.2267	1.28556	0.236615
10103	LOC105609029	11.1959	1.44269e+08	0.55046	5.52245e-05	0.32926	0	0	1.79649	7.70073
16637	SMPDL3A	-2.66138	-2.66179	3.79159	6.74679e-05	0.32926	54.9312	22.5535	6.92227	5.31307
8891	LOC105602321	-9.16285	-1.44269e+08	-0.463726	0.000293255	0.798589	0.638983	1.67347	0	0
7422	LOC101106755	-9.66246	-1.44269e+08	-0.47136	0.000466792	0.798589	1.89565	1.38177	0	0
169	ACSM5	-9.82753	-1.44269e+08	-0.176941	0.000507088	0.798589	0.319491	3.34695	0	0
3045	CRY2	-4.91264	-4.95661	1.55049	0.000620579	0.798589	0.788078	3.00918	0.115371	0
5350	GPR143	3.70566	3.70885	2.69251	0.000733769	0.798589	0.958474	0.736942	10.9603	11.1639
8865	LOC105602135	6.65511	6.72068	1.01373	0.000888507	0.798589	0	0.0767648	4.1204	4.64625
11915	MAMDC2	-2.41123	-2.41189	3.51319	0.000902004	0.798589	17.9767	20.0663	5.17522	1.95745

## Sheet: d100_p0.01
Unnamed: 0	gene	logFC	unshrunk.logFC	logCPM	PValue	FDR	WT_panc_d100_1	WT_panc_d100_2	CF_panc_d100_1	CF_panc_d100_2
7874	LOC101112291	-18.8101	-1.44269e+08	8.09129	0.00316294	0.798589	863.478	997.006	0	0
4294	FABP2	-14.9997	-1.44269e+08	2.74541	0.00871581	0.798589	132.631	0	0	0
712	APOA4	-14.6336	-1.44269e+08	2.38714	0.00946498	0.798589	102.834	0.0767648	0	0
721	APOC3	-11.0708	-11.1716	3.18801	0.00326666	0.798589	128.201	0.337765	0.0329632	0.0215104
12187	MEP1A	-10.7677	-1.44269e+08	-0.992816	0.0097131	0.798589	7.02881	0.0307059	0	0
7984	LOC101113715	-10.6317	-1.44269e+08	-1.22414	0.00421832	0.798589	6.34723	0.0767648	0	0
12654	MTTP	-9.99255	-1.44269e+08	-0.457755	0.00130583	0.798589	4.00429	0.122824	0	0
169	ACSM5	-9.82753	-1.44269e+08	-0.176941	0.000507088	0.798589	0.319491	3.34695	0	0
7422	LOC101106755	-9.66246	-1.44269e+08	-0.47136	0.000466792	0.798589	1.89565	1.38177	0	0
7500	LOC101107675	-9.3663	-1.44269e+08	-1.24848	0.00211197	0.798589	2.53463	0.138177	0	0
8891	LOC105602321	-9.16285	-1.44269e+08	-0.463726	0.000293255	0.798589	0.638983	1.67347	0	0
5199	GLRA4	-8.93296	-1.44269e+08	-0.76589	0.00209293	0.798589	1.19277	0.783001	0	0
4859	FRMPD2	-8.65875	-1.44269e+08	-0.156809	0.00394549	0.798589	1.29926	0.337765	0	0
6403	KCNC2	-8.62342	-1.44269e+08	-1.04123	0.00157108	0.798589	0.809378	0.783001	0	0
9608	LOC105605867	-8.53741	-1.44269e+08	-1.13664	0.00334678	0.798589	0.979773	0.522001	0	0
9197	LOC105607571	-8.41782	-1.44269e+08	-1.07901	0.0048059	0.798589	0.596384	0.783001	0	0
10478	SPEG	-8.01419	-1.44269e+08	-1.01083	0.00215749	0.798589	0.0851977	0.951884	0	0
12118	MDH1B	-7.98243	-1.44269e+08	-1.44576	0.00399587	0.798589	0.575084	0.445236	0	0
18189	TRIM40	-7.85114	-1.44269e+08	-1.62402	0.0089466	0.798589	0.702881	0.230295	0	0
11446	LOC106991531	-7.84846	-1.44269e+08	-1.82993	0.00883714	0.798589	0.638983	0.291706	0	0
10744	LOC105614954	-7.81282	-1.44269e+08	-2.25732	0.00694108	0.798589	0.38339	0.522001	0	0
10311	LOC105610414	-7.76956	-1.44269e+08	-2.06201	0.0026135	0.798589	0.340791	0.537354	0	0
10843	LOC105615664	-7.69051	-1.44269e+08	-2.02444	0.00866557	0.798589	0.681581	0.15353	0	0
9847	LOC105606937	-7.68822	-1.44269e+08	-2.43991	0.00463125	0.798589	0.447288	0.383824	0	0
19084	ZBTB32	-7.6508	-1.44269e+08	-0.783093	0.00638339	0.798589	0.191695	0.614119	0	0
16780	SOX8	-7.59807	-1.44269e+08	-1.41638	0.00228093	0.798589	0.489887	0.291706	0	0
13247	NR2E1	-7.57708	-1.44269e+08	-1.63704	0.00298036	0.798589	0.447288	0.322412	0	0
8234	UPK3BL1	-7.57397	-1.44269e+08	-1.89906	0.0041404	0.798589	0.38339	0.383824	0	0
4581	FBXL21	-7.55247	-1.44269e+08	-1.68815	0.00323751	0.798589	0.340791	0.41453	0	0
15438	RNF24	-7.52221	-1.44269e+08	-1.26	0.00216014	0.798589	0.106497	0.629472	0	0
8407	ZNF134	-7.4755	-1.44269e+08	-1.27424	0.0026842	0.798589	0.191695	0.522001	0	0
9662	LOC105605981	-7.402	-7.40566	5.07207	2.92794e-05	0.285781	209.863	54.2267	1.28556	0.236615
10132	LOC105609231	-7.28097	-1.44269e+08	-2.07822	0.00219446	0.798589	0.489887	0.138177	0	0
9463	LOC105615417	-7.18945	-1.44269e+08	-1.22919	0.00507885	0.798589	0.404689	0.184236	0	0
7564	FADS2	-7.14201	-1.44269e+08	-0.988402	0.00343897	0.798589	0.212994	0.353118	0	0
11406	LOC106991434	-6.51674	-1.44269e+08	-1.63894	0.00236926	0.798589	0.276892	0.0921178	0	0
11465	ERVK10	-6.41591	-6.42491	4.0041	0.00349751	0.798589	13.2482	42.8655	0.115371	0.559271
2002	CCBE1	-6.40324	-1.44269e+08	-1.61244	0.0045136	0.798589	0.106497	0.230295	0	0
9917	LOC105607533	-6.22306	-1.44269e+08	-1.60344	0.00674469	0.798589	0.255593	0.0460589	0	0
11359	LOC106991317	-6.09163	-1.44269e+08	-2.09026	0.00627835	0.798589	0.212994	0.0614119	0	0
7603	ERVK-9	-6.00043	-6.00958	3.52768	0.00589855	0.798589	11.4378	29.7233	0.0988896	0.559271
14959	RAB7B	-5.71448	-1.44269e+08	-1.4279	0.00899706	0.798589	0.149096	0.0614119	0	0
7628	SC5D	-5.47736	-5.62489	0.116529	0.00635876	0.798589	0.36209	1.39712	0.0329632	0
8611	LOC101121518	-5.31274	-5.59232	-1.00949	0.0080478	0.798589	0.127797	0.736942	0.0164816	0
4494	FAM71F1	-5.14894	-5.42928	-2.19482	0.006864	0.798589	0.276892	0.491295	0.0164816	0
3045	CRY2	-4.91264	-4.95661	1.55049	0.000620579	0.798589	0.788078	3.00918	0.115371	0
13410	NXPH1	-4.88417	-4.91586	0.508665	0.00701214	0.798589	2.19384	2.97848	0.164816	0
15837	SCNN1A	-4.80302	-4.85371	1.72853	0.00283308	0.798589	0.809378	2.24153	0.0988896	0
16572	SMAD7	-4.54706	-4.60776	0.514545	0.00794299	0.798589	0.234294	1.88841	0.082408	0
8879	LOC105602875	-4.47471	-4.47565	4.89885	0.00502181	0.798589	56.7203	75.0914	2.85132	3.07599
7562	LOC101108432	-4.36097	-4.36219	4.76779	0.00561965	0.798589	27.4336	65.8335	2.57113	1.95745
11112	LOC106990367	-4.21568	-4.35948	-0.713734	0.00856968	0.798589	0.234294	0.491295	0.0329632	0
10612	LOC105613207	-4.11182	-4.11275	4.83372	0.00853661	0.798589	32.8011	69.9174	2.80187	3.14052
17955	TMPRSS9	-3.56449	-3.59478	-0.252881	0.00798944	0.798589	1.04367	1.0133	0.164816	0
8868	LOC105602152	-3.05128	-3.05367	1.8185	0.00432001	0.798589	9.49954	8.24454	1.84594	0.279635
7004	PCDHB4	-2.97324	-2.99436	-0.299254	0.00961803	0.798589	0.958474	0.98259	0.0329632	0.215104
11300	LOC114118304	-2.7642	-2.76431	5.6296	0.00506199	0.798589	147.754	139.313	39.5229	2.66729
8313	IFI27	-2.7228	-2.72499	1.25127	0.00559337	0.798589	10.4367	4.43701	1.74705	0.49474
2397	CEBPA	-2.67595	-2.67912	2.07151	0.00717807	0.798589	3.19491	6.67854	1.2526	0.279635
16637	SMPDL3A	-2.66138	-2.66179	3.79159	6.74679e-05	0.32926	54.9312	22.5535	6.92227	5.31307
11915	MAMDC2	-2.41123	-2.41189	3.51319	0.000902004	0.798589	17.9767	20.0663	5.17522	1.95745
5897	HSPA6	-2.31309	-2.31335	3.88621	0.00679718	0.798589	55.3359	32.2412	8.66932	8.94833
2679	CLDN18	-2.28836	-2.2885	5.29111	0.00618465	0.798589	89.5428	66.724	28.1011	3.82885
334	ADTRP	-2.06555	-2.06649	3.18682	0.00971199	0.798589	12.6519	7.15448	3.23039	1.48422
1272	BCO2	-1.88545	-1.88605	2.88311	0.00189283	0.798589	13.8872	12.1442	4.58189	2.45219
8192	CES1	-1.83762	-1.83767	7.02837	0.00853282	0.798589	182.004	76.0279	47.9615	24.1992
17755	TMEM139	-1.82205	-1.82397	1.51318	0.00827995	0.798589	4.70717	2.97848	1.4339	0.731354
6756	KRT77	-1.71294	-1.71305	4.99546	0.00738876	0.798589	63.3658	57.4662	30.5074	6.30255
9615	LOC106991044	-1.6766	-1.67678	4.55567	0.00963911	0.798589	36.1238	33.8072	12.5919	9.27099
9232	LOC105604089	-1.63327	-1.63376	2.85355	0.00402745	0.798589	13.8659	11.2844	5.40597	2.6888
11858	LYRM9	-1.3524	-1.3526	3.93257	0.00311031	0.798589	27.817	17.8401	10.8943	6.96937
8309	METTL7A	-1.33958	-1.33975	4.12446	0.00200274	0.798589	31.4592	20.2813	11.0756	9.35703
476	ALG1	-1.19384	-1.19397	4.42062	0.00200967	0.798589	27.8596	29.5852	15.4597	9.63667
3379	DEDD2	-1.16623	-1.16633	4.37386	0.00940819	0.798589	41.2357	34.2371	22.3985	11.2069
2872	COL5A3	1.2509	1.25099	4.89582	0.00663645	0.798589	18.0832	19.0377	29.2878	59.0891
2670	CLCN5	1.29191	1.292	4.79212	0.00259279	0.798589	18.8926	16.9343	33.9356	53.7975
15468	ROBO4	1.37425	1.37434	4.94116	0.00617551	0.798589	22.62	21.1717	36.0453	77.502
5490	GSTCD	1.38163	1.38216	2.76873	0.00856535	0.798589	3.15231	3.68471	10.0373	7.78677
2108	CCDC80	1.42729	1.42733	6.24361	0.00974222	0.798589	46.1771	44.6618	72.552	171.782
18290	TSPAN18	1.4462	1.44628	5.19379	0.00358109	0.798589	19.8937	22.5842	37.9901	77.8032
13000	NES	1.5712	1.57125	5.96003	0.00118284	0.798589	39.8086	31.2893	78.0733	133.192
12468	MRAS	1.62938	1.62969	3.42932	0.00694282	0.798589	6.77321	6.04907	12.3447	27.3397
18972	XG	1.64547	1.64561	4.62776	0.00702077	0.798589	12.8009	14.2168	24.3433	60.2292
2848	COL16A1	1.67079	1.67084	6.36549	0.0071993	0.798589	41.6617	38.4899	68.0196	187.205
14257	PMEPA1	1.69387	1.69402	4.66743	0.00222993	0.798589	13.3121	13.7563	24.2444	63.3697
8086	CFHR3	1.73463	1.73506	3.34583	0.00425227	0.798589	6.64542	2.85565	15.6575	15.9177
9806	LOC105606646	1.79758	1.79782	3.92611	0.00643329	0.798589	6.43242	10.8699	14.8664	45.3655
7650	RPL13A	1.7997	1.79975	6.19395	0.00704479	0.798589	62.599	23.229	120.876	177.827
4758	FLNC	1.88573	1.88598	4.18553	0.007269	0.798589	8.26417	8.82796	14.2731	48.9362
2143	CCL26	1.91536	1.91543	6.9078	0.00998681	0.798589	35.5061	26.3303	169.843	63.3482
12683	MXRA5	1.95099	1.95108	5.3631	0.00821434	0.798589	23.5572	22.2464	43.2312	133.902
4566	FBN2	1.9639	1.96409	4.78417	0.00646557	0.798589	8.98835	13.004	17.6683	68.231
14596	PROCR	1.96396	1.96443	3.02387	0.00905843	0.798589	4.32378	4.79013	8.20784	27.3828
14017	PIEZO2	1.98006	1.98036	3.69488	0.00696438	0.798589	6.53892	7.90678	9.72415	47.3229
655	AOX1	1.99297	1.99474	2.87056	0.00202536	0.798589	1.10757	1.35106	3.4941	6.32406
849	ARL14EPL	2.01223	2.01278	2.93952	0.00461943	0.798589	3.19491	4.79013	6.90579	25.3608
2218	CD248	2.01522	2.01534	4.99105	0.00545663	0.798589	23.7276	13.8023	34.5949	117.081
15802	SCARF2	2.04852	2.04883	3.85274	0.0086373	0.798589	5.53785	8.73584	13.3171	45.8172
3299	DCLK1	2.06121	2.06161	3.72088	0.00660771	0.798589	5.15446	6.09513	7.44968	39.5576
243	ADAMTSL4	2.0894	2.09009	2.81777	0.00798758	0.798589	2.87542	3.56189	6.8069	20.6285
18715	VCAN	2.10718	2.10735	5.19129	0.00196404	0.798589	13.4399	13.0807	22.5303	91.7849
7015	LGALS9	2.13014	2.13218	2.33641	0.00636137	0.798589	1.46966	0.752295	2.98317	6.73276
2987	CPXM1	2.13397	2.13413	4.72906	0.00266884	0.798589	13.589	14.4625	25.7443	97.4422
14659	PRRX2	2.40059	2.40099	3.58157	0.00931502	0.798589	7.1779	4.74407	11.6195	51.3238
1167	B4GALNT1	2.44525	2.44605	2.76206	0.00513287	0.798589	2.79022	3.17806	7.68043	24.866
2993	CRABP2	2.44777	2.44895	2.75192	0.00577206	0.798589	1.42706	2.62536	5.04337	17.1438
8025	VCAM-1	2.46738	2.46768	4.11936	0.00730034	0.798589	10.2024	5.81877	9.54285	79.0293
7252	FAU	2.54226	2.5425	4.6787	0.00334853	0.798589	13.6316	6.54036	50.6315	66.7468
6020	IGF2	2.62087	2.62115	4.45182	0.00133206	0.798589	10.3515	7.07772	18.0309	89.1607
10229	LOC105609898	2.62232	2.62882	1.15814	0.00167168	0.798589	0.38339	0.368471	2.38983	2.25859
15145	RBMS3	2.64465	2.65133	0.427067	0.00895891	0.798589	0.298192	0.429883	1.17019	3.42016
10476	LOC105611883	2.65223	2.65677	1.09664	0.00358926	0.798589	0.575084	0.506648	5.17522	1.63479
13249	NR2F1	2.66662	2.66702	3.79745	0.00962309	0.798589	6.75192	5.55777	6.64209	71.5436
3897	EGFL8	2.68524	2.68576	3.61794	0.00433855	0.798589	4.49418	4.91295	6.77394	53.7975
12386	MMP28	2.71062	2.71115	3.69456	0.00364742	0.798589	4.55808	4.79013	6.85635	54.3998
7235	LOC101104563	2.75632	2.75814	1.58825	0.00432741	0.798589	1.44836	1.2743	8.17487	10.239
8791	C4	2.77037	2.77041	7.04711	0.00623588	0.798589	74.2072	41.6987	86.3966	704.337
11147	LOC106990559	2.78532	2.78582	3.59772	0.00927376	0.798589	6.51762	3.65401	10.1362	59.9495
17807	TMEM190	2.99204	2.99511	2.3285	0.00769359	0.798589	0.894576	0.767648	2.81835	10.4326
11814	LTBP2	3.13077	3.13289	2.18088	0.00999615	0.798589	1.02237	1.41247	2.53817	18.8646
13516	OSMR	3.24172	3.24335	2.78069	0.00281495	0.798589	1.76785	1.44318	4.28522	26.1136
1706	C3	3.33945	3.33966	5.47777	0.00388536	0.798589	16.5496	8.85866	21.7722	235.259
3843	EDN1	3.41888	3.42409	1.65703	0.00287928	0.798589	0.212994	0.783001	1.6152	9.18495
948	ASIC1	3.55471	3.56393	0.144859	0.00743116	0.798589	0.38339	0.199589	0.972415	5.89385
15781	SBSPON	3.56246	3.56513	1.91772	0.00932943	0.798589	1.21407	0.798354	0.92297	22.8656
14281	PNOC	3.56299	3.56399	3.32706	0.00182233	0.798589	2.38553	2.97848	4.79615	58.7234
7546	GBP2	3.66957	3.6717	2.6558	0.00951649	0.798589	1.81045	0.736942	3.85669	28.4798
16148	SHOX2	3.69134	3.69512	1.82294	0.00749678	0.798589	0.553785	0.859766	0.906488	17.4665
11059	BOLA class I histocompatibility antigen; alpha chain BL3-7-like	3.69604	3.69647	4.91712	0.00943205	0.798589	7.3696	5.1893	14.751	147.949
5350	GPR143	3.70566	3.70885	2.69251	0.000733769	0.798589	0.958474	0.736942	10.9603	11.1639
8751	PCDHB7	3.71409	3.72743	0.37548	0.00143329	0.798589	0.0851977	0.307059	1.05482	4.21604
10268	LOC105610135	3.833	3.86625	-0.854498	0.00752372	0.798589	0.0851977	0.0767648	0.72519	1.63479
2992	CRABP1	3.84386	3.84552	3.77981	0.00976029	0.798589	2.44943	0.875119	5.83449	41.6657
10997	LOC105616660	4.01745	4.04194	-0.43233	0.00960507	0.798589	0.149096	0.0767648	0.955933	2.73182
4877	FST	4.26962	4.27419	1.57034	0.00150716	0.798589	0.788078	0.429883	1.69761	21.79
7981	VCAM-1	4.51322	4.51418	4.28238	0.00692533	0.798589	3.5357	2.27224	6.90579	125.556
10679	BOLA class I histocompatibility antigen; alpha chain BL3-7	4.51697	4.51926	3.80652	0.00540324	0.798589	1.55486	0.905825	10.334	45.8387
7129	CLEC2H; mouse analog	4.89209	4.91491	1.52421	1.95947e-05	0.285781	0.212994	0.0460589	2.58761	4.99042
13117	NLRC3	5.0612	5.09393	-0.189368	0.00317392	0.798589	0.0425988	0.122824	0.560374	5.20552
6454	KCNN1	5.19375	5.20407	1.55123	0.00340041	0.798589	0.170395	0.368471	0.840562	19.2303
9174	LOC105603775	5.59925	5.60174	3.79907	0.00414265	0.798589	1.12887	1.16683	5.62023	105.939
16719	SNX22	5.68426	5.97786	-1.18292	0.00576426	0.798589	0	0.015353	0.197779	0.881927
8865	LOC105602135	6.65511	6.72068	1.01373	0.000888507	0.798589	0	0.0767648	4.1204	4.64625
9169	LOC105603760	6.70228	1.44269e+08	-2.57292	0.00853797	0.798589	0	0	0.181298	0.236615
10388	LOC105611101	6.87455	7.17273	-2.09532	0.00484745	0.798589	0	0.015353	0.082408	2.36615
12755	MYOM2	6.94429	7.24102	-1.16467	0.00655819	0.798589	0	0.015353	0.115371	2.4737
6331	JAKMIP1	6.9726	7.13093	-1.05386	0.0062333	0.798589	0	0.0307059	0.346114	4.3451
5200	GLRB	7.35729	7.65378	-0.728466	0.00337358	0.798589	0	0.015353	0.428522	3.03297
2253	CD79A	7.41145	7.51319	1.23931	0.00949316	0.798589	0.0638983	0	0.527411	9.98083
4628	FCER1A	7.55509	1.44269e+08	-1.83866	0.00397864	0.798589	0	0	0.263706	0.49474
4296	FABP4	8.39564	8.41495	4.5082	0.00224852	0.798589	0.0638983	0.214942	0.395558	99.8944
7290	PRG3	8.80065	1.44269e+08	-0.964863	0.00801531	0.798589	0	0	0.576856	1.22609
5064	GCSAML	8.92297	1.44269e+08	-0.487585	0.00944471	0.798589	0	0	1.69761	0.258125
9883	LOC105607203	9.11016	1.44269e+08	-1.9742	0.00310377	0.798589	0	0	0.428522	1.80687
8482	PRG3	9.18953	1.44269e+08	0.0527064	0.00343118	0.798589	0	0	1.00538	1.35516
10058	LOC105608606	9.43954	1.44269e+08	0.578907	0.00429689	0.798589	0	0	1.66464	1.14005
14670	PRSS57	9.50147	1.44269e+08	-1.10769	0.00690219	0.798589	0	0	0.609819	2.32312
300	ADIPOQ	9.64378	9.6632	4.44639	0.00321847	0.798589	0.0425988	0.230295	0	236.12
6117	IL7	10.0753	1.44269e+08	-0.656958	0.0047047	0.798589	0	0	0.560374	3.80734
6987	antigen WC1.1	10.9719	1.44269e+08	2.32886	0.00252809	0.798589	0	0	6.75746	1.35516
10103	LOC105609029	11.1959	1.44269e+08	0.55046	5.52245e-05	0.32926	0	0	1.79649	7.70073

## Sheet: d120
Unnamed: 0	gene	logFC	unshrunk.logFC	logCPM	PValue	FDR	WT_panc_d120_1	WT_panc_d120_2	CF_panc_d120_1	CF_panc_d120_2
8891	LOC105602321	-9.2993	-1.44269e+08	-0.463726	0.000260672	1	1.0771	1.46991	0	0
9662	LOC105605981	-5.48627	-5.48945	5.07207	0.000266379	1	42.106	37.8727	1.5427	0.217879
8309	METTL7A	-1.54564	-1.54581	4.12446	0.000451871	1	26.9558	36.3121	11.5443	10.1215

## Sheet: d120_p0.01
Unnamed: 0	gene	logFC	unshrunk.logFC	logCPM	PValue	FDR	WT_panc_d120_1	WT_panc_d120_2	CF_panc_d120_1	CF_panc_d120_2
7874	LOC101112291	-14.1303	-14.1819	8.09129	0.00399762	1	1221.51	870.892	0	0.118843
3820	ECEL1	-11.1028	-1.44269e+08	-0.938567	0.00312489	1	0.0283447	8.87387	0	0
10334	LOC105610544	-9.58261	-1.44269e+08	-0.364064	0.00282918	1	2.35261	0.744026	0	0
8891	LOC105602321	-9.2993	-1.44269e+08	-0.463726	0.000260672	1	1.0771	1.46991	0	0
12431	MOV10L1	-9.03696	-1.44269e+08	-1.68152	0.00448837	1	0.0566893	2.06876	0	0
2055	CCDC178	-9.02129	-1.44269e+08	-1.11969	0.00991964	1	0.793651	1.30658	0	0
9365	LOC105612074	-8.38048	-1.44269e+08	-2.39993	0.00429679	1	0.113379	1.23399	0	0
2240	CD5	-7.22253	-7.28487	1.22195	0.0091042	1	0.141723	13.8461	0.0866687	0
13410	NXPH1	-6.90291	-7.00486	0.508665	0.00134581	1	2.38095	4.55489	0.0520012	0
16897	SPTA1	-6.56772	-6.64236	0.402247	0.0076348	1	0.864512	6.80512	0	0.0792287
18410	TVP23A	-6.11655	-6.26623	-0.861379	0.00881772	1	0.085034	2.68575	0.0346675	0
7964	CALHM6	-6.04483	-6.08944	0.139562	0.0023224	1	0.325964	8.23873	0.104002	0.0198072
6516	KEL	-5.93554	-6.08489	-0.815206	0.00642557	1	0.410998	2.03246	0.0346675	0
9662	LOC105605981	-5.48627	-5.48945	5.07207	0.000266379	1	42.106	37.8727	1.5427	0.217879
11465	ERVK10	-5.12102	-5.12363	4.0041	0.00895276	1	69.4019	5.86147	1.75071	0.396144
178	ACTG2	-4.97208	-4.97754	2.98805	0.00746461	1	0.864512	31.7028	0.537346	0.49518
7422	LOC101106755	-4.93235	-4.97671	-0.47136	0.00550037	1	2.74943	1.14326	0.121336	0
7805	CALHM6	-4.88267	-4.90136	0.275681	0.0051766	1	0.325964	8.67425	0.104002	0.198072
6454	KCNN1	-4.70685	-4.71583	1.55123	0.00579479	1	0.510204	15.8605	0.364008	0.257493
8879	LOC105602875	-4.59671	-4.59771	4.89885	0.00433081	1	99.9858	35.4592	3.15474	2.43628
10612	LOC105613207	-4.41979	-4.42072	4.83372	0.00580159	1	108.617	19.7258	4.1601	1.82226
11529	LOC106991751	-4.38739	-4.38844	4.63026	0.00779125	1	97.3072	13.5014	3.20674	2.07975
7562	LOC101108432	-4.1729	-4.17372	4.76779	0.00692568	1	106.675	14.9894	4.59344	2.13918
13229	NPY	-4.16312	-4.16555	1.8419	0.00329771	1	0.623583	39.9778	0.936022	1.32708
17099	STPG1	-4.13036	-4.15195	-0.0770576	0.0023567	1	2.22506	2.25023	0.190671	0.0594216
2416	CEND1	-3.87772	-3.88289	0.790423	0.0058896	1	0.637755	14.8624	0.554679	0.49518
17089	STMN2	-3.87065	-3.87116	4.15296	0.00480969	1	3.24546	152.054	4.3161	6.29869
3973	ELAVL2	-3.843	-3.85362	-0.0289843	0.00839611	1	0.354308	7.00473	0.329341	0.178265
12972	NEFL	-3.79639	-3.79774	2.41787	0.00558873	1	1.36054	54.5135	2.54806	1.46573
15782	SC5	-3.79533	-3.79663	2.4014	0.00931621	1	1.19048	56.4371	1.75071	2.39667
4740	FKBP1B	-3.74947	-3.75075	2.6917	0.003258	1	1.64399	55.0942	1.97605	2.23821
14812	PTPRCAP	-3.32306	-3.32365	3.95333	0.00991503	1	4.70521	84.8916	3.91742	5.03103
10105	LOC105609042	-3.2036	-3.20718	1.733	0.00931428	1	6.97279	6.44218	0.641348	0.812095
5857	HS6ST2	-3.00566	-3.01164	1.1913	0.00711508	1	2.21088	4.70007	0.225339	0.63383
14957	RAB6B	-2.81839	-2.81973	2.26236	0.0025922	1	2.56519	23.827	1.85471	1.88168
4686	FGF13	-2.79666	-2.79866	2.09583	0.00975833	1	1.79989	15.552	1.42137	1.06959
10856	RAB15	-2.70633	-2.70768	1.85875	0.00520597	1	2.59354	21.359	1.36936	2.29763
5693	HHIP	-2.13885	-2.14092	1.32184	0.00874859	1	6.78855	2.84908	1.05736	1.12901
16637	SMPDL3A	-1.84995	-1.85033	3.79159	0.00220741	1	20.0822	20.3609	6.08414	5.13006
16872	SPOCK2	-1.60922	-1.60931	4.95662	0.00246106	1	45.3373	99.2095	26.746	20.6193
8309	METTL7A	-1.54564	-1.54581	4.12446	0.000451871	1	26.9558	36.3121	11.5443	10.1215
13959	PHF14	-1.44019	-1.44032	4.85475	0.0035358	1	22.86	51.8096	12.931	14.5781
8333	ART5	1.74997	1.75006	5.94025	0.00780293	1	19.487	28.1641	54.2546	106.008
8350	ART5	1.83828	1.83835	6.31724	0.00324241	1	31.1366	29.9788	81.2779	137.284
1841	CACNB2	1.96078	1.9613	3.18772	0.00784665	1	5.89569	2.3954	16.2244	16.1032
15848	SCTR	2.03905	2.03918	5.95702	0.00256216	1	17.7154	15.0075	34.7021	99.8282
12477	MRLN	2.05924	2.06019	3.03269	0.00595731	1	3.28798	1.34288	7.60951	11.7457
10476	LOC105611883	2.2737	2.2765	1.09664	0.00937994	1	0.907029	0.744026	3.17207	4.83295
10229	LOC105609898	2.33508	2.33975	1.15814	0.00377571	1	0.510204	0.489968	2.68673	2.37686
1155	B3GAT2	2.35108	2.35287	1.97083	0.00825088	1	1.38889	1.23399	4.74944	8.65574
7252	FAU	2.50124	2.50158	4.6787	0.00378833	1	2.6644	11.7774	31.1661	50.4489
6154	INHBE	3.08402	3.085	4.39881	0.00519985	1	2.39512	2.84908	8.4762	36.0095
5350	GPR143	3.34941	3.3524	2.69251	0.00153129	1	0.60941	1.16141	7.73085	10.2997
8572	REG1A	3.50516	3.5052	12.4678	0.00824468	1	94.8412	54.2958	808.307	885.183
7537	KRT16	3.93262	3.95176	1.2374	0.00121806	1	0.269274	0	1.75071	2.53532
8865	LOC105602135	4.90021	4.93077	1.01373	0.00445559	1	0.155896	0.018147	1.82004	3.64452
8276	MT1A	5.94088	5.94443	4.52519	0.00674997	1	0.0708617	1.61508	21.8752	79.6843
10065	LOC105608654	6.2716	6.34063	1.07127	0.00141107	1	0.0141723	0.0725879	3.50141	3.24838
10058	LOC105608606	6.30061	6.34249	0.578907	0.0071899	1	0	0.145176	1.97605	9.34899
8312	MT1C; no human analog; like gene	7.26938	7.27639	5.37303	0.0031014	1	0	0.889202	40.0236	91.9053
14886	QRFPR	9.50485	1.44269e+08	-0.428161	0.00208106	1	0	0	1.4907	1.44592
13002	NETO1	10.7348	1.44269e+08	1.80901	0.00255177	1	0	0	3.60542	3.28799
9294	LOC105604393	11.005	1.44269e+08	2.05043	0.00613328	1	0	0	4.19476	4.11989

## Sheet: term
Unnamed: 0	gene	logFC	unshrunk.logFC	logCPM	PValue	FDR	WT_panc_term_1	WT_panc_term_2	CF_panc_term_1	CF_panc_term_2
4264	EXTL3	-2.70688	-2.70709	4.62431	4.52077e-07	0.00830492	95.1234	61.6518	13.3941	10.5438
9437	LOC105605070	4.96438	4.96763	2.60863	1.31278e-06	0.00830492	0.866948	0.87127	8.74652	45.7973
2143	CCL26	5.15247	5.1527	6.9078	2.08128e-06	0.00830492	12.643	11.4402	365.546	491.134
1679	C26H8orf4	2.48259	2.48266	6.28832	2.46136e-06	0.00830492	32.9199	36.5744	124.517	264.159
7909	FBXO44	2.51868	2.51893	5.49691	2.50982e-06	0.00830492	9.07887	9.81126	65.4859	42.6583
611	ANKRD55	3.07755	3.0785	3.77136	2.70699e-06	0.00830492	2.33594	3.04945	26.2396	19.2365
4379	FAM168A	-10.9801	-1.44269e+08	0.61024	3.06585e-06	0.00830492	5.82781	2.34864	0	0
1667	C25H10orf10	6.18764	6.18831	5.65537	3.40348e-06	0.00830492	3.78086	4.86775	50.8331	581.038
11900	MAGEL2	-2.75106	-2.75235	3.23434	4.35518e-06	0.00939248	10.8609	14.8116	2.16242	1.60975
7650	RPL13A	4.03118	4.03144	6.19395	4.81148e-06	0.00939248	7.60987	13.1259	127.938	211.601
13090	NKAIN1	-9.68019	-1.44269e+08	2.0273	7.30806e-06	0.0129691	0.577965	2.72745	0	0
8320	UGT2B4	-13.0247	-1.44269e+08	0.930898	9.1155e-06	0.0134637	23.239	10.4931	0	0
14328	POLR1B	-1.99866	-1.99887	4.15732	9.15302e-06	0.0134637	37.351	47.0297	10.8767	10.2219
8333	ART5	3.64753	3.64768	5.94025	1.08529e-05	0.0134637	19.0247	17.5012	225.15	232.608
600	ANKRD37	5.57429	5.57857	2.50526	1.10202e-05	0.0134637	0.89103	0.454576	6.13225	58.0313
2991	CR2	-3.32315	-3.32575	2.39255	1.36292e-05	0.0134637	10.4515	9.03469	1.45237	0.402437
8504	LOC101120180	2.00504	2.00528	4.56239	1.38023e-05	0.0134637	8.71764	9.58397	32.8236	40.7266
7066	LOC101102587	4.0926	4.09401	3.06271	1.40133e-05	0.0134637	2.33594	1.57207	27.1755	39.5193
843	ARL1	-2.13626	-2.1365	3.74327	1.44594e-05	0.0134637	37.7363	45.0788	9.65022	9.17555
8350	ART5	3.22851	3.22859	6.31724	1.50516e-05	0.0134637	33.3534	26.2139	286.376	271.886
6029	IGFBP5	2.20419	2.20421	8.26151	1.6036e-05	0.0134637	87.7303	98.6998	417.993	441.151
14160	PLCL2	2.86612	2.86656	4.38766	1.64078e-05	0.0134637	5.27393	6.13677	27.6597	55.7777
12088	MCM10	-2.27216	-2.27264	3.46486	1.71571e-05	0.0134637	17.8688	28.3163	4.80897	4.74875
4188	ESCO2	-3.72719	-3.73188	2.11048	1.7804e-05	0.0134637	11.0536	4.18589	0.58095	0.563411
17593	THSD7A	-9.18279	-1.44269e+08	0.688605	1.78144e-05	0.0134637	1.61349	0.738686	0	0
15012	RALGAPB	-1.85118	-1.85138	4.23989	1.79323e-05	0.0134637	40.0963	35.9304	10.9089	10.1414
3399	DENND5B	-11.5861	-1.44269e+08	0.807071	1.98613e-05	0.014156	8.42866	4.01542	0	0
18053	TOPBP1	-1.7441	-1.74428	4.71417	2.13532e-05	0.014156	41.18	37.029	12.3613	10.9463
4528	FANCD2	-2.0427	-2.04361	3.774	2.21198e-05	0.014156	12.8597	7.25427	2.38835	2.49511
16211	SLAIN1	-2.10856	-2.10891	3.6323	2.22689e-05	0.014156	33.3534	21.5734	7.13277	5.55362
15715	S100B	2.23751	2.23778	4.41643	2.24802e-05	0.014156	8.16376	8.80741	37.2776	42.8192
16331	SLC25A46	-2.58038	-2.58099	3.22474	2.44422e-05	0.0147742	24.5394	22.9371	3.6148	4.34631
18148	TRDN	5.53429	5.54944	1.93195	2.54536e-05	0.0147742	0.313064	0.0757626	7.32642	10.5438
14601	PROM2	-10.4425	-1.44269e+08	1.13367	2.57324e-05	0.0147742	4.21433	1.42055	0	0
6417	KCNH2	2.59955	2.59978	5.06149	2.86478e-05	0.0154302	7.80253	13.3721	57.7077	70.8288
1969	CATSPERG	-9.60081	-1.44269e+08	0.94264	2.97428e-05	0.0154302	2.21553	0.928092	0	0
2476	CERK	-2.56267	-2.56287	3.66772	3.23461e-05	0.0154302	90.8128	53.5074	11.8772	12.556
14539	PREX1	-10.6964	-1.44269e+08	0.609392	3.32692e-05	0.0154302	4.93679	1.78042	0	0
8537	MYO6	-15.9446	-1.44269e+08	3.70297	3.36939e-05	0.0154302	20.8067	234.429	0	0
3669	DPP3	-2.73229	-2.73258	4.23775	3.38364e-05	0.0154302	29.5003	83.7366	10.7153	6.19752
16364	SLC2A3	5.73659	5.73726	5.52215	3.40054e-05	0.0154302	5.70741	2.99262	63.033	400.424
14715	PSMD11	-1.72519	-1.72527	5.35129	3.4378e-05	0.0154302	64.9729	103.871	29.2411	21.7316
12094	MCM6	-2.44422	-2.44442	5.54	3.4989e-05	0.0154302	42.9139	84.6458	16.4925	6.68045
19299	ZNF281	-2.79103	-2.79213	3.09203	3.50416e-05	0.0154302	16.5443	14.1676	3.25977	1.04633
5356	GPR156	-8.48097	-1.44269e+08	0.428354	3.56078e-05	0.0154302	0.722456	0.719745	0	0
18724	VEGFB	2.01651	2.0166	6.09795	3.63602e-05	0.0154302	22.3239	25.5699	86.4324	107.451
14997	RAD54L2	-3.96832	-3.97427	1.37422	3.77356e-05	0.0156731	10.4515	4.20483	0.3873	0.563411
7252	FAU	4.42422	4.42525	4.6787	3.95246e-05	0.0160109	1.66165	3.71237	39.2786	76.8654
4205	ETF1	-1.65512	-1.65516	5.88277	4.01892e-05	0.0160109	133.775	218.802	61.4193	50.4655
17175	SUPT7L	-10.7668	-1.44269e+08	0.15697	4.33101e-05	0.0167756	4.81638	2.235	0	0
2161	CCNE2	-3.57303	-3.57474	2.41483	4.50709e-05	0.0167756	15.5087	20.3612	2.48517	0.402437
2975	CPSF2	-1.59194	-1.5921	4.44651	4.51479e-05	0.0167756	34.7502	35.7221	13.3941	9.89994
4211	ETNK2	2.57496	2.57522	4.34401	4.55462e-05	0.0167756	10.9091	8.06872	56.7071	56.3411
2429	CENPN	-2.6862	-2.68877	2.48382	5.00782e-05	0.0181033	8.16376	4.35635	0.839149	1.12682
2619	CHTF18	-2.6721	-2.67329	3.2411	5.23539e-05	0.0184696	16.9055	8.99681	2.67882	1.2878
15701	RYR2	-9.43905	-1.44269e+08	0.660269	5.29837e-05	0.0184696	1.15593	1.64784	0	0
2371	CDKN1C	3.57443	3.57491	6.26044	5.5356e-05	0.0186628	4.57556	6.36406	37.2453	93.5262
2981	CPT1A	-2.71755	-2.7178	4.09414	5.54501e-05	0.0186628	85.0331	48.507	7.61689	12.7975
6665	KLHDC8B	2.05797	2.05834	4.34078	5.83354e-05	0.018711	4.35882	7.61414	24.2708	25.6754
5488	GSTA1	5.52427	5.52823	3.00505	5.85859e-05	0.018711	1.10777	0.359872	33.0818	34.0461
7288	YWHAZ	-2.91308	-2.91403	3.31776	5.93677e-05	0.018711	21.3125	18.9217	2.9693	2.33413
1877	CALU	-1.95977	-1.95981	6.43074	5.97903e-05	0.018711	169.729	224.238	65.1954	35.8973
5614	HCRTR1	-9.34434	-1.44269e+08	0.745137	6.0386e-05	0.018711	0.842866	1.78042	0	0
16734	SOAT1	-1.75837	-1.75857	3.95524	6.22189e-05	0.0189777	34.8224	35.3622	8.58514	12.2341
385	AGTRAP	1.71924	1.71934	4.73652	6.62894e-05	0.0197624	22.3239	19.6793	76.9758	61.2508
4242	EXOC3L4	2.82082	2.82145	4.53334	6.68161e-05	0.0197624	4.3829	3.59872	26.7882	29.6193
1901	CANT1	-1.65296	-1.65314	4.19829	7.05021e-05	0.0201098	30.8007	38.1654	12.5227	9.33653
7537	KRT16	6.52069	6.65069	1.2374	7.0576e-05	0.0201098	0.0240819	0.0189407	2.25925	2.01218
15231	RFK	-1.56551	-1.56558	5.29757	7.20887e-05	0.0201098	72.2938	101.029	34.5342	23.9047
15493	RPF2	-1.85247	-1.85268	4.05326	7.32458e-05	0.0201098	28.224	44.7378	12.2968	7.80727
4272	F10	2.55854	2.55873	4.58169	7.39481e-05	0.0201098	8.71764	15.7965	78.3314	66.1606
4827	FOXN2	-10.9276	-1.44269e+08	-0.234457	7.41715e-05	0.0201098	6.50211	1.38267	0	0
12392	MMS22L	-2.42628	-2.42747	2.19592	7.6267e-05	0.0203946	12.9801	8.50435	2.13015	1.85121
18030	TNS4	-4.30495	-4.30831	1.21521	7.91543e-05	0.0208807	14.4491	18.0315	0.903699	0.724386
3272	DBP	2.67806	2.67838	4.1835	8.03116e-05	0.0209035	7.10415	8.18236	33.566	64.4703
17399	TCEA3	3.01733	3.01739	6.91555	8.56007e-05	0.0212307	43.3715	33.2977	214.855	406.058
16637	SMPDL3A	-2.63348	-2.63397	3.79159	8.59594e-05	0.0212307	35.1836	26.6306	4.74442	5.23167
15848	SCTR	2.97716	2.97734	5.95702	8.66514e-05	0.0212307	14.5214	13.5047	62.9039	158.077
16566	SMAD1	-4.16236	-4.16612	2.37466	8.66584e-05	0.0212307	15.894	9.16728	1.06507	0.241462
12902	NDFIP1	1.9863	1.98636	7.30531	8.88031e-05	0.0212307	30.6322	48.5638	129.164	184.799
5105	GFPT1	-2.47392	-2.47415	4.11001	8.89852e-05	0.0212307	73.2089	43.1279	11.7804	9.09507
16715	SNX19	-2.32461	-2.32491	4.16834	8.9449e-05	0.0212307	30.6322	46.0637	11.0703	4.02437
8379	WDR5	-2.51491	-2.51594	2.81453	9.02694e-05	0.0212307	10.6683	15.7018	2.93702	1.60975
14425	PPM1J	2.47618	2.47738	2.85376	9.27043e-05	0.0215438	2.2637	1.7236	12.6518	9.4975
2583	CHP1	-5.90236	-5.91255	2.14795	9.57643e-05	0.0219931	21.6737	12.5766	0.2582	0.321949
17610	TIGAR	-3.7313	-3.73364	2.02808	9.95661e-05	0.0226003	10.1144	19.8309	1.5492	0.643898
3326	DDAH2	2.89687	2.89721	6.3401	0.000101355	0.0227419	8.93438	6.11783	37.2453	75.0142
9376	LOC105604783	-8.90101	-1.44269e+08	-0.071369	0.000104089	0.0228533	1.15593	0.776567	0	0
5693	HHIP	-4.12657	-4.14212	1.32184	0.000104193	0.0228533	3.82902	2.10241	0.225925	0.0804873
9662	LOC105605981	-6.5004	-6.50396	5.07207	0.00010824	0.0234314	48.8862	89.3999	1.09735	0.241462
10298	oocyte zinc finger protein XlCOF26-like	2.10605	2.10621	5.21175	0.000109229	0.0234314	17.2426	10.2848	50.9299	67.6093
1721	C3H2orf40	2.36911	2.36979	4.93346	0.000117998	0.0250374	3.8531	3.10627	17.3639	18.5926
1530	C15H11orf87	4.5866	4.58853	2.56751	0.000119861	0.0251592	2.21553	0.700804	29.5962	40.3241
13859	PEBP4	2.34552	2.34714	2.95028	0.000121686	0.0251981	1.03552	1.85618	8.74652	5.95606
19510	ZSWIM7	2.02433	2.02442	5.78751	0.000122628	0.0251981	24.3949	24.6986	73.7806	126.124
6844	LDAH	-2.91924	-2.9204	2.49059	0.00012482	0.0253813	16.9536	15.3798	3.13067	1.04633
9262	LOC105604200	-8.35585	-1.44269e+08	0.462045	0.00012741	0.0255138	0.409392	0.909152	0	0
7966	NAPRT	2.18531	2.18536	6.29846	0.000129374	0.0255138	39.3257	43.393	156.953	219.408
14331	POLR2A	-1.7501	-1.75023	5.04783	0.000132128	0.0255138	60.59	46.8971	17.5576	14.3267
14773	PTGIS	2.44226	2.44254	4.93896	0.000132129	0.0255138	9.4401	7.84143	36.503	57.5484
12081	MCEE	2.28551	2.2858	3.98156	0.000133092	0.0255138	6.57435	9.2241	35.5025	41.6119
19089	ZBTB39	-2.11994	-2.1207	2.97383	0.000135963	0.0255138	15.3883	10.7394	2.582	3.46095
14146	PLBD1	-2.42992	-2.4301	4.68061	0.000137072	0.0255138	115.713	31.6877	12.8132	14.5682
2099	CCDC68	3.567	3.57003	3.17587	0.000138264	0.0255138	1.37267	0.416694	4.97035	16.2584
16324	SLC25A4	-2.03557	-2.0356	6.11814	0.000140054	0.0255138	139.675	370.347	64.2595	60.124
3479	DIO1	-7.87529	-7.886	3.03804	0.000140193	0.0255138	139.916	8.48541	0	0.804873
18580	UNC119	1.7294	1.72951	5.87371	0.000140734	0.0255138	13.7508	23.1455	44.4426	78.1532
818	ARHGEF28	2.06561	2.06582	4.85456	0.000141297	0.0255138	13.0524	7.72779	32.5977	54.4899
16001	SERTAD4	-5.85933	-5.97939	1.22678	0.000142462	0.0255138	1.08368	1.70466	0.032275	0
1221	BBC3	2.41024	2.41227	2.38978	0.000144724	0.0256833	1.56532	0.776567	6.77774	5.63411
14678	PSAT1	-2.56193	-2.56198	5.64636	0.000146667	0.0257936	266.081	318.79	71.7795	26.9632
19035	YPEL1	1.65973	1.65986	5.74215	0.000148897	0.0258177	20.012	11.478	40.5696	58.9972
5235	GNA12	-2.29295	-2.29327	3.67957	0.000149449	0.0258177	37.2306	34.6993	8.64969	5.95606
16027	SF3A2	-1.46938	-1.46953	4.24142	0.000152018	0.0258806	34.3889	35.6842	14.911	10.3024
14786	PTN	2.61963	2.61974	8.59276	0.000152465	0.0258806	25.9843	18.846	101.214	174.416
1122	AUH	1.66427	1.66449	3.97191	0.000156186	0.0261876	10.8368	6.78076	24.3999	31.4705
5122	GGT5	2.11208	2.11218	6.27646	0.000156956	0.0261876	16.4961	26.6306	91.4027	95.136
5421	GRASP	1.99771	1.9981	4.66041	0.000162477	0.0266635	4.74413	6.49665	21.6242	23.3413
2745	CLSPN	-2.0255	-2.02618	3.1524	0.000162541	0.0266635	13.8712	12.3493	3.80845	2.57559
12321	MIR25	-8.35502	-1.44269e+08	-0.264012	0.000165065	0.026852	0.409392	0.909152	0	0
3060	CS	-1.28678	-1.28682	5.85716	0.000169375	0.0269579	100.879	112.451	46.3469	41.0485
7214	LOC101104286	3.18134	3.18137	8.28601	0.000169477	0.0269579	75.5449	73.4519	422.221	929.628
14729	PSME3	-1.90865	-1.90875	4.90236	0.000171184	0.0269579	53.8712	98.7376	24.6581	15.856
12090	MCM3	-2.23396	-2.2341	5.62795	0.000171829	0.0269579	52.8597	97.4307	23.4316	8.2097
1476	C11H17orf97	-7.86446	-1.44269e+08	1.65184	0.000172621	0.0269579	0.192655	0.738686	0	0
6616	KIF4A	-2.32455	-2.32557	3.57072	0.000176199	0.0272982	17.4353	5.90948	1.96877	2.73657
1555	C18H14orf80	-9.15712	-1.44269e+08	0.161828	0.000178336	0.0274118	1.68573	0.625042	0	0
2299	CDC6	-2.83866	-2.83932	3.6026	0.000183685	0.0280134	21.457	31.3468	6.09997	1.04633
13273	NRIP1	-1.87907	-1.87925	4.23334	0.000186818	0.0282703	41.0355	42.3702	12.9423	9.65848
10308	RPL17	3.4148	3.4153	4.31753	0.00018852	0.0283085	3.41963	7.12169	37.9876	74.8532
7255	RPL17	4.01103	4.01168	4.51259	0.000191896	0.0283905	2.28778	6.17465	47.0569	90.0653
6809	LARP1	-3.32868	-3.3289	4.49499	0.000194348	0.0283905	192.197	55.4961	12.7163	11.9121
9342	LOC105611587	2.83449	2.8392	1.80357	0.000196374	0.0283905	0.674293	0.397754	4.32485	3.29998
2059	CCDC181	2.49595	2.497	2.87527	0.000197669	0.0283905	1.3245	3.25779	9.97297	16.017
19039	YPEL5	1.33565	1.33576	5.08609	0.000197902	0.0283905	17.4112	14.8684	37.5681	43.9461
5957	ICMT	-1.64055	-1.64075	4.32515	0.000198511	0.0283905	25.4064	37.3699	12.5227	7.48532
2533	CHAF1A	-1.66186	-1.66213	4.21773	0.000199247	0.0283905	16.2312	30.0778	8.74652	5.79509
6338	JAZF1	1.48906	1.48937	4.11972	0.000202485	0.0284551	5.37026	6.93228	14.7497	19.8804
9000	LOC105604152	2.27925	2.27976	3.61062	0.000202616	0.0284551	3.8531	5.20868	17.0735	27.0437
11397	LOC106991412	2.77149	2.77208	3.55905	0.000206709	0.0288226	3.87718	4.52682	23.5285	33.9656
2297	CDC45	-2.60318	-2.60442	2.54812	0.000211488	0.0291184	10.0903	13.5805	2.3238	1.52926
7204	TACC3	2.9539	2.95445	4.54067	0.000214046	0.0291184	4.72005	4.58364	29.2411	42.9802
6633	KIT	-2.29657	-2.29706	3.54473	0.000214308	0.0291184	18.6153	27.4071	5.74495	3.54144
3658	DPF3	-3.06445	-3.0684	1.69059	0.000214797	0.0291184	4.14208	6.64817	0.710049	0.563411
7741	RPL17	3.29556	3.29598	4.53504	0.000218409	0.0294039	4.45515	8.08766	42.022	81.5336
14863	PXMP2	2.36515	2.3654	4.50537	0.000225518	0.0298263	13.2691	5.18974	49.6389	45.3144
4152	ERCC6L	-2.57066	-2.57332	1.74479	0.000226147	0.0298263	5.34618	5.54961	0.871424	0.965848
4714	FHL3	-2.18352	-2.18512	3.39114	0.000226831	0.0298263	5.1776	7.86037	1.35555	1.52926
1539	C16H5orf49	2.31643	2.31815	2.97558	0.000228691	0.0298263	1.27634	1.43949	5.9386	7.64629
11262	RPL17	3.55641	3.5569	4.46122	0.000229186	0.0298263	2.88983	7.82249	41.9897	84.5922
6524	KIAA0040	-2.36794	-2.36812	3.98782	0.000238251	0.0307055	66.4419	69.7963	19.8814	6.27801
462	ALDH1A3	2.06765	2.06774	5.17178	0.000239676	0.0307055	36.46	14.4138	89.4662	123.789
13792	PDE5A	-5.67573	-5.79618	0.00419269	0.000240661	0.0307055	1.83022	0.58716	0.032275	0
15626	RRP1B	-1.50908	-1.50922	4.48272	0.000245113	0.0310705	32.0048	47.7305	16.3311	11.5902
11654	RPL17	2.17446	2.17456	5.6609	0.00024746	0.0311536	19.699	29.4338	84.5604	137.472
14133	PLA2R1	-8.87972	-1.44269e+08	-0.372267	0.000248961	0.0311536	1.66165	0.246229	0	0
3960	EIF4G1	-1.83523	-1.83524	7.6034	0.000252309	0.0313715	361.541	642.41	166.797	114.453
2640	CIRBP	1.70392	1.70395	7.69019	0.000259388	0.0320476	69.717	90.3469	199.524	322.11
5793	HOPX	2.60608	2.60708	4.01895	0.000263469	0.0321797	1.0596	3.76919	14.8465	14.7292
12368	MMAB	2.35867	2.35882	5.44724	0.000264706	0.0321797	18.23	11.6864	65.5827	87.8921
6187	INTS7	-1.7864	-1.78663	4.12857	0.000266203	0.0321797	30.3432	29.5664	11.8772	5.31216
14083	PITRM1	-1.40696	-1.40702	5.06096	0.000267052	0.0321797	83.4678	91.3508	30.9517	35.012
12248	MFSD12	-1.78708	-1.78727	3.78868	0.000269433	0.0322675	34.0277	40.4004	11.5544	9.98043
14665	PRSS35	1.90363	1.9037	7.2705	0.000276512	0.0323235	32.8236	25.1911	113.35	103.668
7513	TRIM65	-2.00864	-2.00896	3.87594	0.000276795	0.0323235	32.1252	22.0848	7.84282	5.55362
6982	RPL35A	2.97698	2.97701	8.60783	0.000276935	0.0323235	66.9235	132.092	532.924	1034.34
3801	E2F7	-3.00339	-3.00636	1.91588	0.000280686	0.0323235	8.81397	4.98139	0.903699	0.804873
1278	BDKRB1	2.4398	2.44067	3.2778	0.000281064	0.0323235	2.36002	3.06839	17.3639	12.0731
17099	STPG1	-9.28905	-1.44269e+08	-0.0770576	0.000281489	0.0323235	0.553883	1.96983	0	0
13394	NUP93	-1.60675	-1.60697	4.51035	0.00028164	0.0323235	17.652	37.5214	8.87562	9.25604
9405	LOC105614015	3.94936	3.95771	2.127	0.000283147	0.0323235	0.433474	0.227288	4.80897	5.39265
9332	LOC105611403	2.67954	2.68059	3.5771	0.000286987	0.0323354	2.86574	1.83724	17.719	12.3146
18806	VWA1	1.80516	1.80543	4.26239	0.00028871	0.0323354	8.18784	7.46262	21.7211	33.0803
16403	SLC35F6	-11.2309	-1.44269e+08	0.454803	0.000290222	0.0323354	6.88742	2.8411	0	0
12432	MOXD1	-4.67631	-4.68278	1.7151	0.000290281	0.0323354	10.885	11.2129	0.45185	0.402437
7942	primary amine oxidase; lung isozyme	-10.7766	-1.44269e+08	0.188621	0.000291534	0.0323354	2.88983	4.20483	0	0
6032	IGFBPL1	-7.86927	-1.44269e+08	1.06233	0.000293692	0.0323833	0.216737	0.719745	0	0
956	ASNS	-2.29445	-2.29453	5.14184	0.000295283	0.0323833	74.5334	214.2	41.6024	16.9828
2688	CLDN8	3.53828	3.54218	1.6516	0.000298804	0.0324302	0.963275	0.416694	5.90632	10.1414
15122	RBM27	-4.43503	-4.44094	1.71045	0.000299034	0.0324302	12.4503	6.43982	0.774599	0
17965	TMX3	-1.81669	-1.81689	4.26175	0.000300845	0.0324463	39.8073	35.5706	13.0714	8.2097
8891	LOC105602321	-10.5127	-1.44269e+08	-0.463726	0.000309178	0.0331337	4.09392	1.8183	0	0
8703	SBF1	-2.50725	-2.50794	3.15956	0.000310816	0.0331337	20.2529	19.3384	4.3894	2.49511
7030	PMF1	2.11742	2.11762	5.16669	0.00031231	0.0331337	9.77724	12.1599	34.8892	60.5265
17802	TMEM185B	-1.69224	-1.6924	4.01682	0.000316983	0.0333436	33.2089	47.2948	16.3957	8.37068
5635	HEATR1	-1.96653	-1.96675	4.08806	0.000319681	0.0333436	32.053	43.9234	13.2327	6.03655
2069	CCDC24	2.22341	2.2242	3.43203	0.000321515	0.0333436	2.64901	3.21991	15.7179	11.6707
13437	ODC1	-2.11551	-2.11557	6.39065	0.000322206	0.0333436	85.3943	280.303	48.7998	35.4949
15204	RELT	-4.87185	-4.89675	2.43095	0.000323005	0.0333436	2.43227	3.80707	0.161375	0
14857	PWP2	-2.50892	-2.50939	3.48031	0.000324884	0.0333436	22.5166	34.6803	7.61689	2.25364
10377	LOC105611014	1.74452	1.74479	4.40519	0.000326245	0.0333436	7.65804	7.08381	19.4941	30.0218
12682	MXI1	1.7759	1.77609	4.02823	0.000335619	0.034123	14.6659	7.42474	28.9507	46.7631
7750	RPL17	3.21329	3.21436	3.18347	0.000341378	0.0342294	1.5894	3.23885	16.1052	28.8949
2589	CHRD	-4.60845	-4.61103	3.51522	0.000341623	0.0342294	35.8579	22.653	0.032275	2.65608
13970	PHF6	-1.46476	-1.46505	3.98704	0.000343272	0.0342294	16.5202	18.9217	7.00367	5.79509
19031	YKT6	-1.58004	-1.58009	5.60077	0.000343679	0.0342294	79.9759	138.305	45.7982	27.0437
1155	B3GAT2	3.70278	3.70834	1.97083	0.00034831	0.0344208	0.433474	0.530338	6.26135	6.3585
16672	SNIP1	-1.9207	-1.9214	2.99771	0.000349128	0.0344208	10.0662	12.5577	3.80845	2.09267
12690	MYBL2	-1.4278	-1.42804	4.2653	0.000356076	0.0347671	21.8663	19.3195	8.26239	7.0024
6389	KBTBD7	2.33918	2.33933	4.56896	0.000356202	0.0347671	17.0018	16.3458	73.1351	95.6994
8086	CFHR3	2.31812	2.31889	3.34583	0.000364363	0.0352244	3.25105	2.80322	10.1021	20.2023
1700	C2H9orf43	3.88786	3.88814	5.18047	0.000364852	0.0352244	12.6671	6.95122	103.312	187.052
18643	USP24	-1.54343	-1.54363	3.7676	0.000366301	0.0352244	27.8627	27.2745	9.26292	9.65848
9848	RPL17	3.42127	3.42171	4.68336	0.00036978	0.0352528	3.63636	8.50435	47.3151	83.2239
33	ABCB1	-8.4284	-1.44269e+08	0.0775356	0.000372373	0.0352528	0.842866	0.549279	0	0
15656	RTCB	-2.01029	-2.01048	4.45878	0.00037319	0.0352528	30.1264	60.4965	16.1375	6.11703
14382	PPA1	-2.22103	-2.22118	4.55236	0.00037391	0.0352528	38.2179	102.696	20.3655	9.65848
10378	LOC105611015	2.8276	2.8325	1.96417	0.000377118	0.0352528	0.409392	0.606101	3.32432	3.94388
13133	NME7	-1.7601	-1.76123	3.05717	0.000379505	0.0352528	6.98375	5.15186	2.22697	1.2878
15904	SEC31A	-1.33071	-1.33075	6.00028	0.000380037	0.0352528	117.592	119.629	48.5738	45.7168
6026	IGFBP2	3.46691	3.46864	6.22091	0.000381043	0.0352528	0.987357	2.04559	6.58409	27.6071
337	AEN	-3.21891	-3.22129	1.51655	0.000389761	0.035855	8.62131	11.1371	1.64602	0.402437
12976	NEIL2	1.36295	1.363	6.03322	0.000392231	0.035855	37.7604	31.6688	81.5589	97.0677
2316	CDH16	4.19378	4.19427	4.53266	0.000393062	0.035855	7.48946	3.78813	119.547	86.4434
8486	TUBA1A	-1.93324	-1.93326	8.23644	0.000397997	0.0361362	246.069	503.177	128.648	67.3679
3095	CST6	2.87827	2.87959	2.89231	0.00040098	0.0362386	2.04696	1.79936	14.5237	13.7633
4659	FEN1	-1.429	-1.42911	4.91917	0.000408236	0.0366349	35.28	51.6701	19.5264	12.6365
18192	TRIM45	1.93007	1.93045	4.19263	0.000409119	0.0366349	7.10415	4.43211	24.7872	19.0755
11613	LOC106991949	2.65361	2.65489	2.23421	0.000411181	0.0366514	1.42083	2.40546	12.1354	11.9926
6028	IGFBP4	-2.81804	-2.81812	5.5856	0.000420843	0.0371247	152.679	271.836	39.1495	20.8462
11642	RPS27A	2.90741	2.90761	5.56075	0.000420889	0.0371247	9.19928	16.9898	75.1361	121.697
887	ARNT2	-10.0898	-1.44269e+08	0.548154	0.000422207	0.0371247	2.91391	1.49631	0	0
15024	RANBP17	-2.91702	-2.92364	1.26779	0.000425236	0.0371247	3.54004	2.17818	0.419575	0.321949
16577	SMARCA1	2.41492	2.41494	7.94711	0.000425999	0.0371247	110.006	98.8702	563.618	550.292
3335	DDIT4	3.46843	3.46856	5.68548	0.00043017	0.0372154	10.5479	29.8694	35.8575	412.497
9733	LOC106991942	-10.5442	-1.44269e+08	-0.0543756	0.000431005	0.0372154	4.62372	1.42055	0	0
12670	MUSTN1	3.2554	3.25667	2.36873	0.000432759	0.0372154	1.80614	2.31076	11.8449	27.6071
12339	MKNK1	-1.62051	-1.6206	4.35098	0.00043482	0.0372286	58.3263	63.2239	21.6888	17.7877
3617	DNMT1	-1.40252	-1.40262	5.23781	0.00044062	0.0374713	48.4046	48.0524	21.7856	14.5682
14200	PLEKHO2	-10.2329	-1.44269e+08	0.911933	0.000441655	0.0374713	3.66045	1.2122	0	0
11909	MAK16	-3.02566	-3.02666	2.50609	0.000445073	0.0374713	14.8104	26.2328	3.58252	1.36828
1180	B9D2	2.14462	2.14537	3.60499	0.000449322	0.0374713	2.67309	3.3525	13.9428	12.717
6728	KPNB1	-1.40308	-1.40311	6.42129	0.000449737	0.0374713	104.636	171.356	45.7659	58.6752
7164	RPS8	2.2912	2.29126	6.61934	0.000450178	0.0374713	26.7068	52.8823	157.76	232.045
3630	DOCK11	-1.78772	-1.78788	4.3296	0.000454578	0.0374713	62.7815	27.0473	14.3624	11.5902
15105	RBL1	-1.88567	-1.88611	3.65548	0.000455107	0.0374713	18.0614	17.3686	5.13172	4.4268
10865	FLVCR2	2.15518	2.15592	2.65813	0.000455654	0.0374713	3.20289	2.95474	12.329	15.1316
1387	BRCA1	-2.00174	-2.00249	3.41968	0.000459824	0.0374713	14.4732	8.29601	3.873	1.69023
17053	STBD1	2.399	2.39925	4.32403	0.000460158	0.0374713	12.2336	6.72393	34.7279	65.3557
4661	FER1L5	2.6533	2.6542	3.44976	0.000461247	0.0374713	1.7339	3.67449	15.1692	18.995
14440	PPP1R13L	1.76851	1.76857	5.60253	0.000463114	0.0374713	26.0325	38.2791	106.023	113.165
879	ARMC9	2.90847	2.90876	5.02393	0.000464768	0.0374713	3.94943	13.5994	59.6119	72.5191
150	ACP6	1.45414	1.45426	4.70021	0.000466448	0.0374713	16.472	15.5692	39.085	48.7753
4991	GALNT7	-4.17487	-4.17624	2.86742	0.000469852	0.0374786	50.1385	21.3082	2.51745	1.36828
7453	RPL9	2.31898	2.31905	6.28537	0.000470378	0.0374786	24.6117	40.9118	115.318	211.923
11679	LPIN2	-1.62685	-1.62707	3.97856	0.000475042	0.0376296	28.3685	28.3352	9.48884	8.8536
4138	ERAP2	-11.7855	-1.44269e+08	0.664587	0.000476492	0.0376296	10.9573	3.33356	0	0
14473	PPP2R1B	-1.42803	-1.42814	4.70696	0.000478056	0.0376296	46.9837	43.6961	18.8163	14.8097
2521	CFP	1.71042	1.71056	5.02189	0.000482419	0.0377142	14.2565	13.6941	40.4405	51.1094
18071	TP53INP1	-4.30303	-4.3041	2.84186	0.000482995	0.0377142	97.0981	6.13677	2.13015	3.139
9695	LOC106991627	-3.36176	-3.36725	0.933182	0.000488946	0.0378095	2.14329	7.86037	0.419575	0.563411
9777	LOC105606443	2.85351	2.85571	1.90045	0.00048922	0.0378095	0.915111	1.36373	5.22855	11.3487
857	ARL4D	-2.53244	-2.53275	3.60513	0.000490242	0.0378095	31.0175	55.5529	11.619	3.139
8479	RPL21	3.59601	3.59646	4.51256	0.000492312	0.0378095	4.72005	7.00804	34.6956	107.612
6485	KCTD20	-1.61873	-1.61882	5.12835	0.0004939	0.0378095	60.1325	61.1783	23.2057	16.1779
9529	LOC105605568	-2.43507	-2.43575	2.49106	0.00050399	0.0380189	11.8483	25.9866	3.2275	3.7829
443	AKR1A1	1.60616	1.60621	6.24816	0.000504951	0.0380189	47.1042	37.1995	89.9826	166.85
7378	LOC101106291	4.55486	4.55779	2.67569	0.00050879	0.0380189	1.5894	0.340932	31.6618	13.3609
8659	RPS27A	2.48253	2.48291	4.2195	0.0005108	0.0380189	4.45515	8.03084	27.3369	42.6583
12712	MYH7	-13.1538	-1.44269e+08	1.13918	0.000512477	0.0380189	3.44371	33.4303	0	0
14960	RAB8A	-3.17122	-3.17273	2.63516	0.000513307	0.0380189	15.0993	15.4177	2.1947	1.12682
12093	MCM5	-2.34156	-2.3417	5.27531	0.000513728	0.0380189	54.6899	112.508	23.9158	8.77312
16122	SHANK2	-3.41667	-3.41817	1.86342	0.000513842	0.0380189	25.3823	12.1031	2.03332	1.44877
5936	HYI	1.87376	1.87382	6.12536	0.000514164	0.0380189	26.4178	38.8662	98.0191	141.416
10345	LOC105610620	2.31355	2.31801	1.85408	0.000517722	0.0381236	0.433474	0.606101	3.2275	1.9317
13680	PARPBP	-10.3302	-1.44269e+08	-0.105984	0.000519485	0.0381236	4.09392	1.1175	0	0
1404	BRINP2	2.23488	2.23674	2.24456	0.000523266	0.0382572	1.22818	1.25008	4.32485	7.40483
11769	LRRC8B	-3.29103	-3.29498	0.970281	0.000528978	0.0384903	9.4401	3.56084	0.677774	0.643898
16366	SLC2A4RG	1.75531	1.75544	5.70258	0.000530398	0.0384903	11.5593	21.4219	66.0669	45.2339
12034	MAST2	-1.33926	-1.33931	5.63507	0.000535898	0.0387454	95.4606	87.146	41.086	30.9876
9682	LOC106991479	-7.59472	-1.44269e+08	-0.476187	0.000537904	0.038747	0.361228	0.416694	0	0
3154	CUBN	-7.47749	-1.44269e+08	0.604791	0.000541737	0.0388796	0.240819	0.473516	0	0
15195	REEP4	-1.59131	-1.59199	3.27634	0.000544445	0.0389308	7.53763	9.56503	3.29205	2.33413
4115	EPHX2	2.40291	2.40302	5.54652	0.000554316	0.039492	10.8368	33.3545	95.0498	139.002
17635	TIMP4	-9.39542	-1.44269e+08	0.475029	0.000563415	0.0395649	2.31186	0.416694	0	0
15833	SCN5A	-4.83633	-4.83899	2.21865	0.000564603	0.0395649	39.4943	18.7134	1.61375	0.321949
17586	THPO	-3.38996	-3.39246	2.08799	0.000566952	0.0395649	9.10295	12.2546	1.5492	0.402437
14319	POLG2	1.4759	1.47605	4.3977	0.000567102	0.0395649	11.2222	12.5766	27.4337	38.8754
8020	RPL23A	3.02335	3.02369	4.96667	0.000567744	0.0395649	4.69597	10.0764	43.2485	77.2678
18847	WDR12	-1.96565	-1.96603	3.59736	0.000570992	0.0395649	16.7851	27.2935	7.84282	3.29998
4125	EPRS	-1.74757	-1.7476	6.49885	0.000571986	0.0395649	127.08	342.58	80.1388	59.6411
7327	ETF1	-1.90652	-1.90679	3.09908	0.000574637	0.0395649	22.8537	36.4039	9.39202	6.3585
18634	USP14	-1.91627	-1.91669	3.47123	0.000575076	0.0395649	15.0993	23.7137	5.13172	5.15119
3259	DAPP1	-5.0733	-5.13467	0.752254	0.000577496	0.0395649	1.46899	1.51525	0.0645499	0
18555	UFM1	-1.71548	-1.71551	6.27081	0.000577634	0.0395649	182.565	231.947	81.0425	44.9924
19000	XRCC6	1.67745	1.6776	5.21805	0.000579866	0.0395789	14.7863	11.5349	37.2453	47.0046
8208	BNIP3L	1.86685	1.86691	5.82818	0.000581957	0.0395832	43.4437	24.1493	79.1382	167.575
849	ARL14EPL	2.73417	2.73926	2.93952	0.00058718	0.0397998	0.457556	0.511398	3.03385	3.46095
15646	RSPH9	1.76256	1.76289	4.12004	0.000590008	0.0398446	3.99759	8.54224	17.0412	25.6754
19108	ZBTB9	-2.11344	-2.11431	2.93826	0.000591923	0.0398446	9.94582	11.8	3.55025	1.36828
9798	RPL39	2.75924	2.75929	7.56438	0.000594858	0.0399045	30.1746	68.9061	247.226	423.927
11251	LOC106991038	1.78383	1.78456	4.02695	0.000600006	0.0399674	3.17881	2.53805	10.7798	8.8536
8780	MCM2	-5.49856	-5.50622	2.37186	0.000603684	0.0399674	12.7393	18.2777	0.58095	0
12089	MCM2	-2.57503	-2.57519	5.76193	0.000604952	0.0399674	57.6039	124.004	25.1422	4.90973
1913	CAPN5	1.55163	1.55174	5.37769	0.000605129	0.0399674	23.1427	12.1978	48.9289	54.6509
14074	PIRT	4.26083	4.26469	2.26141	0.000607801	0.0399674	1.34859	0.113644	20.2364	7.48532
3625	DNTTIP2	-1.50065	-1.50081	4.18778	0.000610384	0.0399674	26.3937	39.3019	10.0052	13.2804
2753	CLUH	-3.10071	-3.10143	3.20852	0.000611167	0.0399674	23.3353	37.351	4.42167	2.57559
1043	ATP2A2	-2.09346	-2.09349	6.54314	0.000613496	0.0399674	247.538	283.182	85.7223	38.3924
16843	SPEM1	2.24852	2.24936	4.00558	0.000615736	0.0399674	1.56532	3.90178	13.7491	12.3146
7694	RPS27	4.46704	4.47955	0.870344	0.000617257	0.0399674	0.0722456	0.359872	4.0021	5.79509
18520	UBQLN1	-3.09441	-3.09489	3.63754	0.000618316	0.0399674	56.3034	36.4986	4.48622	6.43898
17509	TFAM	-1.48318	-1.4834	3.65726	0.000621858	0.0400637	26.1048	21.4976	9.26292	7.72678
1730	C3H9orf116	1.93776	1.93797	4.98678	0.000624093	0.0400754	7.94702	12.7281	36.9871	42.3363
1982	CBLN2	2.78357	2.79275	2.93198	0.000627612	0.0401684	0.168573	0.359872	1.64602	2.09267
3880	EFHD2	-1.25578	-1.2558	5.70834	0.000631829	0.0401684	167.658	152.965	71.36	62.8606
3020	CRIP2	1.46212	1.46226	4.93249	0.000633834	0.0401684	14.3046	12.9933	33.6628	41.6119
18568	UHRF1	-2.41523	-2.41569	5.01276	0.000634913	0.0401684	28.8501	24.1493	8.10102	1.44877
15899	SEC23IP	-1.65939	-1.65949	4.79528	0.000639485	0.0401684	61.1921	61.5571	27.3369	11.2682
11002	CCDC24	2.50183	2.50431	1.65073	0.000639763	0.0401684	1.22818	0.719745	5.164	5.87557
17568	THBS1	-3.59223	-3.59323	3.81837	0.000641596	0.0401684	49.9217	12.9554	3.67935	1.36828
5393	GPRC5A	-8.28469	-1.44269e+08	-0.781283	0.000642003	0.0401684	0.939193	0.321991	0	0
13200	NPC1	-3.18257	-3.1832	2.92141	0.000646974	0.0403501	50.307	23.4107	6.13225	1.85121
2116	CCDC86	-2.29982	-2.30016	3.38197	0.00065423	0.0406727	21.0716	46.0826	9.71477	3.7829
5071	GDF1	2.11108	2.11125	4.99897	0.000657152	0.0407246	8.98254	17.9179	48.0252	68.4142
15286	RHBDL1	3.00688	3.00847	3.31523	0.000661401	0.0407748	0.409392	2.7464	10.7476	14.8902
17402	TCEAL4	1.59634	1.59643	5.76421	0.000662138	0.0407748	16.5924	24.5092	52.4791	71.9556
4114	EPHX1	1.39121	1.39123	6.62303	0.000664495	0.0407912	79.0608	49.2646	152.144	184.477
2151	CCNB1	-1.7844	-1.7849	4.25081	0.000673796	0.0412133	16.3998	11.7243	5.71267	2.25364
3939	EIF3B	-1.53235	-1.53238	6.32113	0.000675593	0.0412133	118.796	259.335	73.4256	57.2265
7061	RPL35A	2.54637	2.54638	9.73457	0.000681703	0.0414378	168.092	355.762	1050.91	2009.53
7642	LOC101109400	3.08506	3.08633	2.79315	0.000683518	0.0414378	1.13185	2.91686	10.9089	23.6633
10862	HIGD1A	-2.39043	-2.39082	3.67283	0.000694287	0.0414649	17.5075	45.4008	9.29519	2.49511
15960	SEPT8	-2.89021	-2.89149	2.6549	0.000694778	0.0414649	16.472	12.2546	2.80792	0.965848
5898	HSPA8	-2.83894	-2.83896	8.69396	0.000696865	0.0414649	401.951	1999.74	229.475	106.002
8739	RPL17	2.78691	2.78752	3.63768	0.000699085	0.0414649	2.5286	5.66326	19.0422	37.7485
12688	MYBBP1A	-1.83872	-1.83882	5.05401	0.000700926	0.0414649	44.407	119.591	29.7253	15.9365
15182	RDH13	-1.62237	-1.62266	3.57167	0.00070512	0.0414649	15.9663	25.3237	7.87509	5.47314
18928	WNK1	-1.99641	-1.99649	5.16385	0.000706073	0.0414649	132.932	71.5199	30.4999	20.6047
2673	CLDN10	2.36834	2.36989	2.22023	0.000706772	0.0414649	1.25226	1.76148	6.29362	9.33653
5233	GMPS	-1.53093	-1.53112	3.94038	0.000707919	0.0414649	23.6725	34.0553	10.8444	9.09507
18231	TRMT6	-1.63447	-1.63496	3.16597	0.000717692	0.0414649	10.885	14.1487	4.71215	3.29998
1851	CAD	-2.16313	-2.16331	4.5512	0.000717933	0.0414649	40.4576	72.7321	18.9454	6.03655
16965	SS18L1	-2.66074	-2.66214	2.25902	0.000718068	0.0414649	12.2336	9.88702	1.87195	1.60975
14230	PLPPR3	1.97693	1.97789	4.32913	0.000719976	0.0414649	1.3245	3.16309	5.71267	12.2341
9151	LOC105606247	2.00242	2.00331	2.11258	0.000721315	0.0414649	2.64901	2.27288	9.03699	10.7048
9765	RIPOR1	-7.32414	-1.44269e+08	-0.521526	0.000722617	0.0414649	0.361228	0.28411	0	0
13165	NOL9	-1.78266	-1.78286	4.14387	0.000722657	0.0414649	28.1758	39.3587	12.2645	7.24386
18893	WDR77	-1.84793	-1.8481	4.54004	0.000724525	0.0414649	26.6105	61.7087	16.2989	8.04873
4385	FAM171A2	-2.82733	-2.83277	1.74443	0.000726239	0.0414649	3.90126	2.50017	0.548675	0.321949
1676	C25H1orf198	-10.8004	-1.44269e+08	0.395973	0.00072833	0.0414649	5.51475	1.70466	0	0
9660	LOC106991353	-8.12758	-1.44269e+08	-0.373959	0.000729648	0.0414649	0.77062	0.359872	0	0
2196	CCT6A	-2.03036	-2.03045	5.63825	0.000730094	0.0414649	58.2059	140.312	32.0491	16.3389
5144	GINS2	-3.51681	-3.52147	2.15764	0.000730862	0.0414649	5.61108	6.45876	0.935974	0
18924	WISP1	3.64925	3.65738	2.39223	0.00073282	0.0414649	0.337146	0.321991	2.13015	6.27801
1285	BEND2	-8.45973	-1.44269e+08	-1.2953	0.000740987	0.0418058	0.987357	0.435635	0	0
14911	RAB17	2.51161	2.51233	2.9212	0.000750244	0.0420976	2.86574	3.78813	21.6888	16.2584
8865	LOC105602135	7.7112	7.96106	1.01373	0.000755714	0.0420976	0.0240819	0	4.06665	1.2878
6198	IPO4	-1.6372	-1.63731	4.77953	0.000756616	0.0420976	34.7742	75.3838	20.9787	14.3267
6640	KLC3	2.75455	2.75735	1.14901	0.000757843	0.0420976	1.15593	0.625042	5.74495	6.27801
4330	FAM118B	-1.72388	-1.72432	3.29049	0.000758949	0.0420976	12.3058	18.3535	5.2931	3.94388
3721	DTL	-2.17011	-2.17074	3.4137	0.000762182	0.0420976	15.0512	16.4405	5.51902	1.2878
13760	PCSK7	-1.54465	-1.54479	4.33705	0.000762185	0.0420976	28.8742	50.4769	16.6216	10.4633
18649	USP31	-2.03861	-2.03892	3.57479	0.000763412	0.0420976	26.9235	30.5323	9.81159	4.02437
17463	TECPR1	1.87827	1.87841	4.53727	0.000766668	0.0421305	14.5936	15.3419	40.7633	69.4605
6876	LETM1	-1.73206	-1.73214	5.57203	0.000768952	0.0421305	61.9145	113.417	35.567	16.9828
7521	LOC101107970	2.28521	2.28533	5.59579	0.000770519	0.0421305	13.5581	25.1532	75.6203	113.326
517	AMBRA1	-2.73338	-2.73451	2.71688	0.000772642	0.0421305	15.003	13.4857	3.13067	1.04633
15706	S100A13	3.54528	3.5455	6.14384	0.000779875	0.0424065	10.0662	14.4138	91.435	194.779
16681	SNRNP48	1.69002	1.69013	5.189	0.000784322	0.0425074	16.472	19.2626	43.5389	71.9556
14794	PTPN11	-1.19281	-1.19288	5.30656	0.000786334	0.0425074	57.1463	57.9205	26.7882	23.5023
18843	WDHD1	-1.84308	-1.84357	3.66574	0.000788263	0.0425074	10.4515	20.2476	4.80897	3.70242
8285	RASA4	2.01326	2.01346	5.1689	0.000791584	0.0425689	7.65804	14.5843	33.2432	56.824
6722	KPNA2	-1.7973	-1.79743	5.59476	0.000795379	0.0426554	41.6617	70.1183	22.5602	9.33653
6961	LMLN	-1.88043	-1.88203	2.44033	0.000798446	0.0426554	5.68332	4.03436	1.48465	1.12682
1704	C2H9orf85	-4.64384	-4.68568	0.0447352	0.000799748	0.0426554	1.37267	1.76148	0.0968249	0
4455	FAM229B	2.26558	2.26598	3.92651	0.000802259	0.0426727	6.47803	5.01927	19.2682	36.1388
12833	NAT10	-1.5445	-1.54459	5.15727	0.000818937	0.0433454	38.8922	82.979	24.9163	16.7414
18276	TSHZ2	2.33458	2.33489	5.08652	0.000820531	0.0433454	7.36906	7.82249	27.6597	49.1777
18679	UTP15	-1.70693	-1.70718	3.73225	0.000822641	0.0433454	26.2252	26.2518	9.32747	6.68045
19257	ZNF157	-8.40218	-1.44269e+08	-0.754182	0.000824696	0.0433454	0.626129	0.738686	0	0
2471	CEP95	1.47785	1.47797	4.75231	0.000826007	0.0433454	17.4594	13.732	31.339	55.6972
8970	LOC105602836	9.78596	1.44269e+08	0.770049	0.000836053	0.043755	0	0	0.806874	2.81706
31	ABCA6	1.91933	1.91965	4.04942	0.00083858	0.0437699	7.29681	5.98525	30.8872	19.2365
4218	ETV4	-2.54515	-2.54647	2.72972	0.000843156	0.0438913	14.0157	7.57626	1.48465	2.25364
2993	CRABP2	-8.10655	-1.44269e+08	2.75192	0.000846707	0.0439589	0.38531	0.719745	0	0
15525	RPL31	2.24337	2.24337	11.0448	0.000849201	0.0439715	609.007	1111.06	3145.26	4999.47
2625	CIAPIN1	-1.81645	-1.81659	4.78607	0.000854987	0.044154	32.7032	69.891	19.8168	9.09507
15123	RBM28	-1.41435	-1.41444	4.76959	0.000857792	0.044182	39.9037	72.6564	19.8168	22.456
6720	KNTC1	-1.80255	-1.80322	3.12029	0.000866815	0.0442765	14.9789	6.4777	3.45342	2.65608
7193	LOC101104036	-9.90664	-1.44269e+08	-0.501651	0.000866967	0.0442765	1.13185	2.7464	0	0
3257	DAPK3	-2.7922	-2.794	2.4887	0.000867879	0.0442765	11.3426	7.08381	2.0656	0.482924
16550	SLIT3	1.36249	1.36268	5.00072	0.000872828	0.0442765	9.22336	9.48927	20.1396	28.0901
6598	KIF1C	-1.56439	-1.56446	5.30747	0.000873861	0.0442765	70.873	98.9081	39.7628	17.3853
1912	CAPN3	-7.78319	-1.44269e+08	0.514477	0.000875528	0.0442765	0.626129	0.265169	0	0
15529	RPL35A	2.54015	2.54016	11.2528	0.000877492	0.0442765	498.11	1012.43	3008.96	5777.38
1932	CARHSP1	1.50256	1.50262	6.36066	0.000877772	0.0442765	36.2432	26.498	73.2319	104.633
2639	CIR1	1.56268	1.56276	5.66772	0.000880537	0.044301	26.5623	22.3879	61.387	83.3044
5277	GOLGA3	-1.43822	-1.43827	5.44441	0.000882797	0.044301	124.672	93.7941	49.1548	31.3096
11953	MAP2K6	1.66045	1.66092	3.74111	0.000885894	0.0443424	4.98495	3.4472	12.2645	14.4072
6838	LCNL1	3.48803	3.49587	1.5222	0.000895285	0.0446107	0.457556	0.227288	1.87195	5.87557
6575	KIAA1683	3.1748	3.17496	5.7324	0.000895826	0.0446107	14.1361	17.6906	62.1293	225.767
17060	STIL	-2.67606	-2.6808	1.53539	0.000902444	0.044643	4.96087	1.96983	0.32275	0.804873
8302	LRRC9	-7.95133	-1.44269e+08	-0.325498	0.000905816	0.044643	0.409392	0.58716	0	0
2496	CFAP44	-1.60014	-1.60048	3.52652	0.000906964	0.044643	22.4684	11.7621	5.4222	5.87557
13291	NSF	-1.70751	-1.70772	3.73834	0.000907841	0.044643	26.9958	35.9494	11.0058	8.2097
2946	CPB2	2.18488	2.18501	5.84532	0.000907908	0.044643	19.8916	13.8077	68.2616	84.9946
18534	UBXN11	1.67452	1.67481	4.2033	0.000910916	0.0446445	5.68332	8.04978	16.3957	27.6071
15190	RECQL4	-1.87683	-1.87737	3.593	0.000912513	0.0446445	15.7014	12.5955	5.6804	1.85121
160	ACSF3	1.5318	1.53215	3.37351	0.00092035	0.0447939	5.587	5.54961	13.5878	18.6731
2534	CHAF1B	-1.80214	-1.80261	3.43759	0.000922291	0.0447939	10.9332	18.8838	5.77722	2.65608
16908	SPTY2D1	-1.27575	-1.27587	4.12454	0.000922451	0.0447939	35.7375	34.2636	16.5248	12.3146
6182	INTS2	-1.57988	-1.58029	3.29413	0.000932874	0.044995	12.5226	15.3988	4.06665	5.31216
8421	RPS27L	3.32489	3.32572	3.92822	0.000933227	0.044995	1.8543	4.43211	22.1406	41.2095
5487	GSS	-1.5562	-1.55637	3.71459	0.000933505	0.044995	23.0945	42.4271	13.0391	9.17555
9963	LOC105607855	2.66013	2.66467	1.28403	0.000942509	0.0452351	0.529801	0.549279	2.8402	4.02437
7641	H1-3	2.81884	2.81906	4.45411	0.00094469	0.0452351	18.1577	5.56855	27.6274	139.967
12666	MUC6	-8.75845	-1.44269e+08	-0.0483697	0.000946892	0.0452351	1.01144	0.738686	0	0
17193	SVBP	2.26256	2.2629	5.09309	0.000948533	0.0452351	4.86454	8.80741	25.8523	40.0022
18091	TPMT	1.97494	1.97521	3.36688	0.000951142	0.0452351	7.99518	8.42859	19.5586	45.1534
10522	LOC105612334	1.83893	1.83927	3.82601	0.000953915	0.0452351	5.22577	7.12169	20.4946	23.7438
2758	CMC1	1.97083	1.97092	5.87905	0.000957989	0.0452351	18.519	30.324	68.5843	123.146
18863	WDR38	2.60618	2.60656	4.49144	0.000960448	0.0452351	4.9127	7.84143	34.0501	43.7851
648	ANXA5	-2.41246	-2.41255	5.95627	0.000961303	0.0452351	122.625	146.279	30.1771	20.2023
19466	ZNF821	1.91193	1.91235	3.81579	0.00096166	0.0452351	5.29801	4.82987	9.19837	29.1364
2974	CPSF1	-1.35417	-1.35431	4.43287	0.000967292	0.0453906	25.2378	40.2489	14.7497	10.7853
931	ASB16	-7.87457	-1.44269e+08	-1.20093	0.000974111	0.0455013	0.529801	0.416694	0	0
8230	CES1	-2.24926	-2.2497	2.61804	0.000976487	0.0455013	23.9133	24.566	7.35869	2.73657
13412	NXPH3	2.94432	2.94978	1.13513	0.000977401	0.0455013	0.553883	0.378813	2.7111	4.50729
13332	NTRK3	-8.10238	-1.44269e+08	-0.249692	0.000983124	0.0455013	0.674293	0.435635	0	0
12446	MPND	1.57696	1.57704	5.28171	0.000983992	0.0455013	25.888	23.2591	73.4578	73.163
14920	RAB24	1.42572	1.42579	5.54122	0.000986389	0.0455013	21.77	30.5892	59.3537	81.4532
16605	SMG8	-1.73401	-1.73441	3.35178	0.000987417	0.0455013	14.2324	20.4559	5.19627	5.23167
1918	CAPRIN1	-2.46206	-2.46214	5.96734	0.00099284	0.0455013	156.918	147.036	25.9814	29.2169
14015	PID1	2.27942	2.27978	4.23325	0.000993706	0.0455013	7.32089	5.56855	14.4592	48.3729
7653	TUBB4B	-2.37159	-2.3718	5.16862	0.000995757	0.0455013	41.6617	75.0997	16.8475	5.39265
18621	USF1	-2.49384	-2.49519	2.85112	0.000996211	0.0455013	11.3185	8.48541	2.09787	1.36828
5706	HIGD1A	-1.8546	-1.85473	4.73062	0.000997683	0.0455013	31.7399	83.8503	20.9142	10.8658
1765	C5H5orf45	1.22082	1.22096	4.18991	0.000999952	0.0455013	12.932	10.3984	24.3999	30.0218

[truncated: 2 more sheets: term_p0.01, WT+CF_CPM]
