# Supplementary material for: Stellate cells are in utero markers of pancreatic disease in cystic fibrosis
Source: Mol Med. 2024 Aug 7;30:115. doi: 10.1186/s10020-024-00871-2 (PMC11304907; doi:10.1186/s10020-024-00871-2)
Supplement: Supplementary file 8 — Supplementary Material 8. [file 10020_2024_871_MOESM8_ESM.xlsx]

## Sheet: WTvsCF_Pancreas_d65_All_David
Table S6A-1
Category	Term	Count	%	PValue	Genes	List Total	Pop Hits	Pop Total	Fold Enrichment	Bonferroni	Benjamini	FDR
BIOCARTA	h_ghrelinPathway:Ghrelin: Regulation of Food Intake and Energy Homeostasis	3	2.80374	0.0025717	IGFBP5, IGFBP3, GHRL	11	13	1623	34.049	0.0695625	0.0720076	0.0720076
GOTERM_BP_DIRECT	GO:0048662~negative regulation of smooth muscle cell proliferation	4	3.73832	0.000633358	IGFBP5, NOS3, IGFBP3, VIP	100	33	19357	23.463	0.404816	0.25936	0.25936
GOTERM_BP_DIRECT	GO:0046676~negative regulation of insulin secretion	4	3.73832	0.000633358	CHGA, KCNJ11, NOV, CCN3, GHRL	100	33	19357	23.463	0.404816	0.25936	0.25936
GOTERM_BP_DIRECT	GO:0030178~negative regulation of Wnt signaling pathway	4	3.73832	0.00252564	CITED1, TAX1BP3, DKK2, DACT1	100	53	19357	14.6091	0.873955	0.607177	0.607177
GOTERM_BP_DIRECT	GO:0044342~type B pancreatic cell proliferation	3	2.80374	0.00296545	IGFBP5, NOV, IGFBP3, CCN3	100	16	19357	36.2944	0.912167	0.607177	0.607177
GOTERM_BP_DIRECT	GO:0034765~regulation of ion transmembrane transport	5	4.6729	0.00497708	KCNG1, KCNJ11, KCNH6, SCN7A, KCNK16	100	134	19357	7.22276	0.983201	0.815246	0.815246
GOTERM_BP_DIRECT	GO:0032812~positive regulation of epinephrine secretion	2	1.86916	0.010203	CARTPT, VIP	100	2	19357	193.57	0.999775	1	1
GOTERM_BP_DIRECT	GO:0010811~positive regulation of cell-substrate adhesion	3	2.80374	0.0145695	VIT, AGR2, DKFZP586A1519, FBLN2	100	36	19357	16.1308	0.999994	1	1
GOTERM_BP_DIRECT	GO:0030198~extracellular matrix organization	5	4.6729	0.0147753	VIT, COL11A1, OLFML2A, DKFZP586A1519, FBLN2, OTOL1	100	184	19357	5.26005	0.999995	1	1
GOTERM_BP_DIRECT	GO:0098742~cell-cell adhesion via plasma-membrane adhesion molecules	3	2.80374	0.0161507	MPZ, CDH11, CDH22	100	38	19357	15.2818	0.999998	1	1
GOTERM_BP_DIRECT	GO:0007160~cell-matrix adhesion	4	3.73832	0.0184351	FGB, SGCE, FGL1, HEL-S-78P, NID2	100	109	19357	7.10349	1	1	1
GOTERM_BP_DIRECT	GO:0045747~positive regulation of Notch signaling pathway	3	2.80374	0.0222255	TGFB2, NOV, NOS3, CCN3	100	45	19357	12.9047	1	1	1
GOTERM_BP_DIRECT	GO:0050796~regulation of insulin secretion	3	2.80374	0.0231594	KCNJ11, CARTPT, GIP	100	46	19357	12.6241	1	1	1
GOTERM_BP_DIRECT	GO:0070527~platelet aggregation	3	2.80374	0.0241093	FGB, FGL1, HEL-S-78P, MYL9	100	47	19357	12.3555	1	1	1
GOTERM_BP_DIRECT	GO:0071805~potassium ion transmembrane transport	4	3.73832	0.0302651	KCNG1, KCNJ11, KCNH6, KCNK16	100	132	19357	5.86576	1	1	1
GOTERM_BP_DIRECT	GO:0043627~response to estrogen	3	2.80374	0.0366868	CITED1, GHRL, ARSB	100	59	19357	9.84254	1	1	1
GOTERM_BP_DIRECT	GO:0043567~regulation of insulin-like growth factor receptor signaling pathway	2	1.86916	0.0401976	IGFBP5, IGFBP3	100	8	19357	48.3925	1	1	1
GOTERM_BP_DIRECT	GO:0060395~SMAD protein signal transduction	3	2.80374	0.0437326	TGFB2, CITED1, LEFTY2	100	65	19357	8.934	1	1	1
GOTERM_BP_DIRECT	GO:0043267~negative regulation of potassium ion transport	2	1.86916	0.0451085	NOS3, VIP	100	9	19357	43.0156	1	1	1
GOTERM_BP_DIRECT	GO:0090277~positive regulation of peptide hormone secretion	2	1.86916	0.0499945	FGB, SPINK1, HEL-S-78P	100	10	19357	38.714	1	1	1
GOTERM_BP_DIRECT	GO:0008343~adult feeding behavior	2	1.86916	0.0499945	GHRL, CARTPT	100	10	19357	38.714	1	1	1
GOTERM_BP_DIRECT	GO:0007165~signal transduction	12	11.215	0.0566211	ANGPT2, IGFBP5, CRABP2, CARTPT, OLFML2A, GIP, OLFM2, NOV, SPARCL1, CCN3, CCL26, CHGB, BEX5	100	1259	19357	1.84499	1	1	1
GOTERM_BP_DIRECT	GO:0006813~potassium ion transport	3	2.80374	0.0578131	KCNG1, NOS3, KCNK16	100	76	19357	7.64092	1	1	1
GOTERM_BP_DIRECT	GO:0042989~sequestering of actin monomers	2	1.86916	0.0596923	TMSB15B, TMSB15C	100	12	19357	32.2617	1	1	1
GOTERM_BP_DIRECT	GO:0060416~response to growth hormone	2	1.86916	0.0596923	IGFBP5, HMGCS2	100	12	19357	32.2617	1	1	1
GOTERM_BP_DIRECT	GO:0001558~regulation of cell growth	3	2.80374	0.0632743	IGFBPL1, IGFBP5, IGFBP3	100	80	19357	7.25887	1	1	1
GOTERM_BP_DIRECT	GO:0010463~mesenchymal cell proliferation	2	1.86916	0.0645045	HCG_1786841, SHOX2, PHF14	100	13	19357	29.78	1	1	1					DKK2
GOTERM_BP_DIRECT	GO:2000480~negative regulation of cAMP-dependent protein kinase activity	2	1.86916	0.0645045	PKIB, GIP	100	13	19357	29.78	1	1	1
GOTERM_BP_DIRECT	GO:0014912~negative regulation of smooth muscle cell migration	2	1.86916	0.0645045	IGFBP5, IGFBP3	100	13	19357	29.78	1	1	1
GOTERM_BP_DIRECT	GO:0043568~positive regulation of insulin-like growth factor receptor signaling pathway	2	1.86916	0.0645045	IGFBP5, IGFBP3	100	13	19357	29.78	1	1	1
GOTERM_BP_DIRECT	GO:0098609~cell-cell adhesion	4	3.73832	0.0765416	CD93, CDH11, BOC, CLDN2	100	193	19357	4.01181	1	1	1
GOTERM_BP_DIRECT	GO:0045732~positive regulation of protein catabolic process	3	2.80374	0.0791281	ASB9, VIP, DACT1	100	91	19357	6.38143	1	1	1
GOTERM_BP_DIRECT	GO:0000902~cell morphogenesis	3	2.80374	0.0821323	TGFB2, CDH11, CDH22	100	93	19357	6.24419	1	1	1
GOTERM_BP_DIRECT	GO:0003184~pulmonary valve morphogenesis	2	1.86916	0.0835104	TGFB2, NOS3	100	17	19357	22.7729	1	1	1
GOTERM_BP_DIRECT	GO:0016486~peptide hormone processing	2	1.86916	0.0835104	PCSK2, SGNE1, SCG5	100	17	19357	22.7729	1	1	1
GOTERM_BP_DIRECT	GO:0002063~chondrocyte development	2	1.86916	0.0882018	HCG_1786841, COL11A1, SHOX2	100	18	19357	21.5078	1	1	1
GOTERM_BP_DIRECT	GO:0007263~nitric oxide mediated signal transduction	2	1.86916	0.0928695	SPINK1, NOS3	100	19	19357	20.3758	1	1	1
GOTERM_BP_DIRECT	GO:0050921~positive regulation of chemotaxis	2	1.86916	0.0928695	SUCNR1, CCL26	100	19	19357	20.3758	1	1	1
GOTERM_BP_DIRECT	GO:0017158~regulation of calcium ion-dependent exocytosis	2	1.86916	0.0975135	SYT5, SYT15, SYT15B	100	20	19357	19.357	1	1	1
GOTERM_CC_DIRECT	GO:0005576~extracellular region	33	30.8411	7.63427e-09	VIT, CFH, COL11A1, FGL1, OLFML2A, HEL-S-78P, NID2, FBLN2, SCGN, IGFBPL1, AGR2, TRY8, CCN3, LEFTY2, PRSS2, ARSB, CFAP45, CHGB, FGB, CHGA, TGFB2, ANGPT2, IGFBP5, IL1R1, IGFBP3, HSPA6, DKFZP586A1519, DKK2, GIP, OTOL1, MFAP4, HCG_40889, OLFM2, NOV, SGNE1, SCG5, SPARCL1, GHRL, VIP	105	2119	20587	3.05342	1.22912e-06	1.22912e-06	1.21385e-06
GOTERM_CC_DIRECT	GO:0005615~extracellular space	27	25.2336	2.98322e-06	PCSK2, PIGR, CFH, COL11A1, FGL1, OLFML2A, HEL-S-78P, NID2, IGFBPL1, AGR2, TRY8, LEFTY2, PRSS2, CHGB, FGB, CHGA, TGFB2, ANGPT2, IGFBP5, IGFBP3, CARTPT, DKK2, GIP, OTOL1, MFAP4, HCG_40889, OLFM2, SPARCL1, GHRL, CCL26	105	1946	20587	2.72035	0.000480184	0.000240149	0.000237166
GOTERM_CC_DIRECT	GO:0005788~endoplasmic reticulum lumen	8	7.47664	0.00092941	IGFBP5, COL11A1, IGFBP3, SPARCL1, GHRL, ARSB, GIP, CHGB	105	306	20587	5.12593	0.139038	0.0498783	0.0492587
GOTERM_CC_DIRECT	GO:0030141~secretory granule	5	4.6729	0.00142971	PCSK2, CHGA, SGNE1, SCG5, CARTPT, CHGB	105	96	20587	10.2118	0.205742	0.0575457	0.0568308
GOTERM_CC_DIRECT	GO:0031012~extracellular matrix	6	5.60748	0.0101654	NOV, COL11A1, CCN3, TRY8, OLFML2A, DKFZP586A1519, FBLN2, PRSS2, OTOL1	105	259	20587	4.54208	0.806989	0.327326	0.32326
GOTERM_CC_DIRECT	GO:0070062~extracellular exosome	20	18.6916	0.0148268	FGB, PIGR, SPINK1, SUCNR1, CFH, CRABP2, FOLH1B, HSPA6, H2AC19, SLC4A1, HEL-S-78P, NID2, H2AC18, TXNDC17, HCG_40889, KRT16, CDH11, AOX1, CD48, TAX1BP3, PABPC1L, ARSB	105	2219	20587	1.76716	0.909733	0.346828	0.34252
GOTERM_CC_DIRECT	GO:0016942~insulin-like growth factor binding protein complex	2	1.86916	0.0150795	IGFBP5, IGFBP3	105	3	20587	130.711	0.913386	0.346828	0.34252
GOTERM_CC_DIRECT	GO:0042567~insulin-like growth factor ternary complex	2	1.86916	0.0200558	IGFBP5, IGFBP3	105	4	20587	98.0333	0.961681	0.403622	0.398608
GOTERM_CC_DIRECT	GO:0030424~axon	6	5.60748	0.0334654	SYT5, TGFB2, NOV, BOC, SCN7A, CCN3, GHRL	105	353	20587	3.33258	0.995831	0.581255	0.574035
GOTERM_CC_DIRECT	GO:0072562~blood microparticle	4	3.73832	0.0372239	FGB, HCG_40889, CFH, HSPA6, SLC4A1, HEL-S-78P	105	145	20587	5.40874	0.997774	0.581255	0.574035
GOTERM_CC_DIRECT	GO:0005577~fibrinogen complex	2	1.86916	0.0397131	FGB, FGL1, HEL-S-78P	105	8	20587	49.0167	0.998533	0.581255	0.574035
GOTERM_CC_DIRECT	GO:0031093~platelet alpha granule lumen	3	2.80374	0.0451899	FGB, TGFB2, LEFTY2, HEL-S-78P	105	67	20587	8.7791	0.999416	0.606298	0.598766
GOTERM_CC_DIRECT	GO:0005938~cell cortex	4	3.73832	0.0566264	FGB, CLIP2, CYLN2, HEL-S-78P, MYL9, TLE6	105	172	20587	4.55969	0.999916	0.701296	0.692584
GOTERM_MF_DIRECT	GO:0005509~calcium ion binding	15	14.0187	4.00435e-05	SYT5, CD93, SYT15, ANXA10, NID2, DKFZP586A1519, FBLN2, OTOL1, SGCE, SCGN, DNER, CDH11, CDH22, SPARCL1, TRY8, PRSS2, MYL9, SYT15B	101	751	18913	3.74016	0.00861227	0.00864939	0.00856931
GOTERM_MF_DIRECT	GO:0005520~insulin-like growth factor binding	4	3.73832	0.00023521	IGFBPL1, IGFBP5, NOV, IGFBP3, CCN3	101	23	18913	32.5665	0.0495421	0.0254027	0.0251675
GOTERM_MF_DIRECT	GO:0050840~extracellular matrix binding	4	3.73832	0.000636403	COL11A1, SPARCL1, OLFML2A, DKFZP586A1519, FBLN2	101	32	18913	23.4072	0.128472	0.045821	0.0453967
GOTERM_MF_DIRECT	GO:0005201~extracellular matrix structural constituent	6	5.60748	0.000858569	FGB, MFAP4, COL11A1, HEL-S-78P, DKFZP586A1519, FBLN2, NID2, OTOL1	101	139	18913	8.08305	0.169337	0.0463628	0.0459335
GOTERM_MF_DIRECT	GO:0030276~clathrin binding	4	3.73832	0.00173236	SYT5, DNER, SYT15, AP3B2, SYT15B	101	45	18913	16.6451	0.312377	0.074838	0.074145
GOTERM_MF_DIRECT	GO:0003785~actin monomer binding	3	2.80374	0.0109337	NOS3, TMSB15B, TMSB15C	101	30	18913	18.7257	0.906957	0.393615	0.38997
GOTERM_MF_DIRECT	GO:0005179~hormone activity	4	3.73832	0.0205948	GHRL, VIP, GIP, CHGB	101	110	18913	6.80936	0.988834	0.635497	0.629613
GOTERM_MF_DIRECT	GO:0005544~calcium-dependent phospholipid binding	3	2.80374	0.0331452	SYT5, SYT15, ANXA10, SYT15B	101	54	18913	10.4032	0.999311	0.894919	0.886633
GOTERM_MF_DIRECT	GO:0031995~insulin-like growth factor II binding	2	1.86916	0.0415319	IGFBP5, IGFBP3	101	8	18913	46.8144	0.999895	0.975076	0.966048
GOTERM_MF_DIRECT	GO:0005249~voltage-gated potassium channel activity	3	2.80374	0.0451424	KCNG1, KCNJ11, KCNH6	101	64	18913	8.77769	0.999954	0.975076	0.966048
GOTERM_MF_DIRECT	GO:0004862~cAMP-dependent protein kinase inhibitor activity	2	1.86916	0.0566622	PKIB, GIP	101	11	18913	34.0468	0.999997	1	0.995349
GOTERM_MF_DIRECT	GO:0005102~receptor binding	6	5.60748	0.0653449	FGB, MFAP4, TGFB2, ANGPT2, FGL1, HEL-S-78P, BEX5	101	408	18913	2.75379	1	1	0.995349
GOTERM_MF_DIRECT	GO:0031994~insulin-like growth factor I binding	2	1.86916	0.0666174	IGFBP5, IGFBP3	101	13	18913	28.8088	1	1	0.995349
GOTERM_MF_DIRECT	GO:0005160~transforming growth factor beta receptor binding	2	1.86916	0.0715559	TGFB2, LEFTY2	101	14	18913	26.7511	1	1	0.995349
GOTERM_MF_DIRECT	GO:0005198~structural molecule activity	4	3.73832	0.0836557	FGB, KRT16, MPZ, CLDN2, HEL-S-78P	101	194	18913	3.86098	1	1	0.995349
GOTERM_MF_DIRECT	GO:0030527~structural constituent of chromatin	3	2.80374	0.0933448	H1-6, H2AC19, H2AC18	101	97	18913	5.79147	1	1	0.995349
GOTERM_MF_DIRECT	GO:0030506~ankyrin binding	2	1.86916	0.0958632	KCNJ11, SLC4A1	101	19	18913	19.7113	1	1	0.995349
INTERPRO	IPR009030:Insulin-like growth factor binding protein, N-terminal	8	7.47664	8.92123e-06	IGFBPL1, IGFBP5, CD93, NOV, IGFBP3, DNER, CCN3, DKFZP586A1519, FBLN2, NID2	102	139	19139	10.7993	0.00245034	0.00245334	0.00241765
INTERPRO	IPR000867:Insulin-like growth factor-binding protein, IGFBP	4	3.73832	0.000152338	IGFBPL1, IGFBP5, NOV, IGFBP3, CCN3	102	20	19139	37.5275	0.0410307	0.0209465	0.0206418
INTERPRO	IPR014716:Fibrinogen, alpha/beta/gamma chain, C-terminal globular, subdomain 1	4	3.73832	0.000339541	FGB, MFAP4, ANGPT2, FGL1, HEL-S-78P	102	26	19139	28.8673	0.0891615	0.0311246	0.0306719
INTERPRO	IPR002181:Fibrinogen, alpha/beta/gamma chain, C-terminal globular domain	4	3.73832	0.000693683	FGB, MFAP4, ANGPT2, FGL1, HEL-S-78P	102	33	19139	22.7439	0.173726	0.0476907	0.046997
INTERPRO	IPR017891:Insulin-like growth factor binding protein, N-terminal, Cys-rich conserved site	3	2.80374	0.00147023	IGFBP5, NOV, IGFBP3, CCN3	102	11	19139	51.1738	0.332764	0.0808628	0.0796866
INTERPRO	IPR000716:Thyroglobulin type-1	3	2.80374	0.00356124	IGFBP5, IGFBP3, NID2	102	17	19139	33.1125	0.625097	0.163223	0.160849
INTERPRO	IPR020837:Fibrinogen, conserved site	3	2.80374	0.00444709	FGB, ANGPT2, FGL1, HEL-S-78P	102	19	19139	29.6269	0.706441	0.174707	0.172166
INTERPRO	IPR026823:Complement Clr-like EGF domain	3	2.80374	0.00953193	CD93, DKFZP586A1519, FBLN2, NID2	102	28	19139	20.104	0.928199	0.321652	0.316973
INTERPRO	IPR001819:Chromogranin A/B	2	1.86916	0.0105268	CHGA, CHGB	102	2	19139	187.637	0.945536	0.321652	0.316973
INTERPRO	IPR001990:Chromogranin/secretogranin	2	1.86916	0.015749	CHGA, CHGB	102	3	19139	125.092	0.987291	0.364747	0.359441
INTERPRO	IPR018054:Chromogranin, conserved site	2	1.86916	0.015749	CHGA, CHGB	102	3	19139	125.092	0.987291	0.364747	0.359441
INTERPRO	IPR000152:EGF-type aspartate/asparagine hydroxylation site	4	3.73832	0.0163707	CD93, DNER, DKFZP586A1519, FBLN2, NID2	102	101	19139	7.43118	0.989318	0.364747	0.359441
INTERPRO	IPR018097:EGF-like calcium-binding, conserved site	4	3.73832	0.0172426	CD93, DNER, DKFZP586A1519, FBLN2, NID2	102	103	19139	7.28688	0.99163	0.364747	0.359441
INTERPRO	IPR001881:EGF-like calcium-binding	4	3.73832	0.0303058	CD93, DNER, DKFZP586A1519, FBLN2, NID2	102	128	19139	5.86366	0.999789	0.477466	0.470521
INTERPRO	IPR002350:Kazal domain	3	2.80374	0.0308152	IGFBPL1, SPINK1, SPARCL1	102	52	19139	10.8252	0.999817	0.477466	0.470521
INTERPRO	IPR001152:Thymosin beta-4	2	1.86916	0.0312523	TMSB15B, TMSB15C	102	6	19139	62.5458	0.999839	0.477466	0.470521
INTERPRO	IPR022321:Insulin-like growth factor-binding protein family 1-6, chordata	2	1.86916	0.0312523	IGFBP5, IGFBP3	102	6	19139	62.5458	0.999839	0.477466	0.470521
INTERPRO	IPR000532:Glucagon/GIP/secretin/VIP	2	1.86916	0.0312523	VIP, GIP	102	6	19139	62.5458	0.999839	0.477466	0.470521
INTERPRO	IPR003112:Olfactomedin-like	2	1.86916	0.0664929	OLFM2, OLFML2A	102	13	19139	28.8673	1	0.962397	0.948398
KEGG_PATHWAY	hsa04024:cAMP signaling pathway	6	5.60748	0.0046082	SUCNR1, CREB3L4, GHRL, VIP, MYL9, GIP	42	221	8205	5.30381	0.502145	0.695838	0.695838
KEGG_PATHWAY	hsa04915:Estrogen signaling pathway	4	3.73832	0.0311716	CREB3L4, KRT16, NOS3, HSPA6	42	138	8205	5.66253	0.991619	1	1
KEGG_PATHWAY	hsa04911:Insulin secretion	3	2.80374	0.0684451	KCNJ11, CREB3L4, GIP	42	86	8205	6.81478	0.999978	1	1
OMIM_DISEASE	601665~Obesity, susceptibility to	2	1.86916	0.0247091	GHRL, CARTPT	30	5	5812	77.4933	0.826463	1	1
PIR_SUPERFAMILY	PIRSF001828:thymosin beta	2	1.86916	0.0465162	TMSB15B, TMSB15C	15	6	1773	39.4	0.51056	0.697743	0.697743
SMART	SM00121:IB	4	3.73832	0.000171054	IGFBPL1, IGFBP5, NOV, IGFBP3, CCN3	65	18	10374	35.4667	0.0113962	0.0114606	0.0112896
SMART	SM00186:FBG	4	3.73832	0.000413216	FGB, MFAP4, ANGPT2, FGL1, HEL-S-78P	65	24	10374	26.6	0.0273113	0.0138428	0.0136361
SMART	SM00211:TY	3	2.80374	0.00480037	IGFBP5, IGFBP3, NID2	65	17	10374	28.1647	0.275591	0.107208	0.105608
SMART	SM00280:KAZAL	3	2.80374	0.0185146	IGFBPL1, SPINK1, SPARCL1	65	34	10374	14.0824	0.714097	0.310119	0.30549
SMART	SM00070:GLUCA	2	1.86916	0.036458	VIP, GIP	65	6	10374	53.2	0.916951	0.407115	0.401038
SMART	SM00152:THY	2	1.86916	0.036458	TMSB15B, TMSB15C	65	6	10374	53.2	0.916951	0.407115	0.401038
SMART	SM00179:EGF_CA	4	3.73832	0.0443532	CD93, DNER, DKFZP586A1519, FBLN2, NID2	65	128	10374	4.9875	0.952145	0.424523	0.418187
SMART	SM00284:OLF	2	1.86916	0.0773411	OLFM2, OLFML2A	65	13	10374	24.5538	0.995453	0.647731	0.638064
UP_KW_BIOLOGICAL_PROCESS	KW-0633~Potassium transport	4	3.73832	0.0159636	KCNG1, KCNJ11, KCNH6, KCNK16	50	122	11248	7.37574	0.545486	0.782217	0.782217
UP_KW_BIOLOGICAL_PROCESS	KW-0130~Cell adhesion	6	5.60748	0.0605083	MFAP4, CD93, CDH11, BOC, CDH22, NID2	50	489	11248	2.76025	0.953037	1	1
UP_KW_CELLULAR_COMPONENT	KW-0964~Secreted	36	33.6449	8.46325e-10	PCSK2, VIT, PIGR, CFH, COL11A1, FGL1, OLFML2A, HEL-S-78P, NID2, FBLN2, SCGN, IGFBPL1, AGR2, TRY8, CCN3, LEFTY2, PRSS2, CHGB, FGB, CHGA, TGFB2, ANGPT2, SPINK1, IGFBP5, IL1R1, IGFBP3, CARTPT, DKFZP586A1519, DKK2, GIP, OTOL1, MFAP4, HCG_40889, OLFM2, NOV, SGNE1, SCG5, SPARCL1, CD48, GHRL, VIP, CCL26	98	2133	17662	3.04176	2.45434e-08	2.45434e-08	2.45434e-08
UP_KW_CELLULAR_COMPONENT	KW-0272~Extracellular matrix	8	7.47664	0.000783834	VIT, MFAP4, TGFB2, COL11A1, SPARCL1, DKFZP586A1519, FBLN2, NID2, OTOL1	98	274	17662	5.26203	0.0224835	0.0113656	0.0113656
UP_KW_DISEASE	KW-1056~Heterotaxy	2	1.86916	0.0882036	LEFTY2, CFAP45	31	14	4570	21.0599	0.967174	1	1
UP_KW_DOMAIN	KW-0732~Signal	46	42.9907	3.63213e-06	PCSK2, VIT, MT-ND6, PIGR, SEMA5B, OLFML2A, HEL-S-78P, SGCE, MPZ, DNER, BOC, CCN3, PRSS2, CHGB, FGB, SPINK1, CD93, IGFBP5, IL1R1, IGFBP3, CARTPT, DKK2, GIP, OLFM2, NOV, SGNE1, CDH11, SCG5, SPARCL1, CD48, ND6, CFH, COL11A1, FGL1, NID2, FBLN2, IGFBPL1, CDH22, AGR2, TRY8, LEFTY2, ARSB, CHGA, TGFB2, ANGPT2, KCNJ11, DKFZP586A1519, OTOL1, MFAP4, HCG_40889, GHRL, VIP, CCL26	84	4357	14500	1.82246	6.90083e-05	6.90105e-05	6.90105e-05
UP_KW_LIGAND	KW-0106~Calcium	17	15.8879	2.04195e-06	SYT5, CHGA, ANGPT2, NOS3, COL11A1, NID2, DKFZP586A1519, FBLN2, OTOL1, MFAP4, SCGN, DNER, CDH11, CDH22, SPARCL1, TRY8, PRSS2, MYL9, ARSB	34	955	6850	3.58639	4.69639e-05	4.69649e-05	4.69649e-05
UP_KW_LIGAND	KW-0630~Potassium	4	3.73832	0.0291548	KCNG1, KCNJ11, KCNH6, KCNK16	34	140	6850	5.7563	0.493652	0.335281	0.335281
UP_KW_MOLECULAR_FUNCTION	KW-0851~Voltage-gated channel	5	4.6729	0.00599287	KCNG1, KCNJ11, KCNH6, SCN7A, KCNK16	58	150	11735	6.74425	0.232395	0.263686	0.263686
UP_KW_MOLECULAR_FUNCTION	KW-0631~Potassium channel	3	2.80374	0.0525564	KCNG1, KCNH6, KCNK16	58	76	11735	7.98662	0.907029	0.66626	0.66626
UP_KW_MOLECULAR_FUNCTION	KW-0372~Hormone	3	2.80374	0.0791293	GHRL, VIP, GIP	58	96	11735	6.32274	0.973409	0.66626	0.66626
UP_KW_MOLECULAR_FUNCTION	KW-0340~Growth factor binding	2	1.86916	0.0928624	IGFBP5, IGFBP3	58	20	11735	20.2328	0.986272	0.66626	0.66626
UP_KW_PTM	KW-1015~Disulfide bond	43	40.1869	2.60029e-06	PCSK2, VIT, PIGR, SEMA5B, TNFRSF13B, OLFML2A, CLDN2, HEL-S-78P, TXNDC17, MPZ, DNER, BOC, FFAR3, CCN3, PRSS2, CHGB, FGB, SPINK1, CD93, IGFBP5, IL1R1, IGFBP3, CARTPT, DKK2, OLFM2, TACI, NOV, SGNE1, SCG5, SPARCL1, CD48, SUCNR1, CFH, COL11A1, FGL1, NID2, FBLN2, IGFBPL1, AGR2, SCN7A, TRY8, LEFTY2, ARSB, CHGA, TGFB2, ANGPT2, DKFZP586A1519, OTOL1, HCG_40889, CCL26	83	3808	14104	1.91883	4.94044e-05	5.20058e-05	4.42049e-05
UP_KW_PTM	KW-0765~Sulfation	5	4.6729	0.000331661	CHGA, HCG_40889, CFH, SGNE1, SCG5, TRY8, PRSS2, CHGB	83	57	14104	14.9059	0.00628278	0.00236953	0.0020141
UP_KW_PTM	KW-0165~Cleavage on pair of basic residues	9	8.41121	0.000355429	PCSK2, CHGA, TGFB2, SGNE1, CDH11, SCG5, CARTPT, VIP, GIP, CHGB	83	301	14104	5.0809	0.0067316	0.00236953	0.0020141
UP_KW_PTM	KW-0325~Glycoprotein	43	40.1869	0.00070178	PCSK2, VIT, PIGR, SEMA5B, SUCNR1, CFH, TNFRSF13B, FOLH1B, COL11A1, SLC4A1, OLFML2A, HEL-S-78P, NID2, FBLN2, SGCE, IGFBPL1, CREB3L4, MPZ, DNER, BOC, CDH22, FFAR3, SCN7A, CCN3, LEFTY2, ARSB, CHGB, FGB, CHGA, TGFB2, ANGPT2, ELOVL4, CD93, KCNH6, IGFBP5, IL1R1, IGFBP3, DKFZP586A1519, DKK2, OTOL1, MFAP4, HCG_40889, OLFM2, TACI, NOV, CDH11, SPARCL1, CD48	83	4733	14104	1.54382	0.0132499	0.0035089	0.00298257
UP_KW_PTM	KW-0027~Amidation	3	2.80374	0.0316948	CHGA, GHRL, VIP	83	48	14104	10.6205	0.457708	0.126779	0.107762
UP_SEQ_FEATURE	DOMAIN:IGFBP N-terminal	4	3.73832	0.000135485	IGFBPL1, IGFBP5, NOV, IGFBP3, CCN3	105	20	20516	39.0781	0.0670216	0.0693685	0.0692331
UP_SEQ_FEATURE	CARBOHYD:N-linked (GlcNAc...) (complex) asparagine	6	5.60748	0.000364939	PIGR, HCG_40889, CFH, KCNH6, MPZ, IGFBP3, SLC4A1	105	120	20516	9.76952	0.170459	0.0934243	0.0932418
UP_SEQ_FEATURE	DOMAIN:Fibrinogen C-terminal	4	3.73832	0.000618125	FGB, MFAP4, ANGPT2, FGL1, HEL-S-78P	105	33	20516	23.6837	0.271362	0.105493	0.105287
UP_SEQ_FEATURE	DOMAIN:Thyroglobulin type-1	3	2.80374	0.00291575	IGFBP5, IGFBP3, NID2	105	16	20516	36.6357	0.775761	0.373215	0.372487
UP_SEQ_FEATURE	CARBOHYD:N-linked (GlcNAc...) asparagine	35	32.7103	0.00464187	PCSK2, VIT, PIGR, SEMA5B, SUCNR1, CFH, TNFRSF13B, FOLH1B, COL11A1, HEL-S-78P, NID2, FBLN2, SGCE, IGFBPL1, CREB3L4, DNER, BOC, CDH22, FFAR3, SCN7A, CCN3, LEFTY2, ARSB, FGB, TGFB2, ANGPT2, ELOVL4, CD93, IL1R1, DKFZP586A1519, DKK2, OTOL1, MFAP4, HCG_40889, OLFM2, TACI, NOV, CDH11, SPARCL1, CD48	105	4376	20516	1.56277	0.90765	0.475328	0.4744
UP_SEQ_FEATURE	DOMAIN:EGF-like 2	4	3.73832	0.0111356	CD93, DNER, DKFZP586A1519, FBLN2, NID2	105	91	20516	8.58859	0.996764	0.950239	0.948383
UP_SEQ_FEATURE	TRANSMEM:Helical; Signal-anchor for type III membrane protein	3	2.80374	0.0135809	SEMA5B, TACI, TNFRSF13B, SYT15, SYT15B	105	35	20516	16.7478	0.999089	0.993348	0.991408
UP_SEQ_FEATURE	DOMAIN:EGF-like 3; calcium-binding	3	2.80374	0.0158891	CD93, DKFZP586A1519, FBLN2, NID2	105	38	20516	15.4256	0.999725	1	1
UP_SEQ_FEATURE	DOMAIN:EGF-like 5; calcium-binding	3	2.80374	0.0200783	CD93, DKFZP586A1519, FBLN2, NID2	105	43	20516	13.6319	0.999969	1	1
UP_SEQ_FEATURE	DOMAIN:Follistatin-like	2	1.86916	0.0201247	DNER, SPARCL1	105	4	20516	97.6952	0.99997	1	1
UP_SEQ_FEATURE	DOMAIN:Kazal-like	3	2.80374	0.0256413	IGFBPL1, SPINK1, SPARCL1	105	49	20516	11.9627	0.999998	1	1
UP_SEQ_FEATURE	MOTIF:Selectivity filter	3	2.80374	0.043054	KCNG1, KCNJ11, KCNH6	105	65	20516	9.01802	1	1	1
UP_SEQ_FEATURE	DOMAIN:EGF-like 10; calcium-binding	2	1.86916	0.0591783	DNER, DKFZP586A1519, FBLN2	105	12	20516	32.5651	1	1	1
UP_SEQ_FEATURE	DOMAIN:Olfactomedin-like	2	1.86916	0.0639504	OLFM2, OLFML2A	105	13	20516	30.0601	1	1	1
UP_SEQ_FEATURE	MUTAGEN:S->A: Blocks the inhibition of transcription by RPS6KA5/MSK1.	2	1.86916	0.0827999	H2AC19, H2AC18	105	17	20516	22.9871	1	1	1

## Sheet: WTvsCF_Pancreas_d65_All_Gprofil
Table S6A-2
source	term_name	term_id	highlighted	adjusted_p_value	negative_log10_of_adjusted_p_value	term_size	query_size	intersection_size	effective_domain_size	intersections
GO:MF	calcium ion binding	GO:0005509	TRUE	0.002063	2.68543	724	101	15	20171	DNER,CDH22,PRSS2,ANXA10,SCGN,OTOL1,SYT5,NID2,MYL9,SGCE,CD93,SPARCL1,CDH11,FBLN2,SYT15
GO:BP	signal release	GO:0023061	TRUE	8.97e-05	4.04702	474	98	14	21128	GHRL,GIP,CARTPT,KCNJ11,FFAR3,VIP,SUCNR1,CHGA,SPINK1,SCG5,SYT5,NOV,FGB,SYT15
GO:BP	regulation of secretion by cell	GO:1903530	FALSE	0.000109	3.9622	563	98	15	21128	GHRL,GIP,CARTPT,KCNJ11,FFAR3,VIP,CHGA,SPINK1,SCG5,SYT5,RAB3C,TGFB2,NOV,FGB,SYT15
GO:BP	protein secretion	GO:0009306	FALSE	0.000188	3.72596	351	98	12	21128	GHRL,GIP,CARTPT,KCNJ11,VIP,SUCNR1,CHGA,RAB3C,TGFB2,OLFM2,NOV,FGB
GO:BP	establishment of protein localization to extracellular region	GO:0035592	FALSE	0.000194	3.71254	352	98	12	21128	GHRL,GIP,CARTPT,KCNJ11,VIP,SUCNR1,CHGA,RAB3C,TGFB2,OLFM2,NOV,FGB
GO:BP	protein localization to extracellular region	GO:0071692	FALSE	0.00024	3.61983	359	98	12	21128	GHRL,GIP,CARTPT,KCNJ11,VIP,SUCNR1,CHGA,RAB3C,TGFB2,OLFM2,NOV,FGB
GO:BP	peptide hormone secretion	GO:0030072	FALSE	0.000287	3.54168	232	98	10	21128	GHRL,GIP,CARTPT,KCNJ11,FFAR3,VIP,CHGA,SPINK1,NOV,FGB
GO:BP	hormone secretion	GO:0046879	FALSE	0.000313	3.50377	298	98	11	21128	GHRL,GIP,CARTPT,KCNJ11,FFAR3,VIP,CHGA,SPINK1,SCG5,NOV,FGB
GO:BP	peptide secretion	GO:0002790	FALSE	0.00035	3.45551	237	98	10	21128	GHRL,GIP,CARTPT,KCNJ11,FFAR3,VIP,CHGA,SPINK1,NOV,FGB
GO:BP	regulation of secretion	GO:0051046	FALSE	0.000381	3.41927	620	98	15	21128	GHRL,GIP,CARTPT,KCNJ11,FFAR3,VIP,CHGA,SPINK1,SCG5,SYT5,RAB3C,TGFB2,NOV,FGB,SYT15
GO:BP	secretion by cell	GO:0032940	FALSE	0.000413	3.38364	812	98	17	21128	GHRL,GIP,CARTPT,KCNJ11,FFAR3,VIP,SUCNR1,CHGA,SPINK1,SCG5,SYT5,RAB3C,TGFB2,OLFM2,NOV,FGB,SYT15
GO:BP	hormone transport	GO:0009914	FALSE	0.000423	3.37408	307	98	11	21128	GHRL,GIP,CARTPT,KCNJ11,FFAR3,VIP,CHGA,SPINK1,SCG5,NOV,FGB
GO:BP	regulation of hormone secretion	GO:0046883	FALSE	0.000425	3.37135	242	98	10	21128	GHRL,GIP,CARTPT,KCNJ11,FFAR3,CHGA,SPINK1,SCG5,NOV,FGB
GO:BP	regulation of peptide hormone secretion	GO:0090276	FALSE	0.000499	3.30169	187	98	9	21128	GHRL,GIP,CARTPT,KCNJ11,FFAR3,CHGA,SPINK1,NOV,FGB
GO:BP	regulation of peptide secretion	GO:0002791	FALSE	0.000571	3.24307	190	98	9	21128	GHRL,GIP,CARTPT,KCNJ11,FFAR3,CHGA,SPINK1,NOV,FGB
GO:BP	regulation of catecholamine secretion	GO:0050433	FALSE	0.000581	3.23569	57	98	6	21128	CARTPT,FFAR3,VIP,CHGA,SYT5,SYT15
GO:BP	response to stimulus	GO:0050896	TRUE	0.000605	3.21835	9039	98	67	21128	GHRL,GIP,HSPA6,LEFTY2,RNF183,PIGR,IGFBPL1,AGR2,DNER,CARTPT,KCNJ11,FFAR3,MRLN,CREB3L4,VIP,PRSS2,CHGB,SUCNR1,CHGA,ASB9,TLE6,CD48,TNFRSF13B,REC8,SPINK1,SCG5,CITED1,BEX5,OTOL1,TXNDC17,ELOVL4,SYT5,PHF14,ARHGEF10,TAX1BP3,MYL9,BOC,ARSB,IGFBP5,TGFB2,SPARCL1,OLFM2,NOS3,COL11A1,DACT1,ND6,AOX1,SEMA5B,CCL26,IL1R1,IGFBP3,ZMAT3,CRABP2,OLFML2A,CFH,ANGPT2,MFAP4,NOV,KRT16,DKK2,SCN7A,FGB,SHOX2,SYT15,SLC4A1,FGL1,HM…
GO:BP	regulation of peptide transport	GO:0090087	FALSE	0.000624	3.20456	192	98	9	21128	GHRL,GIP,CARTPT,KCNJ11,FFAR3,CHGA,SPINK1,NOV,FGB
GO:BP	catecholamine secretion	GO:0050432	FALSE	0.000646	3.18989	58	98	6	21128	CARTPT,FFAR3,VIP,CHGA,SYT5,SYT15
GO:BP	secretion	GO:0046903	FALSE	0.000694	3.15839	945	98	18	21128	GHRL,GIP,AGR2,CARTPT,KCNJ11,FFAR3,VIP,SUCNR1,CHGA,SPINK1,SCG5,SYT5,RAB3C,TGFB2,OLFM2,NOV,FGB,SYT15
GO:BP	peptide transport	GO:0015833	FALSE	0.000885	3.0532	262	98	10	21128	GHRL,GIP,CARTPT,KCNJ11,FFAR3,VIP,CHGA,SPINK1,NOV,FGB
GO:BP	export from cell	GO:0140352	FALSE	0.001106	2.95626	871	98	17	21128	GHRL,GIP,CARTPT,KCNJ11,FFAR3,VIP,SUCNR1,CHGA,SPINK1,SCG5,SYT5,RAB3C,TGFB2,OLFM2,NOV,FGB,SYT15
GO:BP	regulation of hormone levels	GO:0010817	FALSE	0.002157	2.66615	526	98	13	21128	GHRL,GIP,CARTPT,KCNJ11,FFAR3,VIP,CHGA,PCSK2,SPINK1,SCG5,CRABP2,NOV,FGB
GO:BP	catecholamine transport	GO:0051937	FALSE	0.002568	2.59035	73	98	6	21128	CARTPT,FFAR3,VIP,CHGA,SYT5,SYT15
GO:BP	amide transport	GO:0042886	FALSE	0.003317	2.4792	303	98	10	21128	GHRL,GIP,CARTPT,KCNJ11,FFAR3,VIP,CHGA,SPINK1,NOV,FGB
GO:BP	cell-cell signaling	GO:0007267	FALSE	0.003764	2.42432	1666	98	23	21128	GHRL,GIP,CARTPT,KCNJ11,FFAR3,VIP,SUCNR1,CHGA,TLE6,SCGN,SPINK1,SCG5,CITED1,SYT5,TAX1BP3,CDH11,DACT1,CCL26,NOV,MPZ,DKK2,FGB,SYT15
GO:BP	negative regulation of peptide hormone secretion	GO:0090278	FALSE	0.004142	2.38277	44	98	5	21128	GHRL,CARTPT,KCNJ11,CHGA,NOV
GO:BP	negative regulation of peptide secretion	GO:0002792	FALSE	0.004643	2.3332	45	98	5	21128	GHRL,CARTPT,KCNJ11,CHGA,NOV
GO:BP	regulation of system process	GO:0044057	TRUE	0.005454	2.26326	572	98	13	21128	GHRL,CARTPT,KCNH6,VIP,CHGA,SPINK1,MYL9,IGFBP5,TGFB2,NOS3,NOV,FGB,SHOX2
GO:BP	monoamine transport	GO:0015844	FALSE	0.005486	2.26073	83	98	6	21128	CARTPT,FFAR3,VIP,CHGA,SYT5,SYT15
GO:CC	extracellular region	GO:0005576	TRUE	1.73e-09	8.7627	4234	101	50	22112	GHRL,GIP,HSPA6,LEFTY2,PIGR,IGFBPL1,AGR2,PABPC1L,CARTPT,VIP,PRSS2,1,CHGB,SUCNR1,CHGA,SCGN,CD48,H2AC18,PCSK2,SPINK1,SCG5,CFAP45,OTOL1,TXNDC17,NID2,TAX1BP3,ARSB,IGFBP5,TGFB2,SPARCL1,OLFM2,CDH11,COL11A1,FBLN2,AOX1,CCL26,IL1R1,IGFBP3,CRABP2,OLFML2A,CFH,ANGPT2,MFAP4,NOV,KRT16,DKK2,VIT,FGB,SLC4A1,FGL1
GO:CC	extracellular space	GO:0005615	FALSE	5.25e-08	7.27945	3379	101	42	22112	GHRL,GIP,HSPA6,LEFTY2,PIGR,IGFBPL1,AGR2,PABPC1L,CARTPT,PRSS2,1,CHGB,SUCNR1,CHGA,CD48,H2AC18,PCSK2,SPINK1,OTOL1,TXNDC17,NID2,TAX1BP3,ARSB,IGFBP5,TGFB2,SPARCL1,OLFM2,CDH11,COL11A1,AOX1,CCL26,IGFBP3,CRABP2,OLFML2A,CFH,ANGPT2,MFAP4,KRT16,DKK2,FGB,SLC4A1,FGL1
GO:CC	extracellular matrix	GO:0031012	TRUE	1.74e-06	5.75838	565	101	16	22112	LEFTY2,PRSS2,1,OTOL1,NID2,TGFB2,SPARCL1,COL11A1,FBLN2,OLFML2A,ANGPT2,MFAP4,NOV,VIT,FGB,FGL1
GO:CC	external encapsulating structure	GO:0030312	FALSE	1.79e-06	5.74753	566	101	16	22112	LEFTY2,PRSS2,1,OTOL1,NID2,TGFB2,SPARCL1,COL11A1,FBLN2,OLFML2A,ANGPT2,MFAP4,NOV,VIT,FGB,FGL1
GO:CC	collagen-containing extracellular matrix	GO:0062023	FALSE	2.9e-06	5.53704	429	101	14	22112	LEFTY2,1,OTOL1,NID2,TGFB2,SPARCL1,COL11A1,FBLN2,ANGPT2,MFAP4,NOV,VIT,FGB,FGL1
GO:CC	secretory vesicle	GO:0099503	TRUE	6.42e-05	4.19221	1040	101	19	22112	GHRL,GIP,HSPA6,LEFTY2,PIGR,CARTPT,PRSS2,1,CHGB,CHGA,PCSK2,SCG5,SYT5,RAB3C,ARSB,TGFB2,CD93,FGB,SYT15
GO:CC	secretory granule	GO:0030141	FALSE	0.000129	3.89033	874	101	17	22112	GHRL,GIP,HSPA6,LEFTY2,PIGR,CARTPT,PRSS2,1,CHGB,CHGA,PCSK2,SCG5,SYT5,ARSB,TGFB2,CD93,FGB
GO:CC	vesicle	GO:0031982	FALSE	0.000244	3.61221	3973	101	39	22112	GHRL,GIP,HSPA6,LEFTY2,RESP18,PIGR,PABPC1L,DNER,CARTPT,PRSS2,1,CHGB,SUCNR1,CHGA,AP3B2,SCGN,CD48,H2AC18,PCSK2,SPINK1,SCG5,TXNDC17,SYT5,RAB3C,NID2,TAX1BP3,ARSB,TGFB2,CD93,CDH11,NOS3,FBLN2,AOX1,CRABP2,CFH,KRT16,FGB,SYT15,SLC4A1
GO:CC	secretory granule lumen	GO:0034774	FALSE	0.004903	2.30954	320	101	9	22112	GHRL,GIP,HSPA6,LEFTY2,PRSS2,1,ARSB,TGFB2,FGB
GO:CC	cytoplasmic vesicle lumen	GO:0060205	FALSE	0.005278	2.2775	323	101	9	22112	GHRL,GIP,HSPA6,LEFTY2,PRSS2,1,ARSB,TGFB2,FGB
GO:CC	vesicle lumen	GO:0031983	FALSE	0.005542	2.25633	325	101	9	22112	GHRL,GIP,HSPA6,LEFTY2,PRSS2,1,ARSB,TGFB2,FGB
HPA	duodenum; endocrine cells[High]	HPA:0151293	FALSE	6.66e-07	6.17663	308	66	14	11006	GHRL,GIP,PIGR,AGR2,VIP,CHGB,CHGA,AP3B2,SCGN,SPINK1,SCG5,RAB3C,MYL9,HMGCS2
HPA	duodenum; endocrine cells[â‰¥Low]	HPA:0151291	FALSE	6.22e-06	5.20596	499	66	16	11006	GHRL,GIP,PIGR,AGR2,CREB3L4,VIP,CHGB,CHGA,AP3B2,SCGN,SPINK1,SCG5,RAB3C,NID2,MYL9,HMGCS2
HPA	duodenum; endocrine cells[â‰¥Medium]	HPA:0151292	FALSE	1.28e-05	4.89357	455	66	15	11006	GHRL,GIP,PIGR,AGR2,CREB3L4,VIP,CHGB,CHGA,AP3B2,SCGN,SPINK1,SCG5,RAB3C,MYL9,HMGCS2
HPA	small intestine; endocrine cells[High]	HPA:0481293	FALSE	3.15e-05	4.50183	292	66	12	11006	GIP,PIGR,AGR2,VIP,CHGB,CHGA,AP3B2,SCGN,SPINK1,SCG5,RAB3C,MYL9
HPA	small intestine; endocrine cells[â‰¥Low]	HPA:0481291	FALSE	4.27e-05	4.36913	499	66	15	11006	GIP,PIGR,AGR2,CREB3L4,VIP,CHGB,CHGA,AP3B2,SCGN,SPINK1,SCG5,RIIAD1,RAB3C,NID2,MYL9
HPA	colon; endocrine cells[High]	HPA:0131293	FALSE	6.6e-05	4.18018	254	66	11	11006	PIGR,AGR2,VIP,CHGB,CHGA,AP3B2,SCGN,SPINK1,SCG5,RAB3C,HMGCS2
HPA	small intestine; endocrine cells[â‰¥Medium]	HPA:0481292	FALSE	0.000116	3.93654	465	66	14	11006	GIP,PIGR,AGR2,CREB3L4,VIP,CHGB,CHGA,AP3B2,SCGN,SPINK1,SCG5,RIIAD1,RAB3C,MYL9
HPA	colon; endocrine cells[â‰¥Low]	HPA:0131291	FALSE	0.000514	3.28903	451	66	13	11006	PIGR,AGR2,CREB3L4,VIP,CHGB,CHGA,AP3B2,SCGN,SPINK1,SCG5,RAB3C,NID2,HMGCS2
HPA	colon; endocrine cells[â‰¥Medium]	HPA:0131292	FALSE	0.001035	2.98503	406	66	12	11006	PIGR,AGR2,CREB3L4,VIP,CHGB,CHGA,AP3B2,SCGN,SPINK1,SCG5,RAB3C,HMGCS2
HPA	rectum; endocrine cells[High]	HPA:0401293	FALSE	0.001098	2.95934	273	66	10	11006	PIGR,AGR2,VIP,CHGB,CHGA,SCGN,SPINK1,SCG5,RAB3C,HMGCS2
HPA	rectum; endocrine cells[â‰¥Medium]	HPA:0401292	FALSE	0.001145	2.9413	410	66	12	11006	PIGR,AGR2,CREB3L4,VIP,CHGB,CHGA,AP3B2,SCGN,SPINK1,SCG5,RAB3C,HMGCS2
HPA	rectum; endocrine cells[â‰¥Low]	HPA:0401291	FALSE	0.003367	2.47278	456	66	12	11006	PIGR,AGR2,CREB3L4,VIP,CHGB,CHGA,AP3B2,SCGN,SPINK1,SCG5,RAB3C,HMGCS2

## Sheet: WTvsCF_Pancreas_d65_UPDAVID
Table S6A-3
Category	Term	Count	%	PValue	Genes	List Total	Pop Hits	Pop Total	Fold Enrichment	Bonferroni	Benjamini	FDR
BIOCARTA	h_ghrelinPathway:Ghrelin: Regulation of Food Intake and Energy Homeostasis		4.16667	0.0548386	IGFBP5, IGFBP3	8	13	1623	31.2115	0.769242	1	1
GOTERM_BP_DIRECT	GO:0044342~type B pancreatic cell proliferation	3	6.25	0.000649061	IGFBP5, NOV, IGFBP3	47	16	19357	77.2221	0.28002	0.328425	0.328425
GOTERM_BP_DIRECT	GO:0007160~cell-matrix adhesion	4	8.33333	0.00221094	FGB, SGCE, FGL1, NID2	47	109	19357	15.1138	0.673711	0.469469	0.469469
GOTERM_BP_DIRECT	GO:0048662~negative regulation of smooth muscle cell proliferation	3	6.25	0.00278341	IGFBP5, NOS3, IGFBP3	47	33	19357	37.441	0.755947	0.469469	0.469469
GOTERM_BP_DIRECT	GO:0045747~positive regulation of Notch signaling pathway	3	6.25	0.00512529	TGFB2, NOV, NOS3	47	45	19357	27.4567	0.925731	0.564652	0.564652
GOTERM_BP_DIRECT	GO:0070527~platelet aggregation	3	6.25	0.00557957	FGB, FGL1, MYL9	47	47	19357	26.2884	0.941056	0.564652	0.564652
GOTERM_BP_DIRECT	GO:0030178~negative regulation of Wnt signaling pathway	3	6.25	0.00704857	TAX1BP3, DKK2, DACT1	47	53	19357	23.3123	0.972102	0.594429	0.594429
GOTERM_BP_DIRECT	GO:0030198~extracellular matrix organization	4	8.33333	0.00950474	VIT, COL11A1, OLFML2A, FBLN2	47	184	19357	8.95328	0.992033	0.687057	0.687057
GOTERM_BP_DIRECT	GO:0043567~regulation of insulin-like growth factor receptor signaling pathway	2	4.16667	0.0188572	IGFBP5, IGFBP3	47	8	19357	102.963	0.999934	1	1
GOTERM_BP_DIRECT	GO:0001525~angiogenesis	4	8.33333	0.0208214	ANGPT2, NOV, TAL1, NOS3	47	247	19357	6.66965	0.999976	1	1
GOTERM_BP_DIRECT	GO:0007165~signal transduction	8	16.6667	0.0279934	OLFM2, ANGPT2, IGFBP5, CRABP2, NOV, SPARCL1, OLFML2A, CCL26	47	1259	19357	2.617	0.999999	1	1
GOTERM_BP_DIRECT	GO:0060416~response to growth hormone	2	4.16667	0.0281549	IGFBP5, HMGCS2	47	12	19357	68.6418	0.999999	1	1
GOTERM_BP_DIRECT	GO:0043568~positive regulation of insulin-like growth factor receptor signaling pathway	2	4.16667	0.0304659	IGFBP5, IGFBP3	47	13	19357	63.3617	1	1	1
GOTERM_BP_DIRECT	GO:0014912~negative regulation of smooth muscle cell migration	2	4.16667	0.0304659	IGFBP5, IGFBP3	47	13	19357	63.3617	1	1	1
GOTERM_BP_DIRECT	GO:0001649~osteoblast differentiation	3	6.25	0.0361133	IGFBP5, IGFBP3, SHOX2	47	126	19357	9.80598	1	1	1
GOTERM_BP_DIRECT	GO:0003184~pulmonary valve morphogenesis	2	4.16667	0.0396559	TGFB2, NOS3	47	17	19357	48.4531	1	1	1
GOTERM_BP_DIRECT	GO:0001501~skeletal system development	3	6.25	0.0403811	TGFB2, CDH11, SHOX2	47	134	19357	9.22055	1	1	1
GOTERM_BP_DIRECT	GO:0002063~chondrocyte development	2	4.16667	0.0419401	COL11A1, SHOX2	47	18	19357	45.7612	1	1	1
GOTERM_BP_DIRECT	GO:0007155~cell adhesion	5	10.4167	0.042068	FGB, MFAP4, NOV, CDH11, NID2	47	554	19357	3.71707	1	1	1
GOTERM_BP_DIRECT	GO:0003203~endocardial cushion morphogenesis	2	4.16667	0.0487608	TGFB2, NOS3	47	21	19357	39.2239	1	1	1
GOTERM_BP_DIRECT	GO:1902042~negative regulation of extrinsic apoptotic signaling pathway via death domain receptors	2	4.16667	0.0644914	FGB, NOS3	47	28	19357	29.4179	1	1	1
GOTERM_BP_DIRECT	GO:0030336~negative regulation of cell migration	3	6.25	0.0715241	IGFBP5, KRT16, CDH11	47	185	19357	6.67867	1	1	1
GOTERM_BP_DIRECT	GO:0035115~embryonic forelimb morphogenesis	2	4.16667	0.0733658	CRABP2, SHOX2	47	32	19357	25.7407	1	1	1
GOTERM_BP_DIRECT	GO:0031069~hair follicle morphogenesis	2	4.16667	0.0733658	TGFB2, IGFBP5	47	32	19357	25.7407	1	1	1
GOTERM_BP_DIRECT	GO:0098609~cell-cell adhesion	3	6.25	0.0769499	CD93, CDH11, BOC	47	193	19357	6.40183	1	1	1
GOTERM_BP_DIRECT	GO:0016055~Wnt signaling pathway	3	6.25	0.0783265	TAX1BP3, DKK2, DACT1	47	195	19357	6.33617	1	1	1
GOTERM_BP_DIRECT	GO:0010811~positive regulation of cell-substrate adhesion	2	4.16667	0.0821579	VIT, FBLN2	47	36	19357	22.8806	1	1	1
GOTERM_BP_DIRECT	GO:0060412~ventricular septum morphogenesis	2	4.16667	0.0843431	TGFB2, NOS3	47	37	19357	22.2622	1	1	1
GOTERM_BP_DIRECT	GO:0098742~cell-cell adhesion via plasma-membrane adhesion molecules	2	4.16667	0.0865232	MPZ, CDH11	47	38	19357	21.6764	1	1	1
GOTERM_BP_DIRECT	GO:0008285~negative regulation of cell proliferation	4	8.33333	0.0938965	TGFB2, NOS3, IGFBP3, TAX1BP3	47	456	19357	3.61273	1	1	1
GOTERM_CC_DIRECT	GO:0005576~extracellular region	19	39.5833	3.80829e-07	FGB, VIT, TGFB2, ANGPT2, IGFBP5, CFH, IL1R1, COL11A1, FGL1, IGFBP3, OLFML2A, NID2, FBLN2, DKK2, MFAP4, OLFM2, NOV, SPARCL1, ARSB	48	2119	20587	3.84569	3.65589e-05	3.65596e-05	3.50362e-05
GOTERM_CC_DIRECT	GO:0005615~extracellular space	15	31.25	7.37538e-05	FGB, TGFB2, ANGPT2, IGFBP5, CFH, COL11A1, FGL1, IGFBP3, OLFML2A, NID2, DKK2, MFAP4, OLFM2, SPARCL1, CCL26	48	1946	20587	3.30598	0.00705562	0.00354018	0.00339268
GOTERM_CC_DIRECT	GO:0005788~endoplasmic reticulum lumen	5	10.4167	0.00516546	IGFBP5, COL11A1, IGFBP3, SPARCL1, ARSB	48	306	20587	7.0081	0.39175	0.164009	0.157175
GOTERM_CC_DIRECT	GO:0016942~insulin-like growth factor binding protein complex	2	4.16667	0.00683369	IGFBP5, IGFBP3	48	3	20587	285.931	0.482262	0.164009	0.157175
GOTERM_CC_DIRECT	GO:0042567~insulin-like growth factor ternary complex	2	4.16667	0.00910141	IGFBP5, IGFBP3	48	4	20587	214.448	0.584277	0.174747	0.167466
GOTERM_CC_DIRECT	GO:0005577~fibrinogen complex	2	4.16667	0.0181217	FGB, FGL1	48	8	20587	107.224	0.827204	0.289948	0.277867
GOTERM_CC_DIRECT	GO:0031012~extracellular matrix	4	8.33333	0.0212486	NOV, COL11A1, OLFML2A, FBLN2	48	259	20587	6.62387	0.872782	0.29141	0.279268
GOTERM_CC_DIRECT	GO:0070062~extracellular exosome	11	22.9167	0.0259626	FGB, CFH, CRABP2, KRT16, FOLH1B, CDH11, AOX1, TAX1BP3, SLC4A1, NID2, ARSB	48	2219	20587	2.12612	0.919969	0.311551	0.29857
GOTERM_CC_DIRECT	GO:0072562~blood microparticle	3	6.25	0.0433292	FGB, CFH, SLC4A1	48	145	20587	8.87371	0.98577	0.447095	0.428466
GOTERM_CC_DIRECT	GO:0030424~axon	4	8.33333	0.0465723	TGFB2, NOV, BOC, SCN7A	48	353	20587	4.86001	0.989729	0.447095	0.428466
GOTERM_CC_DIRECT	GO:0005938~cell cortex	3	6.25	0.0587327	FGB, CLIP2, MYL9	48	172	20587	7.48074	0.997005	0.512576	0.491219
GOTERM_MF_DIRECT	GO:0050840~extracellular matrix binding	4	8.33333	6.35648e-05	COL11A1, SPARCL1, OLFML2A, FBLN2	47	32	18913	50.3005	0.00923782	0.00928045	0.00921689
GOTERM_MF_DIRECT	GO:0005201~extracellular matrix structural constituent	5	10.4167	0.000358822	FGB, MFAP4, COL11A1, FBLN2, NID2	47	139	18913	14.475	0.0510484	0.026194	0.0260146
GOTERM_MF_DIRECT	GO:0005520~insulin-like growth factor binding	3	6.25	0.00141729	IGFBP5, NOV, IGFBP3	47	23	18913	52.4875	0.187038	0.0689746	0.0685021
GOTERM_MF_DIRECT	GO:0005509~calcium ion binding	8	16.6667	0.00209901	SGCE, CD93, CDH11, SPARCL1, SYT15, FBLN2, NID2, MYL9	47	751	18913	4.2866	0.264185	0.0766138	0.076089
GOTERM_MF_DIRECT	GO:0005102~receptor binding	5	10.4167	0.0170696	FGB, MFAP4, TGFB2, ANGPT2, FGL1	47	408	18913	4.93142	0.91903	0.469541	0.466325
GOTERM_MF_DIRECT	GO:0031995~insulin-like growth factor II binding	2	4.16667	0.0192962	IGFBP5, IGFBP3	47	8	18913	100.601	0.941853	0.469541	0.466325
GOTERM_MF_DIRECT	GO:0031994~insulin-like growth factor I binding	2	4.16667	0.0311709	IGFBP5, IGFBP3	47	13	18913	61.9083	0.990181	0.650136	0.645683
GOTERM_MF_DIRECT	GO:0008201~heparin binding	3	6.25	0.0676088	CFH, NOV, COL11A1	47	175	18913	6.89836	0.999964	1	1
GOTERM_MF_DIRECT	GO:0001968~fibronectin binding	2	4.16667	0.0750253	IGFBP5, IGFBP3	47	32	18913	25.1503	0.999989	1	1
GOTERM_MF_DIRECT	GO:0005198~structural molecule activity	3	6.25	0.0807879	FGB, KRT16, MPZ	47	194	18913	6.22275	0.999995	1	1
INTERPRO	IPR009030:Insulin-like growth factor binding protein, N-terminal	6	12.5	2.25652e-05	IGFBP5, CD93, NOV, IGFBP3, FBLN2, NID2	48	139	19139	17.2113	0.00364893	0.00280938	0.00272267
INTERPRO	IPR014716:Fibrinogen, alpha/beta/gamma chain, C-terminal globular, subdomain 1	4	8.33333	3.46837e-05	FGB, MFAP4, ANGPT2, FGL1	48	26	19139	61.3429	0.0056031	0.00280938	0.00272267
INTERPRO	IPR002181:Fibrinogen, alpha/beta/gamma chain, C-terminal globular domain	4	8.33333	7.191e-05	FGB, MFAP4, ANGPT2, FGL1	48	33	19139	48.3308	0.0115822	0.00388314	0.00376329
INTERPRO	IPR017891:Insulin-like growth factor binding protein, N-terminal, Cys-rich conserved site	3	6.25	0.000320092	IGFBP5, NOV, IGFBP3	48	11	19139	108.744	0.0505412	0.0129637	0.0125636
INTERPRO	IPR000716:Thyroglobulin type-1	3	6.25	0.000784097	IGFBP5, IGFBP3, NID2	48	17	19139	70.364	0.119331	0.0252326	0.0244538
INTERPRO	IPR020837:Fibrinogen, conserved site	3	6.25	0.000982806	FGB, ANGPT2, FGL1	48	19	19139	62.9572	0.147253	0.0252326	0.0244538
INTERPRO	IPR000867:Insulin-like growth factor-binding protein, IGFBP	3	6.25	0.0010903	IGFBP5, NOV, IGFBP3	48	20	19139	59.8094	0.16199	0.0252326	0.0244538
INTERPRO	IPR026823:Complement Clr-like EGF domain	3	6.25	0.00214216	CD93, FBLN2, NID2	48	28	19139	42.721	0.293479	0.0433787	0.0420399
INTERPRO	IPR022321:Insulin-like growth factor-binding protein family 1-6, chordata	2	4.16667	0.0146461	IGFBP5, IGFBP3	48	6	19139	132.91	0.908389	0.263629	0.255492
INTERPRO	IPR000152:EGF-type aspartate/asparagine hydroxylation site	3	6.25	0.025551	CD93, FBLN2, NID2	48	101	19139	11.8434	0.9849	0.390216	0.378172
INTERPRO	IPR018097:EGF-like calcium-binding, conserved site	3	6.25	0.0264961	CD93, FBLN2, NID2	48	103	19139	11.6135	0.987097	0.390216	0.378172
INTERPRO	IPR003112:Olfactomedin-like	2	4.16667	0.0314679	OLFM2, OLFML2A	48	13	19139	61.3429	0.99437	0.424817	0.411705
INTERPRO	IPR001881:EGF-like calcium-binding	3	6.25	0.0394492	CD93, FBLN2, NID2	48	128	19139	9.34521	0.998527	0.491597	0.476424
KEGG_PATHWAY	hsa04360:Axon guidance	3	6.25	0.0780272	SEMA5B, BOC, MYL9	22	182	8205	6.1476	0.999786	1	1
KEGG_PATHWAY	hsa05415:Diabetic cardiomyopathy	3	6.25	0.0940926	ND6, TGFB2, NOS3	22	203	8205	5.51164	0.999966	1	1
SMART	SM00186:FBG	4	8.33333	6.21136e-05	FGB, MFAP4, ANGPT2, FGL1	35	24	10374	49.4	0.00291517	0.00291934	0.00285722
SMART	SM00211:TY	3	6.25	0.00137495	IGFBP5, IGFBP3, NID2	35	17	10374	52.3059	0.0626204	0.0241837	0.0236692
SMART	SM00121:IB	3	6.25	0.00154364	IGFBP5, NOV, IGFBP3	35	18	10374	49.4	0.070034	0.0241837	0.0236692
SMART	SM00284:OLF	2	4.16667	0.0418024	OLFM2, OLFML2A	35	13	10374	45.6	0.865603	0.491178	0.480727
SMART	SM00179:EGF_CA	3	6.25	0.0655872	CD93, FBLN2, NID2	35	128	10374	6.94688	0.95876	0.616519	0.603402
UP_KW_BIOLOGICAL_PROCESS	KW-0130~Cell adhesion	5	10.4167	0.0246778	MFAP4, CD93, CDH11, BOC, NID2	27	489	11248	4.25964	0.603283	0.913078	0.913078
UP_KW_BIOLOGICAL_PROCESS	KW-0879~Wnt signaling pathway	3	6.25	0.0753875	TAX1BP3, DKK2, DACT1	27	197	11248	6.34405	0.944981	1	1
UP_KW_CELLULAR_COMPONENT	KW-0964~Secreted	19	39.5833	1.2743e-06	FGB, VIT, TGFB2, ANGPT2, IGFBP5, CFH, IL1R1, COL11A1, FGL1, IGFBP3, OLFML2A, NID2, FBLN2, DKK2, MFAP4, OLFM2, NOV, SPARCL1, CCL26	45	2133	17662	3.49615	2.54857e-05	2.5486e-05	2.5486e-05
UP_KW_CELLULAR_COMPONENT	KW-0272~Extracellular matrix	7	14.5833	5.67886e-05	VIT, MFAP4, TGFB2, COL11A1, SPARCL1, FBLN2, NID2	45	274	17662	10.0271	0.00113516	0.000567886	0.000567886
UP_KW_DOMAIN	KW-0732~Signal	27	56.25	5.11205e-06	VIT, SEMA5B, ND6, CFH, COL11A1, FGL1, OLFML2A, NID2, FBLN2, SGCE, MPZ, BOC, ARSB, FGB, TGFB2, ANGPT2, CD93, IGFBP5, IL1R1, IGFBP3, DKK2, MFAP4, OLFM2, NOV, CDH11, SPARCL1, CCL26	41	4357	14500	2.1916	7.15663e-05	7.15687e-05	7.15687e-05
UP_KW_LIGAND	KW-0106~Calcium	10	20.8333	0.000285142	MFAP4, ANGPT2, NOS3, COL11A1, CDH11, SPARCL1, FBLN2, NID2, MYL9, ARSB	19	955	6850	3.77514	0.00540382	0.0054177	0.0054177
UP_KW_MOLECULAR_FUNCTION	KW-0340~Growth factor binding	2	4.16667	0.0417893	IGFBP5, IGFBP3	26	20	11735	45.1346	0.684175	0.511671	0.511671
UP_KW_MOLECULAR_FUNCTION	KW-9996~Developmental protein	6	12.5	0.0568523	SEMA5B, ANGPT2, TAL1, SHOX2, DKK2, DACT1	26	1002	11735	2.70267	0.794102	0.511671	0.511671
UP_KW_MOLECULAR_FUNCTION	KW-0217~Developmental protein	6	12.5	0.0568523	SEMA5B, ANGPT2, TAL1, SHOX2, DKK2, DACT1	26	1002	11735	2.70267	0.794102	0.511671	0.511671
UP_KW_PTM	KW-0325~Glycoprotein	27	56.25	2.38488e-05	VIT, SEMA5B, CFH, FOLH1B, COL11A1, SLC4A1, OLFML2A, NID2, FBLN2, SGCE, MPZ, BOC, SCN7A, ARSB, FGB, TGFB2, ANGPT2, CD93, IGFBP5, IL1R1, IGFBP3, DKK2, MFAP4, OLFM2, NOV, CDH11, SPARCL1	40	4733	14104	2.01145	0.00030999	0.000183209	0.000183209
UP_KW_PTM	KW-1015~Disulfide bond	24	50	2.61727e-05	FGB, VIT, SEMA5B, TGFB2, ANGPT2, IGFBP5, CFH, CD93, IL1R1, COL11A1, FGL1, IGFBP3, OLFML2A, NID2, FBLN2, DKK2, OLFM2, NOV, MPZ, BOC, SPARCL1, SCN7A, ARSB, CCL26	40	3808	14104	2.22227	0.000340191	0.000183209	0.000183209
UP_SEQ_FEATURE	DOMAIN:Fibrinogen C-terminal	4	8.33333	5.49039e-05	FGB, MFAP4, ANGPT2, FGL1	47	33	20516	52.9104	0.0166607	0.0168006	0.0167457
UP_SEQ_FEATURE	CARBOHYD:N-linked (GlcNAc...) asparagine	22	45.8333	0.000195727	FGB, VIT, SEMA5B, TGFB2, ANGPT2, CFH, CD93, IL1R1, FOLH1B, COL11A1, NID2, FBLN2, DKK2, SGCE, MFAP4, OLFM2, NOV, BOC, CDH11, SPARCL1, SCN7A, ARSB	47	4376	20516	2.19452	0.0581397	0.0299462	0.0298484
UP_SEQ_FEATURE	DOMAIN:Thyroglobulin type-1	3	6.25	0.000578489	IGFBP5, IGFBP3, NID2	47	16	20516	81.8457	0.162278	0.0590059	0.0588131
UP_SEQ_FEATURE	DOMAIN:IGFBP N-terminal	3	6.25	0.000910725	IGFBP5, NOV, IGFBP3	47	20	20516	65.4766	0.243315	0.0696705	0.0694428
UP_SEQ_FEATURE	CARBOHYD:N-linked (GlcNAc...) (complex) asparagine	4	8.33333	0.00246624	CFH, MPZ, IGFBP3, SLC4A1	47	120	20516	14.5504	0.530271	0.150934	0.15044
UP_SEQ_FEATURE	DOMAIN:EGF-like 3; calcium-binding	3	6.25	0.00328432	CD93, FBLN2, NID2	47	38	20516	34.4614	0.634561	0.1675	0.166953
UP_SEQ_FEATURE	DOMAIN:EGF-like 5; calcium-binding	3	6.25	0.00418878	CD93, FBLN2, NID2	47	43	20516	30.4542	0.7232	0.18311	0.182511
UP_SEQ_FEATURE	DOMAIN:EGF-like 2	3	6.25	0.0177461	CD93, FBLN2, NID2	47	91	20516	14.3905	0.995827	0.678789	0.676571
UP_SEQ_FEATURE	DOMAIN:Olfactomedin-like	2	4.16667	0.0287674	OLFM2, OLFML2A	47	13	20516	67.1555	0.999868	0.97809	0.974894
UP_SEQ_FEATURE	DISULFID:Interchain	3	6.25	0.062826	TGFB2, COL11A1, FGL1	47	182	20516	7.19523	1	1	1
UP_SEQ_FEATURE	DOMAIN:EGF-like 4; calcium-binding	2	4.16667	0.0756169	CD93, FBLN2	47	35	20516	24.9435	1	1	1
UP_SEQ_FEATURE	TRANSMEM:Helical; Signal-anchor for type III membrane protein	2	4.16667	0.0756169	SEMA5B, SYT15	47	35	20516	24.9435	1	1	1
UP_SEQ_FEATURE	DOMAIN:EGF-like	3	6.25	0.0798557	CD93, FBLN2, NID2	47	209	20516	6.2657	1	1	1

## Sheet: WTvsCF_Pancreas_d65_Up_Gprofile
Table S6A-4
source	term_name	term_id	highlighted	adjusted_p_value	negative_log10_of_adjusted_p_value	term_size	query_size	intersection_size	effective_domain_size	intersections
GO:MF	extracellular matrix binding	GO:0050840	TRUE	0.003916	2.40713	56	47	4	20171	SPARCL1,COL11A1,FBLN2,OLFML2A
GO:BP	cell adhesion	GO:0007155	TRUE	0.000107	3.9693	1521	46	16	21128	NID2,MYL9,BOC,SGCE,TGFB2,CD93,SPARCL1,CDH11,FBLN2,ANGPT2,MFAP4,NOV,MPZ,VIT,FGB,FGL1
GO:BP	regulation of cell migration	GO:0030334	TRUE	0.000819	3.08669	926	46	12	21128	ARSB,IGFBP5,TGFB2,CDH11,NOS3,SEMA5B,CCL26,IL1R1,IGFBP3,ANGPT2,NOV,KRT16
GO:BP	regulation of cell motility	GO:2000145	FALSE	0.001628	2.78835	988	46	12	21128	ARSB,IGFBP5,TGFB2,CDH11,NOS3,SEMA5B,CCL26,IL1R1,IGFBP3,ANGPT2,NOV,KRT16
GO:BP	muscle structure development	GO:0061061	TRUE	0.002269	2.64419	663	46	10	21128	MYL9,BOC,SGCE,IGFBP5,TGFB2,OLFM2,COL11A1,IGFBP3,NOV,SHOX2
GO:BP	regulation of locomotion	GO:0040012	FALSE	0.0026	2.58504	1033	46	12	21128	ARSB,IGFBP5,TGFB2,CDH11,NOS3,SEMA5B,CCL26,IL1R1,IGFBP3,ANGPT2,NOV,KRT16
GO:BP	locomotion	GO:0040011	FALSE	0.007137	2.14649	1353	46	13	21128	BOC,ARSB,IGFBP5,TGFB2,CDH11,NOS3,SEMA5B,CCL26,IL1R1,IGFBP3,ANGPT2,NOV,KRT16
GO:CC	collagen-containing extracellular matrix	GO:0062023	TRUE	2.05e-07	6.68817	429	46	11	22112	NID2,TGFB2,SPARCL1,COL11A1,FBLN2,ANGPT2,MFAP4,NOV,VIT,FGB,FGL1
GO:CC	extracellular matrix	GO:0031012	FALSE	2.67e-07	6.5741	565	46	12	22112	NID2,TGFB2,SPARCL1,COL11A1,FBLN2,OLFML2A,ANGPT2,MFAP4,NOV,VIT,FGB,FGL1
GO:CC	external encapsulating structure	GO:0030312	FALSE	2.72e-07	6.56542	566	46	12	22112	NID2,TGFB2,SPARCL1,COL11A1,FBLN2,OLFML2A,ANGPT2,MFAP4,NOV,VIT,FGB,FGL1
GO:CC	extracellular region	GO:0005576	TRUE	4.39e-06	5.35705	4234	46	26	22112	NID2,TAX1BP3,ARSB,IGFBP5,TGFB2,SPARCL1,OLFM2,CDH11,COL11A1,FBLN2,AOX1,CCL26,IL1R1,IGFBP3,CRABP2,OLFML2A,CFH,ANGPT2,MFAP4,NOV,KRT16,DKK2,VIT,FGB,SLC4A1,FGL1
GO:CC	extracellular space	GO:0005615	FALSE	4.3e-05	4.3664	3379	46	22	22112	NID2,TAX1BP3,ARSB,IGFBP5,TGFB2,SPARCL1,OLFM2,CDH11,COL11A1,AOX1,CCL26,IGFBP3,CRABP2,OLFML2A,CFH,ANGPT2,MFAP4,KRT16,DKK2,FGB,SLC4A1,FGL1
GO:CC	cell periphery	GO:0071944	FALSE	0.000651	3.18612	6168	46	28	22112	NID2,TAX1BP3,MYL9,BOC,SGCE,TGFB2,CD93,SPARCL1,OLFM2,CDH11,NOS3,COL11A1,FBLN2,IL1R1,KCNG1,ZMAT3,OLFML2A,ANGPT2,MFAP4,NOV,KRT16,MPZ,VIT,SCN7A,FGB,SYT15,SLC4A1,FGL1
GO:CC	insulin-like growth factor ternary complex	GO:0042567	FALSE	0.005556	2.25523	4	46	2	22112	IGFBP5,IGFBP3
GO:CC	insulin-like growth factor binding protein complex	GO:0016942	FALSE	0.009248	2.03396	5	46	2	22112	IGFBP5,IGFBP3

## Sheet: WTvsCF_Panc_d65_Down_David
Table S6A-5
Category	Term	Count	%	PValue	Genes	List Total	Pop Hits	Pop Total	Fold Enrichment	Bonferroni	Benjamini	FDR
GOTERM_BP_DIRECT	GO:0046676~negative regulation of insulin secretion	3	5.08475	0.00354331	CHGA, KCNJ11, GHRL	53	33	19357	33.2024	0.760809	0.912499	0.912499
GOTERM_BP_DIRECT	GO:0032812~positive regulation of epinephrine secretion	2	3.38983	0.00536566	CARTPT, VIP	53	2	19357	365.226	0.885615	0.912499	0.912499
GOTERM_BP_DIRECT	GO:0050796~regulation of insulin secretion	3	5.08475	0.0067928	KCNJ11, CARTPT, GIP	53	46	19357	23.8191	0.93587	0.912499	0.912499
GOTERM_BP_DIRECT	GO:0008343~adult feeding behavior	2	3.38983	0.0265473	GHRL, CARTPT	53	10	19357	73.0453	0.99998	1	1
GOTERM_BP_DIRECT	GO:0042989~sequestering of actin monomers	2	3.38983	0.0317732	TMSB15B, TMSB15C	53	12	19357	60.8711	0.999998	1	1
GOTERM_BP_DIRECT	GO:2000480~negative regulation of cAMP-dependent protein kinase activity	2	3.38983	0.0343759	PKIB, GIP	53	13	19357	56.1887	0.999999	1	1
GOTERM_BP_DIRECT	GO:0016486~peptide hormone processing	2	3.38983	0.0447179	PCSK2, SGNE1, SCG5	53	17	19357	42.9678	1	1	1
GOTERM_BP_DIRECT	GO:0071805~potassium ion transmembrane transport	3	5.08475	0.049041	KCNJ11, KCNH6, KCNK16	53	132	19357	8.3006	1	1	1
GOTERM_BP_DIRECT	GO:0034765~regulation of ion transmembrane transport	3	5.08475	0.0503744	KCNJ11, KCNH6, KCNK16	53	134	19357	8.17671	1	1	1
GOTERM_BP_DIRECT	GO:0007015~actin filament organization	3	5.08475	0.0530801	TMSB15B, TMSB15C, TLE6	53	138	19357	7.9397	1	1	1
GOTERM_BP_DIRECT	GO:0001556~oocyte maturation	2	3.38983	0.0574928	PABPC1L, REC8	53	22	19357	33.2024	1	1	1
GOTERM_CC_DIRECT	GO:0030141~secretory granule	5	8.47458	0.000135426	PCSK2, CHGA, SGNE1, SCG5, CARTPT, CHGB	57	96	20587	18.8112	0.0139865	0.0140843	0.0140843
GOTERM_CC_DIRECT	GO:0005576~extracellular region	14	23.7288	0.00384221	CHGA, HSPA6, GIP, OTOL1, SCGN, IGFBPL1, SGNE1, SCG5, AGR2, TRY8, GHRL, VIP, LEFTY2, PRSS2, CFAP45, CHGB	57	2119	20587	2.38625	0.329921	0.199795	0.199795
GOTERM_CC_DIRECT	GO:0005615~extracellular space	12	20.339	0.0145049	PCSK2, CHGA, PIGR, CARTPT, GIP, OTOL1, IGFBPL1, AGR2, GHRL, TRY8, LEFTY2, PRSS2, CHGB	57	1946	20587	2.22719	0.781191	0.502836	0.502836
GOTERM_CC_DIRECT	GO:0034774~secretory granule lumen	3	5.08475	0.0391703	HSPA6, GHRL, GIP	57	115	20587	9.42197	0.984324	1	1
GOTERM_CC_DIRECT	GO:0000786~nucleosome	3	5.08475	0.0550091	H1-6, H2AC19, H2AC18	57	139	20587	7.79515	0.997217	1	1
GOTERM_MF_DIRECT	GO:0005179~hormone activity	4	6.77966	0.00363028	GHRL, VIP, GIP, CHGB	54	110	18913	12.736	0.329718	0.388424	0.388424
GOTERM_MF_DIRECT	GO:0030276~clathrin binding	3	5.08475	0.00706226	SYT5, DNER, AP3B2	54	45	18913	23.3494	0.541413	0.388424	0.388424
GOTERM_MF_DIRECT	GO:0005509~calcium ion binding	7	11.8644	0.0180723	SYT5, SCGN, DNER, CDH22, TRY8, ANXA10, PRSS2, OTOL1	54	751	18913	3.26456	0.865492	0.66265	0.66265
GOTERM_MF_DIRECT	GO:0030527~structural constituent of chromatin	3	5.08475	0.0302838	H1-6, H2AC19, H2AC18	54	97	18913	10.8322	0.966045	0.66891	0.66891
GOTERM_MF_DIRECT	GO:0004862~cAMP-dependent protein kinase inhibitor activity	2	3.38983	0.030405	PKIB, GIP	54	11	18913	63.6801	0.966508	0.66891	0.66891
GOTERM_MF_DIRECT	GO:0005242~inward rectifier potassium channel activity	2	3.38983	0.070409	KCNJ11, KCNH6	54	26	18913	26.9416	0.999675	1	1
GOTERM_MF_DIRECT	GO:0003785~actin monomer binding	2	3.38983	0.0808003	TMSB15B, TMSB15C	54	30	18913	23.3494	0.999906	1	1
GOTERM_MF_DIRECT	GO:0005184~neuropeptide hormone activity	2	3.38983	0.0833803	CARTPT, VIP	54	31	18913	22.5962	0.999931	1	1
GOTERM_MF_DIRECT	GO:0004857~enzyme inhibitor activity	2	3.38983	0.0987116	MRLN, SGNE1, SCG5	54	37	18913	18.9319	0.999989	1	1
INTERPRO	IPR001819:Chromogranin A/B	2	3.38983	0.00553091	CHGA, CHGB	54	2	19139	354.426	0.555032	0.403208	0.403208
INTERPRO	IPR001990:Chromogranin/secretogranin	2	3.38983	0.00828509	CHGA, CHGB	54	3	19139	236.284	0.70319	0.403208	0.403208
INTERPRO	IPR018054:Chromogranin, conserved site	2	3.38983	0.00828509	CHGA, CHGB	54	3	19139	236.284	0.70319	0.403208	0.403208
INTERPRO	IPR000532:Glucagon/GIP/secretin/VIP	2	3.38983	0.0165028	VIP, GIP	54	6	19139	118.142	0.91192	0.481882	0.481882
INTERPRO	IPR001152:Thymosin beta-4	2	3.38983	0.0165028	TMSB15B, TMSB15C	54	6	19139	118.142	0.91192	0.481882	0.481882
INTERPRO	IPR002119:Histone H2A	2	3.38983	0.0824354	H2AC19, H2AC18	54	31	19139	22.8662	0.999996	1	1
KEGG_PATHWAY	hsa04024:cAMP signaling pathway	5	8.47458	0.00144389	SUCNR1, CREB3L4, GHRL, VIP, GIP	20	221	8205	9.28167	0.102704	0.108291	0.108291
KEGG_PATHWAY	hsa04911:Insulin secretion	3	5.08475	0.0165405	KCNJ11, CREB3L4, GIP	20	86	8205	14.311	0.713757	0.62027	0.62027
KEGG_PATHWAY	hsa04080:Neuroactive ligand-receptor interaction	4	6.77966	0.0505316	GHRL, TRY8, VIP, PRSS2, GIP	20	367	8205	4.47139	0.979534	1	1
KEGG_PATHWAY	hsa05034:Alcoholism	3	5.08475	0.0685593	CREB3L4, H2AC19, H2AC18	20	187	8205	6.58155	0.99514	1	1
OMIM_DISEASE	601665~Obesity, susceptibility to	2	3.38983	0.0102845	GHRL, CARTPT	13	5	5812	178.831	0.195144	0.215973	0.215973
PIR_SUPERFAMILY	PIRSF001828:thymosin beta	2	3.38983	0.0234889	TMSB15B, TMSB15C	8	6	1773	73.875	0.173168	0.187911	0.187911
SMART	SM00070:GLUCA	2	3.38983	0.0166599	VIP, GIP	30	6	10374	115.267	0.415856	0.266558	0.266558
SMART	SM00152:THY	2	3.38983	0.0166599	TMSB15B, TMSB15C	30	6	10374	115.267	0.415856	0.266558	0.266558
SMART	SM00414:H2A	2	3.38983	0.0806595	H2AC19, H2AC18	30	30	10374	23.0533	0.932198	0.727419	0.727419
SMART	SM00280:KAZAL	2	3.38983	0.0909274	IGFBPL1, SPINK1	30	34	10374	20.3412	0.952668	0.727419	0.727419
UP_KW_BIOLOGICAL_PROCESS	KW-0633~Potassium transport	3	5.08475	0.0233955	KCNJ11, KCNH6, KCNK16	23	122	11248	12.0257	0.459635	0.608282	0.608282
UP_KW_CELLULAR_COMPONENT	KW-0964~Secreted	17	28.8136	0.00028057	PCSK2, CHGA, PIGR, SPINK1, CARTPT, GIP, OTOL1, SCGN, IGFBPL1, SGNE1, SCG5, AGR2, CD48, TRY8, GHRL, VIP, LEFTY2, PRSS2, CHGB	53	2133	17662	2.65596	0.00643324	0.00645312	0.00645312
UP_KW_CELLULAR_COMPONENT	KW-0968~Cytoplasmic vesicle	6	10.1695	0.0567616	PCSK2, CHGA, SYT5, SCGN, RESP18, AP3B2	53	709	17662	2.82013	0.739208	0.652759	0.652759
UP_KW_DISEASE	KW-1056~Heterotaxy	2	3.38983	0.0391516	LEFTY2, CFAP45	14	14	4570	46.6327	0.405005	0.508971	0.508971
UP_KW_DOMAIN	KW-0732~Signal	19	32.2034	0.0531182	PCSK2, CHGA, PIGR, SPINK1, KCNJ11, CARTPT, GIP, OTOL1, IGFBPL1, SGNE1, DNER, CDH22, SCG5, AGR2, CD48, TRY8, GHRL, VIP, LEFTY2, PRSS2, CHGB	43	4357	14500	1.4705	0.582427	0.849891	0.849891
UP_KW_LIGAND	KW-0106~Calcium	7	11.8644	0.00799047	CHGA, SYT5, SCGN, DNER, CDH22, TRY8, PRSS2, OTOL1	15	955	6850	3.34729	0.0621643	0.0639238	0.0639238
UP_KW_LIGAND	KW-0630~Potassium	3	5.08475	0.0321371	KCNJ11, KCNH6, KCNK16	15	140	6850	9.78571	0.229964	0.128548	0.128548
UP_KW_MOLECULAR_FUNCTION	KW-0372~Hormone	3	5.08475	0.026403	GHRL, VIP, GIP	32	96	11735	11.46	0.551898	0.690026	0.690026
UP_KW_MOLECULAR_FUNCTION	KW-0851~Voltage-gated channel	3	5.08475	0.059287	KCNJ11, KCNH6, KCNK16	32	150	11735	7.33437	0.840149	0.690026	0.690026
UP_KW_MOLECULAR_FUNCTION	KW-0527~Neuropeptide	2	3.38983	0.0690026	SGNE1, SCG5, CARTPT	32	27	11735	27.1644	0.882928	0.690026	0.690026
UP_KW_PTM	KW-0165~Cleavage on pair of basic residues	7	11.8644	0.000246918	PCSK2, CHGA, SGNE1, SCG5, CARTPT, VIP, GIP, CHGB	43	301	14104	7.62791	0.00394339	0.00419761	0.00345686
UP_KW_PTM	KW-0765~Sulfation	4	6.77966	0.000642456	CHGA, SGNE1, SCG5, TRY8, PRSS2, CHGB	43	57	14104	23.0175	0.0102299	0.00546088	0.00449719
UP_KW_PTM	KW-0027~Amidation	3	5.08475	0.00895434	CHGA, GHRL, VIP	43	48	14104	20.5	0.134038	0.0507413	0.0417869
UP_KW_PTM	KW-1015~Disulfide bond	19	32.2034	0.0190717	PCSK2, CHGA, PIGR, SPINK1, SUCNR1, TNFRSF13B, CARTPT, CLDN2, OTOL1, TXNDC17, IGFBPL1, TACI, SGNE1, DNER, SCG5, AGR2, FFAR3, CD48, TRY8, LEFTY2, PRSS2, CHGB	43	3808	14104	1.63655	0.265154	0.0810545	0.0667508
UP_KW_PTM	KW-0164~Citrullination	3	5.08475	0.0369688	H1-6, H2AC19, H2AC18	43	102	14104	9.64706	0.452675	0.125694	0.103513
UP_SEQ_FEATURE	MUTAGEN:S->A: Blocks the inhibition of transcription by RPS6KA5/MSK1.	2	3.38983	0.0462137	H2AC19, H2AC18	58	17	20516	41.6146	0.999996	1	1

## Sheet: WTvsCF_Panc_d65_down_Gprofiler
Table S4A-6
source	term_name	term_id	highlighted	adjusted_p_value	negative_log10_of_adjusted_p_value	term_size	query_size	intersection_size	effective_domain_size	intersections
GO:BP	signal release	GO:0023061	TRUE	3.27e-05	4.48521	474	52	11	21128	GHRL,GIP,CARTPT,KCNJ11,FFAR3,VIP,SUCNR1,CHGA,SPINK1,SCG5,SYT5
GO:BP	hormone secretion	GO:0046879	FALSE	8.14e-05	4.08927	298	52	9	21128	GHRL,GIP,CARTPT,KCNJ11,FFAR3,VIP,CHGA,SPINK1,SCG5
GO:BP	hormone transport	GO:0009914	FALSE	0.000105	3.97863	307	52	9	21128	GHRL,GIP,CARTPT,KCNJ11,FFAR3,VIP,CHGA,SPINK1,SCG5
GO:BP	peptide hormone secretion	GO:0030072	FALSE	0.000179	3.74755	232	52	8	21128	GHRL,GIP,CARTPT,KCNJ11,FFAR3,VIP,CHGA,SPINK1
GO:BP	regulation of secretion by cell	GO:1903530	FALSE	0.000188	3.72502	563	52	11	21128	GHRL,GIP,CARTPT,KCNJ11,FFAR3,VIP,CHGA,SPINK1,SCG5,SYT5,RAB3C
GO:BP	peptide secretion	GO:0002790	FALSE	0.000211	3.67638	237	52	8	21128	GHRL,GIP,CARTPT,KCNJ11,FFAR3,VIP,CHGA,SPINK1
GO:BP	regulation of hormone secretion	GO:0046883	FALSE	0.000247	3.6068	242	52	8	21128	GHRL,GIP,CARTPT,KCNJ11,FFAR3,CHGA,SPINK1,SCG5
GO:BP	peptide transport	GO:0015833	FALSE	0.000454	3.34317	262	52	8	21128	GHRL,GIP,CARTPT,KCNJ11,FFAR3,VIP,CHGA,SPINK1
GO:BP	regulation of secretion	GO:0051046	FALSE	0.000495	3.30524	620	52	11	21128	GHRL,GIP,CARTPT,KCNJ11,FFAR3,VIP,CHGA,SPINK1,SCG5,SYT5,RAB3C
GO:BP	regulation of catecholamine secretion	GO:0050433	FALSE	0.000542	3.26609	57	52	5	21128	CARTPT,FFAR3,VIP,CHGA,SYT5
GO:BP	catecholamine secretion	GO:0050432	FALSE	0.000592	3.22775	58	52	5	21128	CARTPT,FFAR3,VIP,CHGA,SYT5
GO:BP	secretion	GO:0046903	FALSE	0.000636	3.19639	945	52	13	21128	GHRL,GIP,AGR2,CARTPT,KCNJ11,FFAR3,VIP,SUCNR1,CHGA,SPINK1,SCG5,SYT5,RAB3C
GO:BP	regulation of peptide hormone secretion	GO:0090276	FALSE	0.000699	3.15565	187	52	7	21128	GHRL,GIP,CARTPT,KCNJ11,FFAR3,CHGA,SPINK1
GO:BP	regulation of peptide secretion	GO:0002791	FALSE	0.000778	3.10892	190	52	7	21128	GHRL,GIP,CARTPT,KCNJ11,FFAR3,CHGA,SPINK1
GO:BP	regulation of peptide transport	GO:0090087	FALSE	0.000835	3.0782	192	52	7	21128	GHRL,GIP,CARTPT,KCNJ11,FFAR3,CHGA,SPINK1
GO:BP	secretion by cell	GO:0032940	FALSE	0.000922	3.0352	812	52	12	21128	GHRL,GIP,CARTPT,KCNJ11,FFAR3,VIP,SUCNR1,CHGA,SPINK1,SCG5,SYT5,RAB3C
GO:BP	regulation of hormone levels	GO:0010817	FALSE	0.000999	3.0004	526	52	10	21128	GHRL,GIP,CARTPT,KCNJ11,FFAR3,VIP,CHGA,PCSK2,SPINK1,SCG5
GO:BP	amide transport	GO:0042886	FALSE	0.001365	2.86481	303	52	8	21128	GHRL,GIP,CARTPT,KCNJ11,FFAR3,VIP,CHGA,SPINK1
GO:BP	catecholamine transport	GO:0051937	FALSE	0.001887	2.72422	73	52	5	21128	CARTPT,FFAR3,VIP,CHGA,SYT5
GO:BP	export from cell	GO:0140352	FALSE	0.001935	2.71331	871	52	12	21128	GHRL,GIP,CARTPT,KCNJ11,FFAR3,VIP,SUCNR1,CHGA,SPINK1,SCG5,SYT5,RAB3C
GO:BP	monoamine transport	GO:0015844	FALSE	0.003581	2.44603	83	52	5	21128	CARTPT,FFAR3,VIP,CHGA,SYT5
GO:BP	protein secretion	GO:0009306	FALSE	0.0041	2.38719	351	52	8	21128	GHRL,GIP,CARTPT,KCNJ11,VIP,SUCNR1,CHGA,RAB3C
GO:BP	establishment of protein localization to extracellular region	GO:0035592	FALSE	0.004188	2.37801	352	52	8	21128	GHRL,GIP,CARTPT,KCNJ11,VIP,SUCNR1,CHGA,RAB3C
GO:BP	protein localization to extracellular region	GO:0071692	FALSE	0.004846	2.31458	359	52	8	21128	GHRL,GIP,CARTPT,KCNJ11,VIP,SUCNR1,CHGA,RAB3C
GO:BP	negative regulation of peptide hormone secretion	GO:0090278	FALSE	0.007917	2.10142	44	52	4	21128	GHRL,CARTPT,KCNJ11,CHGA
GO:BP	regulation of amine transport	GO:0051952	FALSE	0.008145	2.08908	98	52	5	21128	CARTPT,FFAR3,VIP,CHGA,SYT5
GO:BP	negative regulation of peptide secretion	GO:0002792	FALSE	0.008674	2.06178	45	52	4	21128	GHRL,CARTPT,KCNJ11,CHGA
GO:CC	secretory granule	GO:0030141	TRUE	3.95e-05	4.40306	874	55	13	22112	GHRL,GIP,HSPA6,LEFTY2,PIGR,CARTPT,PRSS2,1,CHGB,CHGA,PCSK2,SCG5,SYT5
GO:CC	secretory vesicle	GO:0099503	FALSE	4.1e-05	4.38688	1040	55	14	22112	GHRL,GIP,HSPA6,LEFTY2,PIGR,CARTPT,PRSS2,1,CHGB,CHGA,PCSK2,SCG5,SYT5,RAB3C
GO:CC	vesicle	GO:0031982	FALSE	0.002194	2.65879	3973	55	24	22112	GHRL,GIP,HSPA6,LEFTY2,RESP18,PIGR,PABPC1L,DNER,CARTPT,PRSS2,1,CHGB,SUCNR1,CHGA,AP3B2,SCGN,CD48,H2AC18,PCSK2,SPINK1,SCG5,TXNDC17,SYT5,RAB3C
GO:CC	cytoplasmic vesicle	GO:0031410	FALSE	0.004417	2.35484	2485	55	18	22112	GHRL,GIP,HSPA6,LEFTY2,RESP18,PIGR,DNER,CARTPT,PRSS2,1,CHGB,CHGA,AP3B2,SCGN,PCSK2,SCG5,SYT5,RAB3C
GO:CC	intracellular vesicle	GO:0097708	FALSE	0.004466	2.35005	2487	55	18	22112	GHRL,GIP,HSPA6,LEFTY2,RESP18,PIGR,DNER,CARTPT,PRSS2,1,CHGB,CHGA,AP3B2,SCGN,PCSK2,SCG5,SYT5,RAB3C
GO:CC	extracellular region	GO:0005576	TRUE	0.006659	2.17656	4234	55	24	22112	GHRL,GIP,HSPA6,LEFTY2,PIGR,IGFBPL1,AGR2,PABPC1L,CARTPT,VIP,PRSS2,1,CHGB,SUCNR1,CHGA,SCGN,CD48,H2AC18,PCSK2,SPINK1,SCG5,CFAP45,OTOL1,TXNDC17
KEGG	cAMP signaling pathway	KEGG:04024	FALSE	0.008243	2.08393	223	19	5	8091	GHRL,GIP,CREB3L4,VIP,SUCNR1
HPA	duodenum; endocrine cells[High]	HPA:0151293	FALSE	3.8e-08	7.42047	308	37	12	11006	GHRL,GIP,PIGR,AGR2,VIP,CHGB,CHGA,AP3B2,SCGN,SPINK1,SCG5,RAB3C
HPA	duodenum; endocrine cells[â‰¥Medium]	HPA:0151292	FALSE	2.57e-07	6.59002	455	37	13	11006	GHRL,GIP,PIGR,AGR2,CREB3L4,VIP,CHGB,CHGA,AP3B2,SCGN,SPINK1,SCG5,RAB3C
HPA	small intestine; endocrine cells[â‰¥Medium]	HPA:0481292	FALSE	3.35e-07	6.47476	465	37	13	11006	GIP,PIGR,AGR2,CREB3L4,VIP,CHGB,CHGA,AP3B2,SCGN,SPINK1,SCG5,RIIAD1,RAB3C
HPA	small intestine; endocrine cells[High]	HPA:0481293	FALSE	3.62e-07	6.4414	292	37	11	11006	GIP,PIGR,AGR2,VIP,CHGB,CHGA,AP3B2,SCGN,SPINK1,SCG5,RAB3C
HPA	small intestine; endocrine cells[â‰¥Low]	HPA:0481291	FALSE	7.9e-07	6.10232	499	37	13	11006	GIP,PIGR,AGR2,CREB3L4,VIP,CHGB,CHGA,AP3B2,SCGN,SPINK1,SCG5,RIIAD1,RAB3C
HPA	duodenum; endocrine cells[â‰¥Low]	HPA:0151291	FALSE	7.9e-07	6.10232	499	37	13	11006	GHRL,GIP,PIGR,AGR2,CREB3L4,VIP,CHGB,CHGA,AP3B2,SCGN,SPINK1,SCG5,RAB3C
HPA	colon; endocrine cells[High]	HPA:0131293	FALSE	1.49e-06	5.82742	254	37	10	11006	PIGR,AGR2,VIP,CHGB,CHGA,AP3B2,SCGN,SPINK1,SCG5,RAB3C
HPA	colon; endocrine cells[â‰¥Medium]	HPA:0131292	FALSE	1.11e-05	4.95331	406	37	11	11006	PIGR,AGR2,CREB3L4,VIP,CHGB,CHGA,AP3B2,SCGN,SPINK1,SCG5,RAB3C
HPA	rectum; endocrine cells[â‰¥Medium]	HPA:0401292	FALSE	1.23e-05	4.90977	410	37	11	11006	PIGR,AGR2,CREB3L4,VIP,CHGB,CHGA,AP3B2,SCGN,SPINK1,SCG5,RAB3C
HPA	colon; endocrine cells[â‰¥Low]	HPA:0131291	FALSE	3.24e-05	4.48882	451	37	11	11006	PIGR,AGR2,CREB3L4,VIP,CHGB,CHGA,AP3B2,SCGN,SPINK1,SCG5,RAB3C
HPA	rectum; endocrine cells[â‰¥Low]	HPA:0401291	FALSE	3.63e-05	4.44042	456	37	11	11006	PIGR,AGR2,CREB3L4,VIP,CHGB,CHGA,AP3B2,SCGN,SPINK1,SCG5,RAB3C
HPA	rectum; endocrine cells[High]	HPA:0401293	FALSE	4.34e-05	4.36253	273	37	9	11006	PIGR,AGR2,VIP,CHGB,CHGA,SCGN,SPINK1,SCG5,RAB3C
HPA	appendix; endocrine cells[â‰¥Medium]	HPA:0031292	FALSE	0.000578	3.23804	372	37	9	11006	PIGR,AGR2,CREB3L4,VIP,CHGB,CHGA,SCGN,SPINK1,SCG5
HPA	appendix; endocrine cells[â‰¥Low]	HPA:0031291	FALSE	0.001649	2.78268	423	37	9	11006	PIGR,AGR2,CREB3L4,VIP,CHGB,CHGA,SCGN,SPINK1,SCG5
HPA	appendix; endocrine cells[High]	HPA:0031293	FALSE	0.002087	2.6804	232	37	7	11006	PIGR,AGR2,VIP,CHGB,CHGA,SCGN,SCG5
HPA	adrenal gland; medullary cells[High]	HPA:0020063	FALSE	0.00672	2.17262	19	37	3	11006	CARTPT,CHGB,PCSK2

## Sheet: WTvsCF_d80_AllDAVID
Table S6A-7
Category	Term	Count	%	PValue	Genes	List Total	Pop Hits	Pop Total	Fold Enrichment	Bonferroni	Benjamini	FDR
UP_KW_LIGAND	KW-0520~NAD	2	11.7647	0.0572623	PARP3, IL1R1	3	199	6850	22.9481	0.376083	0.458099	0.458099
GOTERM_CC_DIRECT	GO:0005576~extracellular region	5	29.4118	0.0606366	FNDC5, LAD1, IL1R1, LY6D, APOA1	16	2119	20587	3.03607	0.947134	1	1
GOTERM_CC_DIRECT	GO:0070062~extracellular exosome	5	29.4118	0.0697488	LAD1, CFHR3, AOX1, APOA1, PDZK1IP1	16	2219	20587	2.89925	0.966564	1	1
UP_KW_CELLULAR_COMPONENT	KW-0964~Secreted	5	29.4118	0.0787749	FNDC5, LAD1, IL1R1, CFHR3, APOA1	15	2133	17662	2.76012	0.682955	1	1
UP_KW_MOLECULAR_FUNCTION	KW-0328~Glycosyltransferase	2	11.7647	0.0962128	PARP3, ALG1	6	235	11735	16.6454	0.597658	0.865916	0.865916

## Sheet: WTvsCF_d80_All_Gprofiler
Table S6A-8
No Results

## Sheet: WTvsCF_d80_UpDAVID
Table S6A-9
Category	Term	Count	%	PValue	Genes	List Total	Pop Hits	Pop Total	Fold Enrichment	Bonferroni	Benjamini	FDR
GOTERM_BP_DIRECT	GO:0043065~positive regulation of apoptotic process	2	11.7647	0.0609927	ANKRD1, PHLDA2	7	136	13037	27.3887	0.828315	1	1

## Sheet: WTvsCF_d80_Up_GProfiler
Table S6A-10
source	term_name	term_id	highlighted	adjusted_p_value	negative_log10_of_adjusted_p_value	term_size	query_size	intersection_size	effective_domain_size	intersections
WP	Hypertrophy model	WP:WP516	FALSE	0.008152	2.08874	20	6	2	7899	IL1R1,ANKRD1

[truncated: 21 more sheets: WTvsCF_d80_DownDAVID, WTvsCF_d80_Down_GProfiler, WTvsCF_d100_AllDAVID, WTvsCF_d100_All_GProfiler, WTvsCF_d100_UpDAVID, WTvsCF_d100_Up_GProfilier, WTvsCF_d100_DownDAVID, WTvsCF_d100_Down_GProfilier, WTvsCFd120AllHSapienDAVID, WTvsCFd120AllGProf, WTvsCF_d120_UpDAVID, WTvsCF_d120_Up_GProfilier, WTvsCF_d120_DownDAVID, WTvsCF_d120_Down_GProfilier, WTvsCFtermAllDAVID, WTVsCFtermGProf, WTvsCF_dterm_UpDAVID, WTvsCF_dterm_Up_GProfilier, Sheet1, WTvsCF_dterm_DownDAVID …]
