# Supplementary material for: Stellate cells are in utero markers of pancreatic disease in cystic fibrosis
Source: Mol Med. 2024 Aug 7;30:115. doi: 10.1186/s10020-024-00871-2 (PMC11304907; doi:10.1186/s10020-024-00871-2)
Supplement: Supplementary file 9 — Supplementary Material 9. [file 10020_2024_871_MOESM9_ESM.xlsx]

## Sheet: Sheet1
Table S6B WTvsCFTermPancp_0.001HSapiens

## Sheet: UPDAVID
Table S6B-1
Category	Term	Count	%	PValue	Genes	List Total	Pop Hits	Pop Total	Fold Enrichment	Bonferroni	Benjamini	FDR
BIOCARTA	h_eicosanoidPathway:Eicosanoid Metabolism	3	2.17391	0.00896247	PTGIS, EPHX2, EPHX1	12	22	1623	18.4432	0.172264	0.188212	0.188212
BIOCARTA	h_ghrelinPathway:Ghrelin: Regulation of Food Intake and Energy Homeostasis	2	1.44928	0.0849147	IGFBP5, IGFBP2	12	13	1623	20.8077	0.844871	0.891605	0.891605
GOTERM_BP_DIRECT	GO:0002181~cytoplasmic translation	12	8.69565	1.17901e-11	HCG_24487, RPL21, RPL31, RPS8, RPL13A, RPL35A, RPS27L, RPL23A, RPL9, HEL112, RPS27, FAU, RPS27A, RPL39, RPL17	124	90	19357	20.814	7.94647e-09	7.9465e-09	7.9465e-09
GOTERM_BP_DIRECT	GO:0006412~translation	13	9.42029	1.71882e-08	HCG_24487, RPL21, RPL31, RPS8, RPL13A, RPL35A, RPS27L, RPL23A, RPL9, HEL112, RPS27, FAU, RPS27A, RPL39, RPL17	124	221	19357	9.18264	1.15848e-05	5.79242e-06	5.79242e-06
GOTERM_BP_DIRECT	GO:0060048~cardiac muscle contraction	4	2.89855	0.0023989	KCNH2, PPP1R13L, VEGFB, MAP2K6	124	42	19357	14.8671	0.801864	0.538953	0.538953
GOTERM_BP_DIRECT	GO:0042771~intrinsic apoptotic signaling pathway in response to DNA damage by p53 class mediator	3	2.17391	0.0175415	DDIT4, RPS27L, BBC3	124	32	19357	14.6348	0.999993	1	1
GOTERM_BP_DIRECT	GO:0097176~epoxide metabolic process	2	1.44928	0.018943	EPHX2, EPHX1	124	3	19357	104.07	0.999997	1	1
GOTERM_BP_DIRECT	GO:1901687~glutathione derivative biosynthetic process	2	1.44928	0.0497268	HEL-S-165MP, GSTA1, AKR1A1	124	8	19357	39.0262	1	1	1
GOTERM_BP_DIRECT	GO:0043567~regulation of insulin-like growth factor receptor signaling pathway	2	1.44928	0.0497268	IGFBP5, IGFBP2	124	8	19357	39.0262	1	1	1
GOTERM_BP_DIRECT	GO:0006508~proteolysis	7	5.07246	0.0507226	GGT5, CPB2, F10, SVBP, CAPN5, MPND, RHBDL1	124	418	19357	2.6142	1	1	1
GOTERM_BP_DIRECT	GO:0007568~aging	4	2.89855	0.0728144	CDKN1C, IGFBP5, KRT16, IGFBP2	124	152	19357	4.10802	1	1	1
GOTERM_BP_DIRECT	GO:0031076~embryonic camera-type eye development	2	1.44928	0.0736625	ALDH1A3, DKFZP686G1675, PPP1R13L	124	12	19357	26.0175	1	1	1
GOTERM_BP_DIRECT	GO:0046839~phospholipid dephosphorylation	2	1.44928	0.085405	PLPPR3, EPHX2	124	14	19357	22.3007	1	1	1
GOTERM_BP_DIRECT	GO:0042633~hair cycle	2	1.44928	0.085405	PPP1R13L, KRT16	124	14	19357	22.3007	1	1	1
GOTERM_BP_DIRECT	GO:0000028~ribosomal small subunit assembly	2	1.44928	0.0912209	RPS27, RPS27L	124	15	19357	20.814	1	1	1
GOTERM_BP_DIRECT	GO:0048266~behavioral response to pain	2	1.44928	0.097	VWA1, PIRT	124	16	19357	19.5131	1	1	1
GOTERM_BP_DIRECT	GO:0017148~negative regulation of translation	3	2.17391	0.0998191	IGFBP5, CIRBP, RPL13A	124	84	19357	5.57517	1	1	1
GOTERM_CC_DIRECT	GO:0022626~cytosolic ribosome	12	8.69565	1.53761e-12	HCG_24487, RPL21, RPL31, RPS8, RPL13A, RPL35A, RPS27L, RPL23A, RPL9, HEL112, RPS27, FAU, RPS27A, RPL39, RPL17	130	76	20587	25.0045	2.70628e-10	2.70619e-10	2.69082e-10
GOTERM_CC_DIRECT	GO:0022625~cytosolic large ribosomal subunit	8	5.7971	8.37769e-08	HCG_24487, RPL21, RPL31, RPL13A, RPL35A, RPL23A, RPL9, RPL39, RPL17	130	59	20587	21.4728	1.47446e-05	7.37237e-06	7.33048e-06
GOTERM_CC_DIRECT	GO:0005840~ribosome	11	7.97101	1.26114e-07	RPS27, RPL21, RPL31, RPS8, RPL13A, RPL35A, RPS27L, RPL23A, FAU, RPS27A, RPL9, HEL112	130	171	20587	10.187	2.21958e-05	7.39869e-06	7.35665e-06
GOTERM_CC_DIRECT	GO:0022627~cytosolic small ribosomal subunit	5	3.62319	0.000195829	RPS27, RPS8, RPS27L, FAU, RPS27A, HEL112	130	46	20587	17.2132	0.033882	0.00861649	0.00856753
GOTERM_CC_DIRECT	GO:0005829~cytosol	47	34.058	0.0167277	HEL-S-277, ANKRD37, TPMT, RPL31, RPL9, HEL112, BBC3, PPP1R13L, NAPRT, RPL39, HCG_24487, RPL21, RPS8, AKR1A1, RPL13A, TRDN, ALDH1A3, CARHSP1, DDAH2, RASA4, DDIT4, HEL-S-165MP, ARHGEF28, RPS27L, FBXO44, PMF1, RAB24, MXI1, S100A13, RPS27A, RPL17, JAZF1, TRIM45, MAP2K6, XRCC6, EPHX2, RPL35A, RPL23A, KLHDC8B, S100B, LRP2BP, RPS27, DKFZP686G1675, UBXN11, KRT16, ETNK2, PXMP2, GSTA1, TACC3, UNC119, SNRNP…	130	5521	20587	1.34812	0.948644	0.521014	0.518053
GOTERM_CC_DIRECT	GO:0070062~extracellular exosome	23	16.6667	0.0198784	HEL-S-277, CPB2, RPL31, HEL-S-165MP, SLC2A3, CST6, HEL112, NAPRT, PEBP4, CAPN5, RPS27A, RPS8, EPHX2, IGFBP2, ARMC9, AKR1A1, RPL35A, RPL23A, ALDH1A3, DKFZP686G1675, DDAH2, KRT16, GSTA1, CFHR3, VWA1, RAB17, CDH16	130	2219	20587	1.64142	0.970808	0.521014	0.518053
GOTERM_CC_DIRECT	GO:0045171~intercellular bridge	4	2.89855	0.0207221	PPP1R13L, UNC119, KLHDC8B, TRIM45	130	93	20587	6.81125	0.974913	0.521014	0.518053
GOTERM_CC_DIRECT	GO:0005783~endoplasmic reticulum	14	10.1449	0.0273127	BNIP3L, PCID2, PTGIS, NDFIP1, RPL21, F10, RPS8, HEL-S-79, PTN, TRDN, BBC3, BRINP2, CLDN8, STBD1, BDKRB1, RP11-98F14.6	130	1144	20587	1.93799	0.992357	0.600879	0.597465
GOTERM_CC_DIRECT	GO:0005615~extracellular space	20	14.4928	0.0343621	CPB2, PTGIS, IGFBP5, F10, HEL-S-165MP, IGFBP2, AKR1A1, VEGFB, GDF1, HCG_2045882, PTN, S100B, CFP, HEL112, CFHR3, S100A13, VWA1, SLIT3, FAU, RPS27A, RPL39, CBLN2, CCL26	130	1946	20587	1.62756	0.997875	0.67197	0.668152
GOTERM_CC_DIRECT	GO:0005576~extracellular region	21	15.2174	0.0409758	CPB2, XRCC6, PCID2, NDFIP1, IGFBP5, F10, NXPH3, IGFBP2, VEGFB, GDF1, PRSS35, HCG_2045882, PTN, ART5, S100B, CFP, BRINP2, NAPRT, SVBP, S100A13, SLIT3, RP11-98F14.6, YPEL5	130	2119	20587	1.56942	0.999366	0.721173	0.717076
GOTERM_CC_DIRECT	GO:0005737~cytoplasm	44	31.8841	0.0789026	CDKN1C, ANKRD37, PID1, TPMT, RPL31, RPL9, HEL112, ACP6, CAPN5, CIR1, CEP95, RP11-98F14.6, PCID2, HCG_24487, RPL21, RPS8, CIRBP, ARMC9, RPL13A, CIR, ALDH1A3, CLDN10, CARHSP1, NEIL2, POLG2, DDIT4, SPEM1, CCDC68, ARHGEF28, FBXO44, KLC3, SVBP, S100A13, CCDC181, RPS27A, RPL17, F10, PLCL2, RPL35A, RPL23A, KLHDC8B, S100B, HOPX, LRP2BP, DKFZP686G1675, ETNK2, PXMP2, TACC3, B9D2, FAU, SLC2A4RG	130	5634	20587	1.23676	0.999999	1	1
GOTERM_CC_DIRECT	GO:0005759~mitochondrial matrix	6	4.34783	0.0996787	MCEE, POLG2, AUH, MMAB, ACP6, ACSF3	130	391	20587	2.4301	1	1	1
GOTERM_MF_DIRECT	GO:0003735~structural constituent of ribosome	13	9.42029	7.6531e-09	HCG_24487, RPL21, RPL31, RPS8, RPL13A, RPL35A, RPS27L, RPL23A, RPL9, HEL112, RPS27, FAU, RPS27A, RPL39, RPL17	131	190	18913	9.87822	1.82909e-06	1.82909e-06	1.82909e-06
GOTERM_MF_DIRECT	GO:0005515~protein binding	99	71.7391	0.0205315	HEL-S-277, ANKRD37, PID1, TPMT, RPL31, HEL-S-79, RPL9, HEL112, PEBP4, CIR1, CEP95, RP11-98F14.6, KCNH2, BNIP3L, PCID2, RPL21, IGFBP5, RPS8, IGFBP2, ARMC9, CIRBP, CARHSP1, NEIL2, POLG2, CLDN8, DDIT4, HCG_1643345, HEL-S-165MP, CCDC24, TSHZ2, CFP, FBXO44, PMF1, KLC3, S100A13, HYI, ZNF821, RHBDL1, MAP2K6, XRCC6, NDFIP1, EPHX1, FAM229B, SMARCA1, ACSF3, HOPX, LRP2BP, RPS27, UBXN11, PXMP2, UNC119, TECPR…	131	12623	18913	1.1323	0.992974	1	1
GOTERM_MF_DIRECT	GO:0003723~RNA binding	18	13.0435	0.0231456	XRCC6, PCID2, HCG_24487, RPL21, F10, RPL31, RPS8, ARHGEF28, CIRBP, RPL13A, RPL35A, RPS27L, RPL23A, RPL9, H1-3, HEL112, RPS27, FAU, RP11-98F14.6, RPS27A, RPL39, RPL17	131	1466	18913	1.77267	0.99629	1	1
GOTERM_MF_DIRECT	GO:0052642~lysophosphatidic acid phosphatase activity	2	1.44928	0.0272143	EPHX2, ACP6	131	4	18913	72.187	0.998632	1	1
GOTERM_MF_DIRECT	GO:0004301~epoxide hydrolase activity	2	1.44928	0.0339022	EPHX2, EPHX1	131	5	18913	57.7496	0.999737	1	1
GOTERM_MF_DIRECT	GO:0003690~double-stranded DNA binding	4	2.89855	0.0468953	XRCC6, PCID2, POLG2, F10, RP11-98F14.6, H1-3	131	117	18913	4.93586	0.99999	1	1
GOTERM_MF_DIRECT	GO:0031995~insulin-like growth factor II binding	2	1.44928	0.0536935	IGFBP5, IGFBP2	131	8	18913	36.0935	0.999998	1	1
GOTERM_MF_DIRECT	GO:0050786~RAGE receptor binding	2	1.44928	0.0730824	S100A13, S100B	131	11	18913	26.2498	1	1	1
GOTERM_MF_DIRECT	GO:0031994~insulin-like growth factor I binding	2	1.44928	0.0857887	IGFBP5, IGFBP2	131	13	18913	22.2114	1	1	1
INTERPRO	IPR011332:Ribosomal protein, zinc-binding domain	3	2.17391	0.00276053	RPS27, RPS27L, RPS27A, HEL112	128	12	19139	37.3809	0.590527	0.891652	0.891652
INTERPRO	IPR000592:Ribosomal protein S27e	2	1.44928	0.0132276	RPS27, RPS27L	128	2	19139	149.523	0.986446	1	1
INTERPRO	IPR023407:Ribosomal protein S27e, zinc-binding domain	2	1.44928	0.0132276	RPS27, RPS27L	128	2	19139	149.523	0.986446	1	1
INTERPRO	IPR006614:Peroxin/Ferlin domain	2	1.44928	0.0262817	FER1L5, TECPR1	128	4	19139	74.7617	0.999816	1	1
INTERPRO	IPR022321:Insulin-like growth factor-binding protein family 1-6, chordata	2	1.44928	0.0391644	IGFBP5, IGFBP2	128	6	19139	49.8411	0.999998	1	1
INTERPRO	IPR000639:Epoxide hydrolase-like	2	1.44928	0.0455421	EPHX2, EPHX1	128	7	19139	42.721	1	1	1
INTERPRO	IPR004910:Yippee-like protein	2	1.44928	0.0518779	YPEL1, YPEL5	128	8	19139	37.3809	1	1	1
INTERPRO	IPR019954:Ubiquitin conserved site	2	1.44928	0.070636	FAU, RPS27A, HEL112	128	11	19139	27.1861	1	1	1
INTERPRO	IPR017891:Insulin-like growth factor binding protein, N-terminal, Cys-rich conserved site	2	1.44928	0.070636	IGFBP5, IGFBP2	128	11	19139	27.1861	1	1	1
INTERPRO	IPR000008:C2 calcium-dependent membrane targeting	4	2.89855	0.0757032	FER1L5, RASA4, CAPN5, PLCL2	128	148	19139	4.04117	1	1	1
INTERPRO	IPR019956:Ubiquitin subgroup	2	1.44928	0.0829363	FAU, RPS27A, HEL112	128	13	19139	23.0036	1	1	1
INTERPRO	IPR017857:Coagulation factor, subgroup, Gla domain	2	1.44928	0.0890258	PCID2, F10, RP11-98F14.6	128	14	19139	21.3605	1	1	1
KEGG_PATHWAY	hsa03010:Ribosome	13	9.42029	1.01519e-09	HCG_24487, RPL21, RPL31, RPS8, RPL13A, RPL35A, RPS27L, RPL23A, RPL9, HEL112, RPS27, FAU, RPS27A, RPL39, RPL17	58	166	8205	11.0786	1.05579e-07	1.05579e-07	1.05579e-07
KEGG_PATHWAY	hsa05171:Coronavirus disease - COVID-19	13	9.42029	4.5118e-08	HCG_24487, RPL21, RPL31, RPS8, RPL13A, RPL35A, RPS27L, RPL23A, RPL9, HEL112, RPS27, FAU, RPS27A, RPL39, RPL17	58	232	8205	7.92695	4.69226e-06	2.34614e-06	2.34614e-06
KEGG_PATHWAY	hsa04610:Complement and coagulation cascades	4	2.89855	0.0216659	CPB2, F10, CFHR3, BDKRB1	58	86	8205	6.57979	0.897513	0.751083	0.751083
KEGG_PATHWAY	hsa00280:Valine, leucine and isoleucine degradation	3	2.17391	0.0436254	MCEE, AUH, ACSF3	58	48	8205	8.84159	0.990333	1	1
KEGG_PATHWAY	hsa00590:Arachidonic acid metabolism	3	2.17391	0.0668702	GGT5, PTGIS, EPHX2	58	61	8205	6.95732	0.999252	1	1
SMART	SM00694:DysFC	2	1.44928	0.0244532	FER1L5, TECPR1	65	4	10374	79.8	0.894906	1	1
SMART	SM00693:DysFN	2	1.44928	0.0244532	FER1L5, TECPR1	65	4	10374	79.8	0.894906	1	1
SMART	SM00239:C2	4	2.89855	0.0434998	FER1L5, RASA4, CAPN5, PLCL2	65	127	10374	5.02677	0.982528	1	1
SMART	SM00069:GLA	2	1.44928	0.0943351	PCID2, F10, RP11-98F14.6	65	16	10374	19.95	0.999879	1	1
SMART	SM00211:TY	2	1.44928	0.099931	IGFBP5, IGFBP2	65	17	10374	18.7765	0.999931	1	1
UP_KW_BIOLOGICAL_PROCESS	KW-0058~Aromatic hydrocarbons catabolism	2	1.44928	0.0118783	EPHX2, EPHX1	68	2	11248	165.412	0.52896	0.375005	0.375005
UP_KW_BIOLOGICAL_PROCESS	KW-0443~Lipid metabolism	11	7.97101	0.0119049	PTGIS, HEL-S-165MP, EPHX2, EPHX1, PLCL2, AKR1A1, ACSF3, ALDH1A3, DKFZP686G1675, ETNK2, ACP6, GSTA1, JAZF1	68	742	11248	2.4522	0.529759	0.375005	0.375005
UP_KW_BIOLOGICAL_PROCESS	KW-0216~Detoxification	2	1.44928	0.0294355	EPHX2, EPHX1	68	5	11248	66.1647	0.847757	0.432765	0.432765
UP_KW_BIOLOGICAL_PROCESS	KW-0356~Hemostasis	3	2.17391	0.0343465	CPB2, PCID2, F10, RP11-98F14.6	68	49	11248	10.1273	0.889403	0.432765	0.432765
UP_KW_BIOLOGICAL_PROCESS	KW-0094~Blood coagulation	3	2.17391	0.0343465	CPB2, PCID2, F10, RP11-98F14.6	68	49	11248	10.1273	0.889403	0.432765	0.432765
UP_KW_CELLULAR_COMPONENT	KW-0963~Cytoplasm	50	36.2319	0.0188012	HEL-S-277, ANKRD37, PID1, TPMT, RPL31, RPL9, HEL112, PPP1R13L, NAPRT, CEP95, CIR1, RP11-98F14.6, RPL39, PCID2, HCG_24487, RPL21, RPS8, CIRBP, ARMC9, AKR1A1, RPL13A, CIR, ALDH1A3, CARHSP1, DDAH2, RASA4, DDIT4, SPEM1, CCDC68, HEL-S-165MP, ARHGEF28, RSPH9, KLC3, SVBP, RAB24, S100A13, CCDC181, RPS27A, RPL17, TRIM45, MAP2K6, F10, EPHX2, PLCL2, RPL35A, RPL23A, KLHDC8B, S100B, HOPX, LRP2BP, DKFZP686G167…	121	5561	17662	1.31242	0.465459	0.485983	0.485983
UP_KW_CELLULAR_COMPONENT	KW-0964~Secreted	23	16.6667	0.0294535	CPB2, NXPH3, PTN, ART5, CFP, CST6, BRINP2, PEBP4, SVBP, S100A13, SLIT3, RP11-98F14.6, PCID2, NDFIP1, IGFBP5, F10, IGFBP2, VEGFB, GDF1, PRSS35, HCG_2045882, CFHR3, VWA1, CBLN2, CCL26	121	2133	17662	1.57395	0.627146	0.485983	0.485983
UP_KW_MOLECULAR_FUNCTION	KW-0689~Ribosomal protein	13	9.42029	3.44034e-09	HCG_24487, RPL21, RPL31, RPS8, RPL13A, RPL35A, RPS27L, RPL23A, RPL9, HEL112, RPS27, FAU, RPS27A, RPL39, RPL17	77	193	11735	10.2655	1.89219e-07	1.89219e-07	1.89219e-07
UP_KW_MOLECULAR_FUNCTION	KW-0687~Ribonucleoprotein	13	9.42029	5.55385e-07	HCG_24487, RPL21, RPL31, RPS8, RPL13A, RPL35A, RPS27L, RPL23A, RPL9, HEL112, RPS27, FAU, RPS27A, RPL39, RPL17	77	306	11735	6.47462	3.05457e-05	1.52731e-05	1.52731e-05
UP_KW_MOLECULAR_FUNCTION	KW-0413~Isomerase	4	2.89855	0.0756484	MCEE, PTGIS, GSTA1, HYI	77	152	11735	4.01059	0.986786	1	1
UP_SEQ_FEATURE	ACT_SITE:Proton donor	6	4.34783	0.0187424	HEL-S-277, NEIL2, HEL-S-165MP, DDAH2, EPHX2, ACP6, EPHX1, AKR1A1	132	239	20516	3.90186	0.999957	1	1
UP_SEQ_FEATURE	DOMAIN:Yippee	2	1.44928	0.0315242	YPEL1, YPEL5	132	5	20516	62.1697	1	1	1
UP_SEQ_FEATURE	ACT_SITE:Nucleophile	7	5.07246	0.0341649	HEL-S-277, GGT5, ALDH1A3, DKFZP686G1675, DDAH2, EPHX2, ACP6, EPHX1, RHBDL1	132	377	20516	2.88586	1	1	1
UP_SEQ_FEATURE	DNA_BIND:Homeobox; atypical	2	1.44928	0.0377097	TSHZ2, HOPX	132	6	20516	51.8081	1	1	1
UP_SEQ_FEATURE	DOMAIN:S100/CaBP-9k-type calcium binding subdomain	2	1.44928	0.0377097	S100A13, S100B	132	6	20516	51.8081	1	1	1
UP_SEQ_FEATURE	REGION:Disordered	98	71.0145	0.0381022	ANKRD37, PID1, EXOC3L4, HEL-S-79, HEL112, LCNL1, PEBP4, CIR1, CEP95, RP11-98F14.6, KCNH2, BNIP3L, PCID2, RPL21, IGFBP5, RPS8, CMC1, IGFBP2, ARMC9, CIRBP, CARHSP1, NEIL2, POLG2, CLDN8, DDIT4, CCDC24, NXPH3, ARHGEF28, TSHZ2, CFP, FBXO44, PMF1, KLC3, MUSTN1, ZNF821, RHBDL1, MAP2K6, GGT5, XRCC6, NDFIP1, FAM229B, GDF1, SMARCA1, ACSF3, LRP2BP, H1-3, RPS27, UBXN11, PXMP2, UNC119, SLC2A4RG, TECPR1, CDKN1…	132	13638	20516	1.11685	1	1	1
UP_SEQ_FEATURE	ZN_FING:C4-type	3	2.17391	0.0563264	RPS27, RPS27L, RPS27A, HEL112	132	60	20516	7.77121	1	1	1
UP_SEQ_FEATURE	DOMAIN:C2	4	2.89855	0.0578458	FER1L5, RASA4, CAPN5, PLCL2	132	137	20516	4.53793	1	1	1
UP_SEQ_FEATURE	COMPBIAS:Basic residues	9	6.52174	0.0834916	HCG_24487, RPS8, PRSS35, RPL23A, CIR1, SNRNP48, FAU, CIR, RPL17, H1-3, BBC3	132	707	20516	1.97853	1	1	1
UP_SEQ_FEATURE	DOMAIN:Gla	2	1.44928	0.0974483	PCID2, F10, RP11-98F14.6	132	16	20516	19.428	1	1	1
UP_SEQ_FEATURE	DOMAIN:Thyroglobulin type-1	2	1.44928	0.0974483	IGFBP5, IGFBP2	132	16	20516	19.428	1	1	1

## Sheet: UPgProf
Table S6B-2
source	term_name	term_id	highlighted	adjusted_p_value	negative_log10_of_adjusted_p_value	term_size	query_size	intersection_size	effective_domain_size	intersections
GO:MF	structural constituent of ribosome	GO:0003735	TRUE	0.004402	2.3564	451	132	13	20195	RPL17,RPL31,RPS8,RPL9,RPS27A,RPL35A,RPL39,RPL23A,RPS27L,RPL21,RPL13A,FAU,RPS27
GO:BP	cytoplasmic translation	GO:0002181	TRUE	3.44e-07	6.46306	160	125	12	21110	RPL17,RPL31,RPS8,RPL9,RPS27A,RPL35A,RPL39,RPL23A,RPL21,RPL13A,FAU,RPS27
GO:BP	peptide biosynthetic process	GO:0043043	FALSE	0.005572	2.25398	774	125	17	21110	TCEAL4,CIRBP,GGT5,RPL17,IGFBP5,RPL31,RPS8,RPL9,RPS27A,RPL35A,RPL39,RPL23A,RPS27L,RPL21,RPL13A,FAU,RPS27
GO:BP	amide biosynthetic process	GO:0043604	FALSE	0.01249	1.90344	913	125	18	21110	ACSF3,TCEAL4,CIRBP,GGT5,RPL17,IGFBP5,RPL31,RPS8,RPL9,RPS27A,RPL35A,RPL39,RPL23A,RPS27L,RPL21,RPL13A,FAU,RPS27
GO:BP	translation	GO:0006412	FALSE	0.01473	1.8318	745	125	16	21110	TCEAL4,CIRBP,RPL17,IGFBP5,RPL31,RPS8,RPL9,RPS27A,RPL35A,RPL39,RPL23A,RPS27L,RPL21,RPL13A,FAU,RPS27
GO:BP	organonitrogen compound biosynthetic process	GO:1901566	FALSE	0.025358	1.59589	1789	125	26	21110	ACSF3,TCEAL4,AKR1A1,CIRBP,VEGFB,GGT5,RPL17,NAPRT,IGFBP5,RPL31,PID1,RPS8,RPL9,PTGIS,RPS27A,RPL35A,RPL39,RPL23A,MUSTN1,RPS27L,RPL21,B3GAT2,RPL13A,FAU,RPS27,GSTA1
GO:BP	peptide metabolic process	GO:0006518	FALSE	0.038652	1.41282	898	125	17	21110	TCEAL4,CIRBP,GGT5,RPL17,IGFBP5,RPL31,RPS8,RPL9,RPS27A,RPL35A,RPL39,RPL23A,RPS27L,RPL21,RPL13A,FAU,RPS27
GO:CC	cytosolic ribosome	GO:0022626	TRUE	1e-11	10.9991	104	128	13	22122	RPL17,RPL31,RPS8,RPL9,RPS27A,RPL35A,RPL39,RPL23A,RPS27L,RPL21,RPL13A,FAU,RPS27
GO:CC	ribosomal subunit	GO:0044391	FALSE	3.11e-08	7.50769	194	128	13	22122	RPL17,RPL31,RPS8,RPL9,RPS27A,RPL35A,RPL39,RPL23A,RPS27L,RPL21,RPL13A,FAU,RPS27
GO:CC	cytosolic large ribosomal subunit	GO:0022625	FALSE	3.31e-07	6.47961	56	128	8	22122	RPL17,RPL31,RPL9,RPL35A,RPL39,RPL23A,RPL21,RPL13A
GO:CC	cytoplasm	GO:0005737	TRUE	1.16e-05	4.93558	12365	128	101	22122	YPEL5,SLIT3,NEIL2,EPHX1,RAB24,ACP6,CRIP2,POLG2,CEP95,JAZF1,CARHSP1,ACSF3,CAPN5,CIR1,AKR1A1,MAP2K6,AUH,UBXN11,XRCC6,SNRNP48,CIRBP,CFP,AGTRAP,UNC119,SLC2A4RG,RSPH9,PPP1R13L,MXI1,VWA1,BNIP3L,TECPR1,ABCA6,TRIM45,CMC1,TPMT,NDFIP1,RASA4,VEGFB,KLHDC8B,ARHGEF28,ALDH1A3,PMF1,B9D2,RPL17,NAPRT,IGFBP5,BRINP2,S100B,RPL31,SPEM1,SVBP,PID1,MCEE,RPS8,RPL9,KBTBD7,MMAB,PXMP2,CLDN10,STBD1,EPHX2,BBC3,BDKRB1,PTGIS,RPS…
GO:CC	large ribosomal subunit	GO:0015934	FALSE	0.000119	3.92618	117	128	8	22122	RPL17,RPL31,RPL9,RPL35A,RPL39,RPL23A,RPL21,RPL13A
GO:CC	cytosolic small ribosomal subunit	GO:0022627	FALSE	0.002213	2.65499	47	128	5	22122	RPS8,RPS27A,RPS27L,FAU,RPS27
GO:CC	ribosome	GO:0005840	FALSE	0.002979	2.52589	519	128	13	22122	RPL17,RPL31,RPS8,RPL9,RPS27A,RPL35A,RPL39,RPL23A,RPS27L,RPL21,RPL13A,FAU,RPS27
GO:CC	extracellular region	GO:0005576	TRUE	0.004175	2.37938	4236	128	45	22122	YPEL5,SLIT3,CAPN5,AKR1A1,XRCC6,CFP,VWA1,PRSS35,NDFIP1,VEGFB,ALDH1A3,GDF1,CPB2,NAPRT,IGFBP5,BRINP2,S100B,RPL31,SVBP,RPS8,CFHR3,PEBP4,EPHX2,PTGIS,RPS27A,RAB17,RPL35A,F10,PTN,RPL39,CBLN2,CST6,DDAH2,ARMC9,NXPH3,RPL23A,ART5,IGFBP2,S100A13,CDH16,FAU,CCL26,GSTA1,SLC2A3,KRT16
GO:CC	extracellular space	GO:0005615	FALSE	0.018478	1.73336	3384	128	37	22122	SLIT3,CAPN5,AKR1A1,CFP,VWA1,VEGFB,ALDH1A3,GDF1,CPB2,NAPRT,IGFBP5,S100B,RPL31,RPS8,CFHR3,PEBP4,EPHX2,PTGIS,RPS27A,RAB17,RPL35A,F10,PTN,RPL39,CBLN2,CST6,DDAH2,ARMC9,RPL23A,IGFBP2,S100A13,CDH16,FAU,CCL26,GSTA1,SLC2A3,KRT16
GO:CC	small ribosomal subunit	GO:0015935	FALSE	0.029781	1.52606	80	128	5	22122	RPS8,RPS27A,RPS27L,FAU,RPS27
KEGG	Ribosome	KEGG:03010	FALSE	2.02e-09	8.69563	153	57	13	8161	RPL17,RPL31,RPS8,RPL9,RPS27A,RPL35A,RPL39,RPL23A,RPS27L,RPL21,RPL13A,FAU,RPS27
KEGG	Coronavirus disease - COVID-19	KEGG:05171	FALSE	3.43e-07	6.4643	231	57	13	8161	RPL17,RPL31,RPS8,RPL9,RPS27A,RPL35A,RPL39,RPL23A,RPS27L,RPL21,RPL13A,FAU,RPS27
REAC	Viral mRNA Translation	REAC:R-HSA-192823	FALSE	4.39e-11	10.3574	90	82	13	10790	RPL17,RPL31,RPS8,RPL9,RPS27A,RPL35A,RPL39,RPL23A,RPS27L,RPL21,RPL13A,FAU,RPS27
REAC	Peptide chain elongation	REAC:R-HSA-156902	FALSE	4.39e-11	10.3574	90	82	13	10790	RPL17,RPL31,RPS8,RPL9,RPS27A,RPL35A,RPL39,RPL23A,RPS27L,RPL21,RPL13A,FAU,RPS27
REAC	Selenocysteine synthesis	REAC:R-HSA-2408557	FALSE	7.86e-11	10.1047	94	82	13	10790	RPL17,RPL31,RPS8,RPL9,RPS27A,RPL35A,RPL39,RPL23A,RPS27L,RPL21,RPL13A,FAU,RPS27
REAC	Eukaryotic Translation Termination	REAC:R-HSA-72764	FALSE	7.86e-11	10.1047	94	82	13	10790	RPL17,RPL31,RPS8,RPL9,RPS27A,RPL35A,RPL39,RPL23A,RPS27L,RPL21,RPL13A,FAU,RPS27
REAC	Eukaryotic Translation Elongation	REAC:R-HSA-156842	FALSE	7.86e-11	10.1047	94	82	13	10790	RPL17,RPL31,RPS8,RPL9,RPS27A,RPL35A,RPL39,RPL23A,RPS27L,RPL21,RPL13A,FAU,RPS27
REAC	Nonsense Mediated Decay (NMD) independent of the Exon Junction Complex (EJC)	REAC:R-HSA-975956	FALSE	1.04e-10	9.9828	96	82	13	10790	RPL17,RPL31,RPS8,RPL9,RPS27A,RPL35A,RPL39,RPL23A,RPS27L,RPL21,RPL13A,FAU,RPS27
REAC	Response of EIF2AK4 (GCN2) to amino acid deficiency	REAC:R-HSA-9633012	FALSE	2.33e-10	9.63345	102	82	13	10790	RPL17,RPL31,RPS8,RPL9,RPS27A,RPL35A,RPL39,RPL23A,RPS27L,RPL21,RPL13A,FAU,RPS27
REAC	Formation of a pool of free 40S subunits	REAC:R-HSA-72689	FALSE	2.33e-10	9.63345	102	82	13	10790	RPL17,RPL31,RPS8,RPL9,RPS27A,RPL35A,RPL39,RPL23A,RPS27L,RPL21,RPL13A,FAU,RPS27
REAC	L13a-mediated translational silencing of Ceruloplasmin expression	REAC:R-HSA-156827	FALSE	7.96e-10	9.09925	112	82	13	10790	RPL17,RPL31,RPS8,RPL9,RPS27A,RPL35A,RPL39,RPL23A,RPS27L,RPL21,RPL13A,FAU,RPS27
REAC	GTP hydrolysis and joining of the 60S ribosomal subunit	REAC:R-HSA-72706	FALSE	8.94e-10	9.04878	113	82	13	10790	RPL17,RPL31,RPS8,RPL9,RPS27A,RPL35A,RPL39,RPL23A,RPS27L,RPL21,RPL13A,FAU,RPS27
REAC	SRP-dependent cotranslational protein targeting to membrane	REAC:R-HSA-1799339	FALSE	8.94e-10	9.04878	113	82	13	10790	RPL17,RPL31,RPS8,RPL9,RPS27A,RPL35A,RPL39,RPL23A,RPS27L,RPL21,RPL13A,FAU,RPS27
REAC	Nonsense-Mediated Decay (NMD)	REAC:R-HSA-927802	FALSE	1.26e-09	8.90029	116	82	13	10790	RPL17,RPL31,RPS8,RPL9,RPS27A,RPL35A,RPL39,RPL23A,RPS27L,RPL21,RPL13A,FAU,RPS27
REAC	Nonsense Mediated Decay (NMD) enhanced by the Exon Junction Complex (EJC)	REAC:R-HSA-975957	FALSE	1.26e-09	8.90029	116	82	13	10790	RPL17,RPL31,RPS8,RPL9,RPS27A,RPL35A,RPL39,RPL23A,RPS27L,RPL21,RPL13A,FAU,RPS27
REAC	Selenoamino acid metabolism	REAC:R-HSA-2408522	FALSE	1.41e-09	8.85174	117	82	13	10790	RPL17,RPL31,RPS8,RPL9,RPS27A,RPL35A,RPL39,RPL23A,RPS27L,RPL21,RPL13A,FAU,RPS27
REAC	Eukaryotic Translation Initiation	REAC:R-HSA-72613	FALSE	1.96e-09	8.70882	120	82	13	10790	RPL17,RPL31,RPS8,RPL9,RPS27A,RPL35A,RPL39,RPL23A,RPS27L,RPL21,RPL13A,FAU,RPS27
REAC	Cap-dependent Translation Initiation	REAC:R-HSA-72737	FALSE	1.96e-09	8.70882	120	82	13	10790	RPL17,RPL31,RPS8,RPL9,RPS27A,RPL35A,RPL39,RPL23A,RPS27L,RPL21,RPL13A,FAU,RPS27
REAC	Influenza Viral RNA Transcription and Replication	REAC:R-HSA-168273	FALSE	7.37e-09	8.13242	133	82	13	10790	RPL17,RPL31,RPS8,RPL9,RPS27A,RPL35A,RPL39,RPL23A,RPS27L,RPL21,RPL13A,FAU,RPS27
REAC	Influenza Infection	REAC:R-HSA-168255	FALSE	4.03e-08	7.39423	152	82	13	10790	RPL17,RPL31,RPS8,RPL9,RPS27A,RPL35A,RPL39,RPL23A,RPS27L,RPL21,RPL13A,FAU,RPS27
REAC	Cellular response to starvation	REAC:R-HSA-9711097	FALSE	6.07e-08	7.21705	157	82	13	10790	RPL17,RPL31,RPS8,RPL9,RPS27A,RPL35A,RPL39,RPL23A,RPS27L,RPL21,RPL13A,FAU,RPS27
REAC	Regulation of expression of SLITs and ROBOs	REAC:R-HSA-9010553	FALSE	1.77e-07	6.75273	171	82	13	10790	RPL17,RPL31,RPS8,RPL9,RPS27A,RPL35A,RPL39,RPL23A,RPS27L,RPL21,RPL13A,FAU,RPS27
REAC	Signaling by ROBO receptors	REAC:R-HSA-376176	FALSE	3.11e-07	6.50691	217	82	14	10790	SLIT3,RPL17,RPL31,RPS8,RPL9,RPS27A,RPL35A,RPL39,RPL23A,RPS27L,RPL21,RPL13A,FAU,RPS27
REAC	Major pathway of rRNA processing in the nucleolus and cytosol	REAC:R-HSA-6791226	FALSE	3.83e-07	6.41692	182	82	13	10790	RPL17,RPL31,RPS8,RPL9,RPS27A,RPL35A,RPL39,RPL23A,RPS27L,RPL21,RPL13A,FAU,RPS27
REAC	rRNA processing in the nucleus and cytosol	REAC:R-HSA-8868773	FALSE	7.4e-07	6.13092	192	82	13	10790	RPL17,RPL31,RPS8,RPL9,RPS27A,RPL35A,RPL39,RPL23A,RPS27L,RPL21,RPL13A,FAU,RPS27
REAC	rRNA processing	REAC:R-HSA-72312	FALSE	1.38e-06	5.8613	202	82	13	10790	RPL17,RPL31,RPS8,RPL9,RPS27A,RPL35A,RPL39,RPL23A,RPS27L,RPL21,RPL13A,FAU,RPS27
REAC	Metabolism of amino acids and derivatives	REAC:R-HSA-71291	FALSE	3.87e-05	4.41213	369	82	15	10790	AUH,RPL17,RPL31,RPS8,RPL9,PXMP2,RPS27A,RPL35A,RPL39,RPL23A,RPS27L,RPL21,RPL13A,FAU,RPS27
REAC	Translation	REAC:R-HSA-72766	FALSE	0.000109	3.96328	292	82	13	10790	RPL17,RPL31,RPS8,RPL9,RPS27A,RPL35A,RPL39,RPL23A,RPS27L,RPL21,RPL13A,FAU,RPS27
REAC	Axon guidance	REAC:R-HSA-422475	FALSE	0.005598	2.25196	549	82	15	10790	SLIT3,ARHGEF28,RPL17,RPL31,RPS8,RPL9,RPS27A,RPL35A,RPL39,RPL23A,RPS27L,RPL21,RPL13A,FAU,RPS27
REAC	Nervous system development	REAC:R-HSA-9675108	FALSE	0.009468	2.02375	574	82	15	10790	SLIT3,ARHGEF28,RPL17,RPL31,RPS8,RPL9,RPS27A,RPL35A,RPL39,RPL23A,RPS27L,RPL21,RPL13A,FAU,RPS27
REAC	SARS-CoV-2 modulates host translation machinery	REAC:R-HSA-9754678	FALSE	0.016271	1.78859	51	82	5	10790	RPS8,RPS27A,RPS27L,FAU,RPS27
REAC	Formation of the ternary complex, and subsequently, the 43S complex	REAC:R-HSA-72695	FALSE	0.017895	1.74727	52	82	5	10790	RPS8,RPS27A,RPS27L,FAU,RPS27
REAC	Metabolism	REAC:R-HSA-1430728	FALSE	0.025811	1.5882	2072	82	31	10790	EPHX1,ACP6,ACSF3,AKR1A1,AUH,TPMT,GGT5,RPL17,NAPRT,RPL31,MCEE,RPS8,RPL9,MMAB,PXMP2,EPHX2,PTGIS,RPS27A,RPL35A,ETNK2,RPL39,DDAH2,RPL23A,RPS27L,RPL21,B3GAT2,RPL13A,FAU,RPS27,GSTA1,SLC2A3
REAC	Translation initiation complex formation	REAC:R-HSA-72649	FALSE	0.033068	1.48059	59	82	5	10790	RPS8,RPS27A,RPS27L,FAU,RPS27
REAC	Ribosomal scanning and start codon recognition	REAC:R-HSA-72702	FALSE	0.033068	1.48059	59	82	5	10790	RPS8,RPS27A,RPS27L,FAU,RPS27
REAC	Activation of the mRNA upon binding of the cap-binding complex and eIFs, and subsequent binding to 43S	REAC:R-HSA-72662	FALSE	0.035861	1.44538	60	82	5	10790	RPS8,RPS27A,RPS27L,FAU,RPS27
WP	Cytoplasmic ribosomal proteins	WP:WP477	FALSE	1.88e-09	8.72618	88	73	12	8133	RPL17,RPL31,RPS8,RPL9,RPS27A,RPL35A,RPL39,RPL23A,RPL21,RPL13A,FAU,RPS27
CORUM	Ribosome, cytoplasmic	CORUM:306	FALSE	4.48e-10	9.34911	74	26	11	3383	RPL17,RPL31,RPS8,RPL9,RPS27A,RPL39,RPL23A,RPL21,RPL13A,FAU,RPS27
CORUM	60S ribosomal subunit, cytoplasmic	CORUM:308	FALSE	5.22e-06	5.28262	43	26	7	3383	RPL17,RPL31,RPL9,RPL39,RPL23A,RPL21,RPL13A
CORUM	Nop56p-associated pre-rRNA complex	CORUM:3055	FALSE	7.38e-05	4.13205	93	26	8	3383	RPL17,RPL31,RPS8,RPL9,RPL39,RPL23A,RPL21,RPL13A
CORUM	40S ribosomal subunit, cytoplasmic	CORUM:305	FALSE	0.022055	1.65649	31	26	4	3383	RPS8,RPS27A,FAU,RPS27

## Sheet: DownDAVID
Table S6B-3
Category	Term	Count	%	PValue	Genes	List Total	Pop Hits	Pop Total	Fold Enrichment	Bonferroni	Benjamini	FDR
BIOCARTA	h_mcmPathway:CDK Regulation of DNA Replication	5	2.18341	0.000684697	MCM3, MCM5, CDC6, MCM6, MCM2	40	18	1623	11.2708	0.0415767	0.0424512	0.0424512
GOTERM_BP_DIRECT	GO:0006270~DNA replication initiation	9	3.93013	5.82772e-10	CDC45, CCNE2, MCM3, MCM10, MCM5, TOPBP1, CDC6, MCM6, MCM2	219	28	19357	28.4105	7.78583e-07	7.78583e-07	7.76835e-07
GOTERM_BP_DIRECT	GO:0006268~DNA unwinding involved in DNA replication	7	3.05677	1.22248e-07	RECQL4, GINS2, CDC45, MCM3, MCM5, MCM6, MCM2	219	22	19357	28.1235	0.00016331	5.72365e-05	5.71079e-05
GOTERM_BP_DIRECT	GO:0000727~double-strand break repair via break-induced replication	6	2.62009	1.28525e-07	GINS2, CDC45, MCM3, MCM5, MCM6, MCM2	219	12	19357	44.1941	0.000171695	5.72365e-05	5.71079e-05
GOTERM_BP_DIRECT	GO:0006260~DNA replication	10	4.36681	1.0025e-05	RECQL4, GINS2, CHAF1B, FEN1, CHAF1A, MCM5, MCM6, CHTF18, DTL, MCM2	219	122	19357	7.24493	0.0133042	0.00334836	0.00334084
GOTERM_BP_DIRECT	GO:0007049~cell cycle	15	6.55022	5.63295e-05	LMLN, ERCC6L, UHRF1, BRCA1, AMBRA1, CHTF18, CHAF1B, RBL1, CHAF1A, CDC45, PSME3, MCM3, MCM5, MCM6, MCM2	219	357	19357	3.71379	0.0724962	0.0150512	0.0150174
GOTERM_BP_DIRECT	GO:0030174~regulation of DNA-dependent DNA replication initiation	4	1.74672	0.000467908	MCM3, MCM5, MCM6, MCM2	219	14	19357	25.2538	0.464884	0.104188	0.103954
GOTERM_BP_DIRECT	GO:0006281~DNA repair	11	4.80349	0.00186405	RECQL4, WDHD1, CHAF1B, FEN1, PARPBP, CHAF1A, FANCD2, UHRF1, BRCA1, TOPBP1, CLSPN	219	293	19357	3.31833	0.917313	0.355768	0.354969
GOTERM_BP_DIRECT	GO:0006541~glutamine metabolic process	4	1.74672	0.0023946	GFPT1, CAD, GMPS, ASNS	219	24	19357	14.7314	0.959361	0.399898	0.399
GOTERM_BP_DIRECT	GO:0033314~mitotic DNA replication checkpoint	3	1.31004	0.00535318	TOPBP1, CDC6, CLSPN	219	10	19357	26.5164	0.999231	0.794649	0.792865
GOTERM_BP_DIRECT	GO:0000076~DNA replication checkpoint	3	1.31004	0.00649445	CDC45, CDC6, CLSPN	219	11	19357	24.1059	0.999834	0.867658	0.86571
GOTERM_BP_DIRECT	GO:0007095~mitotic G2 DNA damage checkpoint	4	1.74672	0.00765134	BRCA1, TOPBP1, CLSPN, DTL	219	36	19357	9.8209	0.999965	0.92929	0.927203
GOTERM_BP_DIRECT	GO:0009410~response to xenobiotic stimulus	8	3.49345	0.0243819	CPT1A, TIGAR, ABCB1, NPC1, GNA12, THBS1, TIMP4, SHANK2	219	252	19357	2.80597	1	1	0.998502
GOTERM_BP_DIRECT	GO:0006996~organelle organization	3	1.31004	0.025152	CLUH, KIF4A, ATP2A2	219	22	19357	12.0529	1	1	0.998502
GOTERM_BP_DIRECT	GO:0046686~response to cadmium ion	3	1.31004	0.025152	NPC1, GSS, KIT	219	22	19357	12.0529	1	1	0.998502
GOTERM_BP_DIRECT	GO:0035855~megakaryocyte development	3	1.31004	0.0273462	THPO, KIT, PTPN11	219	23	19357	11.5289	1	1	0.998502
GOTERM_BP_DIRECT	GO:0006606~protein import into nucleus	5	2.18341	0.030992	NUP93, RANBP17, KPNA2, KPNB1, IPO4	219	105	19357	4.20896	1	1	0.998502
GOTERM_BP_DIRECT	GO:0051571~positive regulation of histone H3-K4 methylation	3	1.31004	0.031955	DNMT1, WDR5, BRCA1	219	25	19357	10.6066	1	1	0.998502
GOTERM_BP_DIRECT	GO:0045943~positive regulation of transcription from RNA polymerase I promoter	3	1.31004	0.031955	UTP15, MYBBP1A, HEATR1	219	25	19357	10.6066	1	1	0.998502
GOTERM_BP_DIRECT	GO:0051726~regulation of cell cycle	8	3.49345	0.0320756	HSPA8, RBL1, CCNE2, TP53INP1, WDR5, BRCA1, WDR12, DTL	219	267	19357	2.64833	1	1	0.998502
GOTERM_BP_DIRECT	GO:0006886~intracellular protein transport	9	3.93013	0.0323012	NSF, ARL4D, SEC23IP, TUBA1A, RANBP17, MYO6, ARL1, IPO4, SEC31A	219	327	19357	2.4327	1	1	0.998502
GOTERM_BP_DIRECT	GO:0000045~autophagosome assembly	4	1.74672	0.0384027	TP53INP1, UBQLN1, ATP2A2, AMBRA1	219	66	19357	5.35686	1	1	0.998502
GOTERM_BP_DIRECT	GO:0000462~maturation of SSU-rRNA from tricistronic rRNA transcript (SSU-rRNA, 5.8S rRNA, LSU-rRNA)	3	1.31004	0.0420013	HEATR1, PWP2	219	29	19357	9.1436	1	1	0.998502
GOTERM_BP_DIRECT	GO:0006520~cellular amino acid metabolic process	3	1.31004	0.0446749	GSS, DIO1, CAD	219	30	19357	8.83881	1	1	0.998502
GOTERM_BP_DIRECT	GO:0006335~DNA replication-dependent nucleosome assembly	3	1.31004	0.0502043	CHAF1B, CHAF1A, IPO4	219	32	19357	8.28639	1	1	0.998502
GOTERM_BP_DIRECT	GO:0045931~positive regulation of mitotic cell cycle	3	1.31004	0.0530566	CCNB1, ASNS, PTPN11	219	33	19357	8.03528	1	1	0.998502
GOTERM_BP_DIRECT	GO:0070296~sarcoplasmic reticulum calcium ion transport	2	0.873362	0.0550618	RYR2, ATP2A2	219	5	19357	35.3553	1	1	0.998502
GOTERM_BP_DIRECT	GO:1902975~mitotic DNA replication initiation	2	0.873362	0.0550618	MCM3, MCM2	219	5	19357	35.3553	1	1	0.998502
GOTERM_BP_DIRECT	GO:0043406~positive regulation of MAP kinase activity	4	1.74672	0.056188	NTRK3, KIT, PDE5A, THBS1	219	77	19357	4.59159	1	1	0.998502
GOTERM_BP_DIRECT	GO:0002027~regulation of heart rate	3	1.31004	0.0589285	RYR2, SCN5A, MYH7	219	35	19357	7.57613	1	1	0.998502
GOTERM_BP_DIRECT	GO:0000077~DNA damage checkpoint	3	1.31004	0.0619448	PTPN11, INTS7, CLSPN	219	36	19357	7.36568	1	1	0.998502
GOTERM_BP_DIRECT	GO:0051572~negative regulation of histone H3-K4 methylation	2	0.873362	0.0657065	WDR5, BRCA1	219	6	19357	29.4627	1	1	0.998502
GOTERM_BP_DIRECT	GO:0051573~negative regulation of histone H3-K9 methylation	2	0.873362	0.0657065	DNMT1, BRCA1	219	6	19357	29.4627	1	1	0.998502
GOTERM_BP_DIRECT	GO:1901526~positive regulation of macromitophagy	2	0.873362	0.0657065	AMBRA1, SLC25A4	219	6	19357	29.4627	1	1	0.998502
GOTERM_BP_DIRECT	GO:0034976~response to endoplasmic reticulum stress	4	1.74672	0.0672661	UFM1, UBQLN1, ATP2A2, THBS1	219	83	19357	4.25967	1	1	0.998502
GOTERM_BP_DIRECT	GO:0008203~cholesterol metabolic process	4	1.74672	0.0672661	CUBN, NPC1, SOAT1, CES1	219	83	19357	4.25967	1	1	0.998502
GOTERM_BP_DIRECT	GO:0072593~reactive oxygen species metabolic process	3	1.31004	0.0681303	TIGAR, RFK, PLA2R1	219	38	19357	6.97801	1	1	0.998502
GOTERM_BP_DIRECT	GO:0042327~positive regulation of phosphorylation	3	1.31004	0.0681303	KCTD20, KIT, THBS1	219	38	19357	6.97801	1	1	0.998502
GOTERM_BP_DIRECT	GO:0010212~response to ionizing radiation	3	1.31004	0.0681303	AEN, BRCA1, TOPBP1	219	38	19357	6.97801	1	1	0.998502
GOTERM_BP_DIRECT	GO:0051301~cell division	9	3.93013	0.070831	LMLN, ERCC6L, CCNB1, TUBA1A, CCNE2, REEP4, KNTC1, MCM5, CDC6	219	385	19357	2.06622	1	1	0.998502
GOTERM_BP_DIRECT	GO:0033504~floor plate development	2	0.873362	0.0762319	STIL, CHRD	219	7	19357	25.2538	1	1	0.998502
GOTERM_BP_DIRECT	GO:0010216~maintenance of DNA methylation	2	0.873362	0.0762319	DNMT1, UHRF1	219	7	19357	25.2538	1	1	0.998502
GOTERM_BP_DIRECT	GO:0060048~cardiac muscle contraction	3	1.31004	0.0810714	RYR2, SCN5A, MYH7	219	42	19357	6.31344	1	1	0.998502
GOTERM_BP_DIRECT	GO:0000278~mitotic cell cycle	5	2.18341	0.0864311	WDHD1, TUBA1A, MYBL2, CDC6, TUBB4B	219	148	19357	2.98609	1	1	0.998502
GOTERM_BP_DIRECT	GO:0010882~regulation of cardiac muscle contraction by calcium ion signaling	2	0.873362	0.0866392	RYR2, ATP2A2	219	8	19357	22.097	1	1	0.998502
GOTERM_BP_DIRECT	GO:0051683~establishment of Golgi localization	2	0.873362	0.0866392	RIPOR1, YWHAZ	219	8	19357	22.097	1	1	0.998502
GOTERM_BP_DIRECT	GO:0048863~stem cell differentiation	3	1.31004	0.0878039	PSMD11, ZNF281, KIT	219	44	19357	6.02646	1	1	0.998502
GOTERM_BP_DIRECT	GO:0006325~chromatin organization	7	3.05677	0.0938011	MMS22L, RBL1, UHRF1, SS18L1, DAPK3, WDR5, DPF3	219	277	19357	2.23363	1	1	0.998502
GOTERM_BP_DIRECT	GO:0006914~autophagy	5	2.18341	0.0948034	TIGAR, NPC1, UBQLN1, AMBRA1, RAB8A	219	153	19357	2.8885	1	1	0.998502
GOTERM_BP_DIRECT	GO:0000724~double-strand break repair via homologous recombination	4	1.74672	0.0965668	RECQL4, MMS22L, FEN1, BRCA1	219	97	19357	3.64487	1	1	0.998502
GOTERM_BP_DIRECT	GO:0035825~reciprocal DNA recombination	2	0.873362	0.0969298	BRCA1, TOPBP1	219	9	19357	19.6418	1	1	0.998502
GOTERM_BP_DIRECT	GO:0044238~primary metabolic process	2	0.873362	0.0969298	GINS2, NAT10	219	9	19357	19.6418	1	1	0.998502
GOTERM_BP_DIRECT	GO:0031497~chromatin assembly	2	0.873362	0.0969298	CHAF1B, CHAF1A	219	9	19357	19.6418	1	1	0.998502
GOTERM_BP_DIRECT	GO:0014883~transition between fast and slow fiber	2	0.873362	0.0969298	ATP2A2, MYH7	219	9	19357	19.6418	1	1	0.998502
GOTERM_CC_DIRECT	GO:0005654~nucleoplasm	91	39.738	2.89182e-13	SLC35F6, FEN1, RTCB, NAT10, MCM10, BRCA1, PWP2, CHTF18, PHF6, GOLGA3, CHAF1B, WDR5, SNIP1, DPF3, MYBL2, SCN5A, TOPBP1, KPNA2, TRIM65, UTP15, ZBTB39, WDHD1, ZNF281, CAD, DAPK3, DNTTIP2, AEN, ESCO2, ETV4, YWHAZ, SUPT7L, WDR77, MMS22L, RBL1, CCNE2, FANCD2, POLR1B, PSME3, MCM3, CCDC86, MCM5, MCM6, DTL, KPNB1, MCM2, DNMT1, PSMD11, PARPBP, ABCB1, CRABP2, UHRF1, HEATR1, NOL9, HIGD1A, RPF2, SPTY2D1, RECQ…	225	3962	20587	2.10154	9.71756e-11	9.7165e-11	9.51408e-11
GOTERM_CC_DIRECT	GO:0005694~chromosome	19	8.29694	4.15265e-10	GINS2, DNTTIP2, BRCA1, ESCO2, RRP1B, RPF2, ETV4, RECQL4, POLR2A, KIF4A, POLR1B, MCM3, CCDC86, INTS7, MCM5, TOPBP1, MCM6, DTL, MCM2	225	255	20587	6.81748	1.39529e-07	6.97646e-08	6.83112e-08
GOTERM_CC_DIRECT	GO:0071162~CMG complex	6	2.62009	6.3887e-08	GINS2, CDC45, MCM3, MCM5, MCM6, MCM2	225	11	20587	49.9079	2.14658e-05	7.15535e-06	7.00628e-06
GOTERM_CC_DIRECT	GO:0005634~nucleus	94	41.048	4.46241e-05	RBM27, FEN1, USP31, HHIP, RTCB, NAT10, FHL3, MCM10, BRCA1, CHTF18, PHF6, IPO4, CHAF1B, TUBA1A, CHAF1A, WDR5, SNIP1, CAPN3, CHP1, KNTC1, MYBL2, TOPBP1, KPNA2, STPG1, WDHD1, ZNF281, CAD, DAPK3, AEN, ESCO2, ETV4, YWHAZ, SUPT7L, WDR77, MMS22L, CCNE2, FANCD2, POLR1B, PSME3, MCM3, CCDC86, TFAM, MCM5, MCM6, RAD54L2, DTL, ZNF157, KPNB1, MCM2, MAGEL2, DNMT1, PSMD11, PARPBP, CRABP2, UHRF1, NOL9, AMBRA1, RE…	225	5991	20587	1.43562	0.0148822	0.00365129	0.00357522
GOTERM_CC_DIRECT	GO:0005829~cytosol	88	38.4279	5.43347e-05	SLC35F6, ERCC6L, DENND5B, RTCB, CHTF18, SMG8, DOCK11, PREX1, GOLGA3, CHAF1B, TUBA1A, RFK, SNIP1, CAPN3, KNTC1, SBF1, TNS4, KPNA2, TRIM65, RAB8A, NSF, CUBN, CAD, ANXA5, DAPK3, YWHAZ, WDR77, NUP93, MMS22L, CCNE2, FANCD2, PPA1, NME7, POLR1B, PSME3, PLBD1, TFAM, ETF1, MCM5, PDE5A, DTL, SHANK2, KPNB1, CES1, USP14, MAGEL2, PSMD11, CRABP2, ODC1, GMPS, ARL1, DAPP1, AMBRA1, ASB16, DPP3, CCNB1, LARP1, MKNK…	225	5521	20587	1.4584	0.0180913	0.00365129	0.00357522
GOTERM_CC_DIRECT	GO:0042555~MCM complex	4	1.74672	6.83659e-05	MCM3, MCM5, MCM6, MCM2	225	8	20587	45.7489	0.0227099	0.00382849	0.00374873
GOTERM_CC_DIRECT	GO:0005737~cytoplasm	85	37.1179	0.000573387	RBM27, RIPOR1, CERK, HHIP, MAST2, RTCB, BRCA1, IPO4, CHAF1B, TUBA1A, PPP2R1B, RFK, CAPN3, CHP1, KNTC1, TOPBP1, SBF1, KPNA2, CFAP44, UTP15, NSF, WDHD1, CLUH, CAD, ANXA5, DAPK3, YWHAZ, WDR77, ARL4D, CCNE2, PPA1, PSME3, LRRC9, MCM3, ETF1, KPNB1, MYH7, CES1, MCM2, PARPBP, ABCB1, CRABP2, ODC1, ARL1, AMBRA1, SLAIN1, DPP3, RECQL4, CCNB1, LARP1, CDC45, POLR2A, KCTD20, MKNK1, MYO6, GNA12, UBQLN1, LRRC8B, …	225	5634	20587	1.38042	0.175281	0.0241112	0.0236089
GOTERM_CC_DIRECT	GO:0005730~nucleolus	30	13.1004	0.000574076	RBM28, FEN1, MAK16, HEATR1, NAT10, NOL9, MCM10, SPTY2D1, RPF2, PHF6, IPO4, GOLGA3, NRIP1, CAPN3, SCN5A, UTP15, HSPA8, DNTTIP2, AEN, RRP1B, WDR12, ETV4, ARL4D, GPRC5A, MYBBP1A, FANCD2, POLR1B, CCDC86, CIAPIN1, DTL	225	1391	20587	1.97335	0.175473	0.0241112	0.0236089
GOTERM_CC_DIRECT	GO:0016020~membrane	59	25.7642	0.00243	SLC35F6, RYR2, ERCC6L, FEN1, RIPOR1, CERK, DENND5B, NAT10, ATP2A2, PCSK7, CHTF18, IPO4, GOLGA3, SCN5A, SBF1, KPNA2, CUBN, CPT1A, CR2, CAD, ANXA5, DIO1, NUP93, NPC1, SOAT1, PSME3, MCM3, MCM5, SLC25A4, KPNB1, TMEM185B, CANT1, PSMD11, ABCB1, HEATR1, NOL9, KIAA0040, RECQL4, FAM171A2, CCNB1, LARP1, MYO6, UBQLN1, YKT6, LMLN, GALNT7, HSPA8, SMAD1, ICMT, NTRK3, INTS2, CPSF2, MYBBP1A, REEP4, WNK1, KIF4A, …	225	3739	20587	1.4438	0.558454	0.09072	0.08883
GOTERM_CC_DIRECT	GO:0005783~endoplasmic reticulum	24	10.4803	0.0034142	UTP15, CUBN, ICMT, CRABP2, ERAP2, ATP2A2, AMBRA1, THBS1, UFM1, SEC23IP, TMX3, NPC1, SOAT1, REEP4, CALU, UBQLN1, CHP1, KIF1C, SCN5A, LDAH, EXTL3, YKT6, CES1, SEC31A	225	1144	20587	1.91953	0.683089	0.114717	0.112327
GOTERM_CC_DIRECT	GO:0042564~NLS-dependent protein nuclear import complex	3	1.31004	0.00500734	MYBBP1A, KPNA2, KPNB1	225	10	20587	27.4493	0.814869	0.152952	0.149765
GOTERM_CC_DIRECT	GO:0005776~autophagosome	5	2.18341	0.0103927	HSPA8, TP53INP1, MYO6, UBQLN1, AMBRA1	225	78	20587	5.86524	0.970109	0.290994	0.284932
GOTERM_CC_DIRECT	GO:0000781~chromosome, telomeric region	7	3.05677	0.0118584	RECQL4, FEN1, MCM3, NAT10, MCM5, MCM6, MCM2	225	173	20587	3.70222	0.981834	0.306494	0.300108
GOTERM_CC_DIRECT	GO:0043596~nuclear replication fork	3	1.31004	0.0160794	MMS22L, WDHD1, MCM10	225	18	20587	15.2496	0.995689	0.385906	0.377866
GOTERM_CC_DIRECT	GO:0010494~cytoplasmic stress granule	5	2.18341	0.0187702	LARP1, CAPRIN1, KPNB1, EIF3B, EIF4G1	225	93	20587	4.91924	0.998282	0.420452	0.411692
GOTERM_CC_DIRECT	GO:0001650~fibrillar center	6	2.62009	0.0242571	UTP15, POLR1B, KIT, HEATR1, NRIP1, IPO4	225	150	20587	3.65991	0.999739	0.479012	0.469033
GOTERM_CC_DIRECT	GO:0000502~proteasome complex	4	1.74672	0.0253012	USP14, PSMD11, PSME3, UBQLN1	225	58	20587	6.31019	0.999818	0.479012	0.469033
GOTERM_CC_DIRECT	GO:0030687~preribosome, large subunit precursor	3	1.31004	0.0256614	MAK16, RRP1B, WDR12	225	23	20587	11.9345	0.999839	0.479012	0.469033
GOTERM_CC_DIRECT	GO:0060170~ciliary membrane	4	1.74672	0.0288246	HHIP, RAB8A, SHANK2, PROM2	225	61	20587	5.99985	0.999946	0.509741	0.499121
GOTERM_CC_DIRECT	GO:0033186~CAF-1 complex	2	0.873362	0.0322896	CHAF1B, CHAF1A	225	3	20587	60.9985	0.999984	0.542466	0.531164
GOTERM_CC_DIRECT	GO:0070532~BRCA1-B complex	2	0.873362	0.0428205	BRCA1, TOPBP1	225	4	20587	45.7489	1	0.685128	0.670854
GOTERM_CC_DIRECT	GO:1904813~ficolin-1-rich granule lumen	5	2.18341	0.0466768	HSPA8, PSMD11, CANT1, PLEKHO2, KPNB1	225	124	20587	3.68943	1	0.712881	0.69803
GOTERM_CC_DIRECT	GO:0030018~Z disc	5	2.18341	0.0550448	RYR2, FHL3, CAPN3, SCN5A, MYH7	225	131	20587	3.49228	1	0.804132	0.78738
GOTERM_CC_DIRECT	GO:0070062~extracellular exosome	33	14.4105	0.05969	SLC35F6, USP14, RIPOR1, CANT1, ABCB1, CRABP2, THBS1, DPP3, TUBA1A, PPP2R1B, MYO6, CHP1, RAB8A, PROM2, GALNT7, CUBN, HSPA8, CR2, GSS, CAD, GFPT1, ANXA5, TUBB4B, YWHAZ, CCT6A, CS, GPRC5A, NPC1, PSAT1, PPA1, SMPDL3A, KPNB1, EIF3B	225	2219	20587	1.36072	1	0.835659	0.81825
GOTERM_CC_DIRECT	GO:0034388~Pwp2p-containing subcomplex of 90S preribosome	2	0.873362	0.0635411	PWP2	225	6	20587	30.4993	1	0.853993	0.836202
GOTERM_CC_DIRECT	GO:0032040~small-subunit processome	3	1.31004	0.0671603	HEATR1, PWP2	225	39	20587	7.03829	1	0.867918	0.849837
GOTERM_CC_DIRECT	GO:0032991~macromolecular complex	13	5.67686	0.070506	RYR2, SMAD1, FEN1, PTPN11, BRCA1, HIGD1A, IPO4, CHAF1B, CHAF1A, WNK1, UBQLN1, TFAM, CAPN3	225	683	20587	1.74154	1	0.877408	0.859129
GOTERM_CC_DIRECT	GO:0043235~receptor complex	6	2.62009	0.091491	CUBN, CR2, GPRC5A, NTRK3, KIT, PLA2R1	225	219	20587	2.50679	1	1	0.98209
GOTERM_CC_DIRECT	GO:0016529~sarcoplasmic reticulum	3	1.31004	0.0926754	RYR2, ATP2A2, THBS1	225	47	20587	5.84028	1	1	0.98209
GOTERM_CC_DIRECT	GO:0005925~focal adhesion	9	3.93013	0.0956903	LMLN, HSPA8, GNA12, ANXA5, FHL3, CHP1, AMBRA1, TNS4, YWHAZ	225	426	20587	1.93305	1	1	0.98209
GOTERM_CC_DIRECT	GO:0005789~endoplasmic reticulum membrane	18	7.86026	0.0971253	MOXD1, CANT1, ICMT, ERAP2, DIO1, RTCB, ATP2A2, TMX3, SOAT1, REEP4, CALU, UGT2B4, LRRC8B, SBF1, KPNA2, EXTL3, LPIN2, SEC31A	225	1108	20587	1.48643	1	1	0.98209
GOTERM_CC_DIRECT	GO:0043229~intracellular organelle	3	1.31004	0.0994343	NSF, BRCA1, TOPBP1	225	49	20587	5.6019	1	1	0.98209
GOTERM_MF_DIRECT	GO:0003723~RNA binding	38	16.5939	4.92932e-06	RBM27, RBM28, DNMT1, MAK16, HEATR1, RTCB, NAT10, NOL9, BRCA1, PWP2, RPF2, PHF6, LARP1, POLR2A, SNIP1, KIF1C, KPNA2, UTP15, HSPA8, CLUH, SF3A2, CPSF2, DNTTIP2, RRP1B, YWHAZ, CCT6A, CS, SEC23IP, MYBBP1A, CAPRIN1, TRMT6, CCDC86, TFAM, ETF1, KPNB1, EIF3B, EIF4G1	219	1466	18913	2.23855	0.00218131	0.00218369	0.00216397
GOTERM_MF_DIRECT	GO:0005515~protein binding	175	76.4192	1.26726e-05	ERCC6L, RIPOR1, CERK, HHIP, RTCB, IPO4, DOCK11, PREX1, GOLGA3, PPP2R1B, CAPN3, CHP1, SNIP1, KNTC1, THSD7A, TNS4, KPNA2, SLC25A46, NSF, CUBN, ZBTB39, WDHD1, IGFBP4, ZNF281, DAPK3, DNTTIP2, ESCO2, SUPT7L, WDR77, FAM118B, NUP93, RALGAPB, TMX3, CCNE2, SOAT1, FANCD2, PSME3, TFAM, CCDC86, RAD54L2, KPNB1, MAGEL2, DNMT1, PSMD11, ABCB1, PARPBP, CRABP2, ARL1, CHRD, DAPP1, SLAIN1, RPF2, DPP3, CCNB1, LARP1, …	219	12623	18913	1.19727	0.00559826	0.00280697	0.00278163
GOTERM_MF_DIRECT	GO:0003688~DNA replication origin binding	5	2.18341	2.80327e-05	CDC45, MCM10, MCM5, CDC6, MCM2	219	16	18913	26.9877	0.0123419	0.0041395	0.00410212
GOTERM_MF_DIRECT	GO:0003678~DNA helicase activity	7	3.05677	7.85718e-05	RECQL4, ERCC6L, MCM3, MCM5, RAD54L2, MCM6, MCM2	219	62	18913	9.75041	0.0342098	0.00870182	0.00862325
GOTERM_MF_DIRECT	GO:0005524~ATP binding	35	15.2838	0.000179263	ERCC6L, ABCB1, CERK, MAST2, GMPS, ATP2A2, NAT10, NOL9, CHTF18, RECQL4, RFK, MKNK1, MYO6, CHP1, KIF1C, NSF, HSPA8, NTRK3, GSS, DAPK3, CAD, ASNS, CDC6, CCT6A, NME7, WNK1, KIF4A, KIT, MCM3, MCM5, MCM6, RAD54L2, MCM2, MYH7, EIF4G1	219	1539	18913	1.96402	0.0763485	0.0158827	0.0157393
GOTERM_MF_DIRECT	GO:0016887~ATPase activity	14	6.11354	0.0011713	NSF, HSPA8, ERCC6L, ABCB1, ATP2A2, CHTF18, CCT6A, RECQL4, MCM3, KIF1C, MCM5, MCM6, RAD54L2, MCM2	219	418	18913	2.89246	0.404997	0.0864807	0.0856999
GOTERM_MF_DIRECT	GO:0017116~single-stranded DNA-dependent ATP-dependent DNA helicase activity	4	1.74672	0.00148973	MCM3, MCM5, CHTF18, MCM2	219	20	18913	17.2721	0.483378	0.0876874	0.0868956
GOTERM_MF_DIRECT	GO:0019899~enzyme binding	13	5.67686	0.00158352	HSPA8, RYR2, CPSF1, CAD, ATP2A2, MCM10, BRCA1, PHF6, USF1, PREX1, SCN5A, KPNB1, MCM2	219	380	18913	2.95445	0.504434	0.0876874	0.0868956
GOTERM_MF_DIRECT	GO:0003697~single-stranded DNA binding	7	3.05677	0.00198712	MMS22L, CDC45, MCM3, MCM10, MCM5, MCM6, MCM2	219	113	18913	5.34978	0.585702	0.0978105	0.0969273
GOTERM_MF_DIRECT	GO:0043138~3'-5' DNA helicase activity	3	1.31004	0.00948782	RECQL4, MCM5, MCM2	219	13	18913	19.9294	0.985348	0.42031	0.416515
GOTERM_MF_DIRECT	GO:0003677~DNA binding	25	10.917	0.0186677	ERCC6L, DNMT1, FEN1, PARPBP, UHRF1, BRCA1, SPTY2D1, CHTF18, PHF6, POLR2A, TOPBP1, BEND2, WDHD1, ARNT2, CR2, USF1, MYBBP1A, KIF4A, POLR1B, MCM3, TFAM, MCM5, MCM6, RAD54L2, MCM2	219	1325	18913	1.62945	0.999763	0.733877	0.727251
GOTERM_MF_DIRECT	GO:0061608~nuclear import signal receptor activity	3	1.31004	0.0198793	KPNA2, KPNB1, IPO4	219	19	18913	13.6359	0.999863	0.733877	0.727251
GOTERM_MF_DIRECT	GO:0042393~histone binding	7	3.05677	0.0235456	CHAF1B, UHRF1, WDR5, DPF3, SPTY2D1, PHF6, MCM2	219	191	18913	3.16505	0.999974	0.802362	0.795117
GOTERM_MF_DIRECT	GO:0031369~translation initiation factor binding	3	1.31004	0.0285415	LARP1, EIF3B, EIF4G1	219	23	18913	11.2644	0.999997	0.903135	0.894981
GOTERM_MF_DIRECT	GO:0008139~nuclear localization sequence binding	3	1.31004	0.0384296	KPNA2, KPNB1, IPO4	219	27	18913	9.59564	1	1	0.993213
GOTERM_MF_DIRECT	GO:0031267~small GTPase binding	8	3.49345	0.0468659	DOCK11, DENND5B, RANBP17, DAPK3, KNTC1, RAB8A, KPNB1, IPO4	219	284	18913	2.4327	1	1	0.993213
GOTERM_MF_DIRECT	GO:0008327~methyl-CpG binding	3	1.31004	0.0552831	DNMT1, UHRF1, WDR77	219	33	18913	7.85098	1	1	0.993213
GOTERM_MF_DIRECT	GO:0051082~unfolded protein binding	5	2.18341	0.0608745	CCT6A, HSPA8, CHAF1B, CHAF1A, TUBB4B	219	128	18913	3.37347	1	1	0.993213
GOTERM_MF_DIRECT	GO:0045296~cadherin binding	8	3.49345	0.0738633	HSPA8, GOLGA3, LARP1, GPRC5A, EFHD2, PTPN11, YKT6, YWHAZ	219	316	18913	2.18635	1	1	0.993213
GOTERM_MF_DIRECT	GO:0004771~sterol esterase activity	2	0.873362	0.0779601	LDAH, CES1	219	7	18913	24.6745	1	1	0.993213
GOTERM_MF_DIRECT	GO:0042802~identical protein binding	27	11.7904	0.0828041	RYR2, UHRF1, MCM10, BRCA1, THBS1, TUBA1A, CHAF1A, MYO6, UBQLN1, CAPN3, TOPBP1, E2F7, SMAD1, STIL, CPT1A, GSS, DAPK3, CAD, YWHAZ, USF1, FAM118B, ZBTB9, SOAT1, PSAT1, PSME3, MCM6, EIF4G1	219	1698	18913	1.37323	1	1	0.993213
GOTERM_MF_DIRECT	GO:0046872~metal ion binding	39	17.0306	0.0993941	RBM27, UHRF1, RTCB, ARL1, FHL3, ATP2A2, MCM10, BRCA1, PHF6, DPP3, TUBA1A, PITRM1, POLR2A, RFK, MKNK1, GNA12, CHP1, EXTL3, TIMP4, GALNT7, NSF, LMLN, ZBTB39, SMAD1, ZNF281, GSS, CAD, ESCO2, TUBB4B, ZBTB9, SEC23IP, NME7, KIF4A, POLR1B, KIT, PDE5A, CIAPIN1, ZNF157, MCM2	219	2677	18913	1.25815	1	1	0.993213
INTERPRO	IPR019775:WD40 repeat, conserved site	11	4.80349	7.30351e-06	UTP15, WDHD1, CHAF1B, WDR5, AMBRA1, PWP2, WDR12, DTL, CFAP44, WDR77	219	147	19139	6.53959	0.00398707	0.00399502	0.00398041
INTERPRO	IPR018525:Mini-chromosome maintenance, conserved site	4	1.74672	2.84244e-05	MCM3, MCM5, MCM6, MCM2	219	6	19139	58.2618	0.0154281	0.00777407	0.00774564
INTERPRO	IPR015943:WD40/YVTN repeat-like-containing domain	15	6.55022	6.36148e-05	UTP15, WDHD1, CPSF1, AMBRA1, PWP2, WDR12, WDR77, CHAF1B, WDR5, KNTC1, DTL, CFAP44, EIF3B, SEC31A	219	357	19139	3.67196	0.0341999	0.0115991	0.0115567
INTERPRO	IPR001208:Mini-chromosome maintenance, DNA-dependent ATPase	4	1.74672	0.000164883	MCM3, MCM5, MCM6, MCM2	219	10	19139	34.9571	0.0862503	0.0225478	0.0224654
INTERPRO	IPR001680:WD40 repeat	12	5.24017	0.000328978	UTP15, WDHD1, CHAF1B, WDR5, AMBRA1, PWP2, WDR12, DTL, CFAP44, SEC31A, WDR77	219	275	19139	3.8135	0.164714	0.0359902	0.0358586
INTERPRO	IPR016024:Armadillo-type fold	13	5.67686	0.000908173	USP24, RIPOR1, RANBP17, HEATR1, IPO4, DOCK11, MMS22L, PPP2R1B, MYBBP1A, INTS7, KPNA2, KPNB1, EIF4G1	219	360	19139	3.15585	0.391645	0.0827951	0.0824924
INTERPRO	IPR027417:P-loop containing nucleoside triphosphate hydrolase	22	9.60699	0.00191684	NSF, ERCC6L, PARPBP, ABCB1, ARL1, NAT10, NOL9, CDC6, CHTF18, RECQL4, ARL4D, KIF4A, MYO6, GNA12, MCM3, KIF1C, MCM5, MCM6, RAD54L2, RAB8A, MCM2, MYH7	219	918	19139	2.09438	0.649893	0.149787	0.149239
INTERPRO	IPR000357:HEAT	3	1.31004	0.00790636	PPP2R1B, KPNB1, IPO4	219	12	19139	21.8482	0.986989	0.490577	0.488783
INTERPRO	IPR011989:Armadillo-like helical	9	3.93013	0.00807165	RIPOR1, MYBBP1A, PPP2R1B, RANBP17, HEATR1, INTS7, KPNA2, KPNB1, IPO4	219	250	19139	3.14614	0.988122	0.490577	0.488783
INTERPRO	IPR001494:Importin-beta, N-terminal	3	1.31004	0.0156946	RANBP17, KPNB1, IPO4	219	17	19139	15.4222	0.999825	0.858497	0.855358
INTERPRO	IPR021133:HEAT, type 2	3	1.31004	0.0194421	PPP2R1B, KPNB1, IPO4	219	19	19139	13.7988	0.999978	0.9668	0.963265
INTERPRO	IPR027145:Periodic tryptophan protein 2	2	0.873362	0.0226516	PWP2	219	2	19139	87.3927	0.999996	1	0.998168
INTERPRO	IPR004765:Niemann-Pick C type protein	2	0.873362	0.0337851	NPC1	219	3	19139	58.2618	1	1	0.998168
INTERPRO	IPR007148:Small-subunit processome, Utp12	2	0.873362	0.0447923	PWP2	219	4	19139	43.6963	1	1	0.998168
INTERPRO	IPR002048:EF-hand domain	7	3.05677	0.0537218	LETM1, RYR2, CALU, EFHD2, CAPN3, CHP1	219	236	19139	2.59216	1	1	0.998168
INTERPRO	IPR017932:Glutamine amidotransferase type 2 domain	2	0.873362	0.0556748	GFPT1, ASNS	219	5	19139	34.9571	1	1	0.998168
INTERPRO	IPR012340:Nucleic acid-binding, OB-fold	4	1.74672	0.0632915	MCM3, MCM5, MCM6, MCM2	219	80	19139	4.36963	1	1	0.998168
INTERPRO	IPR017926:Glutamine amidotransferase	2	0.873362	0.0664338	CAD, GMPS	219	6	19139	29.1309	1	1	0.998168
INTERPRO	IPR013763:Cyclin-like	3	1.31004	0.0759785	CCNB1, RBL1, CCNE2	219	40	19139	6.55445	1	1	0.998168
INTERPRO	IPR007109:Brix domain	2	0.873362	0.0770707	RPF2, IPO4	219	7	19139	24.9693	1	1	0.998168
INTERPRO	IPR003593:AAA+ ATPase domain	5	2.18341	0.0778222	NSF, ABCB1, MCM3, CDC6, CHTF18	219	141	19139	3.09903	1	1	0.998168
INTERPRO	IPR001007:von Willebrand factor, type C	3	1.31004	0.0826564	CHRD, THBS1, MUC6	219	42	19139	6.24234	1	1	0.998168
INTERPRO	IPR020472:G-protein beta WD-40 repeat	4	1.74672	0.0922479	WDR5, PWP2, WDR12	219	94	19139	3.71884	1	1	0.998168
KEGG_PATHWAY	hsa04110:Cell cycle	10	4.36681	3.55883e-05	CCNB1, RBL1, CDC45, CCNE2, MCM3, MCM5, CDC6, MCM6, YWHAZ, MCM2	107	127	8205	6.03797	0.00659769	0.00661943	0.00661943
KEGG_PATHWAY	hsa03030:DNA replication	5	2.18341	0.00112787	FEN1, MCM3, MCM5, MCM6, MCM2	107	36	8205	10.6503	0.189337	0.104892	0.104892
KEGG_PATHWAY	hsa01240:Biosynthesis of cofactors	7	3.05677	0.0141052	PSAT1, NME7, RFK, GSS, CAD, UGT2B4, RDH13	107	153	8205	3.50834	0.928798	0.87452	0.87452
KEGG_PATHWAY	hsa04350:TGF-beta signaling pathway	5	2.18341	0.0342259	SMAD1, RBL1, PPP2R1B, CHRD, THBS1	107	95	8205	4.03591	0.998462	1	1
KEGG_PATHWAY	hsa03013:Nucleocytoplasmic transport	5	2.18341	0.0508313	NUP93, RANBP17, KPNA2, KPNB1, IPO4	107	108	8205	3.5501	0.999939	1	1
KEGG_PATHWAY	hsa03008:Ribosome biogenesis in eukaryotes	5	2.18341	0.0645059	UTP15, RBM28, HEATR1, NAT10, PWP2	107	117	8205	3.27702	0.999996	1	1
KEGG_PATHWAY	hsa00250:Alanine, aspartate and glutamate metabolism	3	1.31004	0.0822324	GFPT1, CAD, ASNS	107	37	8205	6.21748	1	1	1
KEGG_PATHWAY	hsa00983:Drug metabolism - other enzymes	4	1.74672	0.0844577	NME7, GMPS, UGT2B4, CES1	107	80	8205	3.83411	1	1	1
SMART	SM00350:MCM	4	1.74672	0.000221334	MCM3, MCM5, MCM6, MCM2	132	10	10374	31.4364	0.0300856	0.0305441	0.0305441
SMART	SM00320:WD40	12	5.24017	0.000685777	UTP15, WDHD1, CHAF1B, WDR5, AMBRA1, PWP2, WDR12, DTL, CFAP44, SEC31A, WDR77	132	274	10374	3.44194	0.0903267	0.0473186	0.0473186
SMART	SM00913:SM00913	3	1.31004	0.016914	RANBP17, KPNB1, IPO4	132	16	10374	14.7358	0.90502	0.778043	0.778043
SMART	SM00385:CYCLIN	3	1.31004	0.0828748	CCNB1, RBL1, CCNE2	132	38	10374	6.20455	0.999993	1	1
SMART	SM00879:SM00879	2	0.873362	0.0851387	RPF2, IPO4	132	7	10374	22.4545	0.999995	1	1
UP_KW_BIOLOGICAL_PROCESS	KW-0235~DNA replication	13	5.67686	3.40881e-09	GINS2, FEN1, MCM10, CDC6, CHTF18, CHAF1B, CHAF1A, CDC45, MCM3, MCM5, MCM6, DTL, MCM2	148	95	11248	10.4	2.55661e-07	2.55661e-07	2.48843e-07
UP_KW_BIOLOGICAL_PROCESS	KW-0131~Cell cycle	24	10.4803	2.60855e-05	LMLN, ERCC6L, UHRF1, BRCA1, ESCO2, AMBRA1, CDC6, CHTF18, CHAF1B, CCNB1, RBL1, CHAF1A, CDC45, CCNE2, FANCD2, REEP4, PSME3, MCM3, KNTC1, MCM5, MCM6, CLSPN, E2F7, MCM2	148	685	11248	2.66277	0.00195453	0.000978207	0.000952122
UP_KW_BIOLOGICAL_PROCESS	KW-0227~DNA damage	15	6.55022	0.00113729	FEN1, PARPBP, UHRF1, AEN, MCM10, BRCA1, MMS22L, CHAF1B, CHAF1A, FANCD2, INTS7, TOPBP1, CLSPN, DTL, E2F7	148	418	11248	2.72727	0.0818051	0.0284324	0.0276742
UP_KW_BIOLOGICAL_PROCESS	KW-0690~Ribosome biogenesis	6	2.62009	0.00840521	UTP15, MYBBP1A, HEATR1, RPF2, WDR12, IPO4	148	96	11248	4.75	0.469033	0.149012	0.145039
UP_KW_BIOLOGICAL_PROCESS	KW-0698~rRNA processing	6	2.62009	0.00993416	UTP15, HEATR1, NAT10, NOL9, WDR12, IPO4	148	100	11248	4.56	0.52706	0.149012	0.145039
UP_KW_BIOLOGICAL_PROCESS	KW-0234~DNA repair	10	4.36681	0.0400895	MMS22L, CHAF1B, FEN1, PARPBP, CHAF1A, FANCD2, UHRF1, BRCA1, TOPBP1, CLSPN	148	350	11248	2.17143	0.953516	0.501118	0.487755
UP_KW_BIOLOGICAL_PROCESS	KW-0945~Host-virus interaction	14	6.11354	0.0924352	USP24, HSPA8, CR2, RRP1B, RBL1, NPC1, POLR2A, PSME3, WDR5, CCDC86, KPNA2, SLC25A4, KPNB1, EIF4G1	148	662	11248	1.60725	0.999307	0.990377	0.963967
UP_KW_CELLULAR_COMPONENT	KW-0539~Nucleus	107	46.7249	7.42397e-09	RTCB, PWP2, IPO4, CAPN3, SNIP1, DPF3, CHP1, KNTC1, KPNA2, ZBTB39, WDHD1, ZNF281, DAPK3, DNTTIP2, ESCO2, SUPT7L, WDR77, FAM118B, NUP93, CCNE2, FANCD2, PSME3, TFAM, CCDC86, RAD54L2, ZNF157, KPNB1, MAGEL2, DNMT1, PSMD11, PARPBP, CRABP2, RPF2, CCNB1, MYO6, CLSPN, HSPA8, SMAD1, CPSF1, SS18L1, RANBP17, INTS2, CPSF2, CDC6, FOXN2, ZBTB9, KIF4A, INTS7, EIF4G1, RBM27, RBM28, FEN1, NAT10, FHL3, MCM10, BRCA1…	207	5695	17662	1.6031	2.59839e-07	2.59839e-07	2.30143e-07
UP_KW_CELLULAR_COMPONENT	KW-0158~Chromosome	21	9.17031	2.91925e-05	GINS2, ERCC6L, SS18L1, BRCA1, ESCO2, RRP1B, PHF6, MMS22L, CDC45, POLR2A, KIF4A, POLR1B, MCM3, KNTC1, INTS7, MCM5, CENPN, TOPBP1, MCM6, DTL, MCM2	207	606	17662	2.95676	0.00102123	0.00051087	0.000452484
UP_KW_CELLULAR_COMPONENT	KW-0963~Cytoplasm	88	38.4279	0.000700825	RBM27, RIPOR1, CERK, HHIP, MAST2, RTCB, FHL3, BRCA1, IPO4, PREX1, GOLGA3, CHAF1B, TUBA1A, RFK, CAPN3, CHP1, KIF1C, KNTC1, SCN5A, TOPBP1, SBF1, TNS4, KPNA2, RAB8A, CFAP44, STPG1, NSF, CLUH, CAD, DAPK3, YWHAZ, WDR77, ARL4D, PPA1, NME7, PSME3, KIT, ETF1, DTL, SHANK2, KPNB1, MYH7, CES1, USP14, MAGEL2, PSMD11, PARPBP, ABCB1, CRABP2, GMPS, DAPP1, AMBRA1, SLAIN1, DPP3, RECQL4, CCNB1, LARP1, POLR2A, KCTD…	207	5561	17662	1.3502	0.0242389	0.00817629	0.00724186
UP_KW_CELLULAR_COMPONENT	KW-0703~Sarcoplasmic reticulum	4	1.74672	0.02274	RYR2, CALU, ATP2A2, THBS1	207	52	17662	6.56336	0.552952	0.175674	0.155597
UP_KW_CELLULAR_COMPONENT	KW-0647~Proteasome	4	1.74672	0.0250963	USP14, PSMD11, PSME3, UBQLN1	207	54	17662	6.32027	0.589172	0.175674	0.155597
UP_KW_CELLULAR_COMPONENT	KW-0995~Kinetochore	5	2.18341	0.0325175	ERCC6L, SS18L1, KNTC1, CENPN, PHF6	207	103	17662	4.14193	0.685581	0.185097	0.163943
UP_KW_CELLULAR_COMPONENT	KW-0256~Endoplasmic reticulum	24	10.4803	0.0370193	MOXD1, CANT1, ICMT, CRABP2, ERAP2, DIO1, ATP2A2, AMBRA1, THBS1, SEC23IP, TMX3, SOAT1, REEP4, CALU, UBQLN1, UGT2B4, CHP1, LRRC8B, LDAH, KPNA2, EXTL3, LPIN2, CES1, SEC31A	207	1329	17662	1.54083	0.732936	0.185097	0.163943
UP_KW_CELLULAR_COMPONENT	KW-0137~Centromere	5	2.18341	0.0916613	ERCC6L, SS18L1, KNTC1, CENPN, PHF6	207	146	17662	2.92204	0.965432	0.401018	0.355188
UP_KW_DISEASE	KW-0122~Cardiomyopathy	5	2.18341	0.0546119	RYR2, MYO6, SCN5A, SLC25A4, MYH7	68	98	4570	3.42887	0.881645	1	1
UP_KW_DISEASE	KW-0242~Dwarfism	7	3.05677	0.0812441	RECQL4, CANT1, CDC45, MCM5, ESCO2, CDC6, EXTL3	68	207	4570	2.27266	0.960042	1	1
UP_KW_DOMAIN	KW-0853~WD repeat	13	5.67686	2.72132e-05	UTP15, WDHD1, CHAF1B, WDR5, AMBRA1, PWP2, WDR12, DTL, CFAP44, WDR77, EIF3B, SEC31A	146	283	14500	4.56218	0.000598519	0.00059869	0.00059869
UP_KW_DOMAIN	KW-0677~Repeat	74	32.3144	5.86453e-05	RBM28, RYR2, ERCC6L, DENND5B, HHIP, FHL3, BRCA1, PWP2, PHF6, IPO4, PREX1, CHAF1B, PPP2R1B, EFHD2, WDR5, DPF3, CAPN3, CHP1, MYBL2, THSD7A, SCN5A, TOPBP1, KPNA2, SLC25A46, CFAP44, STPG1, UTP15, NSF, ZBTB39, WDHD1, CUBN, CR2, CLUH, ZNF281, CAD, ANXA5, WDR77, KIT, LRRC9, TFAM, PDE5A, RAD54L2, PLA2R1, SLC25A4, DTL, SHANK2, ZNF157, KPNB1, DNMT1, ABCB1, UHRF1, CHRD, AMBRA1, THBS1, ASB16, POLR2A, NRIP1, …	146	5004	14500	1.46869	0.0012894	0.000645098	0.000645098
UP_KW_DOMAIN	KW-0315~Glutamine amidotransferase	4	1.74672	0.000152391	GFPT1, CAD, GMPS, ASNS	146	11	14500	36.1146	0.00334723	0.00111753	0.00111753
UP_KW_LIGAND	KW-0547~Nucleotide-binding	41	17.9039	0.000375537	ERCC6L, ABCB1, CERK, MAST2, RTCB, GMPS, ARL1, ATP2A2, NAT10, NOL9, CHTF18, RECQL4, TUBA1A, RFK, MKNK1, GNA12, MYO6, KIF1C, RAB8A, NSF, HSPA8, NTRK3, GSS, DAPK3, CAD, ASNS, CDC6, TUBB4B, CCT6A, ARL4D, NME7, WNK1, KIF4A, KIT, MCM3, MCM5, PDE5A, MCM6, RAD54L2, MCM2, MYH7	92	1858	6850	1.64301	0.0104619	0.010515	0.010515
UP_KW_LIGAND	KW-0067~ATP-binding	33	14.4105	0.00116443	ERCC6L, ABCB1, CERK, MAST2, GMPS, ATP2A2, NAT10, NOL9, CHTF18, RECQL4, RFK, MKNK1, MYO6, KIF1C, NSF, HSPA8, NTRK3, GSS, DAPK3, CAD, ASNS, CDC6, CCT6A, NME7, WNK1, KIF4A, KIT, MCM3, MCM5, MCM6, RAD54L2, MCM2, MYH7	92	1437	6850	1.70986	0.0320968	0.0163021	0.0163021
UP_KW_LIGAND	KW-0460~Magnesium	17	7.42358	0.0110359	NSF, FEN1, CERK, MAST2, GSS, CAD, ARL1, ATP2A2, TUBB4B, TUBA1A, POLR2A, NME7, PPA1, RFK, MKNK1, KIT, GNA12	92	651	6850	1.94433	0.267083	0.103002	0.103002
UP_KW_MOLECULAR_FUNCTION	KW-0347~Helicase	7	3.05677	0.0107431	RECQL4, ERCC6L, MCM3, MCM5, RAD54L2, MCM6, MCM2	149	147	11735	3.7504	0.5305	0.752017	0.752017
UP_KW_MOLECULAR_FUNCTION	KW-0378~Hydrolase	33	14.4105	0.0218186	USP14, ERCC6L, FEN1, CANT1, USP31, PCSK7, DPP3, RECQL4, TUBA1A, PITRM1, CAPN3, RAB8A, NSF, LMLN, USP24, HSPA8, TIGAR, ERAP2, CAD, AEN, PTPN11, PPA1, MCM3, PLBD1, MCM5, PDE5A, MCM6, RAD54L2, LDAH, SMPDL3A, LPIN2, MCM2, CES1	149	1779	11735	1.46095	0.786519	0.763651	0.763651
UP_KW_MOLECULAR_FUNCTION	KW-0436~Ligase	6	2.62009	0.0462707	GSS, RTCB, CAD, GMPS, ASNS, BRCA1	149	155	11735	3.04871	0.963712	1	1
UP_KW_PTM	KW-0597~Phosphoprotein	157	68.559	1.75427e-08	ERCC6L, RIPOR1, CERK, DENND5B, RTCB, PWP2, DOCK11, PREX1, GOLGA3, CHP1, SNIP1, DPF3, KNTC1, SBF1, TNS4, KPNA2, SLC25A46, NSF, CUBN, WDHD1, CPT1A, IGFBP4, ZNF281, DAPK3, DNTTIP2, ESCO2, SUPT7L, WDR77, FAM118B, NUP93, RALGAPB, CCNE2, SOAT1, PPA1, FANCD2, PSME3, TFAM, CCDC86, RAD54L2, KPNB1, CES1, DNMT1, PSMD11, ABCB1, GMPS, DAPP1, SLAIN1, HIGD1A, CCNB1, FAM171A2, LARP1, MYO6, RDH13, CLSPN, SEC31A, …	202	8328	14104	1.31628	2.98227e-07	3.15769e-07	2.80684e-07
UP_KW_PTM	KW-0007~Acetylation	79	34.4978	4.93891e-06	RBM28, FEN1, DENND5B, NAT10, FHL3, BRCA1, PHF6, IPO4, GOLGA3, CHAF1B, TUBA1A, PPP2R1B, EFHD2, WDR5, CHP1, KPNA2, TRIM65, UTP15, NSF, WDHD1, CPT1A, CAD, ANXA5, YWHAZ, MFSD12, FAM118B, SOAT1, PPA1, PSME3, MCM3, ETF1, MCM5, MCM6, SLC25A4, DTL, KPNB1, MCM2, USP14, DNMT1, PSMD11, UHRF1, MAK16, HEATR1, GMPS, NOL9, HIGD1A, SPTY2D1, DPP3, CCNB1, FAM168A, LARP1, PITRM1, POLR2A, NRIP1, UBQLN1, RDH13, CLSPN…	202	3468	14104	1.59052	8.39582e-05	4.44502e-05	3.95113e-05
UP_KW_PTM	KW-1017~Isopeptide bond	45	19.6507	0.000270544	RBM28, DNMT1, PSMD11, CRABP2, UHRF1, MAK16, RTCB, NOL9, MCM10, AMBRA1, BRCA1, SPTY2D1, PHF6, LARP1, TUBA1A, CHAF1A, POLR2A, NRIP1, WDR5, SNIP1, DPF3, MYBL2, SEC31A, UTP15, GINS2, ZBTB39, WDHD1, HSPA8, ZNF281, ANXA5, DNTTIP2, TUBB4B, WDR12, ETV4, USF1, SUPT7L, ZBTB9, CCT6A, UFM1, MYBBP1A, FANCD2, KIF4A, ETF1, RAD54L2, MCM2	202	1823	14104	1.72352	0.00458931	0.00162326	0.0014429
UP_KW_PTM	KW-0832~Ubl conjugation	55	24.0175	0.00183514	RBM28, MAST2, RTCB, MCM10, BRCA1, PHF6, CHAF1A, WDR5, SNIP1, DPF3, MYBL2, SCN5A, TOPBP1, UTP15, ZBTB39, WDHD1, ZNF281, ANXA5, DNTTIP2, ETV4, SUPT7L, FANCD2, KIT, ETF1, RAD54L2, DTL, MCM2, DNMT1, PSMD11, CRABP2, UHRF1, MAK16, NOL9, AMBRA1, SPTY2D1, CCNB1, LARP1, POLR2A, NRIP1, UBQLN1, CLSPN, SEC31A, GINS2, HSPA8, SMAD1, STIL, CDC6, WDR12, USF1, CCT6A, ZBTB9, UFM1, MYBBP1A, WNK1, KIF4A	202	2594	14104	1.48042	0.0307436	0.00825814	0.00734057
UP_KW_PTM	KW-0488~Methylation	24	10.4803	0.0237106	RBM27, HSPA8, ARNT2, DNMT1, FEN1, MAST2, AMBRA1, SLAIN1, SMG8, CS, FAM168A, TUBA1A, LARP1, POLR2A, CAPRIN1, KIF1C, ETF1, SCN5A, SBF1, SLC25A4, YKT6, RAB8A, MYH7, EIF4G1	202	1041	14104	1.60972	0.334979	0.0853582	0.075874
UP_SEQ_FEATURE	CROSSLNK:Glycyl lysine isopeptide (Lys-Gly) (interchain with G-Cter in SUMO2)	33	14.4105	7.37226e-06	RBM28, DNMT1, PSMD11, UHRF1, MAK16, RTCB, NOL9, MCM10, BRCA1, SPTY2D1, PHF6, LARP1, NRIP1, WDR5, SNIP1, DPF3, MYBL2, UTP15, GINS2, ZBTB39, WDHD1, ZNF281, DNTTIP2, ETV4, USF1, SUPT7L, ZBTB9, CCT6A, MYBBP1A, KIF4A, ETF1, RAD54L2, MCM2	224	1267	20516	2.38551	0.0105891	0.00998157	0.00991935
UP_SEQ_FEATURE	REPEAT:WD 7	12	5.24017	1.38249e-05	UTP15, WDHD1, CHAF1B, WDR5, PWP2, WDR12, DTL, CFAP44, EIF3B, SEC31A, WDR77	224	202	20516	5.44095	0.0197653	0.00998157	0.00991935
UP_SEQ_FEATURE	REPEAT:WD 3	13	5.67686	3.94843e-05	UTP15, WDHD1, CHAF1B, WDR5, AMBRA1, PWP2, WDR12, DTL, CFAP44, WDR77, EIF3B, SEC31A	224	268	20516	4.44276	0.0554214	0.0151144	0.0150202
UP_SEQ_FEATURE	REPEAT:WD 1	13	5.67686	5.23351e-05	UTP15, WDHD1, CHAF1B, WDR5, AMBRA1, PWP2, WDR12, DTL, CFAP44, WDR77, EIF3B, SEC31A	224	276	20516	4.31399	0.0727888	0.0151144	0.0150202
UP_SEQ_FEATURE	REPEAT:WD 2	13	5.67686	5.23351e-05	UTP15, WDHD1, CHAF1B, WDR5, AMBRA1, PWP2, WDR12, DTL, CFAP44, WDR77, EIF3B, SEC31A	224	276	20516	4.31399	0.0727888	0.0151144	0.0150202
UP_SEQ_FEATURE	ACT_SITE:For GATase activity	4	1.74672	6.8156e-05	GFPT1, CAD, GMPS, ASNS	224	8	20516	45.7946	0.0937324	0.0164029	0.0163006
UP_SEQ_FEATURE	REPEAT:WD 6	12	5.24017	0.000119529	UTP15, WDHD1, CHAF1B, WDR5, PWP2, WDR12, DTL, CFAP44, EIF3B, SEC31A, WDR77	224	256	20516	4.29325	0.158535	0.024096	0.0239458
UP_SEQ_FEATURE	DOMAIN:MCM	4	1.74672	0.000143715	MCM3, MCM5, MCM6, MCM2	224	10	20516	36.6357	0.187419	0.024096	0.0239458
UP_SEQ_FEATURE	REPEAT:WD 5	12	5.24017	0.000150715	UTP15, WDHD1, CHAF1B, WDR5, PWP2, WDR12, DTL, CFAP44, EIF3B, SEC31A, WDR77	224	263	20516	4.17898	0.195592	0.024096	0.0239458
UP_SEQ_FEATURE	REPEAT:WD 4	12	5.24017	0.00016687	UTP15, WDHD1, CHAF1B, WDR5, PWP2, WDR12, DTL, CFAP44, EIF3B, SEC31A, WDR77	224	266	20516	4.13185	0.214143	0.024096	0.0239458
UP_SEQ_FEATURE	COMPBIAS:Basic and acidic residues	87	37.9913	0.000211664	RBM27, RBM28, RYR2, ERCC6L, FEN1, USP31, MAST2, NAT10, MCM10, BRCA1, PWP2, CHTF18, SMG8, PHF6, GOLGA3, CHAF1B, CHAF1A, SNIP1, DPF3, CAPN3, CHP1, MYBL2, THSD7A, SCN5A, SBF1, KPNA2, CFAP44, STPG1, WDHD1, CLUH, ZNF281, CAD, DNTTIP2, AEN, ESCO2, MFSD12, TMX3, CCNE2, SOAT1, FANCD2, PSME3, MCM3, CCDC86, RAD54L2, SHANK2, MCM2, MAGEL2, DNMT1, UHRF1, MAK16, CHRD, SPTY2D1, THBS1, RECQL4, FAM171A2, SERTAD4,…	224	5648	20516	1.41081	0.263374	0.0277857	0.0276125
UP_SEQ_FEATURE	MOTIF:Arginine finger	3	1.31004	0.00115109	MCM3, MCM6, MCM2	224	5	20516	54.9536	0.810456	0.138515	0.137652
UP_SEQ_FEATURE	REPEAT:HEAT	4	1.74672	0.00167502	PPP2R1B, HEATR1, KPNB1, IPO4	224	22	20516	16.6526	0.911146	0.186056	0.184897
UP_SEQ_FEATURE	REPEAT:WD	8	3.49345	0.00708904	UTP15, WDHD1, WDR5, AMBRA1, WDR12, DTL, SEC31A, WDR77	224	204	20516	3.59174	0.999965	0.731184	0.726627
UP_SEQ_FEATURE	COMPBIAS:Acidic residues	20	8.73362	0.0113406	RBM27, RBM28, MAK16, DNTTIP2, MCM10, SPTY2D1, TUBB4B, ZBTB9, CHAF1A, CDC45, MYBBP1A, FANCD2, CAPRIN1, SNIP1, SCN5A, RAD54L2, CLSPN, CFAP44, MCM2, EIF4G1	224	985	20516	1.85968	1	1	0.994456
UP_SEQ_FEATURE	REGION:Linker	4	1.74672	0.011358	UHRF1, CAD, CAPN3, CIAPIN1	224	43	20516	8.51993	1	1	0.994456
UP_SEQ_FEATURE	DOMAIN:Importin N-terminal	3	1.31004	0.0127673	RANBP17, KPNB1, IPO4	224	16	20516	17.173	1	1	0.994456
UP_SEQ_FEATURE	DOMAIN:EF-hand	7	3.05677	0.0228831	LETM1, RYR2, CALU, EFHD2, CAPN3, CHP1	224	201	20516	3.18968	1	1	0.994456
UP_SEQ_FEATURE	MOTIF:Nuclear localization signal	11	4.80349	0.0261772	DNMT1, CPSF1, CRABP2, KIF4A, MYBL2, AEN, TOPBP1, KPNA2, PHF6, DTL, LPIN2	224	451	20516	2.23389	1	1	0.994456
UP_SEQ_FEATURE	REPEAT:WD 8	4	1.74672	0.028749	PWP2, CFAP44, EIF3B	224	61	20516	6.00585	1	1	0.994456
UP_SEQ_FEATURE	CROSSLNK:Glycyl lysine isopeptide (Lys-Gly) (interchain with G-Cter in SUMO2); alternate	9	3.93013	0.0353731	ZBTB9, HSPA8, WDHD1, DNMT1, CHAF1A, UHRF1, ANXA5, NRIP1, SNIP1	224	345	20516	2.38929	1	1	0.994456
UP_SEQ_FEATURE	REGION:Interaction with PCNA	2	0.873362	0.0427776	DNMT1, FEN1	224	4	20516	45.7946	1	1	0.994456
UP_SEQ_FEATURE	CROSSLNK:Glycyl lysine isopeptide (Lys-Gly) (interchain with G-Cter in SUMO1); alternate	6	2.62009	0.0481835	ZBTB9, HSPA8, WDHD1, CHAF1A, ANXA5, SNIP1	224	181	20516	3.03611	1	1	0.994456
UP_SEQ_FEATURE	SITE:Cleavage; by caspase-7	2	0.873362	0.0531842	GOLGA3, CLSPN	224	5	20516	36.6357	1	1	0.994456
UP_SEQ_FEATURE	DOMAIN:Glutamine amidotransferase type-2	2	0.873362	0.0531842	GFPT1, ASNS	224	5	20516	36.6357	1	1	0.994456
UP_SEQ_FEATURE	REPEAT:HEAT 6	3	1.31004	0.061102	PPP2R1B, KPNB1, IPO4	224	37	20516	7.42616	1	1	0.994456
UP_SEQ_FEATURE	MUTAGEN:D->A: Abolishes cleavage by caspase-3.	2	0.873362	0.0634782	GOLGA3, TNS4	224	6	20516	30.5298	1	1	0.994456
UP_SEQ_FEATURE	DOMAIN:Glutamine amidotransferase type-1	2	0.873362	0.0634782	CAD, GMPS	224	6	20516	30.5298	1	1	0.994456
UP_SEQ_FEATURE	REPEAT:WD 9	3	1.31004	0.0731616	PWP2, CFAP44	224	41	20516	6.70166	1	1	0.994456
UP_SEQ_FEATURE	DOMAIN:Brix	2	0.873362	0.0736607	RPF2, IPO4	224	7	20516	26.1684	1	1	0.994456
UP_SEQ_FEATURE	REPEAT:HEAT 5	3	1.31004	0.0794544	PPP2R1B, KPNB1, IPO4	224	43	20516	6.38995	1	1	0.994456
UP_SEQ_FEATURE	COMPBIAS:Polar residues	86	37.5546	0.0853183	RBM27, RBM28, ERCC6L, FEN1, RIPOR1, USP31, MAST2, MCM10, BRCA1, SMG8, PHF6, DOCK11, GOLGA3, CHAF1B, CHAF1A, WDR5, SNIP1, CAPN3, CHP1, KIF1C, MYBL2, THSD7A, SCN5A, TOPBP1, SBF1, TNS4, KPNA2, SLC25A46, CFAP44, STPG1, ZBTB39, WDHD1, CLUH, ZNF281, ANXA5, DNTTIP2, ETV4, MFSD12, SUPT7L, RALGAPB, CCNE2, KIT, CCDC86, PDE5A, RAD54L2, DTL, SHANK2, MCM2, MAGEL2, DNMT1, UHRF1, CHRD, AMBRA1, SLAIN1, SPTY2D1, …	224	6886	20516	1.14387	1	1	0.994456
UP_SEQ_FEATURE	COMPBIAS:Pro residues	30	13.1004	0.0910009	RBM27, RIPOR1, MAGEL2, USP31, MAST2, CHRD, AMBRA1, SLAIN1, CHTF18, GOLGA3, FAM171A2, LARP1, THPO, POLR2A, KIF1C, TNS4, TRIM65, SEC31A, MUC6, ZBTB39, SMAD1, SF3A2, CAD, PTPN11, MFSD12, SEC23IP, WNK1, CCDC86, SHANK2, EIF4G1	224	2065	20516	1.33059	1	1	0.994456
UP_SEQ_FEATURE	MOTIF:DEAH box	3	1.31004	0.0958724	RECQL4, ERCC6L, RAD54L2	224	48	20516	5.72433	1	1	0.994456

## Sheet: DowngProf
Table S6B-4
source	term_name	term_id	highlighted	adjusted_p_value	negative_log10_of_adjusted_p_value	term_size	query_size	intersection_size	effective_domain_size	intersections
GO:MF	protein binding	GO:0005515	TRUE	4.1e-07	6.3872	14881	221	199	20195	MYO6,MYH7,DENND5B,SLC35F6,FAM168A,FOXN2,SUPT7L,PREX1,PROM2,PARPBP,PLEKHO2,ARNT2,NKAIN1,RYR2,TIMP4,THSD7A,PLA2R1,MUC6,BEND2,ABCB1,GPRC5A,CRABP2,NTRK3,LRRC9,ASB16,IGFBPL1,CAPN3,CUBN,RIPOR1,CHP1,SERTAD4,PDE5A,MCM2,DAPP1,RELT,SCN5A,MOXD1,CHRD,TNS4,TP53INP1,SMAD1,HHIP,RAD54L2,TIGAR,ESCO2,THBS1,CCNE2,GINS2,SHANK2,THPO,LARP1,CR2,LRRC8B,AEN,NPC1,RAB8A,CLUH,UBQLN1,DPF3,MAK16,E2F7,RANBP17,YWHAZ,HSPA8,CDC6,…
GO:MF	DNA replication origin binding	GO:0003688	TRUE	0.000247	3.60649	16	221	5	20195	MCM2,CDC6,CDC45,MCM5,MCM10
GO:MF	small molecule binding	GO:0036094	TRUE	0.000659	3.181	2584	221	54	20195	MYO6,MYH7,PROM2,RYR2,ABCB1,CRABP2,NTRK3,CUBN,PDE5A,MCM2,RAD54L2,NPC1,RAB8A,RANBP17,HSPA8,CDC6,DAPK3,CHTF18,ERCC6L,CERK,PSAT1,ARL4D,MCM6,UHRF1,TUBB4B,MCM5,KIF4A,KIT,ASNS,GNA12,MCM3,CAD,ARL1,ATP2A2,CCT6A,RTCB,POLR1B,WNK1,TUBA1A,RECQL4,WDR77,EIF4G1,NOL9,NME7,SOAT1,NSF,MKNK1,RFK,KIF1C,GSS,NAT10,GMPS,DNMT1,MAST2
GO:MF	purine ribonucleotide binding	GO:0032555	FALSE	0.000709	3.14914	1917	221	44	20195	MYO6,MYH7,ABCB1,NTRK3,PDE5A,MCM2,RAD54L2,RAB8A,RANBP17,HSPA8,CDC6,DAPK3,CHTF18,ERCC6L,CERK,ARL4D,MCM6,TUBB4B,MCM5,KIF4A,KIT,ASNS,GNA12,MCM3,CAD,ARL1,ATP2A2,CCT6A,RTCB,WNK1,TUBA1A,RECQL4,EIF4G1,NOL9,NME7,SOAT1,NSF,MKNK1,RFK,KIF1C,GSS,NAT10,GMPS,MAST2
GO:MF	ribonucleotide binding	GO:0032553	FALSE	0.000896	3.04757	1934	221	44	20195	MYO6,MYH7,ABCB1,NTRK3,PDE5A,MCM2,RAD54L2,RAB8A,RANBP17,HSPA8,CDC6,DAPK3,CHTF18,ERCC6L,CERK,ARL4D,MCM6,TUBB4B,MCM5,KIF4A,KIT,ASNS,GNA12,MCM3,CAD,ARL1,ATP2A2,CCT6A,RTCB,WNK1,TUBA1A,RECQL4,EIF4G1,NOL9,NME7,SOAT1,NSF,MKNK1,RFK,KIF1C,GSS,NAT10,GMPS,MAST2
GO:MF	nucleotide binding	GO:0000166	FALSE	0.001602	2.79527	2178	221	47	20195	MYO6,MYH7,ABCB1,NTRK3,PDE5A,MCM2,RAD54L2,RAB8A,RANBP17,HSPA8,CDC6,DAPK3,CHTF18,ERCC6L,CERK,ARL4D,MCM6,UHRF1,TUBB4B,MCM5,KIF4A,KIT,ASNS,GNA12,MCM3,CAD,ARL1,ATP2A2,CCT6A,RTCB,WNK1,TUBA1A,RECQL4,WDR77,EIF4G1,NOL9,NME7,SOAT1,NSF,MKNK1,RFK,KIF1C,GSS,NAT10,GMPS,DNMT1,MAST2
GO:MF	nucleoside phosphate binding	GO:1901265	FALSE	0.001622	2.78985	2179	221	47	20195	MYO6,MYH7,ABCB1,NTRK3,PDE5A,MCM2,RAD54L2,RAB8A,RANBP17,HSPA8,CDC6,DAPK3,CHTF18,ERCC6L,CERK,ARL4D,MCM6,UHRF1,TUBB4B,MCM5,KIF4A,KIT,ASNS,GNA12,MCM3,CAD,ARL1,ATP2A2,CCT6A,RTCB,WNK1,TUBA1A,RECQL4,WDR77,EIF4G1,NOL9,NME7,SOAT1,NSF,MKNK1,RFK,KIF1C,GSS,NAT10,GMPS,DNMT1,MAST2
GO:MF	purine ribonucleoside triphosphate binding	GO:0035639	FALSE	0.001648	2.78302	1848	221	42	20195	MYO6,MYH7,ABCB1,NTRK3,MCM2,RAD54L2,RAB8A,RANBP17,HSPA8,CDC6,DAPK3,CHTF18,ERCC6L,CERK,ARL4D,MCM6,TUBB4B,MCM5,KIF4A,KIT,ASNS,GNA12,MCM3,CAD,ARL1,ATP2A2,CCT6A,RTCB,WNK1,TUBA1A,RECQL4,EIF4G1,NOL9,NME7,NSF,MKNK1,RFK,KIF1C,GSS,NAT10,GMPS,MAST2
GO:MF	single-stranded DNA helicase activity	GO:0017116	TRUE	0.001791	2.74694	23	221	5	20195	MCM2,CHTF18,MCM6,MCM5,MCM3
GO:MF	purine nucleotide binding	GO:0017076	FALSE	0.002739	2.56249	2019	221	44	20195	MYO6,MYH7,ABCB1,NTRK3,PDE5A,MCM2,RAD54L2,RAB8A,RANBP17,HSPA8,CDC6,DAPK3,CHTF18,ERCC6L,CERK,ARL4D,MCM6,TUBB4B,MCM5,KIF4A,KIT,ASNS,GNA12,MCM3,CAD,ARL1,ATP2A2,CCT6A,RTCB,WNK1,TUBA1A,RECQL4,EIF4G1,NOL9,NME7,SOAT1,NSF,MKNK1,RFK,KIF1C,GSS,NAT10,GMPS,MAST2
GO:MF	carbohydrate derivative binding	GO:0097367	FALSE	0.006891	2.16171	2301	221	47	20195	MYO6,MYH7,ABCB1,NTRK3,PDE5A,MCM2,RAD54L2,THBS1,RAB8A,RANBP17,HSPA8,CDC6,DAPK3,CHTF18,ERCC6L,CERK,ARL4D,GFPT1,MCM6,TUBB4B,MCM5,KIF4A,KIT,ASNS,GNA12,MCM3,CAD,ARL1,ATP2A2,CCT6A,RTCB,POLR1B,WNK1,TUBA1A,RECQL4,EIF4G1,NOL9,NME7,SOAT1,NSF,MKNK1,RFK,KIF1C,GSS,NAT10,GMPS,MAST2
GO:MF	enzyme binding	GO:0019899	FALSE	0.014959	1.82509	2093	221	43	20195	DENND5B,PREX1,NKAIN1,RYR2,TIMP4,PLA2R1,ABCB1,CHP1,MCM2,SCN5A,SMAD1,CCNE2,RAB8A,UBQLN1,RANBP17,YWHAZ,HSPA8,CDC6,DAPK3,AMBRA1,USF1,KIT,GNA12,MCM10,CAD,ATP2A2,FANCD2,BRCA1,WNK1,NRIP1,KNTC1,KPNA2,DOCK11,CCNB1,NSF,IPO4,NAT10,PHF6,KPNB1,CPSF1,MAST2,SPTY2D1,PTPN11
GO:MF	adenyl ribonucleotide binding	GO:0032559	FALSE	0.015296	1.81543	1558	221	35	20195	MYO6,MYH7,ABCB1,NTRK3,MCM2,RAD54L2,HSPA8,CDC6,DAPK3,CHTF18,ERCC6L,CERK,MCM6,MCM5,KIF4A,KIT,ASNS,MCM3,CAD,ATP2A2,CCT6A,WNK1,RECQL4,EIF4G1,NOL9,NME7,SOAT1,NSF,MKNK1,RFK,KIF1C,GSS,NAT10,GMPS,MAST2
GO:MF	ATP binding	GO:0005524	FALSE	0.015688	1.80443	1495	221	34	20195	MYO6,MYH7,ABCB1,NTRK3,MCM2,RAD54L2,HSPA8,CDC6,DAPK3,CHTF18,ERCC6L,CERK,MCM6,MCM5,KIF4A,KIT,ASNS,MCM3,CAD,ATP2A2,CCT6A,WNK1,RECQL4,EIF4G1,NOL9,NME7,NSF,MKNK1,RFK,KIF1C,GSS,NAT10,GMPS,MAST2
GO:MF	anion binding	GO:0043168	FALSE	0.017553	1.75564	2458	221	48	20195	MYO6,MYH7,RYR2,ABCB1,CRABP2,NTRK3,PDE5A,MCM2,DAPP1,RAD54L2,RAB8A,RANBP17,HSPA8,CDC6,DAPK3,CHTF18,ERCC6L,CERK,PSAT1,ARL4D,MCM6,TUBB4B,MCM5,KIF4A,KIT,ASNS,GNA12,MCM3,CAD,ARL1,ATP2A2,CCT6A,RTCB,WNK1,TUBA1A,RECQL4,EIF4G1,NOL9,NME7,SOAT1,NSF,MKNK1,RFK,KIF1C,GSS,NAT10,GMPS,MAST2
GO:MF	DNA helicase activity	GO:0003678	FALSE	0.018571	1.73117	59	221	6	20195	MCM2,CHTF18,MCM6,MCM5,MCM3,RECQL4
GO:MF	ATP hydrolysis activity	GO:0016887	TRUE	0.029482	1.53044	375	221	14	20195	ABCB1,MCM2,RAD54L2,HSPA8,CHTF18,ERCC6L,MCM6,MCM5,MCM3,ATP2A2,CCT6A,RECQL4,NSF,KIF1C
GO:MF	single-stranded DNA binding	GO:0003697	TRUE	0.029639	1.52814	125	221	8	20195	MCM2,CDC45,MCM6,MMS22L,MCM5,MCM10,MCM3,RECQL4
GO:MF	ATP-dependent activity, acting on DNA	GO:0008094	FALSE	0.031355	1.5037	126	221	8	20195	MCM2,RAD54L2,CHTF18,ERCC6L,MCM6,MCM5,MCM3,RECQL4
GO:MF	pyrophosphatase activity	GO:0016462	TRUE	0.048989	1.3099	770	221	21	20195	ABCB1,MCM2,RAD54L2,RAB8A,HSPA8,CHTF18,ERCC6L,ARL4D,MCM6,TUBB4B,MCM5,GNA12,MCM3,PPA1,ARL1,ATP2A2,CCT6A,RECQL4,NSF,CANT1,KIF1C
GO:MF	hydrolase activity, acting on acid anhydrides, in phosphorus-containing anhydrides	GO:0016818	FALSE	0.049877	1.3021	771	221	21	20195	ABCB1,MCM2,RAD54L2,RAB8A,HSPA8,CHTF18,ERCC6L,ARL4D,MCM6,TUBB4B,MCM5,GNA12,MCM3,PPA1,ARL1,ATP2A2,CCT6A,RECQL4,NSF,CANT1,KIF1C
GO:MF	hydrolase activity, acting on acid anhydrides	GO:0016817	FALSE	0.049877	1.3021	771	221	21	20195	ABCB1,MCM2,RAD54L2,RAB8A,HSPA8,CHTF18,ERCC6L,ARL4D,MCM6,TUBB4B,MCM5,GNA12,MCM3,PPA1,ARL1,ATP2A2,CCT6A,RECQL4,NSF,CANT1,KIF1C
GO:BP	DNA-templated DNA replication	GO:0006261	TRUE	2.75e-09	8.56131	163	219	17	21110	MCM2,CCNE2,GINS2,E2F7,CDC6,CHTF18,CDC45,MCM6,MMS22L,MCM5,MCM10,MCM3,BRCA1,RECQL4,WDHD1,TOPBP1,FEN1
GO:BP	DNA replication	GO:0006260	FALSE	4.98e-09	8.30293	284	219	21	21110	MCM2,ESCO2,CCNE2,GINS2,E2F7,CDC6,CHTF18,CDC45,MCM6,MMS22L,MCM5,MCM10,MCM3,DTL,BRCA1,RECQL4,WDHD1,CHAF1B,TOPBP1,CHAF1A,FEN1
GO:BP	DNA replication initiation	GO:0006270	FALSE	3.22e-07	6.49177	38	219	9	21110	MCM2,CCNE2,CDC6,CDC45,MCM6,MCM5,MCM10,MCM3,TOPBP1
GO:BP	cell cycle	GO:0007049	TRUE	9.63e-07	6.01653	1825	219	49	21110	ABCB1,CAPN3,MCM2,TP53INP1,ESCO2,CCNE2,DPF3,E2F7,HSPA8,CDC6,DAPK3,AMBRA1,CENPN,STIL,CHTF18,CDC45,ERCC6L,WDR5,MCM6,UHRF1,TUBB4B,MCM5,KIF4A,ASNS,MCM3,DTL,FANCD2,CLSPN,BRCA1,WDR12,TUBA1A,PSME3,RBL1,LMLN,WDHD1,MYBBP1A,EIF4G1,KNTC1,CHAF1B,INTS7,CCNB1,TOPBP1,CHAF1A,REEP4,NAT10,FEN1,MYBL2,KPNB1,PTPN11
GO:BP	double-strand break repair via break-induced replication	GO:0000727	FALSE	2.22e-06	5.65367	12	219	6	21110	MCM2,GINS2,CDC45,MCM6,MCM5,MCM3
GO:BP	DNA unwinding involved in DNA replication	GO:0006268	FALSE	3.82e-06	5.41834	22	219	7	21110	MCM2,GINS2,CDC45,MCM6,MCM5,MCM3,RECQL4
GO:BP	DNA damage response	GO:0006974	FALSE	5.4e-06	5.26764	878	219	31	21110	MYO6,FAM168A,SUPT7L,PARPBP,PLA2R1,MCM2,TIGAR,ESCO2,GINS2,AEN,DPF3,E2F7,CDC45,MCM6,MMS22L,UHRF1,MCM5,MCM10,MCM3,DTL,FANCD2,CLSPN,BRCA1,RECQL4,WDHD1,CHAF1B,INTS7,TOPBP1,CHAF1A,FEN1,PTPN11
GO:BP	DNA metabolic process	GO:0006259	FALSE	6.9e-06	5.16141	1046	219	34	21110	FAM168A,SUPT7L,PARPBP,STPG1,MCM2,TIGAR,ESCO2,CCNE2,GINS2,DPF3,E2F7,CDC6,CHTF18,CDC45,MCM6,MMS22L,UHRF1,MCM5,MCM10,MCM3,DTL,FANCD2,CCT6A,CLSPN,BRCA1,RECQL4,WDHD1,CHAF1B,KPNA2,TOPBP1,CHAF1A,NAT10,FEN1,DNMT1
GO:BP	mitotic cell cycle	GO:0000278	FALSE	1.7e-05	4.76906	922	219	31	21110	ABCB1,MCM2,CCNE2,DPF3,E2F7,CDC6,DAPK3,AMBRA1,STIL,CDC45,MCM6,TUBB4B,KIF4A,ASNS,MCM3,DTL,FANCD2,CLSPN,BRCA1,TUBA1A,PSME3,RBL1,WDHD1,EIF4G1,KNTC1,CCNB1,TOPBP1,REEP4,MYBL2,KPNB1,PTPN11
GO:BP	DNA repair	GO:0006281	FALSE	2.91e-05	4.53645	591	219	24	21110	FAM168A,SUPT7L,PARPBP,MCM2,TIGAR,ESCO2,GINS2,DPF3,CDC45,MCM6,MMS22L,UHRF1,MCM5,MCM3,DTL,FANCD2,CLSPN,BRCA1,RECQL4,WDHD1,CHAF1B,TOPBP1,CHAF1A,FEN1
GO:BP	cellular response to stress	GO:0033554	FALSE	0.000195	3.7094	1949	219	46	21110	MYO6,FAM168A,SUPT7L,PARPBP,PLA2R1,CAPN3,RIPOR1,MCM2,TP53INP1,TIGAR,ESCO2,THBS1,GINS2,AEN,UBQLN1,DPF3,E2F7,HSPA8,AMBRA1,CDC45,MCM6,MMS22L,UHRF1,MCM5,ASNS,MCM10,MCM3,DTL,ATP2A2,FANCD2,CLSPN,BRCA1,USP14,RBL1,RECQL4,WDHD1,MYBBP1A,EIF4G1,CHAF1B,INTS7,TOPBP1,LETM1,UFM1,CHAF1A,FEN1,PTPN11
GO:BP	organelle organization	GO:0006996	FALSE	0.000245	3.61015	3608	219	69	21110	MYO6,MYH7,SLC35F6,PREX1,STPG1,THSD7A,NTRK3,CAPN3,CHP1,MCM2,TP53INP1,TIGAR,ESCO2,CCNE2,GINS2,SHANK2,RAB8A,CLUH,UBQLN1,DPF3,YWHAZ,CDC6,DAPK3,MAGEL2,AMBRA1,CENPN,STIL,CHTF18,CDC45,SLC25A46,PWP2,MCM6,HIGD1A,TUBB4B,MCM5,SNX19,KIF4A,KIT,MCM3,FHL3,ARL1,SLAIN1,ATP2A2,FANCD2,SLC25A4,CCT6A,BRCA1,POLR1B,TUBA1A,RECQL4,RPF2,KNTC1,CCNB1,LETM1,FAM118B,UFM1,SEC23IP,NUP93,CFAP44,REEP4,NAT10,TFAM,FEN1,MYBL2,PITRM1…
GO:BP	mitotic cell cycle process	GO:1903047	FALSE	0.000255	3.59294	766	219	26	21110	ABCB1,MCM2,CCNE2,DPF3,E2F7,CDC6,DAPK3,AMBRA1,STIL,CDC45,MCM6,KIF4A,MCM3,DTL,FANCD2,CLSPN,BRCA1,PSME3,RBL1,EIF4G1,KNTC1,CCNB1,TOPBP1,REEP4,MYBL2,KPNB1
GO:BP	cell cycle process	GO:0022402	FALSE	0.000304	3.51767	1281	219	35	21110	ABCB1,CAPN3,MCM2,ESCO2,CCNE2,DPF3,E2F7,CDC6,DAPK3,AMBRA1,CENPN,STIL,CDC45,MCM6,KIF4A,MCM3,DTL,FANCD2,CLSPN,BRCA1,TUBA1A,PSME3,RBL1,MYBBP1A,EIF4G1,KNTC1,INTS7,CCNB1,TOPBP1,REEP4,NAT10,FEN1,MYBL2,KPNB1,PTPN11
GO:BP	chromosome organization	GO:0051276	FALSE	0.000453	3.34429	634	219	23	21110	MCM2,ESCO2,CCNE2,GINS2,DPF3,CDC6,CENPN,CHTF18,CDC45,MCM6,MCM5,KIF4A,MCM3,FANCD2,CCT6A,RECQL4,KNTC1,CCNB1,NAT10,FEN1,MYBL2,KPNB1,DNMT1
GO:BP	regulation of cell cycle phase transition	GO:1901987	FALSE	0.001583	2.80051	435	219	18	21110	DPF3,E2F7,CDC6,AMBRA1,STIL,CDC45,DTL,FANCD2,CLSPN,BRCA1,PSME3,RBL1,EIF4G1,KNTC1,INTS7,CCNB1,TOPBP1,PTPN11
GO:BP	regulation of DNA-templated DNA replication	GO:0090329	FALSE	0.002007	2.69742	51	219	7	21110	MCM2,GINS2,E2F7,CHTF18,MCM6,MCM5,MCM3
GO:BP	DNA duplex unwinding	GO:0032508	FALSE	0.003558	2.44882	79	219	8	21110	MCM2,GINS2,CHTF18,CDC45,MCM6,MCM5,MCM3,RECQL4
GO:BP	cell cycle phase transition	GO:0044770	FALSE	0.003726	2.4287	560	219	20	21110	ABCB1,CCNE2,DPF3,E2F7,CDC6,AMBRA1,STIL,CDC45,DTL,FANCD2,CLSPN,BRCA1,PSME3,RBL1,EIF4G1,KNTC1,INTS7,CCNB1,TOPBP1,PTPN11
GO:BP	cellular metabolic process	GO:0044237	TRUE	0.003859	2.41347	11477	219	153	21110	MYO6,MYH7,UGT2B4,ERAP2,FAM168A,FOXN2,SUPT7L,PREX1,PROM2,PARPBP,ARNT2,CATSPERG,TIMP4,STPG1,PLA2R1,ABCB1,ZNF157,GPRC5A,CRABP2,NTRK3,LRRC9,DIO1,CAPN3,CUBN,CHP1,PDE5A,MCM2,DAPP1,MOXD1,RBM27,TP53INP1,SMAD1,TIGAR,ESCO2,THBS1,CCNE2,GINS2,THPO,LARP1,AEN,NPC1,RAB8A,UBQLN1,DPF3,MAK16,E2F7,YWHAZ,HSPA8,CDC6,DAPK3,ZNF281,MAGEL2,AMBRA1,CPT1A,EXTL3,CHTF18,SS18L1,SMPDL3A,CDC45,SLC25A46,CERK,PSAT1,ETV4,WDR5,PWP2,…
GO:BP	double-strand break repair via homologous recombination	GO:0000724	FALSE	0.004144	2.38256	172	219	11	21110	PARPBP,MCM2,GINS2,CDC45,MCM6,MMS22L,MCM5,MCM3,BRCA1,RECQL4,FEN1
GO:BP	recombinational repair	GO:0000725	FALSE	0.005186	2.28514	176	219	11	21110	PARPBP,MCM2,GINS2,CDC45,MCM6,MMS22L,MCM5,MCM3,BRCA1,RECQL4,FEN1
GO:BP	regulation of DNA metabolic process	GO:0051052	FALSE	0.005967	2.22426	527	219	19	21110	FAM168A,SUPT7L,PARPBP,STPG1,MCM2,TIGAR,ESCO2,GINS2,DPF3,E2F7,CDC6,CHTF18,MCM6,MCM5,MCM3,CCT6A,BRCA1,KPNA2,NAT10
GO:BP	DNA geometric change	GO:0032392	FALSE	0.006222	2.20605	85	219	8	21110	MCM2,GINS2,CHTF18,CDC45,MCM6,MCM5,MCM3,RECQL4
GO:BP	regulation of cellular metabolic process	GO:0031323	FALSE	0.006527	2.18528	5493	219	88	21110	MYO6,FAM168A,FOXN2,SUPT7L,PROM2,PARPBP,ARNT2,TIMP4,STPG1,ZNF157,GPRC5A,CRABP2,NTRK3,CAPN3,CHP1,PDE5A,MCM2,TP53INP1,SMAD1,TIGAR,ESCO2,THBS1,CCNE2,GINS2,THPO,LARP1,NPC1,RAB8A,UBQLN1,DPF3,E2F7,YWHAZ,HSPA8,CDC6,DAPK3,ZNF281,MAGEL2,AMBRA1,CPT1A,CHTF18,SS18L1,ETV4,WDR5,USF1,CAPRIN1,MCM6,UHRF1,MCM5,KIT,GNA12,CES1,MCM3,ZBTB39,ZBTB9,FANCD2,SLC25A4,CCT6A,CLSPN,TRIM65,BRCA1,HEATR1,SNIP1,USP14,ETF1,RBL1,NRIP…
GO:BP	negative regulation of cell cycle phase transition	GO:1901988	FALSE	0.007279	2.13793	259	219	13	21110	E2F7,CDC6,CDC45,DTL,FANCD2,CLSPN,BRCA1,RBL1,KNTC1,INTS7,CCNB1,TOPBP1,PTPN11
GO:BP	double-strand break repair	GO:0006302	FALSE	0.007397	2.13095	301	219	14	21110	PARPBP,MCM2,ESCO2,GINS2,DPF3,CDC45,MCM6,MMS22L,MCM5,MCM3,FANCD2,BRCA1,RECQL4,FEN1
GO:BP	regulation of mitotic cell cycle	GO:0007346	FALSE	0.009792	2.00915	495	219	18	21110	DPF3,E2F7,CDC6,DAPK3,AMBRA1,STIL,ASNS,DTL,FANCD2,CLSPN,BRCA1,PSME3,RBL1,EIF4G1,KNTC1,CCNB1,TOPBP1,PTPN11
GO:BP	cell cycle DNA replication	GO:0044786	FALSE	0.011197	1.95089	43	219	6	21110	MCM2,E2F7,CDC45,MCM6,MCM3,FEN1
GO:BP	DNA conformation change	GO:0071103	FALSE	0.012266	1.91131	93	219	8	21110	MCM2,GINS2,CHTF18,CDC45,MCM6,MCM5,MCM3,RECQL4
GO:BP	cell cycle checkpoint signaling	GO:0000075	FALSE	0.012621	1.89891	193	219	11	21110	CDC6,CDC45,DTL,FANCD2,CLSPN,BRCA1,KNTC1,INTS7,CCNB1,TOPBP1,PTPN11
GO:BP	regulation of cell cycle process	GO:0010564	FALSE	0.015896	1.79872	726	219	22	21110	DPF3,E2F7,CDC6,DAPK3,AMBRA1,STIL,CDC45,DTL,FANCD2,CLSPN,BRCA1,PSME3,RBL1,MYBBP1A,EIF4G1,KNTC1,INTS7,CCNB1,TOPBP1,NAT10,FEN1,PTPN11
GO:BP	regulation of DNA replication	GO:0006275	FALSE	0.017925	1.74653	129	219	9	21110	MCM2,ESCO2,GINS2,E2F7,CDC6,CHTF18,MCM6,MCM5,MCM3
GO:BP	DNA recombination	GO:0006310	FALSE	0.01909	1.7192	327	219	14	21110	PARPBP,MCM2,GINS2,CDC45,MCM6,MMS22L,MCM5,MCM3,FANCD2,BRCA1,RECQL4,KPNA2,TOPBP1,FEN1
GO:BP	mitotic DNA replication	GO:1902969	FALSE	0.022603	1.64583	14	219	4	21110	MCM2,CDC45,MCM6,MCM3
GO:BP	regulation of mitotic cell cycle phase transition	GO:1901990	FALSE	0.02424	1.61546	334	219	14	21110	DPF3,E2F7,CDC6,AMBRA1,STIL,DTL,CLSPN,BRCA1,PSME3,RBL1,EIF4G1,KNTC1,CCNB1,TOPBP1
GO:BP	DNA integrity checkpoint signaling	GO:0031570	FALSE	0.027502	1.56063	136	219	9	21110	CDC6,CDC45,DTL,FANCD2,CLSPN,BRCA1,INTS7,TOPBP1,PTPN11
GO:BP	regulation of DNA-templated DNA replication initiation	GO:0030174	FALSE	0.030572	1.51467	15	219	4	21110	MCM2,MCM6,MCM5,MCM3
GO:BP	regulation of cell cycle	GO:0051726	FALSE	0.038313	1.41665	1130	219	28	21110	TP53INP1,CCNE2,DPF3,E2F7,HSPA8,CDC6,DAPK3,AMBRA1,STIL,CDC45,WDR5,ASNS,DTL,FANCD2,CLSPN,BRCA1,WDR12,PSME3,RBL1,MYBBP1A,EIF4G1,KNTC1,INTS7,CCNB1,TOPBP1,NAT10,FEN1,PTPN11
GO:BP	negative regulation of cell cycle process	GO:0010948	FALSE	0.039265	1.406	303	219	13	21110	E2F7,CDC6,CDC45,DTL,FANCD2,CLSPN,BRCA1,RBL1,KNTC1,INTS7,CCNB1,TOPBP1,PTPN11
GO:CC	nucleoplasm	GO:0005654	TRUE	1.25e-11	10.9033	4203	223	91	22122	MYO6,SLC35F6,FOXN2,SUPT7L,PARPBP,ARNT2,ABCB1,CRABP2,MCM2,RELT,SCN5A,RBM27,TP53INP1,SMAD1,ESCO2,CCNE2,GINS2,AEN,UBQLN1,DPF3,E2F7,YWHAZ,HSPA8,CDC6,DAPK3,ZNF281,CENPN,CHTF18,SS18L1,CDC45,ETV4,WDR5,PWP2,SBF1,USF1,MCM6,MMS22L,UHRF1,HIGD1A,MCM5,KIF4A,CCDC86,MCM10,MCM3,DTL,ZBTB39,FANCD2,CLSPN,RTCB,TRIM65,BRCA1,POLR1B,HEATR1,WDR12,SNIP1,PSME3,RBL1,NRIP1,RECQL4,RPF2,WDR77,WDHD1,MYBBP1A,CIAPIN1,CHAF1B,KPNA…
GO:CC	nuclear lumen	GO:0031981	FALSE	7.99e-09	8.09767	5499	223	101	22122	MYO6,SLC35F6,FOXN2,SUPT7L,PARPBP,ARNT2,CATSPERG,ABCB1,GPRC5A,CRABP2,CAPN3,MCM2,RELT,SCN5A,RBM27,TP53INP1,SMAD1,ESCO2,CCNE2,GINS2,AEN,UBQLN1,DPF3,MAK16,E2F7,YWHAZ,HSPA8,CDC6,DAPK3,ZNF281,CENPN,CHTF18,SS18L1,CDC45,ETV4,ARL4D,WDR5,PWP2,SBF1,USF1,MCM6,MMS22L,UHRF1,HIGD1A,MCM5,KIF4A,CCDC86,KIT,MCM10,MCM3,DTL,CAD,ZBTB39,FANCD2,CLSPN,RTCB,TRIM65,BRCA1,POLR1B,HEATR1,WDR12,SNIP1,PSME3,RBL1,NRIP1,RECQL4,RP…
GO:CC	intracellular organelle lumen	GO:0070013	FALSE	1.05e-08	7.98015	6635	223	114	22122	MYO6,ERAP2,SLC35F6,FOXN2,SUPT7L,PARPBP,PLEKHO2,ARNT2,CATSPERG,MUC6,ABCB1,GPRC5A,CRABP2,CAPN3,CUBN,MCM2,RELT,SCN5A,RBM27,TP53INP1,SMAD1,ESCO2,THBS1,CCNE2,GINS2,AEN,UBQLN1,DPF3,MAK16,E2F7,YWHAZ,HSPA8,CDC6,IGFBP4,DAPK3,ZNF281,CENPN,CHTF18,SS18L1,CDC45,ETV4,ARL4D,WDR5,PWP2,SBF1,USF1,MCM6,MMS22L,UHRF1,HIGD1A,TUBB4B,MCM5,KIF4A,CCDC86,KIT,MCM10,CES1,MCM3,DTL,CAD,ZBTB39,FANCD2,CLSPN,RTCB,TRIM65,BRCA1,POL…
GO:CC	organelle lumen	GO:0043233	FALSE	1.05e-08	7.98015	6635	223	114	22122	MYO6,ERAP2,SLC35F6,FOXN2,SUPT7L,PARPBP,PLEKHO2,ARNT2,CATSPERG,MUC6,ABCB1,GPRC5A,CRABP2,CAPN3,CUBN,MCM2,RELT,SCN5A,RBM27,TP53INP1,SMAD1,ESCO2,THBS1,CCNE2,GINS2,AEN,UBQLN1,DPF3,MAK16,E2F7,YWHAZ,HSPA8,CDC6,IGFBP4,DAPK3,ZNF281,CENPN,CHTF18,SS18L1,CDC45,ETV4,ARL4D,WDR5,PWP2,SBF1,USF1,MCM6,MMS22L,UHRF1,HIGD1A,TUBB4B,MCM5,KIF4A,CCDC86,KIT,MCM10,CES1,MCM3,DTL,CAD,ZBTB39,FANCD2,CLSPN,RTCB,TRIM65,BRCA1,POL…
GO:CC	membrane-enclosed lumen	GO:0031974	FALSE	1.05e-08	7.98015	6635	223	114	22122	MYO6,ERAP2,SLC35F6,FOXN2,SUPT7L,PARPBP,PLEKHO2,ARNT2,CATSPERG,MUC6,ABCB1,GPRC5A,CRABP2,CAPN3,CUBN,MCM2,RELT,SCN5A,RBM27,TP53INP1,SMAD1,ESCO2,THBS1,CCNE2,GINS2,AEN,UBQLN1,DPF3,MAK16,E2F7,YWHAZ,HSPA8,CDC6,IGFBP4,DAPK3,ZNF281,CENPN,CHTF18,SS18L1,CDC45,ETV4,ARL4D,WDR5,PWP2,SBF1,USF1,MCM6,MMS22L,UHRF1,HIGD1A,TUBB4B,MCM5,KIF4A,CCDC86,KIT,MCM10,CES1,MCM3,DTL,CAD,ZBTB39,FANCD2,CLSPN,RTCB,TRIM65,BRCA1,POL…
GO:CC	chromosome	GO:0005694	FALSE	5.21e-08	7.28296	1939	223	51	22122	FOXN2,SUPT7L,PARPBP,ARNT2,MCM2,SMAD1,ESCO2,GINS2,DPF3,E2F7,CENPN,CHTF18,SS18L1,CDC45,ERCC6L,ETV4,WDR5,USF1,MCM6,MMS22L,UHRF1,MCM5,KIF4A,CCDC86,MCM10,MCM3,DTL,FANCD2,BRCA1,POLR1B,TUBA1A,RBL1,NRIP1,RECQL4,RPF2,WDHD1,MYBBP1A,KNTC1,CHAF1B,INTS7,CCNB1,POLR2A,TOPBP1,CHAF1A,IPO4,NAT10,RRP1B,DNTTIP2,PHF6,FEN1,DNMT1
GO:CC	CMG complex	GO:0071162	FALSE	1.61e-07	6.79333	11	223	6	22122	MCM2,GINS2,CDC45,MCM6,MCM5,MCM3
GO:CC	DNA replication preinitiation complex	GO:0031261	FALSE	3.19e-07	6.49597	12	223	6	22122	MCM2,GINS2,CDC45,MCM6,MCM5,MCM3
GO:CC	cytoplasm	GO:0005737	TRUE	5.49e-06	5.26046	12365	223	165	22122	MYO6,MYH7,UGT2B4,ERAP2,DENND5B,SLC35F6,PREX1,PROM2,PARPBP,PLEKHO2,ARNT2,RYR2,TIMP4,STPG1,MUC6,ABCB1,GPRC5A,CRABP2,NTRK3,LRRC9,DIO1,ASB16,CAPN3,CUBN,RIPOR1,CHP1,PDE5A,MCM2,DAPP1,RELT,SCN5A,MOXD1,RBM27,TNS4,TP53INP1,GALNT7,SMAD1,HHIP,TIGAR,ESCO2,THBS1,CCNE2,SHANK2,LARP1,LRRC8B,NPC1,RAB8A,CLUH,UBQLN1,LDAH,RANBP17,YWHAZ,HSPA8,CDC6,IGFBP4,DAPK3,MAGEL2,AMBRA1,DPP3,CPT1A,EXTL3,CENPN,STIL,CHTF18,SS18L1,S…
GO:CC	MCM complex	GO:0042555	TRUE	1.62e-05	4.79021	11	223	5	22122	MCM2,MCM6,MMS22L,MCM5,MCM3
GO:CC	intracellular anatomical structure	GO:0005622	FALSE	3.89e-05	4.40986	17883	223	208	22122	MYO6,MYH7,UGT2B4,ERAP2,DENND5B,SLC35F6,FOXN2,SUPT7L,PREX1,PROM2,PARPBP,PLEKHO2,ARNT2,CATSPERG,RYR2,TIMP4,STPG1,MUC6,ABCB1,ZNF157,GPRC5A,CRABP2,NTRK3,LRRC9,DIO1,ASB16,CAPN3,CUBN,RIPOR1,CHP1,SERTAD4,PDE5A,MCM2,DAPP1,RELT,SCN5A,MOXD1,RBM27,TNS4,TP53INP1,GALNT7,SMAD1,HHIP,RAD54L2,TIGAR,ESCO2,THBS1,CCNE2,GINS2,SHANK2,LARP1,LRRC8B,AEN,NPC1,RAB8A,CLUH,UBQLN1,DPF3,MAK16,E2F7,LDAH,RANBP17,YWHAZ,HSPA8,CDC6…
GO:CC	intracellular non-membrane-bounded organelle	GO:0043232	FALSE	0.000405	3.39306	6568	223	100	22122	MYO6,MYH7,FOXN2,SUPT7L,PARPBP,ARNT2,CATSPERG,RYR2,TIMP4,GPRC5A,CAPN3,CHP1,MCM2,SCN5A,TNS4,SMAD1,ESCO2,CCNE2,GINS2,SHANK2,LARP1,AEN,RAB8A,DPF3,MAK16,E2F7,LDAH,HSPA8,CDC6,AMBRA1,CENPN,STIL,CHTF18,SS18L1,CDC45,ERCC6L,ETV4,ARL4D,WDR5,PWP2,USF1,CAPRIN1,MCM6,MMS22L,UHRF1,TUBB4B,MCM5,KIF4A,CCDC86,KIT,MCM10,CES1,MCM3,FHL3,DTL,SLAIN1,FANCD2,CCT6A,BRCA1,POLR1B,HEATR1,WDR12,TUBA1A,RBL1,LMLN,NRIP1,RECQL4,RPF…
GO:CC	non-membrane-bounded organelle	GO:0043228	FALSE	0.000408	3.38975	6569	223	100	22122	MYO6,MYH7,FOXN2,SUPT7L,PARPBP,ARNT2,CATSPERG,RYR2,TIMP4,GPRC5A,CAPN3,CHP1,MCM2,SCN5A,TNS4,SMAD1,ESCO2,CCNE2,GINS2,SHANK2,LARP1,AEN,RAB8A,DPF3,MAK16,E2F7,LDAH,HSPA8,CDC6,AMBRA1,CENPN,STIL,CHTF18,SS18L1,CDC45,ERCC6L,ETV4,ARL4D,WDR5,PWP2,USF1,CAPRIN1,MCM6,MMS22L,UHRF1,TUBB4B,MCM5,KIF4A,CCDC86,KIT,MCM10,CES1,MCM3,FHL3,DTL,SLAIN1,FANCD2,CCT6A,BRCA1,POLR1B,HEATR1,WDR12,TUBA1A,RBL1,LMLN,NRIP1,RECQL4,RPF…
GO:CC	cytosol	GO:0005829	FALSE	0.000494	3.30657	5453	223	87	22122	MYO6,DENND5B,SLC35F6,PREX1,CRABP2,ASB16,CAPN3,CUBN,PDE5A,DAPP1,TNS4,TP53INP1,SMAD1,TIGAR,CCNE2,SHANK2,LARP1,RAB8A,UBQLN1,YWHAZ,HSPA8,CDC6,DAPK3,MAGEL2,AMBRA1,DPP3,CENPN,STIL,CHTF18,SS18L1,ERCC6L,PSAT1,SBF1,GFPT1,CAPRIN1,PLBD1,MMS22L,ANXA5,TUBB4B,KIF4A,ASNS,CES1,PPA1,DTL,CAD,ARL1,ODC1,FANCD2,CCT6A,RTCB,TRIM65,POLR1B,WNK1,TUBA1A,SNIP1,USP14,PSME3,ETF1,LMLN,NRIP1,WDR77,EIF4G1,KNTC1,CHAF1B,KPNA2,DOCK…
GO:CC	chromosomal region	GO:0098687	FALSE	0.004781	2.32046	396	223	15	22122	MCM2,ESCO2,CENPN,SS18L1,ERCC6L,MCM6,MCM5,MCM3,RECQL4,KNTC1,CCNB1,NAT10,PHF6,FEN1,DNMT1
GO:CC	nuclear chromosome	GO:0000228	FALSE	0.009688	2.01375	233	223	11	22122	MCM2,GINS2,CDC45,MCM6,MMS22L,MCM5,MCM10,MCM3,BRCA1,WDHD1,TOPBP1
GO:CC	replication fork	GO:0005657	FALSE	0.032599	1.4868	72	223	6	22122	MMS22L,UHRF1,MCM10,MCM3,WDHD1,DNMT1
GO:CC	NLS-dependent protein nuclear import complex	GO:0042564	TRUE	0.042631	1.37028	10	223	3	22122	MYBBP1A,KPNA2,KPNB1
KEGG	Cell cycle	KEGG:04110	FALSE	8.96e-05	4.04767	157	108	12	8161	MCM2,ESCO2,CCNE2,YWHAZ,CDC6,CDC45,MCM6,MCM5,MCM3,RBL1,CCNB1,PPP2R1B
KEGG	DNA replication	KEGG:03030	FALSE	0.009417	2.02608	36	108	5	8161	MCM2,MCM6,MCM5,MCM3,FEN1
REAC	Cell Cycle	REAC:R-HSA-1640170	FALSE	8.37e-07	6.07733	679	156	32	10790	MCM2,ESCO2,CCNE2,GINS2,RAB8A,YWHAZ,CDC6,CENPN,CHTF18,CDC45,ERCC6L,MCM6,TUBB4B,MCM5,MCM10,MCM3,CLSPN,BRCA1,TUBA1A,PSME3,RBL1,KNTC1,CCNB1,NME7,TOPBP1,PSMD11,LPIN2,NUP93,FEN1,PPP2R1B,MYBL2,KPNB1
REAC	Unwinding of DNA	REAC:R-HSA-176974	FALSE	3.02e-06	5.51952	12	156	6	10790	MCM2,GINS2,CDC45,MCM6,MCM5,MCM3
REAC	Cell Cycle, Mitotic	REAC:R-HSA-69278	FALSE	7.75e-06	5.11067	549	156	27	10790	MCM2,ESCO2,CCNE2,GINS2,RAB8A,CDC6,CENPN,CDC45,ERCC6L,MCM6,TUBB4B,MCM5,MCM10,MCM3,TUBA1A,PSME3,RBL1,KNTC1,CCNB1,NME7,PSMD11,LPIN2,NUP93,FEN1,PPP2R1B,MYBL2,KPNB1
REAC	Mitotic G1 phase and G1/S transition	REAC:R-HSA-453279	FALSE	1.05e-05	4.98032	147	156	14	10790	MCM2,CCNE2,CDC6,CDC45,MCM6,MCM5,MCM10,MCM3,PSME3,RBL1,CCNB1,PSMD11,PPP2R1B,MYBL2
REAC	Cell Cycle Checkpoints	REAC:R-HSA-69620	FALSE	1.42e-05	4.8468	289	156	19	10790	MCM2,CCNE2,YWHAZ,CDC6,CENPN,CDC45,ERCC6L,MCM6,MCM5,MCM10,MCM3,CLSPN,BRCA1,PSME3,KNTC1,CCNB1,TOPBP1,PSMD11,PPP2R1B
REAC	Activation of ATR in response to replication stress	REAC:R-HSA-176187	FALSE	1.83e-05	4.73797	37	156	8	10790	MCM2,CDC6,CDC45,MCM6,MCM5,MCM10,MCM3,CLSPN
REAC	G1/S Transition	REAC:R-HSA-69206	FALSE	1.89e-05	4.72462	130	156	13	10790	MCM2,CCNE2,CDC6,CDC45,MCM6,MCM5,MCM10,MCM3,PSME3,RBL1,CCNB1,PSMD11,PPP2R1B
REAC	G2/M Checkpoints	REAC:R-HSA-69481	FALSE	5.27e-05	4.27842	167	156	14	10790	MCM2,YWHAZ,CDC6,CDC45,MCM6,MCM5,MCM10,MCM3,CLSPN,BRCA1,PSME3,CCNB1,TOPBP1,PSMD11
REAC	DNA strand elongation	REAC:R-HSA-69190	FALSE	0.000121	3.91543	32	156	7	10790	MCM2,GINS2,CDC45,MCM6,MCM5,MCM3,FEN1
REAC	Activation of the pre-replicative complex	REAC:R-HSA-68962	FALSE	0.000152	3.81716	33	156	7	10790	MCM2,CDC6,CDC45,MCM6,MCM5,MCM10,MCM3
REAC	Synthesis of DNA	REAC:R-HSA-69239	FALSE	0.000559	3.25261	121	156	11	10790	MCM2,CCNE2,GINS2,CDC6,CDC45,MCM6,MCM5,MCM3,PSME3,PSMD11,FEN1
REAC	DNA Replication	REAC:R-HSA-69306	FALSE	0.00135	2.8697	188	156	13	10790	MCM2,CCNE2,GINS2,CDC6,CDC45,MCM6,MCM5,MCM10,MCM3,PSME3,PSMD11,FEN1,KPNB1
REAC	S Phase	REAC:R-HSA-69242	FALSE	0.001609	2.79356	162	156	12	10790	MCM2,ESCO2,CCNE2,GINS2,CDC6,CDC45,MCM6,MCM5,MCM3,PSME3,PSMD11,FEN1
REAC	Switching of origins to a post-replicative state	REAC:R-HSA-69052	FALSE	0.022508	1.64766	92	156	8	10790	MCM2,CCNE2,CDC6,MCM6,MCM5,MCM3,PSME3,PSMD11
REAC	Orc1 removal from chromatin	REAC:R-HSA-68949	FALSE	0.029949	1.52362	71	156	7	10790	MCM2,CDC6,MCM6,MCM5,MCM3,PSME3,PSMD11
REAC	DNA Replication Pre-Initiation	REAC:R-HSA-69002	FALSE	0.045042	1.34638	160	156	10	10790	MCM2,CDC6,CDC45,MCM6,MCM5,MCM10,MCM3,PSME3,PSMD11,KPNB1
WP	DNA replication	WP:WP466	FALSE	0.000547	3.26225	42	126	7	8133	MCM2,CDC6,CDC45,MCM6,MCM5,MCM10,MCM3
WP	Cell cycle	WP:WP179	FALSE	0.002687	2.57075	120	126	10	8133	MCM2,CCNE2,YWHAZ,CDC6,CDC45,MCM6,MCM5,MCM3,RBL1,CCNB1
WP	DNA IR-damage and cellular response via ATR	WP:WP4016	FALSE	0.005814	2.23553	81	126	8	8133	MCM2,CDC45,FANCD2,CLSPN,BRCA1,RECQL4,TOPBP1,FEN1
WP	G1 to S cell cycle control	WP:WP45	FALSE	0.009493	2.02262	64	126	7	8133	MCM2,CCNE2,CDC45,MCM6,MCM5,MCM3,CCNB1
TF	Factor: ZF5; motif: GSGCGCGR; match class: 1	TF:M00716_1	FALSE	1.14e-09	8.9421	14451	225	206	20011	MYO6,ERAP2,DENND5B,SLC35F6,FAM168A,FOXN2,PREX1,PROM2,PARPBP,PLEKHO2,ARNT2,NKAIN1,CATSPERG,RYR2,TIMP4,HCRTR1,STPG1,THSD7A,PLA2R1,MUC6,GPR156,BEND2,ABCB1,GPRC5A,CRABP2,NTRK3,ASB16,IGFBPL1,CAPN3,RIPOR1,CHP1,SERTAD4,PDE5A,MCM2,RELT,MOXD1,CHRD,RBM27,TNS4,TP53INP1,GALNT7,SMAD1,HHIP,TIGAR,ESCO2,THBS1,CCNE2,GINS2,SHANK2,LARP1,CR2,LRRC8B,AEN,NPC1,RAB8A,CLUH,UBQLN1,DPF3,MAK16,E2F7,LDAH,RANBP17,YWHAZ,HSPA8,…
TF	Factor: E2F4; motif: YCCCGCCNCNNSSNNSNN; match class: 1	TF:M12599_1	FALSE	3.75e-08	7.42612	16020	225	215	20011	MYO6,MYH7,DENND5B,SLC35F6,FAM168A,FOXN2,PREX1,PARPBP,PLEKHO2,ARNT2,NKAIN1,CATSPERG,RYR2,TIMP4,HCRTR1,STPG1,THSD7A,PLA2R1,MUC6,GPR156,BEND2,ABCB1,ZNF157,GPRC5A,CRABP2,NTRK3,LRRC9,ASB16,IGFBPL1,CAPN3,RIPOR1,CHP1,SERTAD4,PDE5A,MCM2,RELT,MOXD1,CHRD,RBM27,TNS4,TP53INP1,GALNT7,SMAD1,HHIP,RAD54L2,TIGAR,ESCO2,THBS1,CCNE2,GINS2,SHANK2,THPO,LARP1,CR2,LRRC8B,AEN,NPC1,RAB8A,CLUH,UBQLN1,DPF3,MAK16,E2F7,LDAH,R…
TF	Factor: E2F-2; motif: GCGCGCGCGYW; match class: 1	TF:M11531_1	FALSE	9.99e-08	7.00031	12643	225	187	20011	MYO6,DENND5B,SLC35F6,FAM168A,FOXN2,SUPT7L,PREX1,PROM2,PARPBP,PLEKHO2,ARNT2,NKAIN1,CATSPERG,RYR2,TIMP4,HCRTR1,STPG1,THSD7A,PLA2R1,MUC6,GPR156,BEND2,ABCB1,ZNF157,GPRC5A,CRABP2,NTRK3,LRRC9,IGFBPL1,RIPOR1,CHP1,SERTAD4,PDE5A,MCM2,RELT,MOXD1,CHRD,TP53INP1,GALNT7,SMAD1,HHIP,TIGAR,ESCO2,THBS1,CCNE2,GINS2,SHANK2,LARP1,LRRC8B,AEN,NPC1,RAB8A,CLUH,UBQLN1,DPF3,MAK16,E2F7,LDAH,RANBP17,YWHAZ,HSPA8,CDC6,FAM171A2…
TF	Factor: ZF5; motif: GSGCGCGR	TF:M00716	FALSE	1.27e-07	6.89534	16438	225	217	20011	MYO6,MYH7,ERAP2,DENND5B,SLC35F6,FAM168A,FOXN2,SUPT7L,PREX1,PROM2,PARPBP,PLEKHO2,ARNT2,NKAIN1,CATSPERG,RYR2,TIMP4,HCRTR1,STPG1,THSD7A,PLA2R1,MUC6,GPR156,BEND2,ABCB1,GPRC5A,CRABP2,NTRK3,LRRC9,ASB16,IGFBPL1,CAPN3,RIPOR1,CHP1,SERTAD4,PDE5A,MCM2,DAPP1,RELT,MOXD1,CHRD,RBM27,TNS4,TP53INP1,GALNT7,SMAD1,HHIP,TIGAR,ESCO2,THBS1,CCNE2,GINS2,SHANK2,THPO,LARP1,CR2,LRRC8B,AEN,NPC1,RAB8A,CLUH,UBQLN1,DPF3,MAK16,E…
TF	Factor: E2F-3:HES-7; motif: NNNSGCGCSNNNNNCRCGYGNN; match class: 1	TF:M08526_1	FALSE	1.99e-07	6.70114	15329	225	209	20011	MYO6,ERAP2,DENND5B,SLC35F6,FAM168A,FOXN2,SUPT7L,PREX1,PARPBP,PLEKHO2,ARNT2,NKAIN1,CATSPERG,RYR2,TIMP4,HCRTR1,STPG1,THSD7A,PLA2R1,MUC6,GPR156,BEND2,ABCB1,ZNF157,GPRC5A,CRABP2,NTRK3,LRRC9,ASB16,IGFBPL1,RIPOR1,CHP1,SERTAD4,PDE5A,MCM2,RELT,MOXD1,CHRD,RBM27,TP53INP1,GALNT7,SMAD1,HHIP,RAD54L2,TIGAR,ESCO2,THBS1,CCNE2,GINS2,SHANK2,LARP1,CR2,LRRC8B,AEN,NPC1,RAB8A,CLUH,UBQLN1,DPF3,MAK16,E2F7,RANBP17,YWHAZ,…
TF	Factor: E2F-2; motif: GCGCGCGCGYW	TF:M11531	FALSE	1.6e-06	5.79706	13595	225	193	20011	MYO6,ERAP2,DENND5B,SLC35F6,FAM168A,FOXN2,SUPT7L,PREX1,PROM2,PARPBP,PLEKHO2,ARNT2,NKAIN1,CATSPERG,RYR2,TIMP4,HCRTR1,STPG1,THSD7A,PLA2R1,MUC6,GPR156,BEND2,ABCB1,ZNF157,GPRC5A,CRABP2,NTRK3,LRRC9,IGFBPL1,RIPOR1,CHP1,SERTAD4,PDE5A,MCM2,RELT,MOXD1,CHRD,TP53INP1,GALNT7,SMAD1,HHIP,TIGAR,ESCO2,THBS1,CCNE2,GINS2,SHANK2,THPO,LARP1,CR2,LRRC8B,AEN,NPC1,RAB8A,CLUH,UBQLN1,DPF3,MAK16,E2F7,LDAH,RANBP17,YWHAZ,HSPA…
TF	Factor: E2F-3:HES-7; motif: NNNSGCGCSNNNNNCRCGYGNN	TF:M08526	FALSE	1.94e-06	5.71212	17176	225	220	20011	MYO6,ERAP2,DENND5B,SLC35F6,FAM168A,FOXN2,SUPT7L,PREX1,PROM2,PARPBP,PLEKHO2,ARNT2,NKAIN1,CATSPERG,RYR2,TIMP4,HCRTR1,STPG1,THSD7A,PLA2R1,MUC6,GPR156,BEND2,ABCB1,ZNF157,GPRC5A,CRABP2,NTRK3,LRRC9,ASB16,IGFBPL1,CAPN3,RIPOR1,CHP1,SERTAD4,PDE5A,MCM2,RELT,SCN5A,MOXD1,CHRD,RBM27,TNS4,TP53INP1,GALNT7,SMAD1,HHIP,RAD54L2,TIGAR,ESCO2,THBS1,CCNE2,GINS2,SHANK2,THPO,LARP1,CR2,LRRC8B,AEN,NPC1,RAB8A,CLUH,UBQLN1,DP…
TF	Factor: ZF5; motif: GGSGCGCGS; match class: 1	TF:M10438_1	FALSE	1.05e-05	4.98032	15212	225	205	20011	MYO6,MYH7,ERAP2,DENND5B,SLC35F6,FAM168A,FOXN2,SUPT7L,PREX1,PROM2,PARPBP,PLEKHO2,ARNT2,NKAIN1,CATSPERG,RYR2,TIMP4,HCRTR1,STPG1,THSD7A,PLA2R1,MUC6,GPR156,BEND2,ABCB1,ZNF157,GPRC5A,CRABP2,NTRK3,LRRC9,ASB16,IGFBPL1,RIPOR1,CHP1,SERTAD4,PDE5A,MCM2,RELT,MOXD1,CHRD,RBM27,TP53INP1,GALNT7,SMAD1,HHIP,TIGAR,ESCO2,THBS1,CCNE2,GINS2,SHANK2,LARP1,CR2,LRRC8B,AEN,NPC1,RAB8A,CLUH,UBQLN1,DPF3,MAK16,E2F7,LDAH,RANBP1…
TF	Factor: E2F; motif: GGCGSG	TF:M00803	FALSE	1.39e-05	4.85837	13497	225	190	20011	MYO6,ERAP2,DENND5B,SLC35F6,FAM168A,FOXN2,SUPT7L,PREX1,PLEKHO2,ARNT2,NKAIN1,CATSPERG,RYR2,TIMP4,HCRTR1,STPG1,THSD7A,PLA2R1,GPR156,BEND2,ABCB1,CRABP2,NTRK3,LRRC9,IGFBPL1,RIPOR1,CHP1,SERTAD4,PDE5A,MCM2,DAPP1,RELT,MOXD1,CHRD,TNS4,TP53INP1,GALNT7,SMAD1,HHIP,TIGAR,ESCO2,THBS1,CCNE2,GINS2,SHANK2,LARP1,LRRC8B,AEN,NPC1,RAB8A,CLUH,UBQLN1,DPF3,MAK16,E2F7,LDAH,RANBP17,YWHAZ,HSPA8,CDC6,FAM171A2,IGFBP4,DAPK3,Z…
TF	Factor: ETF; motif: GVGGMGG	TF:M00695	FALSE	2.05e-05	4.68841	10683	225	162	20011	MYO6,DENND5B,FAM168A,FOXN2,PREX1,PARPBP,PLEKHO2,ARNT2,NKAIN1,RYR2,STPG1,THSD7A,PLA2R1,MUC6,GPR156,BEND2,ABCB1,NTRK3,ASB16,IGFBPL1,CAPN3,RIPOR1,CHP1,SERTAD4,PDE5A,RELT,MOXD1,CHRD,RBM27,TP53INP1,GALNT7,SMAD1,HHIP,TIGAR,THBS1,CCNE2,GINS2,SHANK2,LARP1,CR2,AEN,NPC1,CLUH,UBQLN1,DPF3,MAK16,E2F7,RANBP17,YWHAZ,HSPA8,CDC6,FAM171A2,IGFBP4,DAPK3,ZNF281,AMBRA1,EXTL3,CENPN,CHTF18,SS18L1,SMPDL3A,CDC45,SLC25A46,…
TF	Factor: E2F-3; motif: GGCGGGN	TF:M02089	FALSE	4e-05	4.39839	13508	225	189	20011	MYO6,MYH7,DENND5B,SLC35F6,FAM168A,FOXN2,PREX1,PLEKHO2,ARNT2,NKAIN1,CATSPERG,RYR2,HCRTR1,STPG1,THSD7A,PLA2R1,MUC6,GPR156,BEND2,GPRC5A,CRABP2,NTRK3,LRRC9,ASB16,RIPOR1,CHP1,SERTAD4,PDE5A,RELT,MOXD1,CHRD,RBM27,TP53INP1,GALNT7,SMAD1,HHIP,TIGAR,ESCO2,THBS1,CCNE2,GINS2,SHANK2,LARP1,CR2,LRRC8B,AEN,NPC1,RAB8A,CLUH,UBQLN1,DPF3,MAK16,E2F7,RANBP17,YWHAZ,HSPA8,FAM171A2,IGFBP4,DAPK3,ZNF281,MAGEL2,DPP3,EXTL3,CE…
TF	Factor: ZF5; motif: GGSGCGCGS	TF:M10438	FALSE	5.15e-05	4.2883	16562	225	214	20011	MYO6,MYH7,ERAP2,DENND5B,SLC35F6,FAM168A,FOXN2,SUPT7L,PREX1,PROM2,PARPBP,PLEKHO2,ARNT2,NKAIN1,CATSPERG,RYR2,TIMP4,HCRTR1,STPG1,THSD7A,PLA2R1,MUC6,GPR156,BEND2,ABCB1,ZNF157,GPRC5A,CRABP2,NTRK3,LRRC9,ASB16,IGFBPL1,RIPOR1,CHP1,SERTAD4,PDE5A,MCM2,DAPP1,RELT,MOXD1,CHRD,RBM27,TNS4,TP53INP1,GALNT7,SMAD1,HHIP,TIGAR,ESCO2,THBS1,CCNE2,GINS2,SHANK2,LARP1,CR2,LRRC8B,AEN,NPC1,RAB8A,CLUH,UBQLN1,DPF3,MAK16,E2F7,…
TF	Factor: E2F-1; motif: NGGGCGGGARV	TF:M07206	FALSE	5.58e-05	4.25321	14907	225	201	20011	MYO6,MYH7,DENND5B,SLC35F6,FAM168A,FOXN2,SUPT7L,PREX1,PROM2,PARPBP,PLEKHO2,ARNT2,NKAIN1,CATSPERG,RYR2,TIMP4,HCRTR1,STPG1,THSD7A,PLA2R1,MUC6,GPR156,BEND2,ABCB1,ZNF157,GPRC5A,CRABP2,NTRK3,LRRC9,DIO1,ASB16,IGFBPL1,RIPOR1,CHP1,SERTAD4,PDE5A,MCM2,DAPP1,RELT,MOXD1,CHRD,RBM27,TP53INP1,GALNT7,SMAD1,HHIP,RAD54L2,TIGAR,ESCO2,THBS1,CCNE2,GINS2,SHANK2,LARP1,CR2,LRRC8B,AEN,NPC1,RAB8A,CLUH,UBQLN1,DPF3,MAK16,E2F…
TF	Factor: ZF5; motif: NRNGNGCGCGCWN	TF:M00333	FALSE	5.79e-05	4.23743	15395	225	205	20011	MYO6,ERAP2,DENND5B,SLC35F6,FAM168A,FOXN2,SUPT7L,PREX1,PROM2,PARPBP,PLEKHO2,ARNT2,NKAIN1,CATSPERG,RYR2,TIMP4,HCRTR1,STPG1,THSD7A,PLA2R1,MUC6,GPR156,BEND2,ABCB1,GPRC5A,NTRK3,LRRC9,IGFBPL1,RIPOR1,CHP1,SERTAD4,PDE5A,MCM2,RELT,MOXD1,CHRD,RBM27,TNS4,TP53INP1,GALNT7,SMAD1,HHIP,TIGAR,ESCO2,THBS1,CCNE2,GINS2,SHANK2,THPO,LARP1,CR2,LRRC8B,AEN,NPC1,RAB8A,CLUH,UBQLN1,DPF3,MAK16,E2F7,LDAH,RANBP17,YWHAZ,HSPA8,C…
TF	Factor: p300; motif: ACNTCCG; match class: 1	TF:M04826_1	FALSE	7.28e-05	4.13781	15544	225	206	20011	MYO6,MYH7,ERAP2,DENND5B,SLC35F6,FAM168A,FOXN2,SUPT7L,PREX1,PROM2,PARPBP,PLEKHO2,ARNT2,CATSPERG,RYR2,TIMP4,HCRTR1,STPG1,THSD7A,PLA2R1,MUC6,GPR156,BEND2,ZNF157,GPRC5A,CRABP2,NTRK3,LRRC9,ASB16,CAPN3,RIPOR1,CHP1,SERTAD4,PDE5A,MCM2,RELT,SCN5A,MOXD1,CHRD,RBM27,TP53INP1,GALNT7,SMAD1,HHIP,TIGAR,ESCO2,THBS1,CCNE2,GINS2,SHANK2,LARP1,CR2,LRRC8B,AEN,NPC1,RAB8A,CLUH,UBQLN1,DPF3,MAK16,E2F7,LDAH,YWHAZ,HSPA8,CDC…
TF	Factor: E2F4; motif: YCCCGCCNCNNSSNNSNN	TF:M12599	FALSE	8.48e-05	4.07154	17521	225	220	20011	MYO6,MYH7,DENND5B,SLC35F6,FAM168A,FOXN2,SUPT7L,PREX1,PROM2,PARPBP,PLEKHO2,ARNT2,NKAIN1,CATSPERG,RYR2,TIMP4,HCRTR1,STPG1,THSD7A,PLA2R1,MUC6,GPR156,BEND2,ABCB1,ZNF157,GPRC5A,CRABP2,NTRK3,LRRC9,DIO1,ASB16,IGFBPL1,CAPN3,RIPOR1,CHP1,SERTAD4,PDE5A,MCM2,RELT,SCN5A,MOXD1,CHRD,RBM27,TNS4,TP53INP1,GALNT7,SMAD1,HHIP,RAD54L2,TIGAR,ESCO2,THBS1,CCNE2,GINS2,SHANK2,THPO,LARP1,CR2,LRRC8B,AEN,NPC1,RAB8A,CLUH,UBQLN…
TF	Factor: E2F-4; motif: NTTTCSCGCC	TF:M07380	FALSE	0.000122	3.91215	13316	225	186	20011	DENND5B,FAM168A,FOXN2,SUPT7L,PREX1,PROM2,PLEKHO2,ARNT2,NKAIN1,CATSPERG,RYR2,HCRTR1,STPG1,PLA2R1,MUC6,GPR156,BEND2,ZNF157,GPRC5A,CRABP2,LRRC9,IGFBPL1,RIPOR1,CHP1,SERTAD4,PDE5A,MCM2,DAPP1,RELT,CHRD,RBM27,TNS4,TP53INP1,SMAD1,RAD54L2,TIGAR,ESCO2,THBS1,CCNE2,GINS2,SHANK2,LARP1,LRRC8B,AEN,NPC1,RAB8A,CLUH,UBQLN1,MAK16,E2F7,LDAH,RANBP17,YWHAZ,HSPA8,CDC6,FAM171A2,IGFBP4,DAPK3,ZNF281,AMBRA1,DPP3,EXTL3,CENP…
TF	Factor: E2F-2; motif: NWTTTGGCGCCAWWNN	TF:M11530	FALSE	0.000189	3.72358	14927	225	200	20011	MYO6,ERAP2,DENND5B,SLC35F6,FAM168A,FOXN2,SUPT7L,PREX1,PROM2,PARPBP,ARNT2,NKAIN1,CATSPERG,RYR2,TIMP4,HCRTR1,STPG1,THSD7A,PLA2R1,MUC6,GPR156,ABCB1,ZNF157,GPRC5A,CRABP2,NTRK3,DIO1,ASB16,IGFBPL1,RIPOR1,CHP1,SERTAD4,PDE5A,MCM2,DAPP1,RELT,MOXD1,CHRD,RBM27,TNS4,TP53INP1,GALNT7,SMAD1,HHIP,TIGAR,ESCO2,THBS1,CCNE2,GINS2,SHANK2,THPO,LARP1,CR2,LRRC8B,AEN,NPC1,RAB8A,CLUH,UBQLN1,DPF3,E2F7,LDAH,RANBP17,YWHAZ,HS…
TF	Factor: TCF-1; motif: ACATCGRGRCGCTGW; match class: 1	TF:M11603_1	FALSE	0.0002	3.69858	13482	225	187	20011	MYO6,DENND5B,SLC35F6,FAM168A,FOXN2,SUPT7L,PREX1,PARPBP,PLEKHO2,ARNT2,NKAIN1,CATSPERG,RYR2,TIMP4,HCRTR1,STPG1,THSD7A,PLA2R1,MUC6,GPR156,BEND2,ABCB1,CRABP2,NTRK3,DIO1,ASB16,IGFBPL1,RIPOR1,CHP1,SERTAD4,PDE5A,RELT,SCN5A,MOXD1,CHRD,RBM27,TNS4,TP53INP1,GALNT7,SMAD1,HHIP,RAD54L2,TIGAR,ESCO2,THBS1,CCNE2,GINS2,SHANK2,LARP1,CR2,LRRC8B,AEN,NPC1,RAB8A,CLUH,UBQLN1,DPF3,MAK16,E2F7,RANBP17,YWHAZ,HSPA8,CDC6,FAM1…
TF	Factor: E2F-4:DP-1; motif: TTTSGCGC	TF:M00738	FALSE	0.000286	3.54415	10057	225	152	20011	MYO6,DENND5B,SLC35F6,FOXN2,SUPT7L,PLEKHO2,ARNT2,CATSPERG,RYR2,TIMP4,STPG1,THSD7A,PLA2R1,GPR156,BEND2,ASB16,IGFBPL1,CAPN3,RIPOR1,SERTAD4,PDE5A,MCM2,DAPP1,RELT,MOXD1,CHRD,SMAD1,HHIP,RAD54L2,TIGAR,ESCO2,THBS1,CCNE2,GINS2,LARP1,LRRC8B,AEN,RAB8A,CLUH,UBQLN1,MAK16,E2F7,LDAH,RANBP17,HSPA8,CDC6,FAM171A2,DAPK3,AMBRA1,DPP3,EXTL3,CENPN,STIL,SS18L1,SMPDL3A,CDC45,SLC25A46,ERCC6L,PSAT1,ETV4,ARL4D,WDR5,USF1,GFP…
TF	Factor: TCF-1; motif: ACATCGRGRCGCTGW	TF:M11601	FALSE	0.000343	3.46528	15113	225	201	20011	MYO6,UGT2B4,ERAP2,DENND5B,FAM168A,FOXN2,SUPT7L,PREX1,PROM2,PARPBP,PLEKHO2,ARNT2,NKAIN1,CATSPERG,RYR2,TIMP4,HCRTR1,STPG1,PLA2R1,MUC6,GPR156,BEND2,ABCB1,ZNF157,GPRC5A,CRABP2,NTRK3,DIO1,ASB16,RIPOR1,CHP1,SERTAD4,PDE5A,MCM2,RELT,SCN5A,MOXD1,CHRD,RBM27,TP53INP1,GALNT7,SMAD1,HHIP,RAD54L2,TIGAR,ESCO2,THBS1,CCNE2,GINS2,SHANK2,LARP1,CR2,LRRC8B,AEN,NPC1,RAB8A,CLUH,UBQLN1,DPF3,MAK16,E2F7,RANBP17,YWHAZ,HSPA8…
TF	Factor: E2F-1; motif: NGGGCGGGARV; match class: 1	TF:M07206_1	FALSE	0.00039	3.4088	11135	225	163	20011	MYO6,MYH7,DENND5B,FAM168A,FOXN2,PREX1,PARPBP,PLEKHO2,ARNT2,NKAIN1,CATSPERG,RYR2,HCRTR1,STPG1,THSD7A,PLA2R1,MUC6,GPR156,GPRC5A,CRABP2,LRRC9,IGFBPL1,RIPOR1,SERTAD4,PDE5A,MCM2,RELT,MOXD1,CHRD,TP53INP1,GALNT7,SMAD1,HHIP,TIGAR,ESCO2,THBS1,CCNE2,GINS2,SHANK2,LARP1,CR2,LRRC8B,AEN,NPC1,RAB8A,CLUH,UBQLN1,DPF3,E2F7,RANBP17,YWHAZ,HSPA8,CDC6,FAM171A2,IGFBP4,DAPK3,EXTL3,CENPN,STIL,CHTF18,SS18L1,SMPDL3A,CDC45,…
TF	Factor: Rb:E2F-1:DP-1; motif: TTTSGCGC	TF:M00740	FALSE	0.000454	3.34291	10677	225	158	20011	MYO6,DENND5B,SLC35F6,FOXN2,SUPT7L,PLEKHO2,ARNT2,CATSPERG,RYR2,TIMP4,STPG1,THSD7A,PLA2R1,GPR156,BEND2,ASB16,IGFBPL1,CAPN3,RIPOR1,SERTAD4,PDE5A,MCM2,DAPP1,MOXD1,CHRD,SMAD1,HHIP,RAD54L2,TIGAR,THBS1,CCNE2,GINS2,LARP1,LRRC8B,AEN,RAB8A,CLUH,UBQLN1,DPF3,MAK16,E2F7,LDAH,RANBP17,HSPA8,CDC6,FAM171A2,DAPK3,ZNF281,AMBRA1,DPP3,EXTL3,CENPN,STIL,SS18L1,SMPDL3A,CDC45,SLC25A46,ERCC6L,PSAT1,ETV4,ARL4D,WDR5,PWP2,US…
TF	Factor: E2F1; motif: GSGCGGGAAN	TF:M12597	FALSE	0.000486	3.313	14354	225	194	20011	MYO6,MYH7,DENND5B,FAM168A,FOXN2,SUPT7L,PREX1,PROM2,PARPBP,PLEKHO2,ARNT2,NKAIN1,CATSPERG,RYR2,TIMP4,HCRTR1,STPG1,PLA2R1,MUC6,GPR156,ABCB1,ZNF157,GPRC5A,CRABP2,NTRK3,LRRC9,ASB16,IGFBPL1,RIPOR1,SERTAD4,PDE5A,MCM2,RELT,MOXD1,CHRD,RBM27,TNS4,TP53INP1,GALNT7,SMAD1,HHIP,RAD54L2,TIGAR,ESCO2,THBS1,CCNE2,GINS2,SHANK2,LARP1,CR2,LRRC8B,AEN,NPC1,RAB8A,CLUH,UBQLN1,DPF3,MAK16,E2F7,LDAH,RANBP17,YWHAZ,HSPA8,CDC6,…
TF	Factor: E2F-1; motif: NNNSSCGCSAANN; match class: 1	TF:M07250_1	FALSE	0.000487	3.3129	5671	225	100	20011	DENND5B,FOXN2,GPR156,GPRC5A,CRABP2,NTRK3,IGFBPL1,RIPOR1,CHP1,PDE5A,MCM2,RELT,CHRD,SMAD1,HHIP,TIGAR,ESCO2,THBS1,CCNE2,GINS2,LARP1,LRRC8B,RAB8A,CLUH,E2F7,RANBP17,HSPA8,CDC6,FAM171A2,AMBRA1,EXTL3,CHTF18,SS18L1,CDC45,SLC25A46,ERCC6L,PSAT1,ETV4,WDR5,USF1,CAPRIN1,MCM6,UHRF1,ANXA5,HIGD1A,TUBB4B,MCM5,CCDC86,ASNS,GNA12,MCM10,MCM3,DTL,CAD,ODC1,SLC25A4,CCT6A,CLSPN,TRIM65,WNK1,PSME3,ETF1,RBL1,NRIP1,RECQL4,RP…
TF	Factor: E2F-4; motif: SNGGGCGGGAANN	TF:M09894	FALSE	0.000669	3.17477	16556	225	212	20011	MYO6,MYH7,DENND5B,SLC35F6,FAM168A,FOXN2,SUPT7L,PREX1,PROM2,PARPBP,PLEKHO2,ARNT2,NKAIN1,CATSPERG,RYR2,TIMP4,HCRTR1,STPG1,THSD7A,PLA2R1,MUC6,GPR156,BEND2,ABCB1,ZNF157,GPRC5A,CRABP2,NTRK3,LRRC9,DIO1,ASB16,IGFBPL1,RIPOR1,CHP1,SERTAD4,PDE5A,MCM2,RELT,MOXD1,CHRD,RBM27,TNS4,TP53INP1,GALNT7,SMAD1,HHIP,RAD54L2,TIGAR,ESCO2,THBS1,CCNE2,GINS2,SHANK2,LARP1,CR2,LRRC8B,AEN,NPC1,RAB8A,CLUH,UBQLN1,DPF3,MAK16,E2F7…
TF	Factor: ETF; motif: GVGGMGG; match class: 1	TF:M00695_1	FALSE	0.000908	3.04175	7207	225	118	20011	MYO6,DENND5B,FAM168A,FOXN2,PREX1,PLEKHO2,ARNT2,NKAIN1,RYR2,THSD7A,PLA2R1,MUC6,NTRK3,IGFBPL1,RIPOR1,SERTAD4,PDE5A,MOXD1,CHRD,RBM27,TP53INP1,GALNT7,SMAD1,HHIP,THBS1,CCNE2,SHANK2,LARP1,AEN,NPC1,CLUH,UBQLN1,DPF3,E2F7,RANBP17,YWHAZ,FAM171A2,IGFBP4,DAPK3,ZNF281,AMBRA1,CENPN,CHTF18,SS18L1,SMPDL3A,CDC45,SLC25A46,CERK,PSAT1,ARL4D,WDR5,SBF1,GFPT1,MCM6,UHRF1,ANXA5,HIGD1A,TUBB4B,ASNS,GNA12,PPA1,FHL3,ZBTB39,O…
TF	Factor: E2F-1:HES-7; motif: GGCRCGTGSYNNWNGGCGCSM; match class: 1	TF:M08525_1	FALSE	0.001114	2.95303	15607	225	204	20011	MYO6,DENND5B,SLC35F6,FAM168A,FOXN2,PREX1,PLEKHO2,ARNT2,NKAIN1,CATSPERG,RYR2,TIMP4,HCRTR1,STPG1,THSD7A,PLA2R1,MUC6,GPR156,BEND2,ZNF157,GPRC5A,CRABP2,NTRK3,LRRC9,DIO1,IGFBPL1,RIPOR1,CHP1,SERTAD4,PDE5A,MCM2,RELT,SCN5A,MOXD1,CHRD,RBM27,TNS4,TP53INP1,GALNT7,SMAD1,HHIP,TIGAR,ESCO2,THBS1,CCNE2,GINS2,SHANK2,THPO,LARP1,CR2,LRRC8B,AEN,NPC1,RAB8A,CLUH,UBQLN1,DPF3,MAK16,E2F7,LDAH,RANBP17,YWHAZ,HSPA8,CDC6,FAM…
TF	Factor: p300; motif: ACNTCCG	TF:M04826	FALSE	0.001147	2.94057	18109	225	222	20011	MYO6,MYH7,ERAP2,DENND5B,SLC35F6,FAM168A,FOXN2,SUPT7L,PREX1,PROM2,PARPBP,PLEKHO2,ARNT2,NKAIN1,CATSPERG,RYR2,TIMP4,HCRTR1,STPG1,THSD7A,PLA2R1,MUC6,GPR156,BEND2,ABCB1,ZNF157,GPRC5A,CRABP2,NTRK3,LRRC9,DIO1,ASB16,IGFBPL1,CAPN3,CUBN,RIPOR1,CHP1,SERTAD4,PDE5A,MCM2,DAPP1,RELT,SCN5A,MOXD1,CHRD,RBM27,TP53INP1,GALNT7,SMAD1,HHIP,TIGAR,ESCO2,THBS1,CCNE2,GINS2,SHANK2,THPO,LARP1,CR2,LRRC8B,AEN,NPC1,RAB8A,CLUH,U…
TF	Factor: TCF-1; motif: ACATCGRGRCGCTGW	TF:M11603	FALSE	0.001445	2.84009	16640	225	212	20011	MYO6,UGT2B4,ERAP2,DENND5B,SLC35F6,FAM168A,FOXN2,SUPT7L,PREX1,PROM2,PARPBP,PLEKHO2,ARNT2,NKAIN1,CATSPERG,RYR2,TIMP4,HCRTR1,STPG1,THSD7A,PLA2R1,MUC6,GPR156,BEND2,ABCB1,ZNF157,GPRC5A,CRABP2,NTRK3,DIO1,ASB16,IGFBPL1,RIPOR1,CHP1,SERTAD4,PDE5A,MCM2,RELT,SCN5A,MOXD1,CHRD,RBM27,TNS4,TP53INP1,GALNT7,SMAD1,HHIP,RAD54L2,TIGAR,ESCO2,THBS1,CCNE2,GINS2,SHANK2,LARP1,CR2,LRRC8B,AEN,NPC1,RAB8A,CLUH,UBQLN1,DPF3,MA…
TF	Factor: E2F-3; motif: GGCGGGN; match class: 1	TF:M02089_1	FALSE	0.001507	2.82201	9627	225	145	20011	MYO6,MYH7,DENND5B,SLC35F6,FAM168A,FOXN2,PREX1,PLEKHO2,ARNT2,NKAIN1,CATSPERG,RYR2,HCRTR1,THSD7A,PLA2R1,MUC6,BEND2,GPRC5A,CRABP2,NTRK3,RIPOR1,SERTAD4,PDE5A,RELT,MOXD1,CHRD,TP53INP1,GALNT7,SMAD1,HHIP,TIGAR,ESCO2,THBS1,CCNE2,GINS2,SHANK2,LARP1,CR2,AEN,NPC1,RAB8A,CLUH,UBQLN1,DPF3,E2F7,RANBP17,YWHAZ,HSPA8,FAM171A2,IGFBP4,DAPK3,ZNF281,MAGEL2,DPP3,EXTL3,STIL,CHTF18,SS18L1,CDC45,ERCC6L,CERK,PSAT1,ETV4,WDR…
TF	Factor: IRX-1; motif: NACRYNNNNNNNNRYGNN; match class: 1	TF:M11018_1	FALSE	0.001544	2.81131	16260	225	209	20011	MYO6,ERAP2,DENND5B,SLC35F6,FAM168A,FOXN2,SUPT7L,PREX1,PROM2,PARPBP,PLEKHO2,ARNT2,NKAIN1,CATSPERG,RYR2,TIMP4,HCRTR1,STPG1,THSD7A,MUC6,GPR156,BEND2,ABCB1,ZNF157,GPRC5A,CRABP2,NTRK3,LRRC9,DIO1,IGFBPL1,RIPOR1,CHP1,SERTAD4,PDE5A,MCM2,RELT,SCN5A,MOXD1,CHRD,RBM27,TP53INP1,GALNT7,SMAD1,HHIP,TIGAR,ESCO2,THBS1,CCNE2,GINS2,SHANK2,LARP1,CR2,LRRC8B,AEN,NPC1,RAB8A,CLUH,UBQLN1,DPF3,MAK16,E2F7,LDAH,RANBP17,YWHAZ…
TF	Factor: E2F-1; motif: NTTTTGGCGCCAWWWN	TF:M11533	FALSE	0.001568	2.80479	13421	225	184	20011	MYO6,ERAP2,DENND5B,SLC35F6,FOXN2,SUPT7L,PREX1,PARPBP,ARNT2,NKAIN1,CATSPERG,RYR2,TIMP4,HCRTR1,STPG1,THSD7A,PLA2R1,MUC6,GPR156,ABCB1,ZNF157,GPRC5A,CRABP2,DIO1,ASB16,IGFBPL1,RIPOR1,CHP1,SERTAD4,PDE5A,MCM2,DAPP1,RELT,MOXD1,CHRD,RBM27,TNS4,TP53INP1,SMAD1,HHIP,TIGAR,ESCO2,THBS1,CCNE2,GINS2,SHANK2,THPO,LARP1,CR2,LRRC8B,AEN,NPC1,RAB8A,CLUH,UBQLN1,DPF3,MAK16,E2F7,LDAH,RANBP17,YWHAZ,HSPA8,CDC6,FAM171A2,IGF…
TF	Factor: E2F-1; motif: NNNNGGCGGGAARN	TF:M09892	FALSE	0.001673	2.77661	13853	225	188	20011	MYO6,MYH7,DENND5B,FAM168A,FOXN2,SUPT7L,PREX1,PROM2,PARPBP,PLEKHO2,ARNT2,NKAIN1,CATSPERG,RYR2,TIMP4,HCRTR1,STPG1,PLA2R1,MUC6,GPR156,ZNF157,GPRC5A,CRABP2,LRRC9,ASB16,IGFBPL1,RIPOR1,SERTAD4,PDE5A,MCM2,RELT,MOXD1,CHRD,RBM27,TP53INP1,GALNT7,SMAD1,HHIP,RAD54L2,TIGAR,ESCO2,THBS1,CCNE2,GINS2,SHANK2,LARP1,CR2,LRRC8B,AEN,NPC1,RAB8A,CLUH,UBQLN1,DPF3,MAK16,E2F7,RANBP17,YWHAZ,HSPA8,CDC6,FAM171A2,IGFBP4,DAPK3,…
TF	Factor: ZF5; motif: NRNGNGCGCGCWN; match class: 1	TF:M00333_1	FALSE	0.001747	2.7577	12713	225	177	20011	MYO6,ERAP2,DENND5B,SLC35F6,FAM168A,PREX1,PROM2,PLEKHO2,ARNT2,NKAIN1,CATSPERG,RYR2,HCRTR1,THSD7A,PLA2R1,MUC6,GPR156,BEND2,ABCB1,GPRC5A,NTRK3,LRRC9,IGFBPL1,RIPOR1,CHP1,SERTAD4,PDE5A,MCM2,RELT,MOXD1,CHRD,TNS4,TP53INP1,GALNT7,SMAD1,HHIP,TIGAR,THBS1,CCNE2,GINS2,SHANK2,THPO,LARP1,LRRC8B,AEN,NPC1,RAB8A,CLUH,UBQLN1,DPF3,MAK16,RANBP17,YWHAZ,HSPA8,FAM171A2,IGFBP4,DAPK3,AMBRA1,CENPN,CHTF18,SS18L1,SMPDL3A,CD…
TF	Factor: E2F-3:TBR2; motif: ANGTGYKANGGCGCSTTNNCRNNT; match class: 1	TF:M08207_1	FALSE	0.002083	2.68135	15801	225	205	20011	MYO6,DENND5B,SLC35F6,FAM168A,FOXN2,SUPT7L,PREX1,PROM2,PLEKHO2,ARNT2,NKAIN1,CATSPERG,RYR2,TIMP4,HCRTR1,STPG1,THSD7A,PLA2R1,MUC6,GPR156,BEND2,ABCB1,ZNF157,GPRC5A,CRABP2,NTRK3,ASB16,IGFBPL1,RIPOR1,CHP1,SERTAD4,PDE5A,MCM2,DAPP1,RELT,SCN5A,MOXD1,CHRD,RBM27,TNS4,TP53INP1,GALNT7,SMAD1,HHIP,RAD54L2,TIGAR,THBS1,CCNE2,GINS2,SHANK2,LARP1,LRRC8B,AEN,NPC1,RAB8A,CLUH,UBQLN1,DPF3,MAK16,E2F7,LDAH,RANBP17,YWHAZ,H…
TF	Factor: Sp1; motif: NNGGGGCGGGGNN	TF:M00932	FALSE	0.002384	2.62272	10705	225	156	20011	MYO6,MYH7,DENND5B,SLC35F6,FAM168A,FOXN2,PREX1,PROM2,PLEKHO2,ARNT2,NKAIN1,CATSPERG,RYR2,HCRTR1,PLA2R1,GPR156,GPRC5A,CRABP2,NTRK3,LRRC9,RIPOR1,CHP1,SERTAD4,PDE5A,RELT,MOXD1,CHRD,TP53INP1,GALNT7,SMAD1,HHIP,TIGAR,ESCO2,THBS1,CCNE2,GINS2,SHANK2,THPO,LARP1,CR2,LRRC8B,NPC1,RAB8A,CLUH,UBQLN1,DPF3,E2F7,RANBP17,YWHAZ,FAM171A2,IGFBP4,DAPK3,ZNF281,MAGEL2,DPP3,EXTL3,STIL,CHTF18,SS18L1,SMPDL3A,CDC45,ERCC6L,CER…
TF	Factor: E2F; motif: TTTSGCGS; match class: 1	TF:M00427_1	FALSE	0.002627	2.58048	3941	225	75	20011	DENND5B,FOXN2,SUPT7L,PLEKHO2,STPG1,GPR156,BEND2,PDE5A,MCM2,SMAD1,TIGAR,CCNE2,LARP1,LRRC8B,RAB8A,CLUH,E2F7,CDC6,FAM171A2,AMBRA1,DPP3,STIL,SS18L1,CDC45,SLC25A46,PSAT1,CAPRIN1,MCM6,UHRF1,ANXA5,HIGD1A,MCM5,CCDC86,KIT,ASNS,MCM10,MCM3,DTL,CAD,ODC1,CCT6A,CLSPN,WNK1,HEATR1,PSME3,RBL1,NRIP1,RECQL4,EIF4G1,KNTC1,KPNA2,INTS7,POLR2A,TOPBP1,FAM118B,NSF,UTP15,CHAF1A,ICMT,TRMT6,CPSF2,INTS2,GSS,NAT10,GMPS,RRP1B,T…
TF	Factor: E2F-1:HES-7; motif: GGCRCGTGSYNNWNGGCGCSM	TF:M08525	FALSE	0.003516	2.45393	17424	225	217	20011	MYO6,MYH7,UGT2B4,ERAP2,DENND5B,SLC35F6,FAM168A,FOXN2,SUPT7L,PREX1,PROM2,PARPBP,PLEKHO2,ARNT2,NKAIN1,CATSPERG,RYR2,TIMP4,HCRTR1,STPG1,THSD7A,PLA2R1,MUC6,GPR156,BEND2,ABCB1,ZNF157,GPRC5A,CRABP2,NTRK3,LRRC9,DIO1,ASB16,IGFBPL1,RIPOR1,CHP1,SERTAD4,PDE5A,MCM2,RELT,SCN5A,MOXD1,CHRD,RBM27,TNS4,TP53INP1,GALNT7,SMAD1,HHIP,TIGAR,ESCO2,THBS1,CCNE2,GINS2,SHANK2,THPO,LARP1,CR2,LRRC8B,AEN,NPC1,RAB8A,CLUH,UBQLN1…
TF	Factor: E2F-4; motif: SNGGGCGGGAANN; match class: 1	TF:M09894_1	FALSE	0.004071	2.39032	14291	225	191	20011	MYO6,MYH7,DENND5B,SLC35F6,FAM168A,FOXN2,PREX1,PARPBP,PLEKHO2,ARNT2,NKAIN1,CATSPERG,RYR2,HCRTR1,STPG1,THSD7A,PLA2R1,MUC6,GPR156,BEND2,GPRC5A,CRABP2,NTRK3,LRRC9,ASB16,RIPOR1,SERTAD4,PDE5A,MCM2,RELT,MOXD1,CHRD,RBM27,TP53INP1,GALNT7,SMAD1,HHIP,RAD54L2,TIGAR,ESCO2,THBS1,CCNE2,GINS2,SHANK2,LARP1,CR2,LRRC8B,AEN,NPC1,RAB8A,CLUH,UBQLN1,DPF3,MAK16,E2F7,RANBP17,YWHAZ,HSPA8,FAM171A2,IGFBP4,DAPK3,ZNF281,MAGEL…
TF	Factor: ETS1; motif: ACCGGAARYN	TF:M03977	FALSE	0.005975	2.22363	10737	225	155	20011	SLC35F6,FAM168A,FOXN2,SUPT7L,PREX1,PARPBP,PLEKHO2,ARNT2,NKAIN1,STPG1,PLA2R1,MUC6,BEND2,ZNF157,CRABP2,LRRC9,CAPN3,CUBN,RIPOR1,CHP1,PDE5A,MCM2,RELT,SCN5A,MOXD1,TP53INP1,GALNT7,HHIP,TIGAR,THBS1,CCNE2,GINS2,SHANK2,THPO,LARP1,LRRC8B,AEN,NPC1,RAB8A,DPF3,MAK16,E2F7,LDAH,YWHAZ,HSPA8,CDC6,FAM171A2,IGFBP4,DAPK3,AMBRA1,DPP3,CPT1A,CENPN,STIL,CDC45,SLC25A46,ERCC6L,ETV4,ARL4D,PWP2,USF1,CAPRIN1,MCM6,PLBD1,MMS22…
TF	Factor: ER71:Pax-5; motif: ACCGGAACYACGCWTSANTG; match class: 1	TF:M08266_1	FALSE	0.006101	2.21463	9184	225	138	20011	MYO6,DENND5B,FOXN2,PREX1,PLEKHO2,ARNT2,NKAIN1,RYR2,HCRTR1,STPG1,MUC6,BEND2,NTRK3,LRRC9,RIPOR1,PDE5A,RELT,SCN5A,CHRD,TP53INP1,GALNT7,SMAD1,HHIP,TIGAR,THBS1,CCNE2,GINS2,SHANK2,LARP1,CR2,AEN,RAB8A,UBQLN1,MAK16,LDAH,RANBP17,YWHAZ,HSPA8,CDC6,FAM171A2,IGFBP4,DAPK3,AMBRA1,DPP3,CPT1A,CENPN,STIL,CHTF18,SS18L1,CDC45,PSAT1,ETV4,WDR5,PWP2,USF1,GFPT1,MCM6,PLBD1,MMS22L,UHRF1,ANXA5,HIGD1A,TUBB4B,MCM5,SNX19,KIT,…
TF	Factor: E2F-4:DP-1; motif: TTTSGCGC; match class: 1	TF:M00738_1	FALSE	0.006368	2.19602	4105	225	76	20011	SLC35F6,FOXN2,SUPT7L,PLEKHO2,ARNT2,CATSPERG,RYR2,STPG1,GPR156,BEND2,PDE5A,MCM2,SMAD1,LARP1,LRRC8B,RAB8A,CLUH,UBQLN1,MAK16,E2F7,HSPA8,CDC6,AMBRA1,DPP3,CENPN,STIL,SS18L1,CDC45,SLC25A46,PSAT1,CAPRIN1,MCM6,UHRF1,ANXA5,HIGD1A,MCM5,CCDC86,KIT,ASNS,MCM10,MCM3,DTL,ODC1,CCT6A,CLSPN,WNK1,HEATR1,RBL1,RECQL4,RALGAPB,KNTC1,KPNA2,DOCK11,INTS7,NOL9,POLR2A,TOPBP1,FAM118B,NSF,UTP15,CHAF1A,ICMT,NUP93,CPSF2,INTS2,G…
TF	Factor: E2F; motif: GGCGSG; match class: 1	TF:M00803_1	FALSE	0.006807	2.16704	10475	225	152	20011	MYO6,DENND5B,SLC35F6,FAM168A,FOXN2,SUPT7L,PREX1,ARNT2,NKAIN1,CATSPERG,RYR2,HCRTR1,GPR156,CRABP2,NTRK3,LRRC9,IGFBPL1,RIPOR1,SERTAD4,PDE5A,MCM2,RELT,MOXD1,CHRD,TP53INP1,GALNT7,SMAD1,HHIP,TIGAR,ESCO2,THBS1,CCNE2,GINS2,SHANK2,LARP1,LRRC8B,AEN,NPC1,RAB8A,CLUH,UBQLN1,DPF3,MAK16,E2F7,LDAH,RANBP17,YWHAZ,HSPA8,CDC6,FAM171A2,IGFBP4,DAPK3,ZNF281,DPP3,CENPN,STIL,CHTF18,SS18L1,SMPDL3A,CDC45,CERK,ETV4,ARL4D,WD…
TF	Factor: E2F-2; motif: NWTTTGGCGCCAWWNN; match class: 1	TF:M11530_1	FALSE	0.009191	2.03664	13761	225	185	20011	MYO6,DENND5B,SLC35F6,FAM168A,FOXN2,SUPT7L,PREX1,PARPBP,ARNT2,NKAIN1,CATSPERG,TIMP4,HCRTR1,STPG1,THSD7A,PLA2R1,MUC6,GPR156,ZNF157,GPRC5A,CRABP2,NTRK3,DIO1,ASB16,IGFBPL1,RIPOR1,CHP1,SERTAD4,PDE5A,MCM2,DAPP1,RELT,MOXD1,CHRD,RBM27,TNS4,TP53INP1,GALNT7,SMAD1,HHIP,TIGAR,ESCO2,THBS1,CCNE2,GINS2,SHANK2,THPO,LARP1,CR2,LRRC8B,AEN,NPC1,RAB8A,CLUH,UBQLN1,DPF3,E2F7,LDAH,RANBP17,YWHAZ,CDC6,FAM171A2,IGFBP4,ZNF2…
TF	Factor: E2F-4; motif: GCGGGAAANA	TF:M02090	FALSE	0.009238	2.03442	12240	225	170	20011	MYO6,MYH7,DENND5B,SLC35F6,FAM168A,FOXN2,PREX1,PLEKHO2,ARNT2,NKAIN1,CATSPERG,RYR2,STPG1,THSD7A,PLA2R1,MUC6,GPR156,BEND2,ABCB1,GPRC5A,CRABP2,NTRK3,LRRC9,DIO1,RIPOR1,CHP1,SERTAD4,PDE5A,MCM2,RELT,MOXD1,CHRD,RBM27,TNS4,TP53INP1,GALNT7,SMAD1,HHIP,RAD54L2,TIGAR,ESCO2,THBS1,CCNE2,GINS2,SHANK2,THPO,LARP1,CR2,LRRC8B,AEN,RAB8A,CLUH,UBQLN1,DPF3,MAK16,E2F7,RANBP17,YWHAZ,HSPA8,FAM171A2,IGFBP4,DAPK3,ZNF281,MAGE…
TF	Factor: E2F-4; motif: NNTTCCCGCCNN	TF:M04823	FALSE	0.010133	1.99425	13053	225	178	20011	MYO6,MYH7,DENND5B,FAM168A,FOXN2,SUPT7L,PREX1,PROM2,PARPBP,PLEKHO2,ARNT2,CATSPERG,RYR2,TIMP4,HCRTR1,STPG1,PLA2R1,MUC6,GPR156,ZNF157,GPRC5A,CRABP2,LRRC9,ASB16,IGFBPL1,RIPOR1,SERTAD4,PDE5A,MCM2,RELT,MOXD1,CHRD,RBM27,TP53INP1,SMAD1,HHIP,RAD54L2,TIGAR,ESCO2,THBS1,CCNE2,GINS2,SHANK2,LARP1,CR2,LRRC8B,AEN,NPC1,RAB8A,CLUH,UBQLN1,DPF3,MAK16,E2F7,RANBP17,YWHAZ,HSPA8,CDC6,FAM171A2,IGFBP4,DAPK3,ZNF281,MAGEL2,…
TF	Factor: E2F-2; motif: GCGCGCGCNCS	TF:M11529	FALSE	0.01096	1.96019	16613	225	210	20011	MYO6,MYH7,ERAP2,DENND5B,SLC35F6,FAM168A,FOXN2,SUPT7L,PREX1,PROM2,PARPBP,PLEKHO2,ARNT2,NKAIN1,CATSPERG,RYR2,TIMP4,HCRTR1,STPG1,THSD7A,PLA2R1,MUC6,GPR156,BEND2,ABCB1,GPRC5A,CRABP2,NTRK3,LRRC9,DIO1,ASB16,IGFBPL1,CAPN3,RIPOR1,CHP1,SERTAD4,PDE5A,MCM2,DAPP1,RELT,MOXD1,CHRD,RBM27,TNS4,TP53INP1,GALNT7,SMAD1,HHIP,TIGAR,ESCO2,THBS1,CCNE2,GINS2,SHANK2,LARP1,CR2,LRRC8B,AEN,NPC1,RAB8A,CLUH,UBQLN1,DPF3,MAK16,E…
TF	Factor: E2F-1; motif: TTTSGCGS; match class: 1	TF:M00431_1	FALSE	0.011957	1.92239	2321	225	50	20011	DENND5B,FOXN2,PLEKHO2,GPR156,MCM2,SMAD1,LARP1,LRRC8B,RAB8A,CLUH,E2F7,CDC6,FAM171A2,SS18L1,CDC45,PSAT1,CAPRIN1,MCM6,UHRF1,ANXA5,HIGD1A,MCM5,CCDC86,ASNS,MCM10,MCM3,DTL,ODC1,CCT6A,CLSPN,RBL1,NRIP1,EIF4G1,KPNA2,INTS7,POLR2A,TOPBP1,NSF,CHAF1A,ICMT,CPSF2,GSS,GMPS,TFAM,SF3A2,PHF6,FEN1,DNMT1,CPSF1,EFHD2
TF	Factor: E2F; motif: TTTSGCGC	TF:M00050	FALSE	0.013546	1.8682	7214	225	114	20011	MYO6,FOXN2,SUPT7L,PLEKHO2,ARNT2,CATSPERG,RYR2,STPG1,THSD7A,PLA2R1,BEND2,ASB16,SERTAD4,PDE5A,MCM2,MOXD1,SMAD1,RAD54L2,GINS2,LARP1,LRRC8B,AEN,RAB8A,CLUH,UBQLN1,MAK16,E2F7,LDAH,RANBP17,HSPA8,CDC6,DAPK3,AMBRA1,DPP3,EXTL3,CENPN,STIL,SS18L1,SMPDL3A,CDC45,SLC25A46,ETV4,ARL4D,WDR5,CAPRIN1,MCM6,UHRF1,ANXA5,HIGD1A,MCM5,KIF4A,CCDC86,KIT,ASNS,MCM10,MCM3,DTL,CAD,ARL1,ODC1,ZBTB9,SLAIN1,FANCD2,SLC25A4,CCT6A,CLS…
TF	Factor: E2F; motif: TTTCGCGC; match class: 1	TF:M00425_1	FALSE	0.013678	1.86397	5500	225	93	20011	DENND5B,SLC35F6,FOXN2,SUPT7L,RYR2,TIMP4,STPG1,GPR156,ASB16,CHP1,PDE5A,MCM2,MOXD1,CHRD,SMAD1,TIGAR,CCNE2,LARP1,LRRC8B,RAB8A,CLUH,MAK16,E2F7,RANBP17,HSPA8,CDC6,FAM171A2,IGFBP4,AMBRA1,DPP3,CHTF18,SS18L1,SMPDL3A,CDC45,SLC25A46,PSAT1,ETV4,USF1,CAPRIN1,MCM6,PLBD1,UHRF1,ANXA5,HIGD1A,TUBB4B,KIAA0040,MCM5,CCDC86,KIT,ASNS,MCM10,MCM3,DTL,ODC1,CCT6A,CLSPN,POLR1B,WNK1,HEATR1,TUBA1A,PSME3,ETF1,RBL1,NRIP1,RECQL…
TF	Factor: E2F-4; motif: TTTTGGCGCCAWWN	TF:M11535	FALSE	0.014608	1.8354	11147	225	158	20011	MYO6,ERAP2,DENND5B,SLC35F6,FOXN2,SUPT7L,PREX1,ARNT2,CATSPERG,TIMP4,STPG1,PLA2R1,MUC6,GPR156,ABCB1,ZNF157,GPRC5A,NTRK3,ASB16,IGFBPL1,RIPOR1,CHP1,SERTAD4,PDE5A,MCM2,DAPP1,RELT,CHRD,RBM27,TNS4,TP53INP1,GALNT7,SMAD1,HHIP,TIGAR,ESCO2,THBS1,GINS2,SHANK2,THPO,LARP1,LRRC8B,AEN,NPC1,RAB8A,CLUH,UBQLN1,E2F7,LDAH,RANBP17,HSPA8,CDC6,FAM171A2,IGFBP4,AMBRA1,DPP3,EXTL3,CENPN,STIL,CHTF18,SS18L1,SMPDL3A,CDC45,SLC2…
TF	Factor: E2F; motif: TTTSGCGS	TF:M00427	FALSE	0.015029	1.82308	9761	225	143	20011	MYO6,DENND5B,SLC35F6,FOXN2,SUPT7L,PLEKHO2,RYR2,TIMP4,STPG1,PLA2R1,GPR156,BEND2,NTRK3,LRRC9,ASB16,IGFBPL1,RIPOR1,SERTAD4,PDE5A,MCM2,DAPP1,RELT,MOXD1,CHRD,SMAD1,TIGAR,THBS1,CCNE2,GINS2,LARP1,LRRC8B,AEN,RAB8A,CLUH,UBQLN1,MAK16,E2F7,RANBP17,YWHAZ,HSPA8,CDC6,FAM171A2,IGFBP4,DAPK3,AMBRA1,DPP3,CPT1A,EXTL3,CENPN,STIL,CHTF18,SS18L1,SMPDL3A,CDC45,SLC25A46,ERCC6L,PSAT1,ETV4,WDR5,PWP2,SBF1,USF1,GFPT1,CAPRIN1…
TF	Factor: E2F-1:TBR2; motif: NGGTGNNANGGCGCNNTNNCRNNN; match class: 1	TF:M08523_1	FALSE	0.015135	1.82003	7567	225	118	20011	MYO6,DENND5B,FAM168A,FOXN2,PREX1,ARNT2,CATSPERG,RYR2,TIMP4,STPG1,GPR156,NTRK3,RIPOR1,SERTAD4,PDE5A,MCM2,RELT,CHRD,TNS4,TP53INP1,GALNT7,SMAD1,HHIP,RAD54L2,TIGAR,THBS1,CCNE2,GINS2,SHANK2,LARP1,LRRC8B,AEN,NPC1,RAB8A,CLUH,UBQLN1,MAK16,LDAH,RANBP17,YWHAZ,HSPA8,CDC6,FAM171A2,IGFBP4,ZNF281,CENPN,STIL,CHTF18,SS18L1,SMPDL3A,ERCC6L,CERK,ETV4,ARL4D,WDR5,PWP2,SBF1,USF1,CAPRIN1,MCM6,MMS22L,ANXA5,HIGD1A,TUBB4B…
TF	Factor: Elk-1:Pax-5; motif: ACCGGAACYACGCWTSANYG; match class: 1	TF:M08225_1	FALSE	0.015664	1.80509	8172	225	125	20011	DENND5B,FOXN2,PREX1,PLEKHO2,ARNT2,NKAIN1,CATSPERG,RYR2,HCRTR1,STPG1,BEND2,ZNF157,CRABP2,NTRK3,LRRC9,IGFBPL1,RIPOR1,PDE5A,SCN5A,TP53INP1,SMAD1,HHIP,TIGAR,GINS2,SHANK2,LARP1,CR2,AEN,NPC1,RAB8A,CLUH,UBQLN1,MAK16,LDAH,HSPA8,CDC6,FAM171A2,DAPK3,MAGEL2,AMBRA1,DPP3,CPT1A,CENPN,STIL,CHTF18,SS18L1,CDC45,ERCC6L,PSAT1,PWP2,USF1,GFPT1,MCM6,MMS22L,ANXA5,TUBB4B,KIAA0040,MCM5,SNX19,KIF4A,ASNS,MCM10,MCM3,FHL3,DT…
TF	Factor: Erg; motif: NACCGGAARTN; match class: 1	TF:M11396_1	FALSE	0.01654	1.78147	5051	225	87	20011	FOXN2,SUPT7L,PARPBP,PLEKHO2,ARNT2,CATSPERG,BEND2,LRRC9,CAPN3,PDE5A,CCNE2,GINS2,THPO,AEN,MAK16,E2F7,YWHAZ,HSPA8,CDC6,DPP3,EXTL3,STIL,SLC25A46,ERCC6L,PWP2,USF1,CAPRIN1,PLBD1,UHRF1,ANXA5,HIGD1A,TUBB4B,MCM5,SNX19,GNA12,MCM10,MCM3,ZBTB9,FANCD2,SLC25A4,CCT6A,POLR1B,HEATR1,CALU,SNIP1,PSME3,NRIP1,RPF2,WDHD1,MYBBP1A,EIF4G1,TMX3,CIAPIN1,CHAF1B,NOL9,NME7,SOAT1,POLR2A,TOPBP1,SMG8,LETM1,PSMD11,FAM118B,NSF,SEC…
TF	Factor: E2F; motif: NCSCGCSAAAN; match class: 1	TF:M00919_1	FALSE	0.018145	1.74125	1577	225	38	20011	FOXN2,SUPT7L,PDE5A,MCM2,LARP1,RAB8A,CLUH,E2F7,CDC6,AMBRA1,DPP3,CDC45,PSAT1,ETV4,MCM6,UHRF1,ANXA5,MCM5,CCDC86,MCM10,MCM3,DTL,ODC1,CLSPN,WNK1,RBL1,KNTC1,INTS7,POLR2A,TOPBP1,CHAF1A,ICMT,CPSF2,SF3A2,PHF6,FEN1,DNMT1,CPSF1
TF	Factor: TIEG1; motif: NCCCNSNCCCCGCCCCC	TF:M12351	FALSE	0.018595	1.7306	12637	225	173	20011	MYO6,MYH7,DENND5B,SLC35F6,FAM168A,FOXN2,SUPT7L,PREX1,PROM2,PLEKHO2,ARNT2,NKAIN1,CATSPERG,RYR2,TIMP4,HCRTR1,PLA2R1,MUC6,GPR156,BEND2,CRABP2,NTRK3,LRRC9,DIO1,ASB16,RIPOR1,CHP1,SERTAD4,PDE5A,RELT,MOXD1,CHRD,RBM27,TP53INP1,GALNT7,SMAD1,HHIP,TIGAR,ESCO2,THBS1,CCNE2,GINS2,SHANK2,THPO,LARP1,CR2,LRRC8B,AEN,NPC1,RAB8A,CLUH,UBQLN1,DPF3,MAK16,E2F7,RANBP17,YWHAZ,HSPA8,FAM171A2,DAPK3,ZNF281,MAGEL2,DPP3,EXTL3,…
TF	Factor: E2F-1; motif: NNNSSCGCSAANN	TF:M07250	FALSE	0.019727	1.70494	11002	225	156	20011	MYO6,DENND5B,SLC35F6,FOXN2,SUPT7L,ARNT2,NKAIN1,RYR2,TIMP4,THSD7A,PLA2R1,MUC6,GPR156,ABCB1,GPRC5A,CRABP2,NTRK3,LRRC9,ASB16,IGFBPL1,RIPOR1,CHP1,PDE5A,MCM2,DAPP1,RELT,MOXD1,CHRD,SMAD1,HHIP,TIGAR,ESCO2,THBS1,CCNE2,GINS2,SHANK2,LARP1,LRRC8B,NPC1,RAB8A,CLUH,E2F7,LDAH,RANBP17,YWHAZ,HSPA8,CDC6,FAM171A2,IGFBP4,DAPK3,AMBRA1,DPP3,CPT1A,EXTL3,CENPN,STIL,CHTF18,SS18L1,SMPDL3A,CDC45,SLC25A46,ERCC6L,PSAT1,ETV4,…
TF	Factor: E2F1; motif: NNNNNGCGSSAAAN	TF:M08874	FALSE	0.025012	1.60186	7382	225	115	20011	MYO6,FOXN2,PREX1,PLEKHO2,ARNT2,CATSPERG,RYR2,THSD7A,PLA2R1,GPR156,BEND2,LRRC9,IGFBPL1,RIPOR1,SERTAD4,PDE5A,MCM2,RELT,CHRD,RBM27,SMAD1,HHIP,RAD54L2,ESCO2,THBS1,CCNE2,GINS2,LARP1,LRRC8B,AEN,RAB8A,CLUH,UBQLN1,E2F7,RANBP17,CDC6,IGFBP4,AMBRA1,DPP3,STIL,CHTF18,SS18L1,SMPDL3A,CERK,PSAT1,WDR5,SBF1,GFPT1,CAPRIN1,MCM6,MMS22L,UHRF1,ANXA5,HIGD1A,MCM5,KIT,MCM3,DTL,CAD,ARL1,ODC1,ZBTB9,SLAIN1,ATP2A2,FANCD2,USP3…
TF	Factor: Rb:E2F-1:DP-1; motif: TTTSGCGC; match class: 1	TF:M00740_1	FALSE	0.025167	1.59916	4713	225	82	20011	SLC35F6,FOXN2,SUPT7L,PLEKHO2,ARNT2,CATSPERG,RYR2,TIMP4,STPG1,BEND2,PDE5A,MCM2,CCNE2,LARP1,LRRC8B,RAB8A,CLUH,UBQLN1,MAK16,E2F7,HSPA8,CDC6,AMBRA1,DPP3,CENPN,STIL,SS18L1,CDC45,SLC25A46,PSAT1,ARL4D,WDR5,CAPRIN1,MCM6,PLBD1,UHRF1,ANXA5,HIGD1A,MCM5,CCDC86,KIT,ASNS,MCM10,MCM3,DTL,CAD,ODC1,CCT6A,CLSPN,WNK1,HEATR1,RBL1,RECQL4,RALGAPB,TMX3,KNTC1,KPNA2,DOCK11,INTS7,CCNB1,POLR2A,TOPBP1,FAM118B,UFM1,NSF,UTP15,…
TF	Factor: E2F; motif: TTTSGCGSG; match class: 1	TF:M00939_1	FALSE	0.027009	1.56849	1731	225	40	20011	FOXN2,SUPT7L,PDE5A,MCM2,LARP1,RAB8A,CLUH,E2F7,CDC6,AMBRA1,DPP3,CDC45,PSAT1,ETV4,MCM6,UHRF1,ANXA5,MCM5,CCDC86,MCM10,MCM3,DTL,ODC1,CCT6A,CLSPN,WNK1,RBL1,KNTC1,KPNA2,INTS7,POLR2A,TOPBP1,CHAF1A,ICMT,CPSF2,SF3A2,PHF6,FEN1,DNMT1,CPSF1
TF	Factor: E2F-1; motif: TTTSGCGCGMNR; match class: 1	TF:M00516_1	FALSE	0.027269	1.56434	2122	225	46	20011	SUPT7L,STPG1,MCM2,LARP1,LRRC8B,RAB8A,E2F7,CDC6,FAM171A2,AMBRA1,DPP3,SS18L1,CDC45,SLC25A46,PSAT1,CAPRIN1,MCM6,UHRF1,ANXA5,MCM5,CCDC86,MCM10,MCM3,DTL,ODC1,CCT6A,CLSPN,WNK1,RBL1,KNTC1,KPNA2,INTS7,NOL9,POLR2A,TOPBP1,LETM1,NSF,CHAF1A,ICMT,CPSF2,INTS2,TFAM,SF3A2,PHF6,DNMT1,CPSF1
TF	Factor: E2F-3:TBR2; motif: ANGTGYKANGGCGCSTTNNCRNNT	TF:M08207	FALSE	0.028052	1.55203	17371	225	215	20011	MYO6,ERAP2,DENND5B,SLC35F6,FAM168A,FOXN2,SUPT7L,PREX1,PROM2,PARPBP,PLEKHO2,ARNT2,NKAIN1,CATSPERG,RYR2,TIMP4,HCRTR1,STPG1,THSD7A,PLA2R1,MUC6,GPR156,BEND2,ABCB1,ZNF157,GPRC5A,CRABP2,NTRK3,ASB16,IGFBPL1,CAPN3,RIPOR1,CHP1,SERTAD4,PDE5A,MCM2,DAPP1,RELT,SCN5A,MOXD1,CHRD,RBM27,TNS4,TP53INP1,GALNT7,SMAD1,HHIP,RAD54L2,TIGAR,THBS1,CCNE2,GINS2,SHANK2,THPO,LARP1,CR2,LRRC8B,AEN,NPC1,RAB8A,CLUH,UBQLN1,DPF3,MAK…
TF	Factor: ER71:SREBP-2; motif: NTSACGTGACGGAARY	TF:M08457	FALSE	0.029151	1.53535	12308	225	169	20011	MYO6,DENND5B,SLC35F6,FAM168A,FOXN2,SUPT7L,PREX1,PROM2,PARPBP,PLEKHO2,NKAIN1,CATSPERG,RYR2,HCRTR1,STPG1,THSD7A,PLA2R1,MUC6,GPR156,ZNF157,CRABP2,NTRK3,LRRC9,DIO1,CAPN3,CUBN,RIPOR1,CHP1,SERTAD4,PDE5A,MCM2,RELT,MOXD1,CHRD,RBM27,TNS4,TIGAR,THBS1,CCNE2,THPO,CR2,LRRC8B,AEN,RAB8A,CLUH,UBQLN1,MAK16,E2F7,LDAH,RANBP17,YWHAZ,HSPA8,CDC6,FAM171A2,IGFBP4,DAPK3,ZNF281,MAGEL2,AMBRA1,DPP3,CPT1A,EXTL3,CENPN,STIL,CH…
TF	Factor: pax-6; motif: NYACGCNYSANYGMNCN	TF:M11882	FALSE	0.03564	1.44806	15802	225	202	20011	MYO6,MYH7,DENND5B,SLC35F6,FAM168A,FOXN2,SUPT7L,PREX1,PARPBP,PLEKHO2,ARNT2,NKAIN1,RYR2,TIMP4,HCRTR1,STPG1,THSD7A,PLA2R1,MUC6,GPR156,BEND2,ABCB1,ZNF157,GPRC5A,NTRK3,LRRC9,IGFBPL1,RIPOR1,CHP1,SERTAD4,PDE5A,MCM2,RELT,MOXD1,CHRD,RBM27,TNS4,TP53INP1,GALNT7,SMAD1,HHIP,RAD54L2,TIGAR,ESCO2,THBS1,CCNE2,GINS2,SHANK2,THPO,LARP1,LRRC8B,AEN,NPC1,RAB8A,CLUH,UBQLN1,DPF3,MAK16,E2F7,LDAH,RANBP17,YWHAZ,HSPA8,CDC6,F…
TF	Factor: IRX2a; motif: ACRYGNNNNACRYGT	TF:M11022	FALSE	0.036441	1.43841	9710	225	141	20011	DENND5B,SLC35F6,FOXN2,SUPT7L,PREX1,PARPBP,ARNT2,NKAIN1,RYR2,THSD7A,GPR156,GPRC5A,CRABP2,NTRK3,LRRC9,IGFBPL1,CAPN3,RIPOR1,SERTAD4,PDE5A,MCM2,CHRD,RBM27,TP53INP1,SMAD1,HHIP,TIGAR,ESCO2,THBS1,SHANK2,THPO,LARP1,CR2,LRRC8B,AEN,RAB8A,CLUH,UBQLN1,DPF3,MAK16,LDAH,RANBP17,FAM171A2,IGFBP4,DAPK3,EXTL3,CENPN,CHTF18,SS18L1,SMPDL3A,CERK,ETV4,ARL4D,WDR5,PWP2,SBF1,USF1,GFPT1,CAPRIN1,MCM6,PLBD1,UHRF1,ANXA5,HIGD1A…
TF	Factor: E2F-4; motif: NTTTCSCGCC; match class: 1	TF:M07380_1	FALSE	0.037272	1.42862	8209	225	124	20011	DENND5B,FOXN2,SUPT7L,PREX1,PROM2,PLEKHO2,ARNT2,CATSPERG,STPG1,GPR156,GPRC5A,CRABP2,LRRC9,IGFBPL1,RIPOR1,CHP1,SERTAD4,MCM2,RELT,CHRD,TP53INP1,SMAD1,THBS1,CCNE2,GINS2,SHANK2,LARP1,LRRC8B,AEN,NPC1,RAB8A,CLUH,UBQLN1,E2F7,RANBP17,YWHAZ,HSPA8,CDC6,FAM171A2,IGFBP4,ZNF281,AMBRA1,EXTL3,CENPN,STIL,CHTF18,SS18L1,CDC45,ERCC6L,CERK,PSAT1,ETV4,WDR5,SBF1,GFPT1,CAPRIN1,MCM6,PLBD1,MMS22L,UHRF1,ANXA5,HIGD1A,TUBB4B…
TF	Factor: Sp1; motif: GGGGCGGGGT; match class: 1	TF:M00008_1	FALSE	0.039506	1.40333	5079	225	86	20011	MYH7,DENND5B,FOXN2,PREX1,PLEKHO2,CATSPERG,RYR2,TIMP4,HCRTR1,BEND2,CRABP2,ASB16,RIPOR1,CHP1,SERTAD4,PDE5A,MOXD1,TP53INP1,GALNT7,CCNE2,GINS2,LARP1,CR2,AEN,NPC1,RAB8A,CLUH,UBQLN1,RANBP17,HSPA8,FAM171A2,ZNF281,MAGEL2,DPP3,EXTL3,CHTF18,CDC45,ERCC6L,ETV4,PWP2,SBF1,GFPT1,MCM6,TUBB4B,KIAA0040,ASNS,GNA12,MCM3,PPA1,FHL3,DTL,CAD,ODC1,SLAIN1,ATP2A2,CLSPN,TRIM65,WNK1,TUBA1A,USP14,RBL1,RECQL4,CHAF1B,MFSD12,INT…
TF	Factor: IRX-1; motif: NACRYNNNNNNNNRYGNN	TF:M11018	FALSE	0.042224	1.37444	17285	225	214	20011	MYO6,ERAP2,DENND5B,SLC35F6,FAM168A,FOXN2,SUPT7L,PREX1,PROM2,PARPBP,PLEKHO2,ARNT2,NKAIN1,CATSPERG,RYR2,TIMP4,HCRTR1,STPG1,THSD7A,PLA2R1,MUC6,GPR156,BEND2,ABCB1,ZNF157,GPRC5A,CRABP2,NTRK3,LRRC9,DIO1,IGFBPL1,RIPOR1,CHP1,SERTAD4,PDE5A,MCM2,RELT,SCN5A,MOXD1,CHRD,RBM27,TP53INP1,GALNT7,SMAD1,HHIP,TIGAR,ESCO2,THBS1,CCNE2,GINS2,SHANK2,THPO,LARP1,CR2,LRRC8B,AEN,NPC1,RAB8A,CLUH,UBQLN1,DPF3,MAK16,E2F7,LDAH,R…
TF	Factor: E2F; motif: TTTSGCGSG	TF:M00918	FALSE	0.045747	1.33964	5733	225	94	20011	ERAP2,FOXN2,SUPT7L,RYR2,TIMP4,STPG1,GPR156,BEND2,PDE5A,MCM2,MOXD1,SMAD1,TIGAR,THBS1,LARP1,RAB8A,CLUH,E2F7,RANBP17,HSPA8,CDC6,IGFBP4,DAPK3,AMBRA1,DPP3,CENPN,STIL,SS18L1,SMPDL3A,CDC45,SLC25A46,PSAT1,ETV4,PWP2,SBF1,USF1,GFPT1,MCM6,UHRF1,ANXA5,TUBB4B,MCM5,CCDC86,KIT,ASNS,MCM10,MCM3,DTL,ODC1,SLAIN1,CCT6A,CLSPN,RTCB,POLR1B,WNK1,HEATR1,WDR12,CALU,TUBA1A,RBL1,RECQL4,RALGAPB,EIF4G1,KNTC1,KPNA2,INTS7,CCNB1…
TF	Factor: E2F; motif: TTTSGCGS; match class: 1	TF:M00426_1	FALSE	0.046092	1.33637	5976	225	97	20011	DENND5B,FOXN2,SUPT7L,PLEKHO2,RYR2,STPG1,GPR156,BEND2,PDE5A,MCM2,TIGAR,THBS1,CCNE2,LARP1,LRRC8B,AEN,RAB8A,CLUH,DPF3,MAK16,E2F7,CDC6,FAM171A2,IGFBP4,DAPK3,AMBRA1,DPP3,EXTL3,STIL,SS18L1,SMPDL3A,CDC45,SLC25A46,PSAT1,ETV4,GFPT1,CAPRIN1,MCM6,UHRF1,ANXA5,HIGD1A,MCM5,CCDC86,KIT,MCM10,MCM3,DTL,CAD,ODC1,ZBTB9,CCT6A,CLSPN,POLR1B,WNK1,HEATR1,WDR12,TUBA1A,USP14,PSME3,RBL1,NRIP1,RECQL4,EIF4G1,KNTC1,KPNA2,INTS7…
TF	Factor: E2F-1; motif: WWTGGCGCCAAA; match class: 1	TF:M04515_1	FALSE	0.047732	1.32119	12480	225	170	20011	MYO6,DENND5B,SLC35F6,FAM168A,FOXN2,SUPT7L,PREX1,ARNT2,NKAIN1,CATSPERG,RYR2,TIMP4,THSD7A,PLA2R1,MUC6,GPR156,ZNF157,GPRC5A,CRABP2,NTRK3,DIO1,IGFBPL1,RIPOR1,CHP1,SERTAD4,PDE5A,MCM2,RELT,MOXD1,CHRD,RBM27,TNS4,TP53INP1,GALNT7,SMAD1,HHIP,ESCO2,THBS1,CCNE2,GINS2,SHANK2,THPO,LARP1,CR2,AEN,NPC1,RAB8A,CLUH,UBQLN1,DPF3,E2F7,LDAH,RANBP17,YWHAZ,CDC6,FAM171A2,IGFBP4,DAPK3,ZNF281,AMBRA1,DPP3,EXTL3,CENPN,STIL,CH…
MIRNA	hsa-miR-193b-3p	MIRNA:hsa-miR-193b-3p	FALSE	9e-06	5.04587	847	213	35	14850	TIGAR,GINS2,YWHAZ,CDC6,CHTF18,MCM6,MCM5,KIT,MCM10,MCM3,ODC1,FANCD2,BRCA1,WNK1,WDR12,RBL1,RECQL4,MYBBP1A,CIAPIN1,KNTC1,CHAF1B,KPNA2,SOAT1,LETM1,NSF,IPO4,REEP4,GSS,USP24,FEN1,PITRM1,DNMT1,SEC31A,CS,PTPN11
MIRNA	hsa-miR-92a-3p	MIRNA:hsa-miR-92a-3p	FALSE	0.002111	2.67553	1403	213	42	14850	MYO6,FOXN2,SUPT7L,ZNF157,RBM27,GALNT7,THBS1,LARP1,AEN,RAB8A,HSPA8,CDC6,PWP2,CAPRIN1,TUBB4B,CCDC86,MCM3,DTL,CAD,SLAIN1,ATP2A2,USP31,CLSPN,RTCB,HEATR1,PSME3,MYBBP1A,KPNA2,CCNB1,LETM1,PSMD11,NSF,CHAF1A,IPO4,EIF3B,TFAM,GOLGA3,MYBL2,RBM28,PITRM1,KPNB1,DNMT1
MIRNA	hsa-miR-34a-5p	MIRNA:hsa-miR-34a-5p	FALSE	0.003988	2.39925	730	213	27	14850	GPR156,CRABP2,MCM2,GALNT7,TIGAR,CCNE2,LARP1,ERCC6L,PWP2,GFPT1,CAPRIN1,MCM6,UHRF1,MCM5,KIF4A,KIT,MCM10,MCM3,CAD,BRCA1,WDR77,EIF4G1,POLR2A,RRP1B,TFAM,FEN1,EFHD2
MIRNA	hsa-miR-331-3p	MIRNA:hsa-miR-331-3p	FALSE	0.004068	2.39065	405	213	19	14850	FAM168A,UBQLN1,HSPA8,AMBRA1,TUBB4B,CAD,FANCD2,SLC25A4,TRIM65,WNK1,PSME3,MYBBP1A,LETM1,PSMD11,ICMT,KCTD20,GSS,RRP1B,SEC31A
MIRNA	hsa-miR-17-5p	MIRNA:hsa-miR-17-5p	FALSE	0.018272	1.73823	1176	213	35	14850	DENND5B,SLC35F6,PLEKHO2,RYR2,ASB16,TP53INP1,THBS1,LARP1,MAK16,YWHAZ,HSPA8,DAPK3,CPT1A,STIL,SLC25A46,TUBB4B,ASNS,ARL1,ZBTB9,CCT6A,TRIM65,POLR1B,ETF1,RBL1,RPF2,TMX3,KPNA2,CHAF1A,ICMT,RFK,DNTTIP2,TFAM,PHF6,DNMT1,CPSF1
MIRNA	hsa-miR-16-5p	MIRNA:hsa-miR-16-5p	FALSE	0.02594	1.58604	1555	213	42	14850	UGT2B4,FAM168A,GPRC5A,CHP1,RELT,GALNT7,SMAD1,CCNE2,LARP1,CLUH,E2F7,LDAH,HSPA8,CPT1A,PSAT1,SBF1,GFPT1,CAPRIN1,HIGD1A,TUBB4B,ASNS,PPA1,USP31,CLSPN,BRCA1,HEATR1,CALU,TUBA1A,PSME3,RALGAPB,EIF4G1,KPNA2,DOCK11,POLR2A,PSMD11,NSF,UTP15,IPO4,RFK,DNTTIP2,PPP2R1B,RBM28
MIRNA	hsa-miR-30a-5p	MIRNA:hsa-miR-30a-5p	FALSE	0.033278	1.47785	731	213	25	14850	FOXN2,PLEKHO2,GPRC5A,GALNT7,SMAD1,THBS1,CCNE2,LARP1,LRRC8B,MAK16,YWHAZ,SBF1,TUBB4B,PPA1,DTL,ZBTB39,ATP2A2,WDR12,NOL9,UFM1,UTP15,PPP2R1B,MYBL2,DNMT1,CPSF1
MIRNA	hsa-miR-20a-5p	MIRNA:hsa-miR-20a-5p	FALSE	0.034019	1.46828	1063	213	32	14850	DENND5B,SLC35F6,PLEKHO2,ASB16,TP53INP1,THBS1,MAK16,YWHAZ,HSPA8,DAPK3,CPT1A,STIL,SLC25A46,KIT,FHL3,ARL1,ZBTB9,TRIM65,POLR1B,ETF1,RBL1,RPF2,TMX3,KPNA2,CCNB1,CHAF1A,ICMT,RFK,DNTTIP2,TFAM,PHF6,DNMT1
MIRNA	hsa-miR-26b-5p	MIRNA:hsa-miR-26b-5p	FALSE	0.039241	1.40626	1852	213	47	14850	ERAP2,ARNT2,GPRC5A,TNS4,GALNT7,SMAD1,RAD54L2,TIGAR,LARP1,AEN,RAB8A,DPF3,E2F7,HSPA8,IGFBP4,STIL,SMPDL3A,ERCC6L,CERK,PSAT1,ETV4,ANXA5,KIF4A,ASNS,MCM3,DTL,CAD,ATP2A2,RTCB,TRIM65,BRCA1,WNK1,USP14,ETF1,WDHD1,MYBBP1A,KPNA2,MFSD12,INTS7,LETM1,NSF,CHAF1A,ICMT,MKNK1,CPSF2,REEP4,KIF1C
HPA	lymph node; germinal center cells[â‰¥Low]	HPA:0310431	FALSE	0.000863	3.06378	5055	156	100	11006	ERAP2,DENND5B,SLC35F6,PREX1,PLEKHO2,NTRK3,CHP1,PDE5A,MCM2,DAPP1,RBM27,GALNT7,SMAD1,RAD54L2,TIGAR,THBS1,CCNE2,SHANK2,LARP1,CR2,NPC1,UBQLN1,YWHAZ,CDC6,DAPK3,DPP3,CPT1A,EXTL3,SS18L1,CDC45,ERCC6L,ETV4,USF1,CAPRIN1,MCM6,ANXA5,TUBB4B,KIAA0040,MCM5,KIF4A,CCDC86,ASNS,GNA12,MCM3,PPA1,DTL,ARL1,SLC25A4,RTCB,TRIM65,BRCA1,CALU,TUBA1A,USP14,PSME3,ETF1,RBL1,NRIP1,RECQL4,RPF2,WDR77,WDHD1,MYBBP1A,EIF4G1,CIAPIN1,K…
HPA	lymph node	HPA:0310000	FALSE	0.006643	2.17761	6523	156	117	11006	ERAP2,DENND5B,SLC35F6,PREX1,PLEKHO2,NTRK3,ASB16,CHP1,PDE5A,MCM2,DAPP1,RBM27,GALNT7,SMAD1,RAD54L2,TIGAR,THBS1,CCNE2,SHANK2,LARP1,CR2,NPC1,UBQLN1,LDAH,YWHAZ,CDC6,IGFBP4,DAPK3,DPP3,CPT1A,EXTL3,SS18L1,CDC45,SLC25A46,ERCC6L,ETV4,USF1,CAPRIN1,MCM6,PLBD1,UHRF1,ANXA5,TUBB4B,KIAA0040,MCM5,KIF4A,CCDC86,ASNS,GNA12,MCM10,MCM3,PPA1,DTL,CAD,ARL1,ODC1,FANCD2,SLC25A4,CCT6A,RTCB,TRIM65,BRCA1,WNK1,CALU,TUBA1A,USP1…
HPA	skin 1	HPA:0460000	FALSE	0.014079	1.85143	7238	156	125	11006	MYO6,ERAP2,DENND5B,SLC35F6,PROM2,PLEKHO2,ARNT2,HCRTR1,GPRC5A,CRABP2,ASB16,CHP1,PDE5A,MCM2,DAPP1,RBM27,GALNT7,SMAD1,RAD54L2,TIGAR,THBS1,CCNE2,SHANK2,LARP1,NPC1,UBQLN1,DPF3,LDAH,YWHAZ,CDC6,DAPK3,AMBRA1,DPP3,CPT1A,EXTL3,SS18L1,CDC45,ERCC6L,PSAT1,ETV4,USF1,CAPRIN1,MCM6,UHRF1,ANXA5,HIGD1A,TUBB4B,MCM5,KIF4A,CCDC86,KIT,GNA12,CES1,MCM3,PPA1,DTL,CAD,ARL1,ODC1,FANCD2,SLC25A4,CCT6A,RTCB,TRIM65,BRCA1,WNK1,HE…
HPA	skin 2	HPA:0470000	FALSE	0.019127	1.71836	7029	156	122	11006	MYO6,ERAP2,DENND5B,SLC35F6,PROM2,PARPBP,PLEKHO2,ARNT2,CRABP2,CAPN3,PDE5A,MCM2,DAPP1,RBM27,GALNT7,RAD54L2,TIGAR,THBS1,CCNE2,LARP1,NPC1,UBQLN1,LDAH,YWHAZ,CDC6,DAPK3,AMBRA1,DPP3,CPT1A,EXTL3,SS18L1,CDC45,ERCC6L,PSAT1,ETV4,USF1,CAPRIN1,MCM6,UHRF1,ANXA5,HIGD1A,TUBB4B,KIAA0040,MCM5,KIF4A,CCDC86,KIT,ASNS,GNA12,CES1,PPA1,DTL,CAD,ARL1,ODC1,ATP2A2,FANCD2,SLC25A4,CCT6A,RTCB,TRIM65,BRCA1,WNK1,HEATR1,CALU,TUBA…
HPA	tonsil; germinal center cells[â‰¥Low]	HPA:0600431	FALSE	0.024285	1.61467	5977	156	108	11006	MYO6,DENND5B,SLC35F6,PREX1,PROM2,PLEKHO2,ASB16,CHP1,PDE5A,MCM2,RBM27,GALNT7,SMAD1,RAD54L2,TIGAR,THBS1,CCNE2,SHANK2,LARP1,CR2,UBQLN1,LDAH,YWHAZ,CDC6,DAPK3,DPP3,CPT1A,SS18L1,CDC45,ERCC6L,ETV4,USF1,CAPRIN1,MCM6,PLBD1,UHRF1,ANXA5,TUBB4B,MCM5,KIF4A,CCDC86,ASNS,GNA12,MCM3,PPA1,CAD,ARL1,ODC1,FANCD2,SLC25A4,CCT6A,RTCB,TRIM65,BRCA1,WNK1,CALU,TUBA1A,SNIP1,USP14,PSME3,RBL1,NRIP1,RECQL4,RALGAPB,WDR77,WDHD1,M…
HPA	lymph node; germinal center cells[â‰¥Medium]	HPA:0310432	FALSE	0.027369	1.56273	3297	156	69	11006	SLC35F6,PREX1,CHP1,MCM2,GALNT7,RAD54L2,TIGAR,THBS1,CCNE2,LARP1,CR2,UBQLN1,YWHAZ,CDC6,DAPK3,DPP3,CDC45,ERCC6L,ETV4,USF1,CAPRIN1,MCM6,TUBB4B,MCM5,KIF4A,ASNS,GNA12,MCM3,PPA1,DTL,TRIM65,BRCA1,CALU,TUBA1A,USP14,PSME3,ETF1,WDHD1,MYBBP1A,EIF4G1,KNTC1,KPNA2,CCNB1,TOPBP1,LETM1,UFM1,CHAF1A,SEC23IP,CANT1,TRMT6,MKNK1,CPSF2,YKT6,EIF3B,RRP1B,TFAM,SF3A2,PHF6,FEN1,PPP2R1B,RBM28,PITRM1,KPNB1,DNMT1,MAST2,SEC31A,CS…
HPA	tonsil; germinal center cells[â‰¥Medium]	HPA:0600432	FALSE	0.030365	1.51763	4094	156	81	11006	MYO6,SLC35F6,MCM2,RBM27,GALNT7,SMAD1,RAD54L2,TIGAR,THBS1,CCNE2,LARP1,CR2,UBQLN1,LDAH,YWHAZ,CDC6,DAPK3,DPP3,SS18L1,ERCC6L,ETV4,USF1,CAPRIN1,MCM6,PLBD1,UHRF1,TUBB4B,MCM5,KIF4A,CCDC86,ASNS,GNA12,MCM3,PPA1,CAD,SLC25A4,CCT6A,TRIM65,BRCA1,WNK1,TUBA1A,USP14,PSME3,RBL1,NRIP1,RECQL4,WDHD1,MYBBP1A,EIF4G1,KNTC1,CHAF1B,KPNA2,CCNB1,TOPBP1,LETM1,FAM118B,UFM1,CHAF1A,SEC23IP,TRMT6,MKNK1,CPSF2,YKT6,RFK,EIF3B,RRP1…
CORUM	Histone H3.1 complex	CORUM:1149	FALSE	0.049531	1.30512	8	66	3	3383	CHAF1B,CHAF1A,IPO4

## Sheet: AllDAVID
Table S6B-5
Category	Term	Count	%	PValue	Genes	List Total	Pop Hits	Pop Total	Fold Enrichment	Bonferroni	Benjamini	FDR
BIOCARTA	h_mcmPathway:CDK Regulation of DNA Replication	5	1.3624	0.00191266	MCM3, MCM5, CDC6, MCM6, MCM2	52	18	1623	8.66987	0.140363	0.1511	0.1511
BIOCARTA	h_ghrelinPathway:Ghrelin: Regulation of Food Intake and Energy Homeostasis	3	0.817439	0.060544	IGFBP5, IGFBP4, IGFBP2	52	13	1623	7.20266	0.992802	1	1
GOTERM_BP_DIRECT	GO:0006270~DNA replication initiation	9	2.45232	1.99846e-08	CDC45, CCNE2, MCM3, MCM10, MCM5, TOPBP1, CDC6, MCM6, MCM2	343	28	19357	18.1396	3.50724e-05	3.5073e-05	3.49931e-05
GOTERM_BP_DIRECT	GO:0002181~cytoplasmic translation	12	3.26975	5.34593e-07	RPL21, RPL31, RPS8, RPL13A, RPL35A, RPS27L, RPL23A, RPL9, RPS27, FAU, RPS27A, RPL39, RPL17	343	90	19357	7.52459	0.000937772	0.000469106	0.000468036
GOTERM_BP_DIRECT	GO:0000727~double-strand break repair via break-induced replication	6	1.63488	1.19604e-06	GINS2, CDC45, MCM3, MCM5, MCM6, MCM2	343	12	19357	28.2172	0.00209685	0.000699684	0.000698089
GOTERM_BP_DIRECT	GO:0006268~DNA unwinding involved in DNA replication	7	1.90736	1.7106e-06	RECQL4, GINS2, CDC45, MCM3, MCM5, MCM6, MCM2	343	22	19357	17.9564	0.00299761	0.000750528	0.000748817
GOTERM_BP_DIRECT	GO:0006260~DNA replication	11	2.99728	6.22161e-05	RECQL4, GINS2, CHAF1B, FEN1, CHAF1A, POLG2, MCM5, MCM6, CHTF18, DTL, MCM2	343	122	19357	5.08835	0.103442	0.0218378	0.0217881
GOTERM_BP_DIRECT	GO:0060048~cardiac muscle contraction	7	1.90736	8.9299e-05	KCNH2, RYR2, PPP1R13L, VEGFB, SCN5A, MYH7, MAP2K6	343	42	19357	9.40573	0.145062	0.02612	0.0260604
GOTERM_BP_DIRECT	GO:0006412~translation	14	3.81471	0.000161457	RPL21, RPL31, RPS8, RPL13A, RPL35A, RPS27L, RPL23A, RPL9, RPS27, FAU, RPS27A, RPL39, RPL17, EIF4G1	343	221	19357	3.57503	0.246766	0.0404795	0.0403872
GOTERM_BP_DIRECT	GO:0007049~cell cycle	18	4.90463	0.000221746	CDKN1C, LMLN, ERCC6L, UHRF1, BRCA1, AMBRA1, CHTF18, PMF1, BRINP2, CHAF1B, RBL1, CHAF1A, CDC45, PSME3, MCM3, MCM5, MCM6, MCM2	343	357	19357	2.84543	0.322406	0.0486456	0.0485347
GOTERM_BP_DIRECT	GO:0030174~regulation of DNA-dependent DNA replication initiation	4	1.08992	0.00172192	MCM3, MCM5, MCM6, MCM2	343	14	19357	16.1241	0.951421	0.335774	0.335008
GOTERM_BP_DIRECT	GO:0000028~ribosomal small subunit assembly	4	1.08992	0.00212439	RPS27, RPS27L, PWP2	343	15	19357	15.0492	0.976061	0.37283	0.37198
GOTERM_BP_DIRECT	GO:0043567~regulation of insulin-like growth factor receptor signaling pathway	3	0.817439	0.0081227	IGFBP5, IGFBP4, IGFBP2	343	8	19357	21.1629	0.999999	1	0.99829
GOTERM_BP_DIRECT	GO:0006541~glutamine metabolic process	4	1.08992	0.00840365	GFPT1, CAD, GMPS, ASNS	343	24	19357	9.40573	1	1	0.99829
GOTERM_BP_DIRECT	GO:0033314~mitotic DNA replication checkpoint	3	0.817439	0.0127532	TOPBP1, CDC6, CLSPN	343	10	19357	16.9303	1	1	0.99829
GOTERM_BP_DIRECT	GO:0000462~maturation of SSU-rRNA from tricistronic rRNA transcript (SSU-rRNA, 5.8S rRNA, LSU-rRNA)	4	1.08992	0.0142198	RPS8, HEATR1, PWP2	343	29	19357	7.78406	1	1	0.99829
GOTERM_BP_DIRECT	GO:0009410~response to xenobiotic stimulus	11	2.99728	0.0143896	CPB2, CPT1A, TIGAR, ABCB1, NPC1, GNA12, IGFBP2, THBS1, TIMP4, SHANK2, MAP2K6	343	252	19357	2.46341	1	1	0.99829
GOTERM_BP_DIRECT	GO:0006281~DNA repair	12	3.26975	0.0153244	RECQL4, WDHD1, CHAF1B, FEN1, PARPBP, CHAF1A, POLG2, FANCD2, UHRF1, BRCA1, TOPBP1, CLSPN	343	293	19357	2.31131	1	1	0.99829
GOTERM_BP_DIRECT	GO:0000076~DNA replication checkpoint	3	0.817439	0.0154069	CDC45, CDC6, CLSPN	343	11	19357	15.3912	1	1	0.99829
GOTERM_BP_DIRECT	GO:0006520~cellular amino acid metabolic process	4	1.08992	0.015597	GGT5, GSS, DIO1, CAD	343	30	19357	7.52459	1	1	0.99829
GOTERM_BP_DIRECT	GO:0017148~negative regulation of translation	6	1.63488	0.0165791	LARP1, IGFBP5, CAPRIN1, DAPK3, CIRBP, RPL13A	343	84	19357	4.03103	1	1	0.99829
GOTERM_BP_DIRECT	GO:0042771~intrinsic apoptotic signaling pathway in response to DNA damage by p53 class mediator	4	1.08992	0.0185691	DDIT4, RPS27L, AEN, BBC3	343	32	19357	7.0543	1	1	0.99829
GOTERM_BP_DIRECT	GO:1900264~positive regulation of DNA-directed DNA polymerase activity	3	0.817439	0.021348	GINS2, POLG2, CHTF18	343	13	19357	13.0233	1	1	0.99829
GOTERM_BP_DIRECT	GO:0051918~negative regulation of fibrinolysis	3	0.817439	0.021348	CPB2, THBS1, USF1	343	13	19357	13.0233	1	1	0.99829
GOTERM_BP_DIRECT	GO:0007095~mitotic G2 DNA damage checkpoint	4	1.08992	0.0253899	BRCA1, TOPBP1, CLSPN, DTL	343	36	19357	6.27049	1	1	0.99829
GOTERM_BP_DIRECT	GO:0072593~reactive oxygen species metabolic process	4	1.08992	0.0292387	TIGAR, RFK, DDIT4, PLA2R1	343	38	19357	5.94046	1	1	0.99829
GOTERM_BP_DIRECT	GO:0048266~behavioral response to pain	3	0.817439	0.0317224	VWA1, THBS1, PIRT	343	16	19357	10.5815	1	1	0.99829
GOTERM_BP_DIRECT	GO:2001287~negative regulation of caveolin-mediated endocytosis	2	0.544959	0.0350248	UNC119, PROM2	343	2	19357	56.4344	1	1	0.99829
GOTERM_BP_DIRECT	GO:0086005~ventricular cardiac muscle cell action potential	3	0.817439	0.0355397	KCNH2, RYR2, SCN5A	343	17	19357	9.95901	1	1	0.99829
GOTERM_BP_DIRECT	GO:0043406~positive regulation of MAP kinase activity	5	1.3624	0.0474407	NTRK3, KIT, PDE5A, THBS1, MAP2K6	343	77	19357	3.66457	1	1	0.99829
GOTERM_BP_DIRECT	GO:0097176~epoxide metabolic process	2	0.544959	0.0520758	EPHX2, EPHX1	343	3	19357	37.6229	1	1	0.99829
GOTERM_BP_DIRECT	GO:0006914~autophagy	7	1.90736	0.0546138	TIGAR, NPC1, RAB24, UBQLN1, AMBRA1, RAB8A, TECPR1	343	153	19357	2.58197	1	1	0.99829
GOTERM_BP_DIRECT	GO:0045727~positive regulation of translation	5	1.3624	0.0552771	LARP1, CIRBP, RPS27L, NAT10, THBS1	343	81	19357	3.48361	1	1	0.99829
GOTERM_BP_DIRECT	GO:0046686~response to cadmium ion	3	0.817439	0.0569967	NPC1, GSS, KIT	343	22	19357	7.6956	1	1	0.99829
GOTERM_BP_DIRECT	GO:0006996~organelle organization	3	0.817439	0.0569967	CLUH, KIF4A, ATP2A2	343	22	19357	7.6956	1	1	0.99829
GOTERM_BP_DIRECT	GO:0034976~response to endoplasmic reticulum stress	5	1.3624	0.0594414	UFM1, UBQLN1, ATP2A2, THBS1, BBC3	343	83	19357	3.39966	1	1	0.99829
GOTERM_BP_DIRECT	GO:0035855~megakaryocyte development	3	0.817439	0.0617155	THPO, KIT, PTPN11	343	23	19357	7.36101	1	1	0.99829
GOTERM_BP_DIRECT	GO:0001666~response to hypoxia	7	1.90736	0.0649548	RYR2, ARNT2, DDIT4, VEGFB, AGTRAP, THBS1, USF1	343	160	19357	2.46901	1	1	0.99829
GOTERM_BP_DIRECT	GO:0006886~intracellular protein transport	11	2.99728	0.065328	NSF, ARL4D, SEC23IP, TUBA1A, RANBP17, MYO6, RAB24, ARL1, RAB17, IPO4, SEC31A	343	327	19357	1.8984	1	1	0.99829
GOTERM_BP_DIRECT	GO:0051571~positive regulation of histone H3-K4 methylation	3	0.817439	0.0715304	DNMT1, WDR5, BRCA1	343	25	19357	6.77213	1	1	0.99829
GOTERM_BP_DIRECT	GO:0045943~positive regulation of transcription from RNA polymerase I promoter	3	0.817439	0.0715304	UTP15, MYBBP1A, HEATR1	343	25	19357	6.77213	1	1	0.99829
GOTERM_BP_DIRECT	GO:0009612~response to mechanical stimulus	4	1.08992	0.0764439	TUBA1A, IGFBP2, BDKRB1, THBS1	343	56	19357	4.03103	1	1	0.99829
GOTERM_BP_DIRECT	GO:0007596~blood coagulation	5	1.3624	0.0777047	CPB2, F10, GNA12, ANXA5	343	91	19357	3.10079	1	1	0.99829
GOTERM_BP_DIRECT	GO:0007052~mitotic spindle organization	4	1.08992	0.0796824	STIL, CCNB1, KIF4A, TACC3	343	57	19357	3.96031	1	1	0.99829
GOTERM_BP_DIRECT	GO:0035264~multicellular organism growth	5	1.3624	0.0801642	CDKN1C, STIL, PPP1R13L, ETNK2, PTPN11	343	92	19357	3.06709	1	1	0.99829
GOTERM_BP_DIRECT	GO:0002138~retinoic acid biosynthetic process	2	0.544959	0.0852817	ALDH1A3, CRABP2	343	5	19357	22.5738	1	1	0.99829
GOTERM_BP_DIRECT	GO:0070296~sarcoplasmic reticulum calcium ion transport	2	0.544959	0.0852817	RYR2, ATP2A2	343	5	19357	22.5738	1	1	0.99829
GOTERM_BP_DIRECT	GO:1902975~mitotic DNA replication initiation	2	0.544959	0.0852817	MCM3, MCM2	343	5	19357	22.5738	1	1	0.99829
GOTERM_BP_DIRECT	GO:0001701~in utero embryonic development	8	2.17984	0.0854726	ARNT2, STIL, CCNB1, POLG2, ETNK2, GNA12, RTCB, CIR1	343	214	19357	2.1097	1	1	0.99829
GOTERM_BP_DIRECT	GO:0032508~DNA duplex unwinding	4	1.08992	0.0863347	RECQL4, XRCC6, MCM3, CHTF18	343	59	19357	3.82606	1	1	0.99829
GOTERM_BP_DIRECT	GO:0006364~rRNA processing	6	1.63488	0.0872046	UTP15, RPS27, HEATR1, RPL35A, RPS27L, RRP1B, IPO4	343	133	19357	2.54591	1	1	0.99829
GOTERM_BP_DIRECT	GO:0014070~response to organic cyclic compound	4	1.08992	0.0897465	CPT1A, POLR2A, IGFBP4, EPHX1	343	60	19357	3.76229	1	1	0.99829
GOTERM_BP_DIRECT	GO:0006351~transcription, DNA-templated	8	2.17984	0.0919232	SMAD1, DNMT1, PPP1R13L, POLR1B, TCEA3, NRIP1, FHL3, DPF3	343	218	19357	2.07099	1	1	0.99829
GOTERM_BP_DIRECT	GO:0000724~double-strand break repair via homologous recombination	5	1.3624	0.0930299	RECQL4, MMS22L, FEN1, BRCA1, ZSWIM7	343	97	19357	2.90899	1	1	0.99829
GOTERM_CC_DIRECT	GO:0005654~nucleoplasm	112	30.5177	2.86768e-08	ANKRD37, RTCB, PWP2, GOLGA3, SNIP1, DPF3, KPNA2, ZBTB39, WDHD1, RPS8, ZNF281, DAPK3, CIRBP, DNTTIP2, ESCO2, SUPT7L, WDR77, NEIL2, CCNE2, FANCD2, PSME3, CCDC86, KPNB1, DNMT1, PSMD11, ABCB1, PARPBP, CRABP2, HIGD1A, RPF2, PMF1, CCNB1, MYO6, S100A13, CLSPN, MAP2K6, HSPA8, SMAD1, XRCC6, CPSF1, ABCA6, SS18L1, INTS2, CPSF2, CDC6, FOXN2, SMARCA1, ACSF3, RPS27, KIF4A, INTS7, TECPR1, SLC35F6, FEN1, NAT10, …	355	3962	20587	1.63934	1.17287e-05	1.17288e-05	1.14707e-05
GOTERM_CC_DIRECT	GO:0022626~cytosolic ribosome	12	3.26975	7.02643e-08	RPL21, RPL31, RPS8, RPL13A, RPL35A, RPS27L, RPL23A, RPL9, RPS27, FAU, RPS27A, RPL39, RPL17	355	76	20587	9.15656	2.87377e-05	1.43691e-05	1.40529e-05
GOTERM_CC_DIRECT	GO:0005694~chromosome	19	5.17711	4.88954e-07	GINS2, DNTTIP2, BRCA1, ESCO2, RRP1B, RPF2, ETV4, RECQL4, POLR2A, KIF4A, POLR1B, MCM3, CCDC86, INTS7, MCM5, TOPBP1, MCM6, DTL, MCM2	355	255	20587	4.32094	0.000199962	6.34159e-05	6.20204e-05
GOTERM_CC_DIRECT	GO:0071162~CMG complex	6	1.63488	6.20204e-07	GINS2, CDC45, MCM3, MCM5, MCM6, MCM2	355	11	20587	31.6318	0.000253631	6.34159e-05	6.20204e-05
GOTERM_CC_DIRECT	GO:0005829~cytosol	135	36.7847	3.16422e-06	ERCC6L, ANKRD37, TPMT, DENND5B, RPL31, RTCB, RPL9, DOCK11, PREX1, GOLGA3, CAPN3, SNIP1, KNTC1, SBF1, TNS4, KPNA2, RPL39, NSF, CUBN, RPL21, RPS8, DAPK3, WDR77, NUP93, CARHSP1, CCNE2, PPA1, FANCD2, PSME3, DDIT4, PLBD1, TFAM, KPNB1, CES1, MAGEL2, PSMD11, CRABP2, ARHGEF28, GMPS, ARL1, DAPP1, FBXO44, PMF1, DPP3, CCNB1, LARP1, MYO6, S100A13, SEC31A, MAP2K6, HSPA8, SMAD1, STIL, XRCC6, EPHX2, SS18L1, GFP…	355	5521	20587	1.41801	0.00129333	0.000258833	0.000253138
GOTERM_CC_DIRECT	GO:0022625~cytosolic large ribosomal subunit	8	2.17984	6.62903e-05	RPL21, RPL31, RPL13A, RPL35A, RPL23A, RPL9, RPL39, RPL17	355	59	20587	7.86326	0.0267494	0.00451879	0.00441935
GOTERM_CC_DIRECT	GO:0005737~cytoplasm	129	35.1499	0.000165632	ANKRD37, RIPOR1, PID1, TPMT, CERK, RPL31, HHIP, RTCB, RPL9, IPO4, PPP2R1B, CAPN5, CAPN3, CHP1, KNTC1, CIR1, CEP95, SBF1, KPNA2, NSF, WDHD1, RPL21, RPS8, DAPK3, ARMC9, CIRBP, WDR77, CARHSP1, NEIL2, CCNE2, POLG2, PPA1, PSME3, DDIT4, KPNB1, CES1, ABCB1, PARPBP, CRABP2, ARHGEF28, ARL1, SLAIN1, FBXO44, DPP3, CCNB1, KLC3, LARP1, MYO6, S100A13, SEC31A, HSPA8, SMAD1, STIL, RANBP17, INTS2, KLHDC8B, CDC6, …	355	5634	20587	1.32782	0.0655052	0.00886591	0.00867082
GOTERM_CC_DIRECT	GO:0005783~endoplasmic reticulum	38	10.3542	0.000173416	CRABP2, ATP2A2, PTN, AMBRA1, THBS1, BBC3, BRINP2, STBD1, UBQLN1, BDKRB1, CHP1, KIF1C, SCN5A, EXTL3, YKT6, SEC31A, UTP15, BNIP3L, CUBN, ICMT, PTGIS, NDFIP1, RPL21, ERAP2, F10, RPS8, TRDN, UFM1, SEC23IP, TMX3, NPC1, SOAT1, REEP4, CLDN8, CALU, LDAH, CES1	355	1144	20587	1.92629	0.0684761	0.00886591	0.00867082
GOTERM_CC_DIRECT	GO:0042555~MCM complex	4	1.08992	0.000264782	MCM3, MCM5, MCM6, MCM2	355	8	20587	28.9958	0.102651	0.0120329	0.0117681
GOTERM_CC_DIRECT	GO:0005634~nucleus	132	35.9673	0.000738691	HHIP, RTCB, RPL9, IPO4, CAPN3, SNIP1, CHP1, KNTC1, CIR1, KPNA2, BNIP3L, WDHD1, RPS8, ZNF281, DAPK3, CIRBP, ESCO2, SUPT7L, WDR77, NEIL2, CCNE2, FANCD2, PSME3, TFAM, CCDC86, RAD54L2, ZNF157, KPNB1, MAGEL2, DNMT1, PSMD11, PARPBP, CRABP2, TSHZ2, CCNB1, MUSTN1, MYO6, S100A13, ZNF821, CLSPN, HSPA8, SMAD1, XRCC6, CPSF1, SS18L1, RANBP17, INTS2, CDC6, FOXN2, SMARCA1, HOPX, H1-3, ZBTB9, CS, RPS27, INTS7, S…	355	5991	20587	1.27773	0.260836	0.0289515	0.0283144
GOTERM_CC_DIRECT	GO:0005840~ribosome	11	2.99728	0.000778646	RPS27, RPL21, RPL31, RPS8, RPL13A, RPL35A, RPS27L, RPL23A, FAU, RPS27A, RPL9	355	171	20587	3.73045	0.272826	0.0289515	0.0283144
GOTERM_CC_DIRECT	GO:0070062~extracellular exosome	56	15.2589	0.00342468	SLC35F6, RIPOR1, RPL31, SLC2A3, TUBA1A, PPP2R1B, NAPRT, PEBP4, CAPN5, CHP1, RAB8A, CUBN, CR2, RPS8, CAD, IGFBP2, ANXA5, ARMC9, AKR1A1, YWHAZ, ALDH1A3, GPRC5A, NPC1, DDAH2, PPA1, VWA1, CDH16, SMPDL3A, KPNB1, USP14, CPB2, CANT1, ABCB1, CRABP2, THBS1, CST6, DPP3, MYO6, RPS27A, PROM2, GALNT7, HSPA8, EPHX2, GSS, GFPT1, RPL35A, RPL23A, TUBB4B, CCT6A, CS, PSAT1, KRT16, GSTA1, CFHR3, RAB17, EIF3B	355	2219	20587	1.46351	0.754165	0.116724	0.114156
GOTERM_CC_DIRECT	GO:0022627~cytosolic small ribosomal subunit	5	1.3624	0.00794527	RPS27, RPS8, RPS27L, FAU, RPS27A	355	46	20587	6.30343	0.961711	0.24997	0.24447
GOTERM_CC_DIRECT	GO:0005776~autophagosome	6	1.63488	0.0110866	HSPA8, TP53INP1, MYO6, RAB24, UBQLN1, AMBRA1	355	78	20587	4.46089	0.989535	0.323887	0.31676
GOTERM_CC_DIRECT	GO:0042564~NLS-dependent protein nuclear import complex	3	0.817439	0.0121112	MYBBP1A, KPNA2, KPNB1	355	10	20587	17.3975	0.993152	0.330233	0.322966
GOTERM_CC_DIRECT	GO:0005730~nucleolus	36	9.80926	0.0154113	RBM28, FEN1, MAK16, HEATR1, NAT10, NOL9, MCM10, SPTY2D1, RPF2, PHF6, IPO4, GOLGA3, NRIP1, MXI1, S100A13, CAPN3, SCN5A, RPS27A, UTP15, HSPA8, XRCC6, RPL13A, DNTTIP2, RPL23A, AEN, RRP1B, WDR12, ETV4, ARL4D, GPRC5A, MYBBP1A, FANCD2, POLR1B, CCDC86, CIAPIN1, DTL	355	1391	20587	1.50086	0.998257	0.393951	0.385282
GOTERM_CC_DIRECT	GO:1904813~ficolin-1-rich granule lumen	7	1.90736	0.0203833	HSPA8, XRCC6, PSMD11, CANT1, PLEKHO2, YPEL5, KPNB1	355	124	20587	3.27372	0.99978	0.478032	0.467513
GOTERM_CC_DIRECT	GO:0010494~cytoplasmic stress granule	6	1.63488	0.0222069	LARP1, CAPRIN1, CIRBP, KPNB1, EIF3B, EIF4G1	355	93	20587	3.74139	0.999897	0.478032	0.467513
GOTERM_CC_DIRECT	GO:0045171~intercellular bridge	6	1.63488	0.0222069	PPP1R13L, UNC119, KLHDC8B, CDC6, TUBB4B, TRIM45	355	93	20587	3.74139	0.999897	0.478032	0.467513
GOTERM_CC_DIRECT	GO:0000922~spindle pole	7	1.90736	0.026715	CCNB1, TACC3, UNC119, KNTC1, CEP95, TOPBP1, CDC6	355	132	20587	3.07531	0.999985	0.546321	0.5343
GOTERM_CC_DIRECT	GO:0000781~chromosome, telomeric region	8	2.17984	0.0303864	RECQL4, XRCC6, FEN1, MCM3, NAT10, MCM5, MCM6, MCM2	355	173	20587	2.68169	0.999997	0.591811	0.578788
GOTERM_CC_DIRECT	GO:0005925~focal adhesion	14	3.81471	0.0340473	LMLN, HSPA8, RPL31, RPS8, ANXA5, RPL13A, FHL3, AMBRA1, YWHAZ, RPL9, GNA12, CAPN5, CHP1, TNS4	355	426	20587	1.90583	0.999999	0.632969	0.619041
GOTERM_CC_DIRECT	GO:0043596~nuclear replication fork	3	0.817439	0.0376261	MMS22L, WDHD1, MCM10	355	18	20587	9.66526	1	0.66909	0.654367
GOTERM_CC_DIRECT	GO:0030315~T-tubule	4	1.08992	0.0420699	FER1L5, STBD1, CAPN3, SCN5A	355	45	20587	5.1548	1	0.716941	0.701165
GOTERM_CC_DIRECT	GO:0001650~fibrillar center	7	1.90736	0.0453879	UTP15, POLR1B, KIT, HEATR1, NRIP1, IPO4, JAZF1	355	150	20587	2.70627	1	0.733163	0.71703
GOTERM_CC_DIRECT	GO:0016529~sarcoplasmic reticulum	4	1.08992	0.0468972	RYR2, ATP2A2, THBS1, TRDN	355	47	20587	4.93545	1	0.733163	0.71703
GOTERM_CC_DIRECT	GO:0032991~macromolecular complex	19	5.17711	0.0495706	RYR2, SMAD1, XRCC6, FEN1, F10, PTPN11, BRCA1, PTN, HIGD1A, IPO4, CHAF1B, CHAF1A, WNK1, PXMP2, UBQLN1, TFAM, CAPN3, CIR1, TECPR1	355	683	20587	1.61323	1	0.733163	0.71703
GOTERM_CC_DIRECT	GO:0033186~CAF-1 complex	2	0.544959	0.0507064	CHAF1B, CHAF1A	355	3	20587	38.661	1	0.733163	0.71703
GOTERM_CC_DIRECT	GO:0043229~intracellular organelle	4	1.08992	0.0519847	NSF, BRCA1, TOPBP1, RPS27A	355	49	20587	4.734	1	0.733163	0.71703
GOTERM_CC_DIRECT	GO:0030687~preribosome, large subunit precursor	3	0.817439	0.0588394	MAK16, RRP1B, WDR12	355	23	20587	7.56412	1	0.802177	0.784525
GOTERM_CC_DIRECT	GO:0016020~membrane	77	20.9809	0.0617778	SLC35F6, RYR2, ERCC6L, FEN1, RIPOR1, CERK, DENND5B, RPL31, NAT10, ATP2A2, SLC2A3, PCSK7, CHTF18, RPL9, IPO4, GOLGA3, STBD1, SCN5A, SBF1, KPNA2, BNIP3L, CUBN, CPT1A, CR2, RPL21, RPS8, CAD, ANXA5, DIO1, RPL13A, TRDN, NUP93, NPC1, SOAT1, PSME3, MCM3, MCM5, SPEM1, SLC25A4, KPNB1, TMEM185B, CANT1, PSMD11, ABCB1, HEATR1, NOL9, KIAA0040, RECQL4, FAM171A2, CCNB1, LARP1, MYO6, UBQLN1, RPS27A, YKT6, RHBDL1…	355	3739	20587	1.19426	1	0.815068	0.797133
GOTERM_CC_DIRECT	GO:0070532~BRCA1-B complex	2	0.544959	0.0670322	BRCA1, TOPBP1	355	4	20587	28.9958	1	0.856755	0.837903
GOTERM_CC_DIRECT	GO:0000502~proteasome complex	4	1.08992	0.0779422	USP14, PSMD11, PSME3, UBQLN1	355	58	20587	3.99942	1	0.966011	0.944754
GOTERM_CC_DIRECT	GO:0005788~endoplasmic reticulum lumen	10	2.7248	0.0831208	IGFBP5, F10, ERAP2, IGFBP4, CALU, VWA1, CFP, THBS1, CES1	355	306	20587	1.89515	1	0.995666	0.973756
GOTERM_CC_DIRECT	GO:0000791~euchromatin	4	1.08992	0.0876381	POLR2A, UHRF1, RRP1B, H1-3	355	61	20587	3.80272	1	0.995666	0.973756
GOTERM_CC_DIRECT	GO:0060170~ciliary membrane	4	1.08992	0.0876381	HHIP, RAB8A, SHANK2, PROM2	355	61	20587	3.80272	1	0.995666	0.973756
GOTERM_CC_DIRECT	GO:0034388~Pwp2p-containing subcomplex of 90S preribosome	2	0.544959	0.0988486	PWP2	355	6	20587	19.3305	1	1	0.980392
GOTERM_MF_DIRECT	GO:0003723~RNA binding	56	15.2589	3.41046e-07	RBM27, RBM28, RPL31, RTCB, NAT10, BRCA1, PWP2, PHF6, RPL9, SNIP1, KIF1C, KPNA2, RPL39, UTP15, CLUH, RPL21, RPS8, CIRBP, RPL13A, DNTTIP2, YWHAZ, CCDC86, TFAM, ETF1, KPNB1, DNMT1, ARHGEF28, MAK16, HEATR1, RPS27L, NOL9, RPF2, LARP1, POLR2A, RPS27A, RPL17, HSPA8, XRCC6, SF3A2, F10, CPSF2, RPL35A, RPL23A, RRP1B, H1-3, CCT6A, CS, SEC23IP, RPS27, MYBBP1A, CAPRIN1, TRMT6, FAU, EIF4G1, EIF3B	350	1466	18913	2.06417	0.000195741	0.00019576	0.000195419
GOTERM_MF_DIRECT	GO:0005515~protein binding	274	74.6594	1.34063e-06	PID1, CERK, RPL31, HHIP, RTCB, RPL9, PREX1, GOLGA3, PPP2R1B, CEP95, THSD7A, TNS4, CUBN, WDHD1, RPL21, ZNF281, DAPK3, CIRBP, ARMC9, DNTTIP2, ESCO2, WDR77, NUP93, CARHSP1, NEIL2, SOAT1, CLDN8, PSME3, DDIT4, CCDC86, TFAM, ABCB1, PARPBP, CRABP2, TSHZ2, SLAIN1, CFP, LARP1, MYO6, S100A13, ZNF821, RHBDL1, PROM2, SEC31A, XRCC6, NDFIP1, ICMT, SS18L1, INTS2, CDC6, SMARCA1, ZBTB9, CCT6A, RPS27, WNK1, CALU, …	350	12623	18913	1.17295	0.000769227	0.000384761	0.000384091
GOTERM_MF_DIRECT	GO:0003678~DNA helicase activity	8	2.17984	0.000141134	RECQL4, XRCC6, ERCC6L, MCM3, MCM5, RAD54L2, MCM6, MCM2	350	62	18913	6.97253	0.0778215	0.0249716	0.0249281
GOTERM_MF_DIRECT	GO:0003688~DNA replication origin binding	5	1.3624	0.000174018	CDC45, MCM10, MCM5, CDC6, MCM2	350	16	18913	16.8866	0.0950677	0.0249716	0.0249281
GOTERM_MF_DIRECT	GO:0003735~structural constituent of ribosome	13	3.54223	0.000219543	RPL21, RPL31, RPS8, RPL13A, RPL35A, RPS27L, RPL23A, RPL9, RPS27, FAU, RPS27A, RPL39, RPL17	350	190	18913	3.69728	0.118413	0.0252036	0.0251597
GOTERM_MF_DIRECT	GO:0017116~single-stranded DNA-dependent ATP-dependent DNA helicase activity	4	1.08992	0.00562534	MCM3, MCM5, CHTF18, MCM2	350	20	18913	10.8074	0.96076	0.538158	0.53722
GOTERM_MF_DIRECT	GO:0005520~insulin-like growth factor binding	4	1.08992	0.0083899	IGFBPL1, IGFBP5, IGFBP4, IGFBP2	350	23	18913	9.39776	0.992062	0.633777	0.632673
GOTERM_MF_DIRECT	GO:0031995~insulin-like growth factor II binding	3	0.817439	0.00883313	IGFBP5, IGFBP4, IGFBP2	350	8	18913	20.2639	0.993859	0.633777	0.632673
GOTERM_MF_DIRECT	GO:0005524~ATP binding	42	11.4441	0.011099	ERCC6L, ABCB1, CERK, MAST2, GMPS, ATP2A2, NAT10, NOL9, CHTF18, RECQL4, RFK, MKNK1, MYO6, CHP1, KIF1C, MAP2K6, NSF, HSPA8, XRCC6, ABCA6, MMAB, NTRK3, GSS, DAPK3, CAD, ASNS, CDC6, SMARCA1, ACSF3, CCT6A, NME7, WNK1, ETNK2, KIF4A, KIT, MCM3, MCM5, MCM6, RAD54L2, MCM2, MYH7, EIF4G1	350	1539	18913	1.4747	0.998349	0.707871	0.706637
GOTERM_MF_DIRECT	GO:0003697~single-stranded DNA binding	7	1.90736	0.0183976	MMS22L, CDC45, MCM3, MCM10, MCM5, MCM6, MCM2	350	113	18913	3.34743	0.999977	1	1
GOTERM_MF_DIRECT	GO:0043138~3'-5' DNA helicase activity	3	0.817439	0.0231554	RECQL4, MCM5, MCM2	350	13	18913	12.4701	0.999999	1	1
GOTERM_MF_DIRECT	GO:0031994~insulin-like growth factor I binding	3	0.817439	0.0231554	IGFBP5, IGFBP4, IGFBP2	350	13	18913	12.4701	0.999999	1	1
GOTERM_MF_DIRECT	GO:0016887~ATPase activity	15	4.08719	0.0238371	NSF, HSPA8, ERCC6L, XRCC6, ABCB1, ATP2A2, CHTF18, CCT6A, RECQL4, MCM3, KIF1C, MCM5, MCM6, RAD54L2, MCM2	350	418	18913	1.93913	0.999999	1	1
GOTERM_MF_DIRECT	GO:0019899~enzyme binding	14	3.81471	0.0248488	HSPA8, RYR2, CPSF1, CAD, ATP2A2, MCM10, BRCA1, PHF6, USF1, PREX1, STBD1, SCN5A, KPNB1, MCM2	350	380	18913	1.99084	0.999999	1	1
GOTERM_MF_DIRECT	GO:0061608~nuclear import signal receptor activity	3	0.817439	0.0472226	KPNA2, KPNB1, IPO4	350	19	18913	8.53218	1	1	1
GOTERM_MF_DIRECT	GO:0070182~DNA polymerase binding	3	0.817439	0.0615428	POLG2, FANCD2, NAT10	350	22	18913	7.3687	1	1	1
GOTERM_MF_DIRECT	GO:0042393~histone binding	8	2.17984	0.063203	CHAF1B, UHRF1, WDR5, DPF3, SPTY2D1, PHF6, MPND, MCM2	350	191	18913	2.26334	1	1	1
GOTERM_MF_DIRECT	GO:0003690~double-stranded DNA binding	6	1.63488	0.0657458	XRCC6, FEN1, POLG2, F10, MCM10, H1-3	350	117	18913	2.77114	1	1	1
GOTERM_MF_DIRECT	GO:0017134~fibroblast growth factor binding	3	0.817439	0.066605	S100A13, SCN5A, THBS1	350	23	18913	7.04832	1	1	1
GOTERM_MF_DIRECT	GO:0031369~translation initiation factor binding	3	0.817439	0.066605	LARP1, EIF3B, EIF4G1	350	23	18913	7.04832	1	1	1
GOTERM_MF_DIRECT	GO:0052642~lysophosphatidic acid phosphatase activity	2	0.544959	0.0717992	ACP6, EPHX2	350	4	18913	27.0186	1	1	1
GOTERM_MF_DIRECT	GO:0008270~zinc ion binding	23	6.26703	0.0844703	CPB2, DNMT1, SF3A2, ERAP2, UHRF1, HHIP, CAD, RPS27L, CRIP2, BRCA1, S100B, DPP3, NEIL2, RPS27, PITRM1, TCEA3, S100A13, DPF3, CHP1, ZSWIM7, SMPDL3A, TRIM65, KPNB1, TRIM45	350	870	18913	1.42857	1	1	1
GOTERM_MF_DIRECT	GO:0008139~nuclear localization sequence binding	3	0.817439	0.0881175	KPNA2, KPNB1, IPO4	350	27	18913	6.00413	1	1	1
GOTERM_MF_DIRECT	GO:0004301~epoxide hydrolase activity	2	0.544959	0.0889308	EPHX2, EPHX1	350	5	18913	21.6149	1	1	1
INTERPRO	IPR019775:WD40 repeat, conserved site	12	3.26975	7.62585e-05	UTP15, WDR38, WDHD1, CHAF1B, WDR5, AMBRA1, PWP2, WDR12, DTL, CFAP44, WDR77	347	147	19139	4.5025	0.0584676	0.0444399	0.0443836
INTERPRO	IPR018525:Mini-chromosome maintenance, conserved site	4	1.08992	0.000112506	MCM3, MCM5, MCM6, MCM2	347	6	19139	36.7704	0.085049	0.0444399	0.0443836
INTERPRO	IPR001208:Mini-chromosome maintenance, DNA-dependent ATPase	4	1.08992	0.000639599	MCM3, MCM5, MCM6, MCM2	347	10	19139	22.0622	0.396763	0.168428	0.168215
INTERPRO	IPR015943:WD40/YVTN repeat-like-containing domain	16	4.35967	0.00225878	UTP15, WDR38, WDHD1, CPSF1, AMBRA1, PWP2, WDR12, WDR77, CHAF1B, WDR5, KNTC1, DTL, CFAP44, EIF3B, SEC31A	347	357	19139	2.47196	0.832447	0.446109	0.445545
INTERPRO	IPR001680:WD40 repeat	13	3.54223	0.00442089	UTP15, WDR38, WDHD1, CHAF1B, WDR5, AMBRA1, PWP2, WDR12, DTL, CFAP44, WDR77, SEC31A	347	275	19139	2.60736	0.96981	0.599767	0.599008
INTERPRO	IPR022321:Insulin-like growth factor-binding protein family 1-6, chordata	3	0.817439	0.0046588	IGFBP5, IGFBP4, IGFBP2	347	6	19139	27.5778	0.975004	0.599767	0.599008
INTERPRO	IPR000867:Insulin-like growth factor-binding protein, IGFBP	4	1.08992	0.00531439	IGFBPL1, IGFBP5, IGFBP4, IGFBP2	347	20	19139	11.0311	0.985147	0.599767	0.599008
INTERPRO	IPR016024:Armadillo-type fold	14	3.81471	0.0142596	USP24, RIPOR1, RANBP17, HEATR1, ARMC9, IPO4, DOCK11, MMS22L, PPP2R1B, MYBBP1A, INTS7, KPNA2, KPNB1, EIF4G1	347	360	19139	2.14494	0.999988	1	1
INTERPRO	IPR019954:Ubiquitin conserved site	3	0.817439	0.0160917	USP14, FAU, RPS27A	347	11	19139	15.0424	0.999997	1	1
INTERPRO	IPR017891:Insulin-like growth factor binding protein, N-terminal, Cys-rich conserved site	3	0.817439	0.0160917	IGFBP5, IGFBP4, IGFBP2	347	11	19139	15.0424	0.999997	1	1
INTERPRO	IPR027417:P-loop containing nucleoside triphosphate hydrolase	27	7.35695	0.0163222	ERCC6L, PARPBP, ABCB1, ARL1, NAT10, NOL9, CHTF18, RECQL4, GNA12, RAB24, MYO6, KIF1C, RAB8A, NSF, ABCA6, KIAA1683, CDC6, SMARCA1, ARL4D, KIF4A, MCM3, MCM5, MCM6, RAD54L2, RAB17, MCM2, MYH7	347	918	19139	1.62222	0.999998	1	1
INTERPRO	IPR000357:HEAT	3	0.817439	0.0190817	PPP2R1B, KPNB1, IPO4	347	12	19139	13.7889	1	1	1
INTERPRO	IPR011332:Ribosomal protein, zinc-binding domain	3	0.817439	0.0190817	RPS27, RPS27L, RPS27A	347	12	19139	13.7889	1	1	1
INTERPRO	IPR000626:Ubiquitin	5	1.3624	0.0244493	USP14, UHRF1, UBQLN1, FAU, RPS27A	347	61	19139	4.52095	1	1	1
INTERPRO	IPR011992:EF-hand-like domain	11	2.99728	0.0314726	LETM1, RYR2, PLCL2, S100A13, CALU, EFHD2, CAPN3, CHP1, S100B, RHBDL1	347	280	19139	2.16683	1	1	1
INTERPRO	IPR027145:Periodic tryptophan protein 2	2	0.544959	0.0358306	PWP2	347	2	19139	55.1556	1	1	1
INTERPRO	IPR023407:Ribosomal protein S27e, zinc-binding domain	2	0.544959	0.0358306	RPS27, RPS27L	347	2	19139	55.1556	1	1	1
INTERPRO	IPR000592:Ribosomal protein S27e	2	0.544959	0.0358306	RPS27, RPS27L	347	2	19139	55.1556	1	1	1
INTERPRO	IPR000716:Thyroglobulin type-1	3	0.817439	0.03706	IGFBP5, IGFBP4, IGFBP2	347	17	19139	9.73334	1	1	1
INTERPRO	IPR001494:Importin-beta, N-terminal	3	0.817439	0.03706	RANBP17, KPNB1, IPO4	347	17	19139	9.73334	1	1	1
INTERPRO	IPR011989:Armadillo-like helical	10	2.7248	0.0384066	RIPOR1, MYBBP1A, PPP2R1B, RANBP17, HEATR1, ARMC9, INTS7, KPNA2, KPNB1, IPO4	347	250	19139	2.20622	1	1	1
INTERPRO	IPR021133:HEAT, type 2	3	0.817439	0.0455131	PPP2R1B, KPNB1, IPO4	347	19	19139	8.70878	1	1	1
INTERPRO	IPR004765:Niemann-Pick C type protein	2	0.544959	0.053263	NPC1	347	3	19139	36.7704	1	1	1
INTERPRO	IPR012340:Nucleic acid-binding, OB-fold	5	1.3624	0.0570085	CARHSP1, MCM3, MCM5, MCM6, MCM2	347	80	19139	3.44723	1	1	1
INTERPRO	IPR007148:Small-subunit processome, Utp12	2	0.544959	0.070381	PWP2	347	4	19139	27.5778	1	1	1
INTERPRO	IPR006614:Peroxin/Ferlin domain	2	0.544959	0.070381	FER1L5, TECPR1	347	4	19139	27.5778	1	1	1
INTERPRO	IPR017932:Glutamine amidotransferase type 2 domain	2	0.544959	0.0871904	GFPT1, ASNS	347	5	19139	22.0622	1	1	1
INTERPRO	IPR020472:G-protein beta WD-40 repeat	5	1.3624	0.0908276	WDR38, WDR5, PWP2, WDR12	347	94	19139	2.93381	1	1	1
KEGG_PATHWAY	hsa03010:Ribosome	13	3.54223	0.000115755	RPL21, RPL31, RPS8, RPL13A, RPL35A, RPS27L, RPL23A, RPL9, RPS27, FAU, RPS27A, RPL39, RPL17	165	166	8205	3.8943	0.0249202	0.0236248	0.0236248
KEGG_PATHWAY	hsa04110:Cell cycle	11	2.99728	0.000216741	CDKN1C, CCNB1, RBL1, CDC45, CCNE2, MCM3, MCM5, CDC6, MCM6, YWHAZ, MCM2	165	127	8205	4.30709	0.0461556	0.0236248	0.0236248
KEGG_PATHWAY	hsa05171:Coronavirus disease - COVID-19	13	3.54223	0.00232065	RPL21, RPL31, RPS8, RPL13A, RPL35A, RPS27L, RPL23A, RPL9, RPS27, FAU, RPS27A, RPL39, RPL17	165	232	8205	2.78644	0.397393	0.168634	0.168634
KEGG_PATHWAY	hsa01240:Biosynthesis of cofactors	10	2.7248	0.00349688	PSAT1, NME7, MMAB, RFK, GSS, NAPRT, CAD, AKR1A1, UGT2B4, RDH13	165	153	8205	3.25015	0.53404	0.19058	0.19058
KEGG_PATHWAY	hsa03030:DNA replication	5	1.3624	0.00550691	FEN1, MCM3, MCM5, MCM6, MCM2	165	36	8205	6.90657	0.699955	0.240101	0.240101
KEGG_PATHWAY	hsa00983:Drug metabolism - other enzymes	6	1.63488	0.0216808	TPMT, NME7, GSTA1, GMPS, UGT2B4, CES1	165	80	8205	3.72955	0.991591	0.787736	0.787736
KEGG_PATHWAY	hsa04610:Complement and coagulation cascades	5	1.3624	0.0930352	CPB2, CR2, F10, CFHR3, BDKRB1	165	86	8205	2.89112	1	1	1
SMART	SM00350:MCM	4	1.08992	0.000722676	MCM3, MCM5, MCM6, MCM2	197	10	10374	21.064	0.131487	0.140922	0.140922
SMART	SM00121:IB	4	1.08992	0.00439617	IGFBPL1, IGFBP5, IGFBP4, IGFBP2	197	18	10374	11.7022	0.576475	0.377522	0.377522
SMART	SM00320:WD40	13	3.54223	0.00580804	UTP15, WDR38, WDHD1, CHAF1B, WDR5, AMBRA1, PWP2, WDR12, DTL, CFAP44, WDR77, SEC31A	197	274	10374	2.49846	0.678857	0.377522	0.377522
SMART	SM00213:UBQ	5	1.3624	0.00930155	USP14, UHRF1, UBQLN1, FAU, RPS27A	197	44	10374	5.98408	0.838345	0.45345	0.45345
SMART	SM00913:SM00913	3	0.817439	0.035817	RANBP17, KPNB1, IPO4	197	16	10374	9.87373	0.999185	1	1
SMART	SM00211:TY	3	0.817439	0.0400973	IGFBP5, IGFBP4, IGFBP2	197	17	10374	9.29292	0.999658	1	1
SMART	SM00694:DysFC	2	0.544959	0.073469	FER1L5, TECPR1	197	4	10374	26.3299	1	1	1
SMART	SM00693:DysFN	2	0.544959	0.073469	FER1L5, TECPR1	197	4	10374	26.3299	1	1	1
UP_KW_BIOLOGICAL_PROCESS	KW-0235~DNA replication	14	3.81471	2.77643e-08	GINS2, FEN1, MCM10, CDC6, CHTF18, CHAF1B, CHAF1A, CDC45, POLG2, MCM3, MCM5, MCM6, DTL, MCM2	216	95	11248	7.67407	2.69313e-06	2.69314e-06	2.69314e-06
UP_KW_BIOLOGICAL_PROCESS	KW-0131~Cell cycle	29	7.90191	0.000110776	CDKN1C, ERCC6L, UHRF1, AMBRA1, BRCA1, CHTF18, PMF1, BRINP2, CHAF1B, CCNB1, CHAF1A, CDC45, KNTC1, CLSPN, E2F7, LMLN, KLHDC8B, ESCO2, CDC6, RBL1, CCNE2, FANCD2, REEP4, PSME3, MCM3, TACC3, MCM5, MCM6, MCM2	216	685	11248	2.2046	0.0106883	0.00537262	0.00537262
UP_KW_BIOLOGICAL_PROCESS	KW-0227~DNA damage	18	4.90463	0.00274995	XRCC6, FEN1, PARPBP, UHRF1, AEN, MCM10, BRCA1, MMS22L, CHAF1B, NEIL2, CHAF1A, FANCD2, INTS7, TOPBP1, ZSWIM7, CLSPN, DTL, E2F7	216	418	11248	2.24242	0.234413	0.0889151	0.0889151
UP_KW_BIOLOGICAL_PROCESS	KW-0443~Lipid metabolism	23	6.26703	0.0265721	CUBN, CPT1A, PTGIS, CERK, EPHX2, EPHX1, PLCL2, AKR1A1, BRCA1, ACSF3, ALDH1A3, NPC1, SOAT1, ETNK2, ACP6, GSTA1, UGT2B4, PLBD1, RDH13, LDAH, LPIN2, JAZF1, CES1	216	742	11248	1.61416	0.926639	0.459204	0.459204
UP_KW_BIOLOGICAL_PROCESS	KW-0234~DNA repair	13	3.54223	0.0365006	XRCC6, FEN1, PARPBP, UHRF1, BRCA1, MMS22L, CHAF1B, NEIL2, CHAF1A, FANCD2, TOPBP1, ZSWIM7, CLSPN	216	350	11248	1.93418	0.972861	0.459204	0.459204
UP_KW_BIOLOGICAL_PROCESS	KW-0690~Ribosome biogenesis	6	1.63488	0.0367335	UTP15, MYBBP1A, HEATR1, RPF2, WDR12, IPO4	216	96	11248	3.25463	0.97349	0.459204	0.459204
UP_KW_BIOLOGICAL_PROCESS	KW-0058~Aromatic hydrocarbons catabolism	2	0.544959	0.0378653	EPHX2, EPHX1	216	2	11248	52.0741	0.976347	0.459204	0.459204
UP_KW_BIOLOGICAL_PROCESS	KW-0072~Autophagy	8	2.17984	0.0380092	TIGAR, STBD1, TP53INP1, RAB24, UBQLN1, AMBRA1, RAB8A, TECPR1	216	164	11248	2.5402	0.976688	0.459204	0.459204
UP_KW_BIOLOGICAL_PROCESS	KW-0698~rRNA processing	6	1.63488	0.0426066	UTP15, HEATR1, NAT10, NOL9, WDR12, IPO4	216	100	11248	3.12444	0.985352	0.459204	0.459204
UP_KW_BIOLOGICAL_PROCESS	KW-0356~Hemostasis	4	1.08992	0.0668405	CPB2, F10, ANXA5	216	49	11248	4.25094	0.998782	0.589412	0.589412
UP_KW_BIOLOGICAL_PROCESS	KW-0094~Blood coagulation	4	1.08992	0.0668405	CPB2, F10, ANXA5	216	49	11248	4.25094	0.998782	0.589412	0.589412
UP_KW_BIOLOGICAL_PROCESS	KW-0216~Detoxification	2	0.544959	0.0920038	EPHX2, EPHX1	216	5	11248	20.8296	0.999914	0.743697	0.743697
UP_KW_CELLULAR_COMPONENT	KW-0539~Nucleus	141	38.4196	3.4133e-05	ANKRD37, RTCB, PWP2, IPO4, CAPN3, SNIP1, DPF3, CHP1, KNTC1, CIR1, KPNA2, ZBTB39, BNIP3L, WDHD1, ZNF281, DAPK3, CIRBP, DNTTIP2, ESCO2, SUPT7L, WDR77, FAM118B, NUP93, NEIL2, CCNE2, FANCD2, PSME3, TFAM, CCDC86, RAD54L2, ZNF157, KPNB1, MAGEL2, DNMT1, PSMD11, PARPBP, CRABP2, TSHZ2, RPF2, PMF1, CCNB1, MUSTN1, MYO6, ZNF821, CLSPN, MAP2K6, HSPA8, SMAD1, XRCC6, CPSF1, SS18L1, RANBP17, INTS2, CPSF2, CDC6, …	328	5695	17662	1.33319	0.00143258	0.000846188	0.000805894
UP_KW_CELLULAR_COMPONENT	KW-0963~Cytoplasm	138	37.6022	4.02947e-05	ANKRD37, RIPOR1, PID1, TPMT, CERK, RPL31, HHIP, RTCB, RPL9, IPO4, PREX1, GOLGA3, CAPN3, CHP1, KNTC1, CIR1, CEP95, SBF1, TNS4, KPNA2, RPL39, NSF, RPL21, RPS8, DAPK3, ARMC9, CIRBP, WDR77, CARHSP1, PPA1, PSME3, DDIT4, KPNB1, CES1, MAGEL2, PSMD11, ABCB1, PARPBP, CRABP2, ARHGEF28, GMPS, DAPP1, SLAIN1, DPP3, CCNB1, KLC3, LARP1, MYO6, S100A13, SEC31A, MAP2K6, HSPA8, SMAD1, STIL, EPHX2, RANBP17, INTS2, K…	328	5561	17662	1.33626	0.00169098	0.000846188	0.000805894
UP_KW_CELLULAR_COMPONENT	KW-0158~Chromosome	24	6.53951	0.000954775	GINS2, ERCC6L, XRCC6, SS18L1, BRCA1, ESCO2, RRP1B, PHF6, PMF1, H1-3, MMS22L, CDC45, POLR2A, KIF4A, POLR1B, MCM3, KNTC1, INTS7, MCM5, CENPN, TOPBP1, MCM6, DTL, MCM2	328	606	17662	2.13258	0.0393256	0.0133669	0.0127303
UP_KW_CELLULAR_COMPONENT	KW-0703~Sarcoplasmic reticulum	5	1.3624	0.0155525	RYR2, CALU, ATP2A2, THBS1, TRDN	328	52	17662	5.17765	0.48229	0.163302	0.155525
UP_KW_CELLULAR_COMPONENT	KW-0995~Kinetochore	6	1.63488	0.042558	ERCC6L, SS18L1, KNTC1, CENPN, PHF6, PMF1	328	103	17662	3.13675	0.839038	0.357487	0.340464
UP_KW_CELLULAR_COMPONENT	KW-0647~Proteasome	4	1.08992	0.0782433	USP14, PSMD11, PSME3, UBQLN1	328	54	17662	3.98871	0.96735	0.547703	0.521622
UP_KW_DISEASE	KW-1063~Hypotrichosis	4	1.08992	0.0488569	RBM28, RPL21, ODC1, PHF6	98	39	4570	4.78284	0.922279	1	1
UP_KW_DOMAIN	KW-0315~Glutamine amidotransferase	4	1.08992	0.000645647	GFPT1, CAD, GMPS, ASNS	238	11	14500	22.1543	0.015381	0.00949996	0.00949996
UP_KW_DOMAIN	KW-0853~WD repeat	14	3.81471	0.000791664	UTP15, WDR38, WDHD1, AMBRA1, PWP2, WDR12, WDR77, CHAF1B, WDR5, DTL, CFAP44, EIF3B, SEC31A	238	283	14500	3.01393	0.018828	0.00949996	0.00949996
UP_KW_DOMAIN	KW-0677~Repeat	104	28.3379	0.00245592	ERCC6L, ANKRD37, DENND5B, HHIP, PWP2, IPO4, PREX1, PPP2R1B, CAPN3, CHP1, DPF3, THSD7A, KPNA2, SLC25A46, NSF, CUBN, ZBTB39, WDHD1, ZNF281, WDR77, TFAM, RAD54L2, PLA2R1, ZNF157, KPNB1, DNMT1, ABCB1, TSHZ2, CHRD, CFP, KLC3, S100A13, ZNF821, CLSPN, SEC31A, FER1L5, NDFIP1, ABCA6, SS18L1, GFPT1, KLHDC8B, SMARCA1, ZBTB9, UBXN11, CALU, TECPR1, CDKN1C, RBM28, RYR2, FHL3, BRCA1, PHF6, CHAF1B, PPP1R13L, EFH…	238	5004	14500	1.26621	0.057307	0.0196474	0.0196474
UP_KW_LIGAND	KW-0547~Nucleotide-binding	50	13.624	0.0179485	ERCC6L, CERK, MAST2, RTCB, NAT10, ATP2A2, CHTF18, TUBA1A, RFK, KIF1C, RAB8A, NSF, CAD, DAPK3, ARL4D, NME7, KIT, MCM3, MCM5, PDE5A, MCM6, RAD54L2, MYH7, MCM2, ABCB1, GMPS, ARL1, NOL9, RECQL4, MKNK1, RAB24, MYO6, GNA12, MAP2K6, HSPA8, XRCC6, ABCA6, MMAB, NTRK3, GSS, ASNS, CDC6, TUBB4B, SMARCA1, ACSF3, CCT6A, ETNK2, WNK1, KIF4A, RAB17	139	1858	6850	1.32617	0.429623	0.381887	0.381887
UP_KW_LIGAND	KW-0067~ATP-binding	40	10.8992	0.0246378	ERCC6L, ABCB1, CERK, MAST2, GMPS, ATP2A2, NAT10, NOL9, CHTF18, RECQL4, RFK, MKNK1, MYO6, KIF1C, MAP2K6, NSF, HSPA8, XRCC6, ABCA6, MMAB, NTRK3, GSS, DAPK3, CAD, ASNS, CDC6, SMARCA1, ACSF3, CCT6A, NME7, WNK1, ETNK2, KIF4A, KIT, MCM3, MCM5, MCM6, RAD54L2, MCM2, MYH7	139	1437	6850	1.37176	0.538531	0.381887	0.381887
UP_KW_MOLECULAR_FUNCTION	KW-0689~Ribosomal protein	13	3.54223	0.000341099	RPL21, RPL31, RPS8, RPL13A, RPL35A, RPS27L, RPL23A, RPL9, RPS27, FAU, RPS27A, RPL39, RPL17	226	193	11735	3.49752	0.0279189	0.0283112	0.0279701
UP_KW_MOLECULAR_FUNCTION	KW-0687~Ribonucleoprotein	15	4.08719	0.0023272	RPL21, RPL31, RPS8, HEATR1, RPL13A, RPL35A, RPS27L, RPL23A, RPL9, LARP1, RPS27, FAU, RPS27A, RPL39, RPL17	226	306	11735	2.54533	0.175834	0.0965789	0.0954153
UP_KW_MOLECULAR_FUNCTION	KW-0347~Helicase	9	2.45232	0.00736405	RECQL4, XRCC6, ERCC6L, MCM3, MCM5, RAD54L2, MCM6, SMARCA1, MCM2	226	147	11735	3.17907	0.458535	0.203739	0.201284
UP_KW_MOLECULAR_FUNCTION	KW-0378~Hydrolase	48	13.079	0.0123118	USP14, CPB2, ERCC6L, FEN1, CANT1, USP31, PPM1J, PCSK7, DPP3, RECQL4, TUBA1A, PITRM1, ACP6, CAPN5, CAPN3, RHBDL1, RAB8A, NSF, LMLN, USP24, GGT5, HSPA8, TIGAR, XRCC6, ERAP2, F10, EPHX2, EPHX1, CAD, PLCL2, AEN, PTPN11, SMARCA1, NEIL2, DDAH2, PPA1, MCM3, PLBD1, MCM5, PDE5A, MCM6, RAD54L2, LDAH, MPND, SMPDL3A, LPIN2, MCM2, CES1	226	1779	11735	1.40101	0.642357	0.25547	0.252392
UP_KW_MOLECULAR_FUNCTION	KW-0436~Ligase	8	2.17984	0.0297259	GSS, NAPRT, RTCB, CAD, GMPS, ASNS, BRCA1, ACSF3	226	155	11735	2.67999	0.918297	0.49345	0.487505
UP_KW_MOLECULAR_FUNCTION	KW-0649~Protein kinase inhibitor	3	0.817439	0.0368079	CDKN1C, WNK1, CHP1	226	16	11735	9.7359	0.955519	0.509176	0.503041
UP_KW_MOLECULAR_FUNCTION	KW-0340~Growth factor binding	3	0.817439	0.0554504	IGFBP5, IGFBP4, IGFBP2	226	20	11735	7.78872	0.991217	0.657483	0.649561
UP_KW_PTM	KW-0597~Phosphoprotein	219	59.673	2.02543e-07	PID1, CERK, RPL31, RTCB, PWP2, PREX1, GOLGA3, DPF3, CEP95, TNS4, CUBN, WDHD1, CPT1A, ZNF281, DAPK3, CIRBP, ARMC9, DNTTIP2, ESCO2, WDR77, NUP93, CARHSP1, NEIL2, SOAT1, PPA1, PSME3, DDIT4, CCDC86, TFAM, CES1, ABCB1, TSHZ2, SLAIN1, FAM171A2, LARP1, MYO6, S100A13, RDH13, PROM2, SEC31A, XRCC6, RANBP17, CDC6, SMARCA1, H1-3, CCT6A, RPS27, WNK1, CALU, UNC119, INTS7, TECPR1, SLC2A4RG, CDKN1C, RYR2, SLC35F…	299	8328	14104	1.24044	3.64577e-06	3.84832e-06	3.64578e-06
UP_KW_PTM	KW-0007~Acetylation	109	29.7003	3.88043e-06	TPMT, DENND5B, RPL31, RPL9, IPO4, GOLGA3, PPP2R1B, CHP1, KPNA2, NSF, WDHD1, CPT1A, RPS8, CMC1, MFSD12, FAM118B, CARHSP1, NEIL2, SOAT1, PPA1, PSME3, KPNB1, DNMT1, PSMD11, GMPS, HIGD1A, DPP3, CCNB1, LARP1, PITRM1, RDH13, CLSPN, MAP2K6, HSPA8, SMAD1, STIL, XRCC6, NDFIP1, EPHX2, RANBP17, ASNS, H1-3, CCT6A, CS, CAPRIN1, CALU, EIF4G1, RBM28, FEN1, NAT10, FHL3, BRCA1, PHF6, CHAF1B, MCEE, TUBA1A, AUH, PP…	299	3468	14104	1.48258	6.98455e-05	3.68641e-05	3.49239e-05
UP_KW_PTM	KW-1017~Isopeptide bond	53	14.4414	0.0141759	RBM28, RTCB, MCM10, BRCA1, PHF6, TUBA1A, CHAF1A, WDR5, SNIP1, DPF3, CIR1, MYBL2, UTP15, ZBTB39, WDHD1, RPS8, ZNF281, ANXA5, DNTTIP2, ETV4, SUPT7L, FANCD2, ETF1, RAD54L2, MCM2, DNMT1, PSMD11, CRABP2, UHRF1, TSHZ2, MAK16, NOL9, AMBRA1, SPTY2D1, LARP1, POLR2A, NRIP1, RPS27A, SEC31A, GINS2, HSPA8, XRCC6, RPL23A, TUBB4B, SMARCA1, WDR12, USF1, CCT6A, ZBTB9, UFM1, MYBBP1A, KIF4A, SNRNP48	299	1823	14104	1.37139	0.226626	0.0897808	0.0850555
UP_KW_PTM	KW-0832~Ubl conjugation	68	18.5286	0.041096	RBM28, ANKRD37, MAST2, RTCB, MCM10, BRCA1, PHF6, CHAF1A, STBD1, WDR5, SNIP1, DPF3, CIR1, MYBL2, SCN5A, TOPBP1, UTP15, ZBTB39, WDHD1, RPS8, ZNF281, ANXA5, DNTTIP2, ETV4, SUPT7L, FANCD2, CLDN8, DDIT4, KIT, ETF1, RAD54L2, DTL, MCM2, DNMT1, PSMD11, CRABP2, UHRF1, TSHZ2, MAK16, NOL9, AMBRA1, SPTY2D1, CCNB1, LARP1, POLR2A, NRIP1, UBQLN1, CLSPN, RPS27A, SEC31A, GINS2, HSPA8, SMAD1, STIL, XRCC6, NDFIP1, …	299	2594	14104	1.23655	0.530157	0.195206	0.184932
UP_KW_PTM	KW-0164~Citrullination	6	1.63488	0.0649827	MYBBP1A, RPL13A, CCDC86, RPL23A, RRP1B, H1-3	299	102	14104	2.77474	0.701631	0.246934	0.233938
UP_SEQ_FEATURE	REPEAT:WD 7	13	3.54223	0.000218897	UTP15, WDR38, WDHD1, CHAF1B, WDR5, PWP2, WDR12, DTL, CFAP44, WDR77, EIF3B, SEC31A	356	202	20516	3.70881	0.328778	0.213088	0.212503
UP_SEQ_FEATURE	ACT_SITE:For GATase activity	4	1.08992	0.000269711	GFPT1, CAD, GMPS, ASNS	356	8	20516	28.8146	0.388115	0.213088	0.212503
UP_SEQ_FEATURE	CROSSLNK:Glycyl lysine isopeptide (Lys-Gly) (interchain with G-Cter in SUMO2)	40	10.8992	0.000351051	RBM28, DNMT1, PSMD11, UHRF1, MAK16, RTCB, TSHZ2, NOL9, MCM10, BRCA1, SPTY2D1, PHF6, LARP1, NRIP1, WDR5, SNIP1, DPF3, CIR1, MYBL2, UTP15, GINS2, ZBTB39, WDHD1, XRCC6, RPS8, ZNF281, DNTTIP2, RPL23A, SMARCA1, ETV4, USF1, SUPT7L, ZBTB9, CCT6A, MYBBP1A, KIF4A, SNRNP48, ETF1, RAD54L2, MCM2	356	1267	20516	1.81939	0.472378	0.213088	0.212503
UP_SEQ_FEATURE	DOMAIN:MCM	4	1.08992	0.000563239	MCM3, MCM5, MCM6, MCM2	356	10	20516	23.0517	0.641544	0.256415	0.255711
UP_SEQ_FEATURE	REPEAT:WD 3	14	3.81471	0.000844495	UTP15, WDR38, WDHD1, AMBRA1, PWP2, WDR12, WDR77, CHAF1B, WDR5, DTL, CFAP44, EIF3B, SEC31A	356	268	20516	3.01048	0.785292	0.283055	0.282277
UP_SEQ_FEATURE	REPEAT:WD 1	14	3.81471	0.00110544	UTP15, WDR38, WDHD1, AMBRA1, PWP2, WDR12, WDR77, CHAF1B, WDR5, DTL, CFAP44, EIF3B, SEC31A	356	276	20516	2.92322	0.866563	0.283055	0.282277
UP_SEQ_FEATURE	REPEAT:WD 2	14	3.81471	0.00110544	UTP15, WDR38, WDHD1, AMBRA1, PWP2, WDR12, WDR77, CHAF1B, WDR5, DTL, CFAP44, EIF3B, SEC31A	356	276	20516	2.92322	0.866563	0.283055	0.282277
UP_SEQ_FEATURE	COMPBIAS:Basic and acidic residues	125	34.0599	0.00124351	ERCC6L, EXOC3L4, PWP2, GOLGA3, CAPN3, CHP1, SNIP1, DPF3, CIR1, CEP95, THSD7A, SBF1, KPNA2, KCNH2, WDHD1, IGFBP5, ZNF281, IGFBP2, DNTTIP2, ESCO2, MFSD12, TMX3, CCNE2, POLG2, SOAT1, FANCD2, PSME3, CCDC86, RAD54L2, MAGEL2, DNMT1, NXPH3, ARHGEF28, TSHZ2, CHRD, FAM171A2, LARP1, PITRM1, MUSTN1, ZNF821, CLSPN, SEC31A, MAP2K6, STIL, XRCC6, CPSF1, CPSF2, CDC6, SMARCA1, RPS27, WNK1, REEP4, KIF4A, PXMP2, EI…	356	5648	20516	1.27543	0.896258	0.283055	0.282277
UP_SEQ_FEATURE	REPEAT:WD 6	13	3.54223	0.00176421	UTP15, WDR38, WDHD1, CHAF1B, WDR5, PWP2, WDR12, DTL, CFAP44, WDR77, EIF3B, SEC31A	356	256	20516	2.92648	0.959863	0.356959	0.355978
UP_SEQ_FEATURE	REPEAT:WD 5	13	3.54223	0.00220319	UTP15, WDR38, WDHD1, CHAF1B, WDR5, PWP2, WDR12, DTL, CFAP44, WDR77, EIF3B, SEC31A	356	263	20516	2.84859	0.981983	0.399543	0.398446
UP_SEQ_FEATURE	REPEAT:WD 4	13	3.54223	0.00241349	UTP15, WDR38, WDHD1, CHAF1B, WDR5, PWP2, WDR12, DTL, CFAP44, WDR77, EIF3B, SEC31A	356	266	20516	2.81647	0.987726	0.399543	0.398446
UP_SEQ_FEATURE	MOTIF:Arginine finger	3	0.817439	0.0028844	MCM3, MCM6, MCM2	356	5	20516	34.5775	0.994805	0.437708	0.436506
UP_SEQ_FEATURE	ZN_FING:C4-type	6	1.63488	0.00377989	RPS27, POLR1B, FHL3, RPS27L, RPS27A, MCM2	356	60	20516	5.76292	0.998988	0.529476	0.528022
UP_SEQ_FEATURE	DOMAIN:IGFBP N-terminal	4	1.08992	0.00470664	IGFBPL1, IGFBP5, IGFBP4, IGFBP2	356	20	20516	11.5258	0.999814	0.6122	0.610519
UP_SEQ_FEATURE	MOTIF:Nuclear localization signal	17	4.63215	0.00558212	CDKN1C, ANKRD37, DNMT1, CPSF1, CRABP2, AEN, PHF6, MUSTN1, KIF4A, YPEL1, CIR1, MYBL2, TOPBP1, KPNA2, DTL, LPIN2, SLC2A4RG	356	451	20516	2.17228	0.999963	0.677669	0.675808
UP_SEQ_FEATURE	REPEAT:HEAT	4	1.08992	0.0061979	PPP2R1B, HEATR1, KPNB1, IPO4	356	22	20516	10.478	0.999988	0.705399	0.703462
UP_SEQ_FEATURE	ACT_SITE:Nucleophile	14	3.81471	0.014691	USP24, GGT5, USP14, USP31, EPHX2, EPHX1, CAD, GMPS, ALDH1A3, DDAH2, ACP6, RFK, LDAH, RHBDL1	356	377	20516	2.14008	1	1	0.997802
UP_SEQ_FEATURE	MOTIF:LIR	3	0.817439	0.0205322	STBD1, TP53INP1, AMBRA1	356	13	20516	13.299	1	1	0.997802
UP_SEQ_FEATURE	DOMAIN:Ubiquitin-like	5	1.3624	0.0236062	USP14, UHRF1, UBQLN1, FAU, RPS27A	356	63	20516	4.57375	1	1	0.997802
UP_SEQ_FEATURE	DOMAIN:EF-hand	9	2.45232	0.0242877	LETM1, RYR2, S100A13, CALU, EFHD2, CAPN3, CHP1, S100B	356	201	20516	2.58041	1	1	0.997802
UP_SEQ_FEATURE	REPEAT:WD	9	2.45232	0.0262724	UTP15, WDR38, WDHD1, WDR5, AMBRA1, WDR12, DTL, SEC31A, WDR77	356	204	20516	2.54247	1	1	0.997802
UP_SEQ_FEATURE	REGION:Disordered	254	69.2098	0.0294001	PID1, PWP2, PREX1, GOLGA3, PPP2R1B, DPF3, CEP95, THSD7A, TNS4, CUBN, WDHD1, RPL21, ZNF281, CMC1, CIRBP, ARMC9, DNTTIP2, ESCO2, MFSD12, CARHSP1, NEIL2, SOAT1, CLDN8, PSME3, DDIT4, CCDC86, ABCB1, PARPBP, TSHZ2, SLAIN1, CFP, KIAA0040, FAM171A2, LARP1, MYO6, ZNF821, RHBDL1, SEC31A, XRCC6, NDFIP1, SS18L1, GDF1, CDC6, SMARCA1, H1-3, ZBTB9, RPS27, WNK1, UNC119, TECPR1, SLC2A4RG, CDKN1C, RYR2, SLC35F6, F…	356	13638	20516	1.07331	1	1	0.997802
UP_SEQ_FEATURE	DOMAIN:Importin N-terminal	3	0.817439	0.0305317	RANBP17, KPNB1, IPO4	356	16	20516	10.8055	1	1	0.997802
UP_SEQ_FEATURE	DOMAIN:Thyroglobulin type-1	3	0.817439	0.0305317	IGFBP5, IGFBP4, IGFBP2	356	16	20516	10.8055	1	1	0.997802
UP_SEQ_FEATURE	COMPBIAS:Acidic residues	26	7.08447	0.0365404	RBM27, RBM28, PLPPR3, MAK16, TSHZ2, MCM10, SPTY2D1, CHAF1A, CDC45, SNIP1, CLSPN, SCN5A, JAZF1, CFAP44, ARMC9, DNTTIP2, TUBB4B, TRDN, ZBTB9, MYBBP1A, FANCD2, CAPRIN1, RAD54L2, MPND, MCM2, EIF4G1	356	985	20516	1.52118	1	1	0.997802
UP_SEQ_FEATURE	REGION:Linker	4	1.08992	0.0381008	UHRF1, CAD, CAPN3, CIAPIN1	356	43	20516	5.36086	1	1	0.997802
UP_SEQ_FEATURE	MOTIF:DEAH box	4	1.08992	0.0501711	RECQL4, ERCC6L, RAD54L2, SMARCA1	356	48	20516	4.80243	1	1	0.997802
UP_SEQ_FEATURE	REGION:Interaction with PCNA	2	0.544959	0.0674432	DNMT1, FEN1	356	4	20516	28.8146	1	1	0.997802
UP_SEQ_FEATURE	DOMAIN:Yippee	2	0.544959	0.0835829	YPEL1, YPEL5	356	5	20516	23.0517	1	1	0.997802
UP_SEQ_FEATURE	DOMAIN:Glutamine amidotransferase type-2	2	0.544959	0.0835829	GFPT1, ASNS	356	5	20516	23.0517	1	1	0.997802
UP_SEQ_FEATURE	SITE:Cleavage; by caspase-7	2	0.544959	0.0835829	GOLGA3, CLSPN	356	5	20516	23.0517	1	1	0.997802
UP_SEQ_FEATURE	REPEAT:WD 8	4	1.08992	0.0889049	PWP2, CFAP44, EIF3B	356	61	20516	3.77896	1	1	0.997802
UP_SEQ_FEATURE	DOMAIN:S100/CaBP-9k-type calcium binding subdomain	2	0.544959	0.0994441	S100A13, S100B	356	6	20516	19.2097	1	1	0.997802
UP_SEQ_FEATURE	CARBOHYD:O-linked (Fuc...) threonine	2	0.544959	0.0994441	CFP, THBS1	356	6	20516	19.2097	1	1	0.997802
UP_SEQ_FEATURE	MUTAGEN:D->A: Abolishes cleavage by caspase-3.	2	0.544959	0.0994441	GOLGA3, TNS4	356	6	20516	19.2097	1	1	0.997802
UP_SEQ_FEATURE	DNA_BIND:Homeobox; atypical	2	0.544959	0.0994441	TSHZ2, HOPX	356	6	20516	19.2097	1	1	0.997802
UP_SEQ_FEATURE	DOMAIN:Glutamine amidotransferase type-1	2	0.544959	0.0994441	CAD, GMPS	356	6	20516	19.2097	1	1	0.997802

## Sheet: AllgProf
Table S6B-6
source	term_name	term_id	highlighted	adjusted_p_value	negative_log10_of_adjusted_p_value	term_size	query_size	intersection_size	effective_domain_size	intersections
GO:MF	protein binding	GO:0005515	TRUE	2.14e-08	7.66964	14881	353	310	20195	MYO6,MYH7,DENND5B,SLC35F6,FAM168A,FOXN2,SUPT7L,PREX1,PROM2,PARPBP,PLEKHO2,ARNT2,NKAIN1,RYR2,TIMP4,THSD7A,PLA2R1,MUC6,BEND2,ABCB1,GPRC5A,CRABP2,NTRK3,LRRC9,ASB16,IGFBPL1,CAPN3,CUBN,RIPOR1,CHP1,SERTAD4,PDE5A,MCM2,DAPP1,RELT,SCN5A,MOXD1,CHRD,TNS4,TP53INP1,SMAD1,HHIP,RAD54L2,TIGAR,ESCO2,THBS1,CCNE2,GINS2,SHANK2,THPO,LARP1,CR2,LRRC8B,AEN,NPC1,RAB8A,CLUH,UBQLN1,DPF3,MAK16,E2F7,RANBP17,YWHAZ,HSPA8,CDC6,…
GO:MF	DNA replication origin binding	GO:0003688	TRUE	0.002899	2.53782	16	353	5	20195	MCM2,CDC6,CDC45,MCM5,MCM10
GO:MF	single-stranded DNA helicase activity	GO:0017116	TRUE	0.02019	1.69487	23	353	5	20195	MCM2,CHTF18,MCM6,MCM5,MCM3
GO:MF	DNA helicase activity	GO:0003678	FALSE	0.035982	1.44391	59	353	7	20195	MCM2,CHTF18,MCM6,MCM5,MCM3,RECQL4,XRCC6
GO:MF	ATP-dependent activity, acting on DNA	GO:0008094	FALSE	0.036789	1.43428	126	353	10	20195	MCM2,RAD54L2,CHTF18,ERCC6L,MCM6,MCM5,MCM3,RECQL4,XRCC6,SMARCA1
GO:BP	DNA-templated DNA replication	GO:0006261	TRUE	4.59e-07	6.33834	163	344	18	21110	MCM2,CCNE2,GINS2,E2F7,CDC6,CHTF18,CDC45,MCM6,MMS22L,MCM5,MCM10,MCM3,BRCA1,RECQL4,WDHD1,TOPBP1,FEN1,POLG2
GO:BP	DNA replication	GO:0006260	FALSE	4.28e-06	5.36833	284	344	22	21110	MCM2,ESCO2,CCNE2,GINS2,E2F7,CDC6,CHTF18,CDC45,MCM6,MMS22L,MCM5,MCM10,MCM3,DTL,BRCA1,RECQL4,WDHD1,CHAF1B,TOPBP1,CHAF1A,FEN1,POLG2
GO:BP	DNA replication initiation	GO:0006270	FALSE	1.87e-05	4.72847	38	344	9	21110	MCM2,CCNE2,CDC6,CDC45,MCM6,MCM5,MCM10,MCM3,TOPBP1
GO:BP	DNA damage response	GO:0006974	TRUE	3.53e-05	4.45169	878	344	39	21110	MYO6,FAM168A,SUPT7L,PARPBP,PLA2R1,MCM2,TIGAR,ESCO2,GINS2,AEN,DPF3,E2F7,CDC45,MCM6,MMS22L,UHRF1,MCM5,MCM10,MCM3,DTL,FANCD2,CLSPN,BRCA1,RECQL4,WDHD1,CHAF1B,INTS7,TOPBP1,CHAF1A,FEN1,PTPN11,NEIL2,POLG2,MAP2K6,XRCC6,ZSWIM7,BBC3,RPS27L,DDIT4
GO:BP	double-strand break repair via break-induced replication	GO:0000727	TRUE	3.63e-05	4.43988	12	344	6	21110	MCM2,GINS2,CDC45,MCM6,MCM5,MCM3
GO:BP	DNA unwinding involved in DNA replication	GO:0006268	FALSE	9.45e-05	4.02472	22	344	7	21110	MCM2,GINS2,CDC45,MCM6,MCM5,MCM3,RECQL4
GO:BP	cytoplasmic translation	GO:0002181	TRUE	0.000141	3.84951	160	344	15	21110	ETF1,EIF4G1,EIF3B,RPL17,RPL31,RPS8,RPL9,RPS27A,RPL35A,RPL39,RPL23A,RPL21,RPL13A,FAU,RPS27
GO:BP	mitotic cell cycle	GO:0000278	TRUE	0.001071	2.97026	922	344	37	21110	ABCB1,MCM2,CCNE2,DPF3,E2F7,CDC6,DAPK3,AMBRA1,STIL,CDC45,MCM6,TUBB4B,KIF4A,ASNS,MCM3,DTL,FANCD2,CLSPN,BRCA1,TUBA1A,PSME3,RBL1,WDHD1,EIF4G1,KNTC1,CCNB1,TOPBP1,REEP4,MYBL2,KPNB1,PTPN11,UNC119,KLHDC8B,BRINP2,TACC3,RPS27L,CDKN1C
GO:BP	DNA repair	GO:0006281	FALSE	0.001206	2.91881	591	344	28	21110	FAM168A,SUPT7L,PARPBP,MCM2,TIGAR,ESCO2,GINS2,DPF3,CDC45,MCM6,MMS22L,UHRF1,MCM5,MCM3,DTL,FANCD2,CLSPN,BRCA1,RECQL4,WDHD1,CHAF1B,TOPBP1,CHAF1A,FEN1,NEIL2,POLG2,XRCC6,ZSWIM7
GO:BP	DNA metabolic process	GO:0006259	FALSE	0.001222	2.91299	1046	344	40	21110	FAM168A,SUPT7L,PARPBP,STPG1,MCM2,TIGAR,ESCO2,CCNE2,GINS2,DPF3,E2F7,CDC6,CHTF18,CDC45,MCM6,MMS22L,UHRF1,MCM5,MCM10,MCM3,DTL,FANCD2,CCT6A,CLSPN,BRCA1,RECQL4,WDHD1,CHAF1B,KPNA2,TOPBP1,CHAF1A,NAT10,FEN1,DNMT1,NEIL2,POLG2,XRCC6,NDFIP1,ZSWIM7,H1-3
GO:BP	organelle organization	GO:0006996	TRUE	0.002801	2.55262	3608	344	94	21110	MYO6,MYH7,SLC35F6,PREX1,STPG1,THSD7A,NTRK3,CAPN3,CHP1,MCM2,TP53INP1,TIGAR,ESCO2,CCNE2,GINS2,SHANK2,RAB8A,CLUH,UBQLN1,DPF3,YWHAZ,CDC6,DAPK3,MAGEL2,AMBRA1,CENPN,STIL,CHTF18,CDC45,SLC25A46,PWP2,MCM6,HIGD1A,TUBB4B,MCM5,SNX19,KIF4A,KIT,MCM3,FHL3,ARL1,SLAIN1,ATP2A2,FANCD2,SLC25A4,CCT6A,BRCA1,POLR1B,TUBA1A,RECQL4,RPF2,KNTC1,CCNB1,LETM1,FAM118B,UFM1,SEC23IP,NUP93,CFAP44,REEP4,NAT10,TFAM,FEN1,MYBL2,PITRM1…
GO:BP	cell cycle	GO:0007049	FALSE	0.00326	2.48673	1825	344	57	21110	ABCB1,CAPN3,MCM2,TP53INP1,ESCO2,CCNE2,DPF3,E2F7,HSPA8,CDC6,DAPK3,AMBRA1,CENPN,STIL,CHTF18,CDC45,ERCC6L,WDR5,MCM6,UHRF1,TUBB4B,MCM5,KIF4A,ASNS,MCM3,DTL,FANCD2,CLSPN,BRCA1,WDR12,TUBA1A,PSME3,RBL1,LMLN,WDHD1,MYBBP1A,EIF4G1,KNTC1,CHAF1B,INTS7,CCNB1,TOPBP1,CHAF1A,REEP4,NAT10,FEN1,MYBL2,KPNB1,PTPN11,MAP2K6,UNC119,KLHDC8B,PMF1,BRINP2,TACC3,RPS27L,CDKN1C
GO:BP	regulation of DNA-templated DNA replication	GO:0090329	FALSE	0.003775	2.42314	51	344	8	21110	MCM2,GINS2,E2F7,CHTF18,MCM6,MCM5,MCM3,POLG2
GO:BP	mitotic cell cycle process	GO:1903047	FALSE	0.00816	2.08832	766	344	31	21110	ABCB1,MCM2,CCNE2,DPF3,E2F7,CDC6,DAPK3,AMBRA1,STIL,CDC45,MCM6,KIF4A,MCM3,DTL,FANCD2,CLSPN,BRCA1,PSME3,RBL1,EIF4G1,KNTC1,CCNB1,TOPBP1,REEP4,MYBL2,KPNB1,UNC119,KLHDC8B,TACC3,RPS27L,CDKN1C
GO:BP	cellular response to stress	GO:0033554	FALSE	0.011754	1.9298	1949	344	58	21110	MYO6,FAM168A,SUPT7L,PARPBP,PLA2R1,CAPN3,RIPOR1,MCM2,TP53INP1,TIGAR,ESCO2,THBS1,GINS2,AEN,UBQLN1,DPF3,E2F7,HSPA8,AMBRA1,CDC45,MCM6,MMS22L,UHRF1,MCM5,ASNS,MCM10,MCM3,DTL,ATP2A2,FANCD2,CLSPN,BRCA1,USP14,RBL1,RECQL4,WDHD1,MYBBP1A,EIF4G1,CHAF1B,INTS7,TOPBP1,LETM1,UFM1,CHAF1A,FEN1,PTPN11,NEIL2,POLG2,MAP2K6,XRCC6,BNIP3L,ZSWIM7,BBC3,PTGIS,FBXO44,PTN,RPS27L,DDIT4
GO:BP	DNA duplex unwinding	GO:0032508	FALSE	0.013121	1.88205	79	344	9	21110	MCM2,GINS2,CHTF18,CDC45,MCM6,MCM5,MCM3,RECQL4,XRCC6
GO:BP	recombinational repair	GO:0000725	FALSE	0.015859	1.79974	176	344	13	21110	PARPBP,MCM2,GINS2,CDC45,MCM6,MMS22L,MCM5,MCM3,BRCA1,RECQL4,FEN1,XRCC6,ZSWIM7
GO:BP	DNA recombination	GO:0006310	FALSE	0.018658	1.72914	327	344	18	21110	PARPBP,MCM2,GINS2,CDC45,MCM6,MMS22L,MCM5,MCM3,FANCD2,BRCA1,RECQL4,KPNA2,TOPBP1,FEN1,XRCC6,NDFIP1,ZSWIM7,H1-3
GO:BP	DNA geometric change	GO:0032392	FALSE	0.024094	1.61809	85	344	9	21110	MCM2,GINS2,CHTF18,CDC45,MCM6,MCM5,MCM3,RECQL4,XRCC6
GO:BP	chromosome organization	GO:0051276	FALSE	0.041017	1.38703	634	344	26	21110	MCM2,ESCO2,CCNE2,GINS2,DPF3,CDC6,CENPN,CHTF18,CDC45,MCM6,MCM5,KIF4A,MCM3,FANCD2,CCT6A,RECQL4,KNTC1,CCNB1,NAT10,FEN1,MYBL2,KPNB1,DNMT1,XRCC6,H1-3,TACC3
GO:CC	cytoplasm	GO:0005737	TRUE	1.43e-12	11.8434	12365	351	266	22122	MYO6,MYH7,UGT2B4,ERAP2,DENND5B,SLC35F6,PREX1,PROM2,PARPBP,PLEKHO2,ARNT2,RYR2,TIMP4,STPG1,MUC6,ABCB1,GPRC5A,CRABP2,NTRK3,LRRC9,DIO1,ASB16,CAPN3,CUBN,RIPOR1,CHP1,PDE5A,MCM2,DAPP1,RELT,SCN5A,MOXD1,RBM27,TNS4,TP53INP1,GALNT7,SMAD1,HHIP,TIGAR,ESCO2,THBS1,CCNE2,SHANK2,LARP1,LRRC8B,NPC1,RAB8A,CLUH,UBQLN1,LDAH,RANBP17,YWHAZ,HSPA8,CDC6,IGFBP4,DAPK3,MAGEL2,AMBRA1,DPP3,CPT1A,EXTL3,CENPN,STIL,CHTF18,SS18L1,S…
GO:CC	nucleoplasm	GO:0005654	TRUE	1.34e-07	6.87372	4203	351	115	22122	MYO6,SLC35F6,FOXN2,SUPT7L,PARPBP,ARNT2,ABCB1,CRABP2,MCM2,RELT,SCN5A,RBM27,TP53INP1,SMAD1,ESCO2,CCNE2,GINS2,AEN,UBQLN1,DPF3,E2F7,YWHAZ,HSPA8,CDC6,DAPK3,ZNF281,CENPN,CHTF18,SS18L1,CDC45,ETV4,WDR5,PWP2,SBF1,USF1,MCM6,MMS22L,UHRF1,HIGD1A,MCM5,KIF4A,CCDC86,MCM10,MCM3,DTL,ZBTB39,FANCD2,CLSPN,RTCB,TRIM65,BRCA1,POLR1B,HEATR1,WDR12,SNIP1,PSME3,RBL1,NRIP1,RECQL4,RPF2,WDR77,WDHD1,MYBBP1A,CIAPIN1,CHAF1B,KPNA…
GO:CC	membrane-enclosed lumen	GO:0031974	FALSE	9.02e-07	6.04472	6635	351	157	22122	MYO6,ERAP2,SLC35F6,FOXN2,SUPT7L,PARPBP,PLEKHO2,ARNT2,CATSPERG,MUC6,ABCB1,GPRC5A,CRABP2,CAPN3,CUBN,MCM2,RELT,SCN5A,RBM27,TP53INP1,SMAD1,ESCO2,THBS1,CCNE2,GINS2,AEN,UBQLN1,DPF3,MAK16,E2F7,YWHAZ,HSPA8,CDC6,IGFBP4,DAPK3,ZNF281,CENPN,CHTF18,SS18L1,CDC45,ETV4,ARL4D,WDR5,PWP2,SBF1,USF1,MCM6,MMS22L,UHRF1,HIGD1A,TUBB4B,MCM5,KIF4A,CCDC86,KIT,MCM10,CES1,MCM3,DTL,CAD,ZBTB39,FANCD2,CLSPN,RTCB,TRIM65,BRCA1,POL…
GO:CC	intracellular organelle lumen	GO:0070013	FALSE	9.02e-07	6.04472	6635	351	157	22122	MYO6,ERAP2,SLC35F6,FOXN2,SUPT7L,PARPBP,PLEKHO2,ARNT2,CATSPERG,MUC6,ABCB1,GPRC5A,CRABP2,CAPN3,CUBN,MCM2,RELT,SCN5A,RBM27,TP53INP1,SMAD1,ESCO2,THBS1,CCNE2,GINS2,AEN,UBQLN1,DPF3,MAK16,E2F7,YWHAZ,HSPA8,CDC6,IGFBP4,DAPK3,ZNF281,CENPN,CHTF18,SS18L1,CDC45,ETV4,ARL4D,WDR5,PWP2,SBF1,USF1,MCM6,MMS22L,UHRF1,HIGD1A,TUBB4B,MCM5,KIF4A,CCDC86,KIT,MCM10,CES1,MCM3,DTL,CAD,ZBTB39,FANCD2,CLSPN,RTCB,TRIM65,BRCA1,POL…
GO:CC	organelle lumen	GO:0043233	FALSE	9.02e-07	6.04472	6635	351	157	22122	MYO6,ERAP2,SLC35F6,FOXN2,SUPT7L,PARPBP,PLEKHO2,ARNT2,CATSPERG,MUC6,ABCB1,GPRC5A,CRABP2,CAPN3,CUBN,MCM2,RELT,SCN5A,RBM27,TP53INP1,SMAD1,ESCO2,THBS1,CCNE2,GINS2,AEN,UBQLN1,DPF3,MAK16,E2F7,YWHAZ,HSPA8,CDC6,IGFBP4,DAPK3,ZNF281,CENPN,CHTF18,SS18L1,CDC45,ETV4,ARL4D,WDR5,PWP2,SBF1,USF1,MCM6,MMS22L,UHRF1,HIGD1A,TUBB4B,MCM5,KIF4A,CCDC86,KIT,MCM10,CES1,MCM3,DTL,CAD,ZBTB39,FANCD2,CLSPN,RTCB,TRIM65,BRCA1,POL…
GO:CC	cytosol	GO:0005829	FALSE	1.61e-06	5.79184	5453	351	135	22122	MYO6,DENND5B,SLC35F6,PREX1,CRABP2,ASB16,CAPN3,CUBN,PDE5A,DAPP1,TNS4,TP53INP1,SMAD1,TIGAR,CCNE2,SHANK2,LARP1,RAB8A,UBQLN1,YWHAZ,HSPA8,CDC6,DAPK3,MAGEL2,AMBRA1,DPP3,CENPN,STIL,CHTF18,SS18L1,ERCC6L,PSAT1,SBF1,GFPT1,CAPRIN1,PLBD1,MMS22L,ANXA5,TUBB4B,KIF4A,ASNS,CES1,PPA1,DTL,CAD,ARL1,ODC1,FANCD2,CCT6A,RTCB,TRIM65,POLR1B,WNK1,TUBA1A,SNIP1,USP14,PSME3,ETF1,LMLN,NRIP1,WDR77,EIF4G1,KNTC1,CHAF1B,KPNA2,DOCK…
GO:CC	CMG complex	GO:0071162	FALSE	1.95e-06	5.70896	11	351	6	22122	MCM2,GINS2,CDC45,MCM6,MCM5,MCM3
GO:CC	cytosolic ribosome	GO:0022626	FALSE	3.2e-06	5.49538	104	351	13	22122	RPL17,RPL31,RPS8,RPL9,RPS27A,RPL35A,RPL39,RPL23A,RPS27L,RPL21,RPL13A,FAU,RPS27
GO:CC	DNA replication preinitiation complex	GO:0031261	FALSE	3.86e-06	5.41377	12	351	6	22122	MCM2,GINS2,CDC45,MCM6,MCM5,MCM3
GO:CC	intracellular anatomical structure	GO:0005622	FALSE	3.85e-05	4.41486	17883	351	319	22122	MYO6,MYH7,UGT2B4,ERAP2,DENND5B,SLC35F6,FOXN2,SUPT7L,PREX1,PROM2,PARPBP,PLEKHO2,ARNT2,CATSPERG,RYR2,TIMP4,STPG1,MUC6,ABCB1,ZNF157,GPRC5A,CRABP2,NTRK3,LRRC9,DIO1,ASB16,CAPN3,CUBN,RIPOR1,CHP1,SERTAD4,PDE5A,MCM2,DAPP1,RELT,SCN5A,MOXD1,RBM27,TNS4,TP53INP1,GALNT7,SMAD1,HHIP,RAD54L2,TIGAR,ESCO2,THBS1,CCNE2,GINS2,SHANK2,LARP1,LRRC8B,AEN,NPC1,RAB8A,CLUH,UBQLN1,DPF3,MAK16,E2F7,LDAH,RANBP17,YWHAZ,HSPA8,CDC6…
GO:CC	nuclear lumen	GO:0031981	FALSE	6.66e-05	4.17678	5499	351	130	22122	MYO6,SLC35F6,FOXN2,SUPT7L,PARPBP,ARNT2,CATSPERG,ABCB1,GPRC5A,CRABP2,CAPN3,MCM2,RELT,SCN5A,RBM27,TP53INP1,SMAD1,ESCO2,CCNE2,GINS2,AEN,UBQLN1,DPF3,MAK16,E2F7,YWHAZ,HSPA8,CDC6,DAPK3,ZNF281,CENPN,CHTF18,SS18L1,CDC45,ETV4,ARL4D,WDR5,PWP2,SBF1,USF1,MCM6,MMS22L,UHRF1,HIGD1A,MCM5,KIF4A,CCDC86,KIT,MCM10,MCM3,DTL,CAD,ZBTB39,FANCD2,CLSPN,RTCB,TRIM65,BRCA1,POLR1B,HEATR1,WDR12,SNIP1,PSME3,RBL1,NRIP1,RECQL4,RP…
GO:CC	chromosome	GO:0005694	TRUE	0.000118	3.92986	1939	351	60	22122	FOXN2,SUPT7L,PARPBP,ARNT2,MCM2,SMAD1,ESCO2,GINS2,DPF3,E2F7,CENPN,CHTF18,SS18L1,CDC45,ERCC6L,ETV4,WDR5,USF1,MCM6,MMS22L,UHRF1,MCM5,KIF4A,CCDC86,MCM10,MCM3,DTL,FANCD2,BRCA1,POLR1B,TUBA1A,RBL1,NRIP1,RECQL4,RPF2,WDHD1,MYBBP1A,KNTC1,CHAF1B,INTS7,CCNB1,POLR2A,TOPBP1,CHAF1A,IPO4,NAT10,RRP1B,DNTTIP2,PHF6,FEN1,DNMT1,XRCC6,MXI1,TRIM45,PMF1,TSHZ2,SMARCA1,HOPX,DBP,H1-3
GO:CC	MCM complex	GO:0042555	TRUE	0.000124	3.90826	11	351	5	22122	MCM2,MCM6,MMS22L,MCM5,MCM3
GO:CC	cytosolic large ribosomal subunit	GO:0022625	FALSE	0.000803	3.0954	56	351	8	22122	RPL17,RPL31,RPL9,RPL35A,RPL39,RPL23A,RPL21,RPL13A
GO:CC	intracellular non-membrane-bounded organelle	GO:0043232	FALSE	0.001004	2.99822	6568	351	144	22122	MYO6,MYH7,FOXN2,SUPT7L,PARPBP,ARNT2,CATSPERG,RYR2,TIMP4,GPRC5A,CAPN3,CHP1,MCM2,SCN5A,TNS4,SMAD1,ESCO2,CCNE2,GINS2,SHANK2,LARP1,AEN,RAB8A,DPF3,MAK16,E2F7,LDAH,HSPA8,CDC6,AMBRA1,CENPN,STIL,CHTF18,SS18L1,CDC45,ERCC6L,ETV4,ARL4D,WDR5,PWP2,USF1,CAPRIN1,MCM6,MMS22L,UHRF1,TUBB4B,MCM5,KIF4A,CCDC86,KIT,MCM10,CES1,MCM3,FHL3,DTL,SLAIN1,FANCD2,CCT6A,BRCA1,POLR1B,HEATR1,WDR12,TUBA1A,RBL1,LMLN,NRIP1,RECQL4,RPF…
GO:CC	non-membrane-bounded organelle	GO:0043228	FALSE	0.001013	2.99428	6569	351	144	22122	MYO6,MYH7,FOXN2,SUPT7L,PARPBP,ARNT2,CATSPERG,RYR2,TIMP4,GPRC5A,CAPN3,CHP1,MCM2,SCN5A,TNS4,SMAD1,ESCO2,CCNE2,GINS2,SHANK2,LARP1,AEN,RAB8A,DPF3,MAK16,E2F7,LDAH,HSPA8,CDC6,AMBRA1,CENPN,STIL,CHTF18,SS18L1,CDC45,ERCC6L,ETV4,ARL4D,WDR5,PWP2,USF1,CAPRIN1,MCM6,MMS22L,UHRF1,TUBB4B,MCM5,KIF4A,CCDC86,KIT,MCM10,CES1,MCM3,FHL3,DTL,SLAIN1,FANCD2,CCT6A,BRCA1,POLR1B,HEATR1,WDR12,TUBA1A,RBL1,LMLN,NRIP1,RECQL4,RPF…
GO:CC	ribosomal subunit	GO:0044391	TRUE	0.004267	2.36988	194	351	13	22122	RPL17,RPL31,RPS8,RPL9,RPS27A,RPL35A,RPL39,RPL23A,RPS27L,RPL21,RPL13A,FAU,RPS27
GO:CC	endoplasmic reticulum	GO:0005783	FALSE	0.025977	1.58541	2059	351	55	22122	UGT2B4,ERAP2,RYR2,CRABP2,DIO1,CUBN,CHP1,SCN5A,MOXD1,THBS1,LRRC8B,NPC1,UBQLN1,LDAH,IGFBP4,AMBRA1,EXTL3,SBF1,CES1,ATP2A2,RTCB,CALU,TMX3,KPNA2,SOAT1,UFM1,UTP15,SEC23IP,CANT1,ICMT,LPIN2,REEP4,YKT6,KIF1C,KPNB1,SEC31A,EPHX1,CFP,AGTRAP,VWA1,BNIP3L,NDFIP1,IGFBP5,BRINP2,RPS8,STBD1,BBC3,BDKRB1,PTGIS,RPS27A,F10,PTN,CLDN8,RPL21,TRDN
GO:CC	extracellular exosome	GO:0070062	TRUE	0.02604	1.58435	2109	351	56	22122	MYO6,SLC35F6,PROM2,ABCB1,GPRC5A,CRABP2,CUBN,RIPOR1,CHP1,GALNT7,THBS1,CR2,NPC1,RAB8A,YWHAZ,HSPA8,DPP3,SMPDL3A,PSAT1,GFPT1,ANXA5,TUBB4B,PPA1,CAD,CCT6A,TUBA1A,USP14,CANT1,GSS,EIF3B,PPP2R1B,KPNB1,CS,CAPN5,AKR1A1,VWA1,ALDH1A3,CPB2,NAPRT,RPL31,RPS8,CFHR3,PEBP4,EPHX2,RPS27A,RAB17,RPL35A,CST6,DDAH2,ARMC9,RPL23A,IGFBP2,CDH16,GSTA1,SLC2A3,KRT16
GO:CC	extracellular vesicle	GO:1903561	FALSE	0.035127	1.45436	2133	351	56	22122	MYO6,SLC35F6,PROM2,ABCB1,GPRC5A,CRABP2,CUBN,RIPOR1,CHP1,GALNT7,THBS1,CR2,NPC1,RAB8A,YWHAZ,HSPA8,DPP3,SMPDL3A,PSAT1,GFPT1,ANXA5,TUBB4B,PPA1,CAD,CCT6A,TUBA1A,USP14,CANT1,GSS,EIF3B,PPP2R1B,KPNB1,CS,CAPN5,AKR1A1,VWA1,ALDH1A3,CPB2,NAPRT,RPL31,RPS8,CFHR3,PEBP4,EPHX2,RPS27A,RAB17,RPL35A,CST6,DDAH2,ARMC9,RPL23A,IGFBP2,CDH16,GSTA1,SLC2A3,KRT16
GO:CC	extracellular organelle	GO:0043230	FALSE	0.035562	1.44902	2134	351	56	22122	MYO6,SLC35F6,PROM2,ABCB1,GPRC5A,CRABP2,CUBN,RIPOR1,CHP1,GALNT7,THBS1,CR2,NPC1,RAB8A,YWHAZ,HSPA8,DPP3,SMPDL3A,PSAT1,GFPT1,ANXA5,TUBB4B,PPA1,CAD,CCT6A,TUBA1A,USP14,CANT1,GSS,EIF3B,PPP2R1B,KPNB1,CS,CAPN5,AKR1A1,VWA1,ALDH1A3,CPB2,NAPRT,RPL31,RPS8,CFHR3,PEBP4,EPHX2,RPS27A,RAB17,RPL35A,CST6,DDAH2,ARMC9,RPL23A,IGFBP2,CDH16,GSTA1,SLC2A3,KRT16
GO:CC	extracellular membrane-bounded organelle	GO:0065010	FALSE	0.035562	1.44902	2134	351	56	22122	MYO6,SLC35F6,PROM2,ABCB1,GPRC5A,CRABP2,CUBN,RIPOR1,CHP1,GALNT7,THBS1,CR2,NPC1,RAB8A,YWHAZ,HSPA8,DPP3,SMPDL3A,PSAT1,GFPT1,ANXA5,TUBB4B,PPA1,CAD,CCT6A,TUBA1A,USP14,CANT1,GSS,EIF3B,PPP2R1B,KPNB1,CS,CAPN5,AKR1A1,VWA1,ALDH1A3,CPB2,NAPRT,RPL31,RPS8,CFHR3,PEBP4,EPHX2,RPS27A,RAB17,RPL35A,CST6,DDAH2,ARMC9,RPL23A,IGFBP2,CDH16,GSTA1,SLC2A3,KRT16
KEGG	Ribosome	KEGG:03010	FALSE	0.00123	2.91018	153	165	13	8161	RPL17,RPL31,RPS8,RPL9,RPS27A,RPL35A,RPL39,RPL23A,RPS27L,RPL21,RPL13A,FAU,RPS27
KEGG	Cell cycle	KEGG:04110	FALSE	0.001626	2.78889	157	165	13	8161	MCM2,ESCO2,CCNE2,YWHAZ,CDC6,CDC45,MCM6,MCM5,MCM3,RBL1,CCNB1,PPP2R1B,CDKN1C
REAC	Nonsense Mediated Decay (NMD) independent of the Exon Junction Complex (EJC)	REAC:R-HSA-975956	FALSE	1.19e-06	5.92464	96	238	15	10790	ETF1,EIF4G1,RPL17,RPL31,RPS8,RPL9,RPS27A,RPL35A,RPL39,RPL23A,RPS27L,RPL21,RPL13A,FAU,RPS27
REAC	Nonsense Mediated Decay (NMD) enhanced by the Exon Junction Complex (EJC)	REAC:R-HSA-975957	FALSE	2.25e-06	5.64714	116	238	16	10790	ETF1,EIF4G1,SMG8,RPL17,RPL31,RPS8,RPL9,RPS27A,RPL35A,RPL39,RPL23A,RPS27L,RPL21,RPL13A,FAU,RPS27
REAC	Nonsense-Mediated Decay (NMD)	REAC:R-HSA-927802	FALSE	2.25e-06	5.64714	116	238	16	10790	ETF1,EIF4G1,SMG8,RPL17,RPL31,RPS8,RPL9,RPS27A,RPL35A,RPL39,RPL23A,RPS27L,RPL21,RPL13A,FAU,RPS27
REAC	rRNA processing in the nucleus and cytosol	REAC:R-HSA-8868773	FALSE	3.84e-06	5.41582	192	238	20	10790	PWP2,HEATR1,WDR12,NOL9,UTP15,NAT10,RBM28,RPL17,RPL31,RPS8,RPL9,RPS27A,RPL35A,RPL39,RPL23A,RPS27L,RPL21,RPL13A,FAU,RPS27
REAC	Eukaryotic Translation Termination	REAC:R-HSA-72764	FALSE	7.78e-06	5.10896	94	238	14	10790	ETF1,RPL17,RPL31,RPS8,RPL9,RPS27A,RPL35A,RPL39,RPL23A,RPS27L,RPL21,RPL13A,FAU,RPS27
REAC	Major pathway of rRNA processing in the nucleolus and cytosol	REAC:R-HSA-6791226	FALSE	8.9e-06	5.05073	182	238	19	10790	PWP2,HEATR1,WDR12,NOL9,UTP15,RBM28,RPL17,RPL31,RPS8,RPL9,RPS27A,RPL35A,RPL39,RPL23A,RPS27L,RPL21,RPL13A,FAU,RPS27
REAC	rRNA processing	REAC:R-HSA-72312	FALSE	9.18e-06	5.0371	202	238	20	10790	PWP2,HEATR1,WDR12,NOL9,UTP15,NAT10,RBM28,RPL17,RPL31,RPS8,RPL9,RPS27A,RPL35A,RPL39,RPL23A,RPS27L,RPL21,RPL13A,FAU,RPS27
REAC	L13a-mediated translational silencing of Ceruloplasmin expression	REAC:R-HSA-156827	FALSE	1.04e-05	4.98164	112	238	15	10790	EIF4G1,EIF3B,RPL17,RPL31,RPS8,RPL9,RPS27A,RPL35A,RPL39,RPL23A,RPS27L,RPL21,RPL13A,FAU,RPS27
REAC	GTP hydrolysis and joining of the 60S ribosomal subunit	REAC:R-HSA-72706	FALSE	1.18e-05	4.92829	113	238	15	10790	EIF4G1,EIF3B,RPL17,RPL31,RPS8,RPL9,RPS27A,RPL35A,RPL39,RPL23A,RPS27L,RPL21,RPL13A,FAU,RPS27
REAC	Response of EIF2AK4 (GCN2) to amino acid deficiency	REAC:R-HSA-9633012	FALSE	2.27e-05	4.64399	102	238	14	10790	ASNS,RPL17,RPL31,RPS8,RPL9,RPS27A,RPL35A,RPL39,RPL23A,RPS27L,RPL21,RPL13A,FAU,RPS27
REAC	Formation of a pool of free 40S subunits	REAC:R-HSA-72689	FALSE	2.27e-05	4.64399	102	238	14	10790	EIF3B,RPL17,RPL31,RPS8,RPL9,RPS27A,RPL35A,RPL39,RPL23A,RPS27L,RPL21,RPL13A,FAU,RPS27
REAC	Eukaryotic Translation Initiation	REAC:R-HSA-72613	FALSE	2.69e-05	4.57061	120	238	15	10790	EIF4G1,EIF3B,RPL17,RPL31,RPS8,RPL9,RPS27A,RPL35A,RPL39,RPL23A,RPS27L,RPL21,RPL13A,FAU,RPS27
REAC	Cap-dependent Translation Initiation	REAC:R-HSA-72737	FALSE	2.69e-05	4.57061	120	238	15	10790	EIF4G1,EIF3B,RPL17,RPL31,RPS8,RPL9,RPS27A,RPL35A,RPL39,RPL23A,RPS27L,RPL21,RPL13A,FAU,RPS27
REAC	Viral mRNA Translation	REAC:R-HSA-192823	FALSE	3.73e-05	4.42777	90	238	13	10790	RPL17,RPL31,RPS8,RPL9,RPS27A,RPL35A,RPL39,RPL23A,RPS27L,RPL21,RPL13A,FAU,RPS27
REAC	Peptide chain elongation	REAC:R-HSA-156902	FALSE	3.73e-05	4.42777	90	238	13	10790	RPL17,RPL31,RPS8,RPL9,RPS27A,RPL35A,RPL39,RPL23A,RPS27L,RPL21,RPL13A,FAU,RPS27
REAC	Unwinding of DNA	REAC:R-HSA-176974	FALSE	4.34e-05	4.3623	12	238	6	10790	MCM2,GINS2,CDC45,MCM6,MCM5,MCM3
REAC	Cell Cycle Checkpoints	REAC:R-HSA-69620	FALSE	4.7e-05	4.32811	289	238	23	10790	MCM2,CCNE2,YWHAZ,CDC6,CENPN,CDC45,ERCC6L,MCM6,MCM5,MCM10,MCM3,CLSPN,BRCA1,PSME3,KNTC1,CCNB1,TOPBP1,PSMD11,PPP2R1B,PMF1,B9D2,RPS27A,RPS27
REAC	Selenocysteine synthesis	REAC:R-HSA-2408557	FALSE	6.33e-05	4.19856	94	238	13	10790	RPL17,RPL31,RPS8,RPL9,RPS27A,RPL35A,RPL39,RPL23A,RPS27L,RPL21,RPL13A,FAU,RPS27
REAC	Eukaryotic Translation Elongation	REAC:R-HSA-156842	FALSE	6.33e-05	4.19856	94	238	13	10790	RPL17,RPL31,RPS8,RPL9,RPS27A,RPL35A,RPL39,RPL23A,RPS27L,RPL21,RPL13A,FAU,RPS27
REAC	Mitotic G1 phase and G1/S transition	REAC:R-HSA-453279	FALSE	6.88e-05	4.16227	147	238	16	10790	MCM2,CCNE2,CDC6,CDC45,MCM6,MCM5,MCM10,MCM3,PSME3,RBL1,CCNB1,PSMD11,PPP2R1B,MYBL2,RPS27A,CDKN1C
REAC	Regulation of expression of SLITs and ROBOs	REAC:R-HSA-9010553	FALSE	0.000105	3.97974	171	238	17	10790	PSME3,ETF1,EIF4G1,PSMD11,RPL17,RPL31,RPS8,RPL9,RPS27A,RPL35A,RPL39,RPL23A,RPS27L,RPL21,RPL13A,FAU,RPS27
REAC	Influenza Infection	REAC:R-HSA-168255	FALSE	0.00011	3.95988	152	238	16	10790	KPNA2,NUP93,KPNB1,RPL17,RPL31,RPS8,RPL9,RPS27A,RPL35A,RPL39,RPL23A,RPS27L,RPL21,RPL13A,FAU,RPS27
REAC	Cell Cycle	REAC:R-HSA-1640170	FALSE	0.000126	3.89891	679	238	37	10790	MCM2,ESCO2,CCNE2,GINS2,RAB8A,YWHAZ,CDC6,CENPN,CHTF18,CDC45,ERCC6L,MCM6,TUBB4B,MCM5,MCM10,MCM3,CLSPN,BRCA1,TUBA1A,PSME3,RBL1,KNTC1,CCNB1,NME7,TOPBP1,PSMD11,LPIN2,NUP93,FEN1,PPP2R1B,MYBL2,KPNB1,PMF1,B9D2,RPS27A,CDKN1C,RPS27
REAC	Cell Cycle, Mitotic	REAC:R-HSA-69278	FALSE	0.000206	3.68649	549	238	32	10790	MCM2,ESCO2,CCNE2,GINS2,RAB8A,CDC6,CENPN,CDC45,ERCC6L,MCM6,TUBB4B,MCM5,MCM10,MCM3,TUBA1A,PSME3,RBL1,KNTC1,CCNB1,NME7,PSMD11,LPIN2,NUP93,FEN1,PPP2R1B,MYBL2,KPNB1,PMF1,B9D2,RPS27A,CDKN1C,RPS27
REAC	G1/S Transition	REAC:R-HSA-69206	FALSE	0.000483	3.31642	130	238	14	10790	MCM2,CCNE2,CDC6,CDC45,MCM6,MCM5,MCM10,MCM3,PSME3,RBL1,CCNB1,PSMD11,PPP2R1B,RPS27A
REAC	Activation of ATR in response to replication stress	REAC:R-HSA-176187	FALSE	0.000537	3.2698	37	238	8	10790	MCM2,CDC6,CDC45,MCM6,MCM5,MCM10,MCM3,CLSPN
REAC	SRP-dependent cotranslational protein targeting to membrane	REAC:R-HSA-1799339	FALSE	0.000557	3.25432	113	238	13	10790	RPL17,RPL31,RPS8,RPL9,RPS27A,RPL35A,RPL39,RPL23A,RPS27L,RPL21,RPL13A,FAU,RPS27
REAC	Metabolism of RNA	REAC:R-HSA-8953854	FALSE	0.000563	3.24971	662	238	35	10790	YWHAZ,HSPA8,PWP2,RTCB,HEATR1,WDR12,PSME3,ETF1,WDR77,EIF4G1,NOL9,SMG8,PSMD11,UTP15,TRMT6,NUP93,CPSF2,NAT10,SF3A2,RBM28,CPSF1,SNRNP48,RPL17,RPL31,RPS8,RPL9,RPS27A,RPL35A,RPL39,RPL23A,RPS27L,RPL21,RPL13A,FAU,RPS27
REAC	Influenza Viral RNA Transcription and Replication	REAC:R-HSA-168273	FALSE	0.000637	3.19581	133	238	14	10790	NUP93,RPL17,RPL31,RPS8,RPL9,RPS27A,RPL35A,RPL39,RPL23A,RPS27L,RPL21,RPL13A,FAU,RPS27
REAC	Signaling by ROBO receptors	REAC:R-HSA-376176	FALSE	0.00068	3.16762	217	238	18	10790	PSME3,ETF1,EIF4G1,PSMD11,SLIT3,RPL17,RPL31,RPS8,RPL9,RPS27A,RPL35A,RPL39,RPL23A,RPS27L,RPL21,RPL13A,FAU,RPS27
REAC	Selenoamino acid metabolism	REAC:R-HSA-2408522	FALSE	0.00083	3.08077	117	238	13	10790	RPL17,RPL31,RPS8,RPL9,RPS27A,RPL35A,RPL39,RPL23A,RPS27L,RPL21,RPL13A,FAU,RPS27
REAC	G2/M Checkpoints	REAC:R-HSA-69481	FALSE	0.001985	2.70233	167	238	15	10790	MCM2,YWHAZ,CDC6,CDC45,MCM6,MCM5,MCM10,MCM3,CLSPN,BRCA1,PSME3,CCNB1,TOPBP1,PSMD11,RPS27A
REAC	DNA strand elongation	REAC:R-HSA-69190	FALSE	0.002374	2.62459	32	238	7	10790	MCM2,GINS2,CDC45,MCM6,MCM5,MCM3,FEN1
REAC	Activation of the pre-replicative complex	REAC:R-HSA-68962	FALSE	0.002957	2.52922	33	238	7	10790	MCM2,CDC6,CDC45,MCM6,MCM5,MCM10,MCM3
REAC	Cellular response to starvation	REAC:R-HSA-9711097	FALSE	0.004546	2.34238	157	238	14	10790	ASNS,RPL17,RPL31,RPS8,RPL9,RPS27A,RPL35A,RPL39,RPL23A,RPS27L,RPL21,RPL13A,FAU,RPS27
REAC	Synthesis of DNA	REAC:R-HSA-69239	FALSE	0.006829	2.16566	121	238	12	10790	MCM2,CCNE2,GINS2,CDC6,CDC45,MCM6,MCM5,MCM3,PSME3,PSMD11,FEN1,RPS27A
REAC	S Phase	REAC:R-HSA-69242	FALSE	0.028928	1.53869	162	238	13	10790	MCM2,ESCO2,CCNE2,GINS2,CDC6,CDC45,MCM6,MCM5,MCM3,PSME3,PSMD11,FEN1,RPS27A
REAC	Metabolism of amino acids and derivatives	REAC:R-HSA-71291	FALSE	0.032149	1.49283	369	238	21	10790	DIO1,PSAT1,ASNS,ODC1,PSME3,PSMD11,AUH,RPL17,RPL31,RPS8,RPL9,PXMP2,RPS27A,RPL35A,RPL39,RPL23A,RPS27L,RPL21,RPL13A,FAU,RPS27
REAC	DNA Replication	REAC:R-HSA-69306	FALSE	0.034216	1.46577	188	238	14	10790	MCM2,CCNE2,GINS2,CDC6,CDC45,MCM6,MCM5,MCM10,MCM3,PSME3,PSMD11,FEN1,KPNB1,RPS27A
WP	Cytoplasmic ribosomal proteins	WP:WP477	FALSE	0.000235	3.62885	88	199	12	8133	RPL17,RPL31,RPS8,RPL9,RPS27A,RPL35A,RPL39,RPL23A,RPL21,RPL13A,FAU,RPS27
WP	DNA replication	WP:WP466	FALSE	0.010888	1.96303	42	199	7	8133	MCM2,CDC6,CDC45,MCM6,MCM5,MCM10,MCM3
WP	G1 to S cell cycle control	WP:WP45	FALSE	0.026951	1.56943	64	199	8	8133	MCM2,CCNE2,CDC45,MCM6,MCM5,MCM3,CCNB1,CDKN1C
WP	Cell cycle	WP:WP179	FALSE	0.028526	1.54476	120	199	11	8133	MCM2,CCNE2,YWHAZ,CDC6,CDC45,MCM6,MCM5,MCM3,RBL1,CCNB1,CDKN1C
TF	Factor: ZF5; motif: GSGCGCGR; match class: 1	TF:M00716_1	FALSE	2.74e-06	5.56225	14451	361	309	20011	MYO6,ERAP2,DENND5B,SLC35F6,FAM168A,FOXN2,PREX1,PROM2,PARPBP,PLEKHO2,ARNT2,NKAIN1,CATSPERG,RYR2,TIMP4,HCRTR1,STPG1,THSD7A,PLA2R1,MUC6,GPR156,BEND2,ABCB1,GPRC5A,CRABP2,NTRK3,ASB16,IGFBPL1,CAPN3,RIPOR1,CHP1,SERTAD4,PDE5A,MCM2,RELT,MOXD1,CHRD,RBM27,TNS4,TP53INP1,GALNT7,SMAD1,HHIP,TIGAR,ESCO2,THBS1,CCNE2,GINS2,SHANK2,LARP1,CR2,LRRC8B,AEN,NPC1,RAB8A,CLUH,UBQLN1,DPF3,MAK16,E2F7,LDAH,RANBP17,YWHAZ,HSPA8,…
TF	Factor: ZF5; motif: GSGCGCGR	TF:M00716	FALSE	1.04e-05	4.9839	16438	361	335	20011	MYO6,MYH7,ERAP2,DENND5B,SLC35F6,FAM168A,FOXN2,SUPT7L,PREX1,PROM2,PARPBP,PLEKHO2,ARNT2,NKAIN1,CATSPERG,RYR2,TIMP4,HCRTR1,STPG1,THSD7A,PLA2R1,MUC6,GPR156,BEND2,ABCB1,GPRC5A,CRABP2,NTRK3,LRRC9,ASB16,IGFBPL1,CAPN3,RIPOR1,CHP1,SERTAD4,PDE5A,MCM2,DAPP1,RELT,MOXD1,CHRD,RBM27,TNS4,TP53INP1,GALNT7,SMAD1,HHIP,TIGAR,ESCO2,THBS1,CCNE2,GINS2,SHANK2,THPO,LARP1,CR2,LRRC8B,AEN,NPC1,RAB8A,CLUH,UBQLN1,DPF3,MAK16,E…
TF	Factor: E2F-2; motif: GCGCGCGCGYW; match class: 1	TF:M11531_1	FALSE	1.51e-05	4.82069	12643	361	279	20011	MYO6,DENND5B,SLC35F6,FAM168A,FOXN2,SUPT7L,PREX1,PROM2,PARPBP,PLEKHO2,ARNT2,NKAIN1,CATSPERG,RYR2,TIMP4,HCRTR1,STPG1,THSD7A,PLA2R1,MUC6,GPR156,BEND2,ABCB1,ZNF157,GPRC5A,CRABP2,NTRK3,LRRC9,IGFBPL1,RIPOR1,CHP1,SERTAD4,PDE5A,MCM2,RELT,MOXD1,CHRD,TP53INP1,GALNT7,SMAD1,HHIP,TIGAR,ESCO2,THBS1,CCNE2,GINS2,SHANK2,LARP1,LRRC8B,AEN,NPC1,RAB8A,CLUH,UBQLN1,DPF3,MAK16,E2F7,LDAH,RANBP17,YWHAZ,HSPA8,CDC6,FAM171A2…
TF	Factor: E2F4; motif: YCCCGCCNCNNSSNNSNN; match class: 1	TF:M12599_1	FALSE	1.72e-05	4.76436	16020	361	329	20011	MYO6,MYH7,DENND5B,SLC35F6,FAM168A,FOXN2,PREX1,PARPBP,PLEKHO2,ARNT2,NKAIN1,CATSPERG,RYR2,TIMP4,HCRTR1,STPG1,THSD7A,PLA2R1,MUC6,GPR156,BEND2,ABCB1,ZNF157,GPRC5A,CRABP2,NTRK3,LRRC9,ASB16,IGFBPL1,CAPN3,RIPOR1,CHP1,SERTAD4,PDE5A,MCM2,RELT,MOXD1,CHRD,RBM27,TNS4,TP53INP1,GALNT7,SMAD1,HHIP,RAD54L2,TIGAR,ESCO2,THBS1,CCNE2,GINS2,SHANK2,THPO,LARP1,CR2,LRRC8B,AEN,NPC1,RAB8A,CLUH,UBQLN1,DPF3,MAK16,E2F7,LDAH,R…
TF	Factor: E2F-3:HES-7; motif: NNNSGCGCSNNNNNCRCGYGNN; match class: 1	TF:M08526_1	FALSE	2.61e-05	4.58283	15329	361	319	20011	MYO6,ERAP2,DENND5B,SLC35F6,FAM168A,FOXN2,SUPT7L,PREX1,PARPBP,PLEKHO2,ARNT2,NKAIN1,CATSPERG,RYR2,TIMP4,HCRTR1,STPG1,THSD7A,PLA2R1,MUC6,GPR156,BEND2,ABCB1,ZNF157,GPRC5A,CRABP2,NTRK3,LRRC9,ASB16,IGFBPL1,RIPOR1,CHP1,SERTAD4,PDE5A,MCM2,RELT,MOXD1,CHRD,RBM27,TP53INP1,GALNT7,SMAD1,HHIP,RAD54L2,TIGAR,ESCO2,THBS1,CCNE2,GINS2,SHANK2,LARP1,CR2,LRRC8B,AEN,NPC1,RAB8A,CLUH,UBQLN1,DPF3,MAK16,E2F7,RANBP17,YWHAZ,…
TF	Factor: E2F-3:HES-7; motif: NNNSGCGCSNNNNNCRCGYGNN	TF:M08526	FALSE	3.9e-05	4.40906	17176	361	343	20011	MYO6,ERAP2,DENND5B,SLC35F6,FAM168A,FOXN2,SUPT7L,PREX1,PROM2,PARPBP,PLEKHO2,ARNT2,NKAIN1,CATSPERG,RYR2,TIMP4,HCRTR1,STPG1,THSD7A,PLA2R1,MUC6,GPR156,BEND2,ABCB1,ZNF157,GPRC5A,CRABP2,NTRK3,LRRC9,ASB16,IGFBPL1,CAPN3,RIPOR1,CHP1,SERTAD4,PDE5A,MCM2,RELT,SCN5A,MOXD1,CHRD,RBM27,TNS4,TP53INP1,GALNT7,SMAD1,HHIP,RAD54L2,TIGAR,ESCO2,THBS1,CCNE2,GINS2,SHANK2,THPO,LARP1,CR2,LRRC8B,AEN,NPC1,RAB8A,CLUH,UBQLN1,DP…
TF	Factor: E2F-2; motif: GCGCGCGCGYW	TF:M11531	FALSE	6.43e-05	4.19154	13595	361	292	20011	MYO6,ERAP2,DENND5B,SLC35F6,FAM168A,FOXN2,SUPT7L,PREX1,PROM2,PARPBP,PLEKHO2,ARNT2,NKAIN1,CATSPERG,RYR2,TIMP4,HCRTR1,STPG1,THSD7A,PLA2R1,MUC6,GPR156,BEND2,ABCB1,ZNF157,GPRC5A,CRABP2,NTRK3,LRRC9,IGFBPL1,RIPOR1,CHP1,SERTAD4,PDE5A,MCM2,RELT,MOXD1,CHRD,TP53INP1,GALNT7,SMAD1,HHIP,TIGAR,ESCO2,THBS1,CCNE2,GINS2,SHANK2,THPO,LARP1,CR2,LRRC8B,AEN,NPC1,RAB8A,CLUH,UBQLN1,DPF3,MAK16,E2F7,LDAH,RANBP17,YWHAZ,HSPA…
TF	Factor: p300; motif: ACNTCCG; match class: 1	TF:M04826_1	FALSE	0.000148	3.82931	15544	361	320	20011	MYO6,MYH7,ERAP2,DENND5B,SLC35F6,FAM168A,FOXN2,SUPT7L,PREX1,PROM2,PARPBP,PLEKHO2,ARNT2,CATSPERG,RYR2,TIMP4,HCRTR1,STPG1,THSD7A,PLA2R1,MUC6,GPR156,BEND2,ZNF157,GPRC5A,CRABP2,NTRK3,LRRC9,ASB16,CAPN3,RIPOR1,CHP1,SERTAD4,PDE5A,MCM2,RELT,SCN5A,MOXD1,CHRD,RBM27,TP53INP1,GALNT7,SMAD1,HHIP,TIGAR,ESCO2,THBS1,CCNE2,GINS2,SHANK2,LARP1,CR2,LRRC8B,AEN,NPC1,RAB8A,CLUH,UBQLN1,DPF3,MAK16,E2F7,LDAH,YWHAZ,HSPA8,CDC…
TF	Factor: ZF5; motif: GGSGCGCGS; match class: 1	TF:M10438_1	FALSE	0.000178	3.74924	15212	361	315	20011	MYO6,MYH7,ERAP2,DENND5B,SLC35F6,FAM168A,FOXN2,SUPT7L,PREX1,PROM2,PARPBP,PLEKHO2,ARNT2,NKAIN1,CATSPERG,RYR2,TIMP4,HCRTR1,STPG1,THSD7A,PLA2R1,MUC6,GPR156,BEND2,ABCB1,ZNF157,GPRC5A,CRABP2,NTRK3,LRRC9,ASB16,IGFBPL1,RIPOR1,CHP1,SERTAD4,PDE5A,MCM2,RELT,MOXD1,CHRD,RBM27,TP53INP1,GALNT7,SMAD1,HHIP,TIGAR,ESCO2,THBS1,CCNE2,GINS2,SHANK2,LARP1,CR2,LRRC8B,AEN,NPC1,RAB8A,CLUH,UBQLN1,DPF3,MAK16,E2F7,LDAH,RANBP1…
TF	Factor: ZF5; motif: GGSGCGCGS	TF:M10438	FALSE	0.00092	3.03617	16562	361	332	20011	MYO6,MYH7,ERAP2,DENND5B,SLC35F6,FAM168A,FOXN2,SUPT7L,PREX1,PROM2,PARPBP,PLEKHO2,ARNT2,NKAIN1,CATSPERG,RYR2,TIMP4,HCRTR1,STPG1,THSD7A,PLA2R1,MUC6,GPR156,BEND2,ABCB1,ZNF157,GPRC5A,CRABP2,NTRK3,LRRC9,ASB16,IGFBPL1,RIPOR1,CHP1,SERTAD4,PDE5A,MCM2,DAPP1,RELT,MOXD1,CHRD,RBM27,TNS4,TP53INP1,GALNT7,SMAD1,HHIP,TIGAR,ESCO2,THBS1,CCNE2,GINS2,SHANK2,LARP1,CR2,LRRC8B,AEN,NPC1,RAB8A,CLUH,UBQLN1,DPF3,MAK16,E2F7,…
TF	Factor: E2F4; motif: YCCCGCCNCNNSSNNSNN	TF:M12599	FALSE	0.00139	2.85684	17521	361	344	20011	MYO6,MYH7,DENND5B,SLC35F6,FAM168A,FOXN2,SUPT7L,PREX1,PROM2,PARPBP,PLEKHO2,ARNT2,NKAIN1,CATSPERG,RYR2,TIMP4,HCRTR1,STPG1,THSD7A,PLA2R1,MUC6,GPR156,BEND2,ABCB1,ZNF157,GPRC5A,CRABP2,NTRK3,LRRC9,DIO1,ASB16,IGFBPL1,CAPN3,RIPOR1,CHP1,SERTAD4,PDE5A,MCM2,RELT,SCN5A,MOXD1,CHRD,RBM27,TNS4,TP53INP1,GALNT7,SMAD1,HHIP,RAD54L2,TIGAR,ESCO2,THBS1,CCNE2,GINS2,SHANK2,THPO,LARP1,CR2,LRRC8B,AEN,NPC1,RAB8A,CLUH,UBQLN…
TF	Factor: ETF; motif: GVGGMGG	TF:M00695	FALSE	0.001392	2.85641	10683	361	239	20011	MYO6,DENND5B,FAM168A,FOXN2,PREX1,PARPBP,PLEKHO2,ARNT2,NKAIN1,RYR2,STPG1,THSD7A,PLA2R1,MUC6,GPR156,BEND2,ABCB1,NTRK3,ASB16,IGFBPL1,CAPN3,RIPOR1,CHP1,SERTAD4,PDE5A,RELT,MOXD1,CHRD,RBM27,TP53INP1,GALNT7,SMAD1,HHIP,TIGAR,THBS1,CCNE2,GINS2,SHANK2,LARP1,CR2,AEN,NPC1,CLUH,UBQLN1,DPF3,MAK16,E2F7,RANBP17,YWHAZ,HSPA8,CDC6,FAM171A2,IGFBP4,DAPK3,ZNF281,AMBRA1,EXTL3,CENPN,CHTF18,SS18L1,SMPDL3A,CDC45,SLC25A46,…
TF	Factor: E2F; motif: TTTSGCGS; match class: 1	TF:M00426_1	FALSE	0.001411	2.85036	5976	361	152	20011	DENND5B,FOXN2,SUPT7L,PLEKHO2,RYR2,STPG1,GPR156,BEND2,PDE5A,MCM2,TIGAR,THBS1,CCNE2,LARP1,LRRC8B,AEN,RAB8A,CLUH,DPF3,MAK16,E2F7,CDC6,FAM171A2,IGFBP4,DAPK3,AMBRA1,DPP3,EXTL3,STIL,SS18L1,SMPDL3A,CDC45,SLC25A46,PSAT1,ETV4,GFPT1,CAPRIN1,MCM6,UHRF1,ANXA5,HIGD1A,MCM5,CCDC86,KIT,MCM10,MCM3,DTL,CAD,ODC1,ZBTB9,CCT6A,CLSPN,POLR1B,WNK1,HEATR1,WDR12,TUBA1A,USP14,PSME3,RBL1,NRIP1,RECQL4,EIF4G1,KNTC1,KPNA2,INTS7…
TF	Factor: E2F-3; motif: GGCGGGN	TF:M02089	FALSE	0.001444	2.84044	13508	361	286	20011	MYO6,MYH7,DENND5B,SLC35F6,FAM168A,FOXN2,PREX1,PLEKHO2,ARNT2,NKAIN1,CATSPERG,RYR2,HCRTR1,STPG1,THSD7A,PLA2R1,MUC6,GPR156,BEND2,GPRC5A,CRABP2,NTRK3,LRRC9,ASB16,RIPOR1,CHP1,SERTAD4,PDE5A,RELT,MOXD1,CHRD,RBM27,TP53INP1,GALNT7,SMAD1,HHIP,TIGAR,ESCO2,THBS1,CCNE2,GINS2,SHANK2,LARP1,CR2,LRRC8B,AEN,NPC1,RAB8A,CLUH,UBQLN1,DPF3,MAK16,E2F7,RANBP17,YWHAZ,HSPA8,FAM171A2,IGFBP4,DAPK3,ZNF281,MAGEL2,DPP3,EXTL3,CE…
TF	Factor: E2F-1:HES-7; motif: GGCRCGTGSYNNWNGGCGCSM; match class: 1	TF:M08525_1	FALSE	0.001488	2.82754	15607	361	318	20011	MYO6,DENND5B,SLC35F6,FAM168A,FOXN2,PREX1,PLEKHO2,ARNT2,NKAIN1,CATSPERG,RYR2,TIMP4,HCRTR1,STPG1,THSD7A,PLA2R1,MUC6,GPR156,BEND2,ZNF157,GPRC5A,CRABP2,NTRK3,LRRC9,DIO1,IGFBPL1,RIPOR1,CHP1,SERTAD4,PDE5A,MCM2,RELT,SCN5A,MOXD1,CHRD,RBM27,TNS4,TP53INP1,GALNT7,SMAD1,HHIP,TIGAR,ESCO2,THBS1,CCNE2,GINS2,SHANK2,THPO,LARP1,CR2,LRRC8B,AEN,NPC1,RAB8A,CLUH,UBQLN1,DPF3,MAK16,E2F7,LDAH,RANBP17,YWHAZ,HSPA8,CDC6,FAM…
TF	Factor: ZF5; motif: NRNGNGCGCGCWN; match class: 1	TF:M00333_1	FALSE	0.005147	2.28843	12713	361	271	20011	MYO6,ERAP2,DENND5B,SLC35F6,FAM168A,PREX1,PROM2,PLEKHO2,ARNT2,NKAIN1,CATSPERG,RYR2,HCRTR1,THSD7A,PLA2R1,MUC6,GPR156,BEND2,ABCB1,GPRC5A,NTRK3,LRRC9,IGFBPL1,RIPOR1,CHP1,SERTAD4,PDE5A,MCM2,RELT,MOXD1,CHRD,TNS4,TP53INP1,GALNT7,SMAD1,HHIP,TIGAR,THBS1,CCNE2,GINS2,SHANK2,THPO,LARP1,LRRC8B,AEN,NPC1,RAB8A,CLUH,UBQLN1,DPF3,MAK16,RANBP17,YWHAZ,HSPA8,FAM171A2,IGFBP4,DAPK3,AMBRA1,CENPN,CHTF18,SS18L1,SMPDL3A,CD…
TF	Factor: ZF5; motif: NRNGNGCGCGCWN	TF:M00333	FALSE	0.005831	2.23425	15395	361	313	20011	MYO6,ERAP2,DENND5B,SLC35F6,FAM168A,FOXN2,SUPT7L,PREX1,PROM2,PARPBP,PLEKHO2,ARNT2,NKAIN1,CATSPERG,RYR2,TIMP4,HCRTR1,STPG1,THSD7A,PLA2R1,MUC6,GPR156,BEND2,ABCB1,GPRC5A,NTRK3,LRRC9,IGFBPL1,RIPOR1,CHP1,SERTAD4,PDE5A,MCM2,RELT,MOXD1,CHRD,RBM27,TNS4,TP53INP1,GALNT7,SMAD1,HHIP,TIGAR,ESCO2,THBS1,CCNE2,GINS2,SHANK2,THPO,LARP1,CR2,LRRC8B,AEN,NPC1,RAB8A,CLUH,UBQLN1,DPF3,MAK16,E2F7,LDAH,RANBP17,YWHAZ,HSPA8,C…
TF	Factor: GKLF; motif: NNCCMCRCCCN	TF:M12173	FALSE	0.008238	2.08418	10243	361	228	20011	MYO6,MYH7,SLC35F6,FAM168A,FOXN2,PREX1,PROM2,PLEKHO2,ARNT2,NKAIN1,CATSPERG,RYR2,TIMP4,HCRTR1,STPG1,PLA2R1,ABCB1,ZNF157,NTRK3,RIPOR1,PDE5A,RELT,MOXD1,CHRD,RBM27,TP53INP1,SMAD1,TIGAR,ESCO2,THBS1,CCNE2,GINS2,SHANK2,LARP1,CR2,LRRC8B,NPC1,RAB8A,CLUH,UBQLN1,DPF3,MAK16,LDAH,RANBP17,YWHAZ,CDC6,DAPK3,MAGEL2,DPP3,EXTL3,STIL,CHTF18,CDC45,ERCC6L,CERK,PSAT1,ETV4,ARL4D,WDR5,PWP2,SBF1,USF1,GFPT1,MCM6,PLBD1,UHRF1…
TF	Factor: E2F-3; motif: GGCGGGN; match class: 1	TF:M02089_1	FALSE	0.008522	2.06945	9627	361	217	20011	MYO6,MYH7,DENND5B,SLC35F6,FAM168A,FOXN2,PREX1,PLEKHO2,ARNT2,NKAIN1,CATSPERG,RYR2,HCRTR1,THSD7A,PLA2R1,MUC6,BEND2,GPRC5A,CRABP2,NTRK3,RIPOR1,SERTAD4,PDE5A,RELT,MOXD1,CHRD,TP53INP1,GALNT7,SMAD1,HHIP,TIGAR,ESCO2,THBS1,CCNE2,GINS2,SHANK2,LARP1,CR2,AEN,NPC1,RAB8A,CLUH,UBQLN1,DPF3,E2F7,RANBP17,YWHAZ,HSPA8,FAM171A2,IGFBP4,DAPK3,ZNF281,MAGEL2,DPP3,EXTL3,STIL,CHTF18,SS18L1,CDC45,ERCC6L,CERK,PSAT1,ETV4,WDR…
TF	Factor: E2F-1; motif: NGGGCGGGARV	TF:M07206	FALSE	0.008888	2.05119	14907	361	305	20011	MYO6,MYH7,DENND5B,SLC35F6,FAM168A,FOXN2,SUPT7L,PREX1,PROM2,PARPBP,PLEKHO2,ARNT2,NKAIN1,CATSPERG,RYR2,TIMP4,HCRTR1,STPG1,THSD7A,PLA2R1,MUC6,GPR156,BEND2,ABCB1,ZNF157,GPRC5A,CRABP2,NTRK3,LRRC9,DIO1,ASB16,IGFBPL1,RIPOR1,CHP1,SERTAD4,PDE5A,MCM2,DAPP1,RELT,MOXD1,CHRD,RBM27,TP53INP1,GALNT7,SMAD1,HHIP,RAD54L2,TIGAR,ESCO2,THBS1,CCNE2,GINS2,SHANK2,LARP1,CR2,LRRC8B,AEN,NPC1,RAB8A,CLUH,UBQLN1,DPF3,MAK16,E2F…
TF	Factor: IRX-1; motif: NACRYNNNNNNNNRYGNN; match class: 1	TF:M11018_1	FALSE	0.009178	2.03725	16260	361	325	20011	MYO6,ERAP2,DENND5B,SLC35F6,FAM168A,FOXN2,SUPT7L,PREX1,PROM2,PARPBP,PLEKHO2,ARNT2,NKAIN1,CATSPERG,RYR2,TIMP4,HCRTR1,STPG1,THSD7A,MUC6,GPR156,BEND2,ABCB1,ZNF157,GPRC5A,CRABP2,NTRK3,LRRC9,DIO1,IGFBPL1,RIPOR1,CHP1,SERTAD4,PDE5A,MCM2,RELT,SCN5A,MOXD1,CHRD,RBM27,TP53INP1,GALNT7,SMAD1,HHIP,TIGAR,ESCO2,THBS1,CCNE2,GINS2,SHANK2,LARP1,CR2,LRRC8B,AEN,NPC1,RAB8A,CLUH,UBQLN1,DPF3,MAK16,E2F7,LDAH,RANBP17,YWHAZ…
TF	Factor: E2F-4; motif: SNGGGCGGGAANN	TF:M09894	FALSE	0.010609	1.97431	16556	361	329	20011	MYO6,MYH7,DENND5B,SLC35F6,FAM168A,FOXN2,SUPT7L,PREX1,PROM2,PARPBP,PLEKHO2,ARNT2,NKAIN1,CATSPERG,RYR2,TIMP4,HCRTR1,STPG1,THSD7A,PLA2R1,MUC6,GPR156,BEND2,ABCB1,ZNF157,GPRC5A,CRABP2,NTRK3,LRRC9,DIO1,ASB16,IGFBPL1,RIPOR1,CHP1,SERTAD4,PDE5A,MCM2,RELT,MOXD1,CHRD,RBM27,TNS4,TP53INP1,GALNT7,SMAD1,HHIP,RAD54L2,TIGAR,ESCO2,THBS1,CCNE2,GINS2,SHANK2,LARP1,CR2,LRRC8B,AEN,NPC1,RAB8A,CLUH,UBQLN1,DPF3,MAK16,E2F7…
TF	Factor: sp4; motif: NNNGCYCCGCCCCCY	TF:M10530	FALSE	0.012647	1.89802	8403	361	194	20011	MYH7,DENND5B,SLC35F6,FOXN2,PROM2,PLEKHO2,ARNT2,CATSPERG,RYR2,PLA2R1,GPR156,CRABP2,NTRK3,ASB16,RIPOR1,CHP1,PDE5A,RELT,CHRD,RBM27,TP53INP1,ESCO2,THBS1,CCNE2,GINS2,SHANK2,THPO,LARP1,LRRC8B,AEN,NPC1,RAB8A,CLUH,DPF3,E2F7,RANBP17,CDC6,FAM171A2,DAPK3,ZNF281,DPP3,EXTL3,CENPN,CHTF18,SS18L1,CDC45,ERCC6L,CERK,PSAT1,ETV4,ARL4D,WDR5,PWP2,GFPT1,CAPRIN1,MCM6,PLBD1,MMS22L,UHRF1,ANXA5,TUBB4B,KIAA0040,KIT,ASNS,MCM…
TF	Factor: Sp1; motif: GGGGCGGGGT; match class: 1	TF:M00008_1	FALSE	0.013515	1.86918	5079	361	130	20011	MYH7,DENND5B,FOXN2,PREX1,PLEKHO2,CATSPERG,RYR2,TIMP4,HCRTR1,BEND2,CRABP2,ASB16,RIPOR1,CHP1,SERTAD4,PDE5A,MOXD1,TP53INP1,GALNT7,CCNE2,GINS2,LARP1,CR2,AEN,NPC1,RAB8A,CLUH,UBQLN1,RANBP17,HSPA8,FAM171A2,ZNF281,MAGEL2,DPP3,EXTL3,CHTF18,CDC45,ERCC6L,ETV4,PWP2,SBF1,GFPT1,MCM6,TUBB4B,KIAA0040,ASNS,GNA12,MCM3,PPA1,FHL3,DTL,CAD,ODC1,SLAIN1,ATP2A2,CLSPN,TRIM65,WNK1,TUBA1A,USP14,RBL1,RECQL4,CHAF1B,MFSD12,INT…
TF	Factor: Sp1; motif: NGGGGGCGGGGCCNGGGGGGGG	TF:M10071	FALSE	0.019614	1.70743	8724	361	199	20011	MYO6,DENND5B,SLC35F6,FAM168A,FOXN2,PREX1,PROM2,PLEKHO2,ARNT2,NKAIN1,CATSPERG,RYR2,HCRTR1,PLA2R1,GPR156,CRABP2,NTRK3,RIPOR1,PDE5A,CHRD,RBM27,TP53INP1,GALNT7,HHIP,ESCO2,THBS1,CCNE2,GINS2,SHANK2,LARP1,CR2,LRRC8B,AEN,NPC1,RAB8A,CLUH,DPF3,E2F7,RANBP17,YWHAZ,HSPA8,FAM171A2,DAPK3,MAGEL2,DPP3,EXTL3,CENPN,CHTF18,SS18L1,CDC45,ERCC6L,CERK,ETV4,WDR5,PWP2,SBF1,GFPT1,CAPRIN1,MCM6,UHRF1,ANXA5,TUBB4B,KIAA0040,KI…
TF	Factor: E2F-1:HES-7; motif: GGCRCGTGSYNNWNGGCGCSM	TF:M08525	FALSE	0.021026	1.67724	17424	361	340	20011	MYO6,MYH7,UGT2B4,ERAP2,DENND5B,SLC35F6,FAM168A,FOXN2,SUPT7L,PREX1,PROM2,PARPBP,PLEKHO2,ARNT2,NKAIN1,CATSPERG,RYR2,TIMP4,HCRTR1,STPG1,THSD7A,PLA2R1,MUC6,GPR156,BEND2,ABCB1,ZNF157,GPRC5A,CRABP2,NTRK3,LRRC9,DIO1,ASB16,IGFBPL1,RIPOR1,CHP1,SERTAD4,PDE5A,MCM2,RELT,SCN5A,MOXD1,CHRD,RBM27,TNS4,TP53INP1,GALNT7,SMAD1,HHIP,TIGAR,ESCO2,THBS1,CCNE2,GINS2,SHANK2,THPO,LARP1,CR2,LRRC8B,AEN,NPC1,RAB8A,CLUH,UBQLN1…
TF	Factor: BEN; motif: CAGCGRNV	TF:M01240	FALSE	0.021493	1.6677	16835	361	332	20011	MYO6,DENND5B,SLC35F6,FAM168A,FOXN2,SUPT7L,PREX1,PROM2,PARPBP,PLEKHO2,ARNT2,NKAIN1,RYR2,TIMP4,HCRTR1,STPG1,THSD7A,PLA2R1,MUC6,GPR156,BEND2,ABCB1,GPRC5A,CRABP2,NTRK3,LRRC9,DIO1,IGFBPL1,CAPN3,RIPOR1,CHP1,SERTAD4,PDE5A,MCM2,RELT,SCN5A,MOXD1,CHRD,RBM27,TNS4,TP53INP1,GALNT7,SMAD1,HHIP,RAD54L2,TIGAR,ESCO2,THBS1,CCNE2,GINS2,SHANK2,LARP1,CR2,LRRC8B,AEN,NPC1,RAB8A,CLUH,UBQLN1,DPF3,MAK16,E2F7,RANBP17,YWHAZ,…
TF	Factor: BTEB4; motif: NCCACGCCCM	TF:M12186	FALSE	0.030762	1.51198	9326	361	209	20011	MYH7,SLC35F6,FOXN2,PROM2,PLEKHO2,ARNT2,NKAIN1,CATSPERG,RYR2,TIMP4,HCRTR1,STPG1,BEND2,ABCB1,ZNF157,IGFBPL1,RIPOR1,CHP1,PDE5A,RBM27,TP53INP1,SMAD1,TIGAR,THBS1,CCNE2,GINS2,SHANK2,LARP1,LRRC8B,NPC1,RAB8A,CLUH,UBQLN1,MAK16,LDAH,RANBP17,CDC6,IGFBP4,DAPK3,DPP3,EXTL3,STIL,CHTF18,SS18L1,ERCC6L,PSAT1,ETV4,ARL4D,WDR5,PWP2,GFPT1,MCM6,UHRF1,ANXA5,TUBB4B,KIAA0040,MCM5,KIF4A,CCDC86,KIT,ASNS,GNA12,CES1,PPA1,FHL3…
TF	Factor: E2F-4:DP-1; motif: TTTSGCGC	TF:M00738	FALSE	0.031902	1.49618	10057	361	222	20011	MYO6,DENND5B,SLC35F6,FOXN2,SUPT7L,PLEKHO2,ARNT2,CATSPERG,RYR2,TIMP4,STPG1,THSD7A,PLA2R1,GPR156,BEND2,ASB16,IGFBPL1,CAPN3,RIPOR1,SERTAD4,PDE5A,MCM2,DAPP1,RELT,MOXD1,CHRD,SMAD1,HHIP,RAD54L2,TIGAR,ESCO2,THBS1,CCNE2,GINS2,LARP1,LRRC8B,AEN,RAB8A,CLUH,UBQLN1,MAK16,E2F7,LDAH,RANBP17,HSPA8,CDC6,FAM171A2,DAPK3,AMBRA1,DPP3,EXTL3,CENPN,STIL,SS18L1,SMPDL3A,CDC45,SLC25A46,ERCC6L,PSAT1,ETV4,ARL4D,WDR5,USF1,GFP…
TF	Factor: E2F-1; motif: NTTTTGGCGCCAWWWN	TF:M11533	FALSE	0.037999	1.42023	13421	361	279	20011	MYO6,ERAP2,DENND5B,SLC35F6,FOXN2,SUPT7L,PREX1,PARPBP,ARNT2,NKAIN1,CATSPERG,RYR2,TIMP4,HCRTR1,STPG1,THSD7A,PLA2R1,MUC6,GPR156,ABCB1,ZNF157,GPRC5A,CRABP2,DIO1,ASB16,IGFBPL1,RIPOR1,CHP1,SERTAD4,PDE5A,MCM2,DAPP1,RELT,MOXD1,CHRD,RBM27,TNS4,TP53INP1,SMAD1,HHIP,TIGAR,ESCO2,THBS1,CCNE2,GINS2,SHANK2,THPO,LARP1,CR2,LRRC8B,AEN,NPC1,RAB8A,CLUH,UBQLN1,DPF3,MAK16,E2F7,LDAH,RANBP17,YWHAZ,HSPA8,CDC6,FAM171A2,IGF…
TF	Factor: E2F-4; motif: SNGGGCGGGAANN; match class: 1	TF:M09894_1	FALSE	0.038077	1.41934	14291	361	293	20011	MYO6,MYH7,DENND5B,SLC35F6,FAM168A,FOXN2,PREX1,PARPBP,PLEKHO2,ARNT2,NKAIN1,CATSPERG,RYR2,HCRTR1,STPG1,THSD7A,PLA2R1,MUC6,GPR156,BEND2,GPRC5A,CRABP2,NTRK3,LRRC9,ASB16,RIPOR1,SERTAD4,PDE5A,MCM2,RELT,MOXD1,CHRD,RBM27,TP53INP1,GALNT7,SMAD1,HHIP,RAD54L2,TIGAR,ESCO2,THBS1,CCNE2,GINS2,SHANK2,LARP1,CR2,LRRC8B,AEN,NPC1,RAB8A,CLUH,UBQLN1,DPF3,MAK16,E2F7,RANBP17,YWHAZ,HSPA8,FAM171A2,IGFBP4,DAPK3,ZNF281,MAGEL…
TF	Factor: Sp1; motif: NNGGGGCGGGGNN	TF:M00932	FALSE	0.038961	1.40937	10705	361	233	20011	MYO6,MYH7,DENND5B,SLC35F6,FAM168A,FOXN2,PREX1,PROM2,PLEKHO2,ARNT2,NKAIN1,CATSPERG,RYR2,HCRTR1,PLA2R1,GPR156,GPRC5A,CRABP2,NTRK3,LRRC9,RIPOR1,CHP1,SERTAD4,PDE5A,RELT,MOXD1,CHRD,TP53INP1,GALNT7,SMAD1,HHIP,TIGAR,ESCO2,THBS1,CCNE2,GINS2,SHANK2,THPO,LARP1,CR2,LRRC8B,NPC1,RAB8A,CLUH,UBQLN1,DPF3,E2F7,RANBP17,YWHAZ,FAM171A2,IGFBP4,DAPK3,ZNF281,MAGEL2,DPP3,EXTL3,STIL,CHTF18,SS18L1,SMPDL3A,CDC45,ERCC6L,CER…
TF	Factor: TIEG1; motif: NCCCNSNCCCCGCCCCC	TF:M12351	FALSE	0.039317	1.40542	12637	361	266	20011	MYO6,MYH7,DENND5B,SLC35F6,FAM168A,FOXN2,SUPT7L,PREX1,PROM2,PLEKHO2,ARNT2,NKAIN1,CATSPERG,RYR2,TIMP4,HCRTR1,PLA2R1,MUC6,GPR156,BEND2,CRABP2,NTRK3,LRRC9,DIO1,ASB16,RIPOR1,CHP1,SERTAD4,PDE5A,RELT,MOXD1,CHRD,RBM27,TP53INP1,GALNT7,SMAD1,HHIP,TIGAR,ESCO2,THBS1,CCNE2,GINS2,SHANK2,THPO,LARP1,CR2,LRRC8B,AEN,NPC1,RAB8A,CLUH,UBQLN1,DPF3,MAK16,E2F7,RANBP17,YWHAZ,HSPA8,FAM171A2,DAPK3,ZNF281,MAGEL2,DPP3,EXTL3,…
TF	Factor: p300; motif: ACNTCCG	TF:M04826	FALSE	0.041885	1.37794	18109	361	348	20011	MYO6,MYH7,ERAP2,DENND5B,SLC35F6,FAM168A,FOXN2,SUPT7L,PREX1,PROM2,PARPBP,PLEKHO2,ARNT2,NKAIN1,CATSPERG,RYR2,TIMP4,HCRTR1,STPG1,THSD7A,PLA2R1,MUC6,GPR156,BEND2,ABCB1,ZNF157,GPRC5A,CRABP2,NTRK3,LRRC9,DIO1,ASB16,IGFBPL1,CAPN3,CUBN,RIPOR1,CHP1,SERTAD4,PDE5A,MCM2,DAPP1,RELT,SCN5A,MOXD1,CHRD,RBM27,TP53INP1,GALNT7,SMAD1,HHIP,TIGAR,ESCO2,THBS1,CCNE2,GINS2,SHANK2,THPO,LARP1,CR2,LRRC8B,AEN,NPC1,RAB8A,CLUH,U…
TF	Factor: E2F; motif: GGCGSG	TF:M00803	FALSE	0.043213	1.36438	13497	361	280	20011	MYO6,ERAP2,DENND5B,SLC35F6,FAM168A,FOXN2,SUPT7L,PREX1,PLEKHO2,ARNT2,NKAIN1,CATSPERG,RYR2,TIMP4,HCRTR1,STPG1,THSD7A,PLA2R1,GPR156,BEND2,ABCB1,CRABP2,NTRK3,LRRC9,IGFBPL1,RIPOR1,CHP1,SERTAD4,PDE5A,MCM2,DAPP1,RELT,MOXD1,CHRD,TNS4,TP53INP1,GALNT7,SMAD1,HHIP,TIGAR,ESCO2,THBS1,CCNE2,GINS2,SHANK2,LARP1,LRRC8B,AEN,NPC1,RAB8A,CLUH,UBQLN1,DPF3,MAK16,E2F7,LDAH,RANBP17,YWHAZ,HSPA8,CDC6,FAM171A2,IGFBP4,DAPK3,Z…
MIRNA	hsa-miR-193b-3p	MIRNA:hsa-miR-193b-3p	FALSE	0.000115	3.9404	847	321	43	14850	TIGAR,GINS2,YWHAZ,CDC6,CHTF18,MCM6,MCM5,KIT,MCM10,MCM3,ODC1,FANCD2,BRCA1,WNK1,WDR12,RBL1,RECQL4,MYBBP1A,CIAPIN1,KNTC1,CHAF1B,KPNA2,SOAT1,LETM1,NSF,IPO4,REEP4,GSS,USP24,FEN1,PITRM1,DNMT1,SEC31A,CS,PTPN11,NEIL2,EPHX1,XRCC6,IGFBP5,RPL9,H1-3,TACC3,RPL23A
MIRNA	hsa-miR-331-3p	MIRNA:hsa-miR-331-3p	FALSE	0.018994	1.72138	405	321	23	14850	FAM168A,UBQLN1,HSPA8,AMBRA1,TUBB4B,CAD,FANCD2,SLC25A4,TRIM65,WNK1,PSME3,MYBBP1A,LETM1,PSMD11,ICMT,KCTD20,GSS,RRP1B,SEC31A,IGFBP5,CLDN10,FBXO44,RPS27
MIRNA	hsa-miR-34a-5p	MIRNA:hsa-miR-34a-5p	FALSE	0.038218	1.41773	730	321	33	14850	GPR156,CRABP2,MCM2,GALNT7,TIGAR,CCNE2,LARP1,ERCC6L,PWP2,GFPT1,CAPRIN1,MCM6,UHRF1,MCM5,KIF4A,KIT,MCM10,MCM3,CAD,BRCA1,WDR77,EIF4G1,POLR2A,RRP1B,TFAM,FEN1,EFHD2,AKR1A1,ZSWIM7,KCNH2,H1-3,DDAH2,SLC2A3
HPA	skin 1	HPA:0460000	FALSE	0.000807	3.09299	7238	233	185	11006	MYO6,ERAP2,DENND5B,SLC35F6,PROM2,PLEKHO2,ARNT2,HCRTR1,GPRC5A,CRABP2,ASB16,CHP1,PDE5A,MCM2,DAPP1,RBM27,GALNT7,SMAD1,RAD54L2,TIGAR,THBS1,CCNE2,SHANK2,LARP1,NPC1,UBQLN1,DPF3,LDAH,YWHAZ,CDC6,DAPK3,AMBRA1,DPP3,CPT1A,EXTL3,SS18L1,CDC45,ERCC6L,PSAT1,ETV4,USF1,CAPRIN1,MCM6,UHRF1,ANXA5,HIGD1A,TUBB4B,MCM5,KIF4A,CCDC86,KIT,GNA12,CES1,MCM3,PPA1,DTL,CAD,ARL1,ODC1,FANCD2,SLC25A4,CCT6A,RTCB,TRIM65,BRCA1,WNK1,HE…
HPA	skin 2	HPA:0470000	FALSE	0.001738	2.75983	7029	233	180	11006	MYO6,ERAP2,DENND5B,SLC35F6,PROM2,PARPBP,PLEKHO2,ARNT2,CRABP2,CAPN3,PDE5A,MCM2,DAPP1,RBM27,GALNT7,RAD54L2,TIGAR,THBS1,CCNE2,LARP1,NPC1,UBQLN1,LDAH,YWHAZ,CDC6,DAPK3,AMBRA1,DPP3,CPT1A,EXTL3,SS18L1,CDC45,ERCC6L,PSAT1,ETV4,USF1,CAPRIN1,MCM6,UHRF1,ANXA5,HIGD1A,TUBB4B,KIAA0040,MCM5,KIF4A,CCDC86,KIT,ASNS,GNA12,CES1,PPA1,DTL,CAD,ARL1,ODC1,ATP2A2,FANCD2,SLC25A4,CCT6A,RTCB,TRIM65,BRCA1,WNK1,HEATR1,CALU,TUBA…
HPA	placenta	HPA:0380000	FALSE	0.003345	2.47566	7509	233	188	11006	MYO6,ERAP2,DENND5B,SLC35F6,PROM2,PARPBP,PLEKHO2,RYR2,CRABP2,NTRK3,ASB16,CHP1,PDE5A,MCM2,DAPP1,RBM27,GALNT7,SMAD1,RAD54L2,TIGAR,THBS1,CCNE2,SHANK2,LARP1,NPC1,UBQLN1,LDAH,YWHAZ,CDC6,DAPK3,AMBRA1,DPP3,CPT1A,EXTL3,SS18L1,CDC45,SLC25A46,ERCC6L,ETV4,USF1,CAPRIN1,MCM6,UHRF1,ANXA5,KIAA0040,MCM5,KIF4A,CCDC86,ASNS,GNA12,MCM3,PPA1,DTL,CAD,ARL1,ODC1,ATP2A2,FANCD2,SLC25A4,CCT6A,RTCB,TRIM65,BRCA1,WNK1,HEATR1,C…
HPA	kidney	HPA:0270000	FALSE	0.006437	2.19131	8228	233	200	11006	MYO6,UGT2B4,ERAP2,DENND5B,SLC35F6,PROM2,PARPBP,PLEKHO2,ARNT2,HCRTR1,THSD7A,PLA2R1,ABCB1,GPRC5A,NTRK3,CAPN3,CUBN,CHP1,PDE5A,MCM2,DAPP1,MOXD1,RBM27,GALNT7,SMAD1,RAD54L2,TIGAR,THBS1,SHANK2,LARP1,NPC1,UBQLN1,DPF3,LDAH,YWHAZ,CDC6,DAPK3,AMBRA1,DPP3,CPT1A,EXTL3,SS18L1,CDC45,SLC25A46,ERCC6L,PSAT1,ETV4,USF1,CAPRIN1,MCM6,ANXA5,HIGD1A,TUBB4B,KIAA0040,KIF4A,CCDC86,KIT,GNA12,PPA1,CAD,ARL1,ODC1,ATP2A2,FANCD2,S…
HPA	tonsil; squamous epithelial cells[â‰¥Low]	HPA:0600221	FALSE	0.016797	1.77478	6645	233	169	11006	MYO6,ERAP2,SLC35F6,PROM2,ARNT2,GPRC5A,CHP1,PDE5A,MCM2,DAPP1,RBM27,SMAD1,RAD54L2,TIGAR,THBS1,CCNE2,SHANK2,LARP1,NPC1,UBQLN1,LDAH,YWHAZ,CDC6,DAPK3,DPP3,CPT1A,EXTL3,SS18L1,CDC45,SLC25A46,ERCC6L,PSAT1,ETV4,USF1,CAPRIN1,MCM6,UHRF1,ANXA5,HIGD1A,TUBB4B,KIF4A,CCDC86,GNA12,MCM10,MCM3,PPA1,DTL,CAD,ARL1,ODC1,FANCD2,SLC25A4,CCT6A,RTCB,TRIM65,BRCA1,WNK1,CALU,TUBA1A,SNIP1,USP14,PSME3,ETF1,RBL1,NRIP1,RECQL4,RPF…
HPA	tonsil; germinal center cells[â‰¥Low]	HPA:0600431	FALSE	0.024124	1.61754	5977	233	155	11006	MYO6,DENND5B,SLC35F6,PREX1,PROM2,PLEKHO2,ASB16,CHP1,PDE5A,MCM2,RBM27,GALNT7,SMAD1,RAD54L2,TIGAR,THBS1,CCNE2,SHANK2,LARP1,CR2,UBQLN1,LDAH,YWHAZ,CDC6,DAPK3,DPP3,CPT1A,SS18L1,CDC45,ERCC6L,ETV4,USF1,CAPRIN1,MCM6,PLBD1,UHRF1,ANXA5,TUBB4B,MCM5,KIF4A,CCDC86,ASNS,GNA12,MCM3,PPA1,CAD,ARL1,ODC1,FANCD2,SLC25A4,CCT6A,RTCB,TRIM65,BRCA1,WNK1,CALU,TUBA1A,SNIP1,USP14,PSME3,RBL1,NRIP1,RECQL4,RALGAPB,WDR77,WDHD1,M…
HPA	oral mucosa	HPA:0330000	FALSE	0.032757	1.4847	6252	233	160	11006	MYO6,ERAP2,DENND5B,SLC35F6,PROM2,GPRC5A,CRABP2,NTRK3,CHP1,PDE5A,MCM2,RBM27,SMAD1,RAD54L2,TIGAR,THBS1,CCNE2,SHANK2,LARP1,NPC1,UBQLN1,LDAH,YWHAZ,DAPK3,DPP3,CPT1A,EXTL3,SS18L1,CDC45,ERCC6L,ETV4,USF1,CAPRIN1,MCM6,UHRF1,HIGD1A,TUBB4B,MCM5,CCDC86,GNA12,CES1,MCM3,PPA1,CAD,ARL1,ODC1,ATP2A2,FANCD2,SLC25A4,CCT6A,RTCB,BRCA1,WNK1,HEATR1,CALU,TUBA1A,SNIP1,PSME3,ETF1,RBL1,NRIP1,RECQL4,RPF2,WDHD1,MYBBP1A,EIF4G1…
HPA	oral mucosa; squamous epithelial cells[â‰¥Low]	HPA:0330221	FALSE	0.032757	1.4847	6252	233	160	11006	MYO6,ERAP2,DENND5B,SLC35F6,PROM2,GPRC5A,CRABP2,NTRK3,CHP1,PDE5A,MCM2,RBM27,SMAD1,RAD54L2,TIGAR,THBS1,CCNE2,SHANK2,LARP1,NPC1,UBQLN1,LDAH,YWHAZ,DAPK3,DPP3,CPT1A,EXTL3,SS18L1,CDC45,ERCC6L,ETV4,USF1,CAPRIN1,MCM6,UHRF1,HIGD1A,TUBB4B,MCM5,CCDC86,GNA12,CES1,MCM3,PPA1,CAD,ARL1,ODC1,ATP2A2,FANCD2,SLC25A4,CCT6A,RTCB,BRCA1,WNK1,HEATR1,CALU,TUBA1A,SNIP1,PSME3,ETF1,RBL1,NRIP1,RECQL4,RPF2,WDHD1,MYBBP1A,EIF4G1…
HPA	lymph node; germinal center cells[â‰¥Low]	HPA:0310431	FALSE	0.0376	1.42481	5055	233	135	11006	ERAP2,DENND5B,SLC35F6,PREX1,PLEKHO2,NTRK3,CHP1,PDE5A,MCM2,DAPP1,RBM27,GALNT7,SMAD1,RAD54L2,TIGAR,THBS1,CCNE2,SHANK2,LARP1,CR2,NPC1,UBQLN1,YWHAZ,CDC6,DAPK3,DPP3,CPT1A,EXTL3,SS18L1,CDC45,ERCC6L,ETV4,USF1,CAPRIN1,MCM6,ANXA5,TUBB4B,KIAA0040,MCM5,KIF4A,CCDC86,ASNS,GNA12,MCM3,PPA1,DTL,ARL1,SLC25A4,RTCB,TRIM65,BRCA1,CALU,TUBA1A,USP14,PSME3,ETF1,RBL1,NRIP1,RECQL4,RPF2,WDR77,WDHD1,MYBBP1A,EIF4G1,CIAPIN1,K…
HPA	testis	HPA:0570000	FALSE	0.038017	1.42002	9008	233	211	11006	MYO6,UGT2B4,ERAP2,DENND5B,SLC35F6,FAM168A,FOXN2,PREX1,PROM2,PARPBP,PLEKHO2,ARNT2,RYR2,HCRTR1,PLA2R1,BEND2,NTRK3,ASB16,CAPN3,CHP1,PDE5A,MCM2,DAPP1,CHRD,RBM27,GALNT7,SMAD1,RAD54L2,TIGAR,THBS1,CCNE2,SHANK2,LARP1,NPC1,UBQLN1,DPF3,LDAH,YWHAZ,CDC6,DAPK3,AMBRA1,DPP3,CPT1A,EXTL3,SS18L1,CDC45,SLC25A46,ERCC6L,PSAT1,ETV4,USF1,CAPRIN1,MCM6,UHRF1,ANXA5,HIGD1A,TUBB4B,KIAA0040,MCM5,KIF4A,CCDC86,KIT,ASNS,GNA12,C…
HPA	tonsil	HPA:0600000	FALSE	0.045355	1.34337	7779	233	189	11006	MYO6,ERAP2,DENND5B,SLC35F6,PREX1,PROM2,PLEKHO2,ARNT2,HCRTR1,GPRC5A,ASB16,CHP1,PDE5A,MCM2,DAPP1,RBM27,GALNT7,SMAD1,RAD54L2,TIGAR,THBS1,CCNE2,SHANK2,LARP1,CR2,NPC1,UBQLN1,LDAH,YWHAZ,CDC6,IGFBP4,DAPK3,DPP3,CPT1A,EXTL3,SS18L1,CDC45,SLC25A46,ERCC6L,PSAT1,ETV4,USF1,CAPRIN1,MCM6,PLBD1,UHRF1,ANXA5,HIGD1A,TUBB4B,KIAA0040,MCM5,KIF4A,CCDC86,ASNS,GNA12,MCM10,MCM3,PPA1,DTL,CAD,ARL1,ODC1,FANCD2,SLC25A4,CCT6A,R…
CORUM	Ribosome, cytoplasmic	CORUM:306	FALSE	0.000893	3.04891	74	92	11	3383	RPL17,RPL31,RPS8,RPL9,RPS27A,RPL39,RPL23A,RPL21,RPL13A,FAU,RPS27
CORUM	Nop56p-associated pre-rRNA complex	CORUM:3055	FALSE	0.008512	2.06997	93	92	11	3383	TUBA1A,MYBBP1A,RBM28,RPL17,RPL31,RPS8,RPL9,RPL39,RPL23A,RPL21,RPL13A
CORUM	60S ribosomal subunit, cytoplasmic	CORUM:308	FALSE	0.033726	1.47204	43	92	7	3383	RPL17,RPL31,RPL9,RPL39,RPL23A,RPL21,RPL13A
