# Supplementary material for: Stellate cells are in utero markers of pancreatic disease in cystic fibrosis
Source: Mol Med. 2024 Aug 7;30:115. doi: 10.1186/s10020-024-00871-2 (PMC11304907; doi:10.1186/s10020-024-00871-2)
Supplement: Supplementary file 10 — Supplementary Material 10. [file 10020_2024_871_MOESM10_ESM.xlsx]

## Sheet: cluster0
myAUC	avg_diff	power	avg_log2FC	pct.1	pct.2	cluster	gene	genes_no_LOC
0.994	3.56838	0.988	5.31161	1	0.905	0	LOC101117326	CPA1
0.992	3.33347	0.984	5.17909	0.999	0.807	0	PNLIPRP2	PNLIPRP2
0.992	3.61378	0.984	5.57798	0.999	0.742	0	LOC101103454	CELA3B
0.991	3.27569	0.982	5.22296	0.999	0.672	0	CEL	CEL
0.99	3.43439	0.98	5.57585	0.998	0.732	0	LOC101112559	PRSS2
0.987	2.43442	0.974	4.18128	0.999	0.69	0	GATM	GATM
0.987	2.35152	0.974	5.13826	0.995	0.638	0	SERPINI2	SERPINI2
0.984	2.18728	0.968	5.05619	0.991	0.613	0	ERP27	ERP27
0.984	2.26034	0.968	5.23194	0.991	0.602	0	AQP8	AQP8
0.978	2.21222	0.956	4.81452	0.989	0.608	0	AMBP	AMBP
0.977	1.88351	0.954	5.21737	0.985	0.599	0	MEGF11	MEGF11
0.976	2.1304	0.952	4.85677	0.986	0.625	0	PLA2G1B	PLA2G1B
0.975	2.14511	0.95	5.00477	0.986	0.631	0	GP2	GP2
0.974	2.16861	0.948	4.37988	0.989	0.633	0	TFF2	TFF2
0.974	2.21911	0.948	5.04874	0.982	0.584	0	SPINK1	SPINK1
0.974	2.45172	0.948	4.22363	0.991	0.778	0	DNASE1	DNASE1
0.972	1.83766	0.944	5.00035	0.981	0.58	0	BHMT	BHMT
0.971	2.14892	0.942	3.95722	0.988	0.647	0	NUPR1	NUPR1
0.969	2.38294	0.938	4.1294	0.991	0.69	0	CELA1	CELA1
0.967	2.12437	0.934	5.20846	0.976	0.668	0	SYCN	SYCN
0.966	1.65428	0.932	4.72399	0.978	0.535	0	PDIA2	PDIA2
0.965	1.48735	0.93	3.527	0.984	0.598	0	SLC39A5	SLC39A5
0.958	1.48884	0.916	2.76524	0.988	0.792	0	GAMT	GAMT
0.956	1.47833	0.912	3.83324	0.978	0.548	0	CPM	CPM
0.956	2.88024	0.912	5.19007	0.974	0.747	0	CLPS	CLPS
0.951	1.82988	0.902	4.86041	0.955	0.472	0	CTRC	CTRC
0.947	1.24637	0.894	5.12727	0.952	0.648	0	TFF1	TFF1
0.944	1.14904	0.888	4.32181	0.956	0.484	0	LOC106990174	RBPJL
0.942	1.61886	0.884	2.52485	0.997	0.734	0	CD24	CD24
0.939	1.0107	0.878	4.2653	0.947	0.518	0	DPEP1	DPEP1
0.939	1.16616	0.878	4.78954	0.942	0.558	0	CTSL	CTSL
0.937	2.70708	0.874	5.29828	0.946	0.588	0	LOC101118831	AMY2B
0.935	1.11757	0.87	3.78186	0.954	0.556	0	LOC105609715	LOC105609715
0.933	1.14039	0.866	3.51247	0.961	0.649	0	GIF	GIF
0.932	1.14566	0.864	3.12148	0.972	0.674	0	TMED6	TMED6
0.93	1.14702	0.86	3.18463	0.965	0.623	0	TCEA3	TCEA3
0.928	1.39178	0.856	2.47722	0.993	0.777	0	FKBP11	FKBP11
0.923	1.43202	0.846	5.09503	0.912	0.545	0	LOC101117691	name
0.921	0.856931	0.842	3.62514	0.941	0.627	0	ARHGDIG	ARHGDIG
0.916	1.00981	0.832	3.34681	0.945	0.546	0	GAS2	GAS2
0.909	1.68803	0.818	3.99762	0.919	0.607	0	LOC101117955	MT2A
0.908	0.810586	0.816	4.06382	0.918	0.567	0	CCKBR	CCKBR
0.908	0.930194	0.816	3.42346	0.93	0.542	0	EFNA2	EFNA2
0.905	1.09076	0.81	1.91223	0.993	0.864	0	XBP1	XBP1
0.904	0.804765	0.808	3.70051	0.924	0.626	0	OPLAH	OPLAH
0.9	0.854415	0.8	3.5683	0.919	0.584	0	VTN	VTN
0.898	1.11686	0.796	5.35524	0.884	0.555	0	LOC101111795	PRSS1
0.888	0.964374	0.776	3.74194	0.907	0.534	0	CPB1	CPB1
0.885	0.579867	0.77	2.85372	0.916	0.637	0	TNFRSF13B	TNFRSF13B
0.878	0.459097	0.756	1.80432	0.901	0.527	0	MECOM	MECOM
0.878	1.02259	0.756	2.67567	0.938	0.692	0	HPGD	HPGD
0.872	0.848155	0.744	2.2856	0.949	0.608	0	PRSS23	PRSS23
0.872	1.02994	0.744	2.2425	0.969	0.732	0	SLC16A10	SLC16A10
0.869	0.530114	0.738	3.16447	0.886	0.625	0	NUGGC	NUGGC
0.868	0.472284	0.736	3.88751	0.85	0.454	0	CREB3L4	CREB3L4
0.868	0.809203	0.736	2.12809	0.958	0.698	0	AK1	AK1
0.861	0.665458	0.722	2.91881	0.887	0.476	0	ACSS3	ACSS3
0.853	0.778779	0.706	1.73375	0.955	0.662	0	LOC101122777	YBX3
0.852	0.632324	0.704	2.58789	0.905	0.61	0	CBS	CBS
0.848	0.568045	0.696	4.57992	0.838	0.602	0	LOC101111217	RBPJL
0.845	0.653234	0.69	3.22132	0.858	0.494	0	LOC105604623	LOC105604623
0.839	0.699626	0.678	1.63672	0.962	0.64	0	ALDOB	ALDOB
0.839	0.360762	0.678	1.29831	0.907	0.667	0	LGALS3	LGALS3
0.833	0.200009	0.666	4.71706	0.793	0.541	0	CDKN2B	CDKN2B
0.832	0.651914	0.664	1.92074	0.925	0.666	0	FAHD2A	FAHD2A
0.828	0.680141	0.656	1.4068	0.966	0.771	0	CSRP2	CSRP2
0.828	0.605663	0.656	3.30913	0.842	0.612	0	CCKAR	CCKAR
0.825	0.349134	0.65	4.16175	0.789	0.438	0	CLDN18	CLDN18
0.82	0.943693	0.64	1.57991	0.986	0.816	0	HERPUD1	HERPUD1
0.819	0.558644	0.638	5.06246	0.795	0.505	0	RIPPLY1	RIPPLY1
0.819	0.579467	0.638	2.25098	0.906	0.676	0	LSMEM1	LSMEM1
0.816	0.45749	0.632	0.948323	0.967	0.706	0	FXYD3	FXYD3
0.814	0.529618	0.628	3.87448	0.804	0.51	0	LOC101122142	name
0.812	0.590199	0.624	1.736	0.915	0.596	0	ISYNA1	ISYNA1
0.809	0.546197	0.618	2.06312	0.888	0.543	0	ATF5	ATF5
0.808	0.756239	0.616	1.31909	0.988	0.825	0	PRDX4	PRDX4
0.808	0.310053	0.616	1.48704	0.852	0.621	0	PLBD1	PLBD1
0.805	0.524119	0.61	4.69414	0.778	0.461	0	DMGDH	DMGDH
0.805	0.657272	0.61	1.13793	0.988	0.714	0	KRT18	KRT18
0.805	0.542638	0.61	2.58598	0.841	0.572	0	ARMC9	ARMC9
0.8	0.27813	0.6	4.84234	0.77	0.565	0	LOC105605623	LOC105605623
0.799	0.395129	0.598	1.74136	0.816	0.543	0	MATN4	MATN4
0.791	0.628558	0.582	1.28216	0.959	0.64	0	LOC494436	HSPA1B
0.791	0.00671205	0.582	0.56531	0.709	0.338	0	CCDC178	CCDC178
0.79	0.48347	0.58	3.78652	0.775	0.522	0	TENM1	TENM1
0.79	0.517986	0.58	0.914395	0.978	0.661	0	SFRP1	SFRP1
0.787	0.334648	0.574	0.782125	0.938	0.652	0	CAPN6	CAPN6
0.786	0.758642	0.572	1.37255	0.95	0.7	0	DNAJB1	DNAJB1
0.782	0.0661797	0.564	4.56013	0.683	0.268	0	CSRP3	CSRP3
0.782	0.844215	0.564	1.44876	0.96	0.747	0	BTG2	BTG2
0.782	0.829174	0.564	2.88471	0.756	0.439	0	AGR2	AGR2
0.781	0.545301	0.562	3.903	0.763	0.479	0	KNG1	KNG1
0.777	0.283737	0.554	0.616415	0.95	0.646	0	CFI	CFI
0.773	0.435394	0.546	4.09955	0.747	0.461	0	SPTSSB	SPTSSB
0.773	0.469444	0.546	1.40426	0.873	0.599	0	DUSP5	DUSP5
0.771	0.38899	0.542	1.17994	0.855	0.5	0	MYC	MYC
0.767	0.312758	0.534	0.596457	0.968	0.751	0	GMNN	GMNN
0.765	0.0229574	0.53	1.40724	0.685	0.29	0	LOC101107675	LOC101107675
0.764	0.447845	0.528	2.84238	0.754	0.428	0	AGER	AGER
0.76	0.508154	0.52	1.33832	0.903	0.594	0	DSP	DSP
0.758	0.871523	0.516	1.55618	0.962	0.803	0	IFRD1	IFRD1
0.754	0.386374	0.508	3.20789	0.726	0.446	0	GSTA1-1	GSTA1-1
0.753	0.334303	0.506	2.06948	0.778	0.59	0	ACTA1	ACTA1
0.75	0.458308	0.5	0.947873	0.952	0.74	0	IQGAP2	IQGAP2
0.749	0.52693	0.498	4.97721	0.705	0.475	0	LOC101120996	REG1A
0.744	0.372965	0.488	1.15824	0.913	0.663	0	SGMS2	SGMS2
0.739	0.351376	0.478	2.10261	0.777	0.603	0	IL17RB	IL17RB
0.737	0.401406	0.474	1.2035	0.899	0.703	0	SDF2L1	SDF2L1
0.735	0.637828	0.47	0.991722	0.975	0.829	0	ATF3	ATF3
0.734	0.949509	0.468	1.97879	0.845	0.612	0	LOC105608624	LOC105608624
0.729	0.246236	0.458	1.50041	0.771	0.528	0	KLF5	KLF5
0.726	0.00246162	0.452	0.3269	0.683	0.423	0	ARG1	ARG1
0.721	0.196187	0.442	0.836945	0.784	0.554	0	LXN	LXN
0.72	0.17014	0.44	0.398985	0.942	0.695	0	PHGDH	PHGDH
0.719	0.0944154	0.438	2.68847	0.689	0.551	0	GC	GC
0.713	0.0618708	0.426	1.6785	0.678	0.503	0	CFB	CFB
0.712	0.475141	0.424	0.917743	0.952	0.742	0	GADD45A	GADD45A
0.71	0.104303	0.42	0.390924	0.887	0.608	0	RCAN1	RCAN1
0.71	0.525308	0.42	0.886763	0.952	0.748	0	THBS1	THBS1
0.709	0.281698	0.418	1.1583	0.812	0.645	0	ALAD	ALAD
0.707	0.296228	0.414	2.3921	0.707	0.496	0	HAMP	HAMP
0.702	0.153372	0.404	1.58178	0.689	0.497	0	KRT17	KRT17

## Sheet: Sheet2
Table S7 d80 WT vs CF All_Marker genes by cluster

## Sheet: Sheet1
Cell number by cluster
Sample	0	1	2	3	4	5	6	7	8	9	10	11
axh033	1045	379	381	312	51	21	45	85	120	119	4	3
axh059	151	151	508	274	127	101	261	157	154	105	28	1
axh066	347	290	282	141	24	34	13	42	30	43	7	4
axh067	401	299	292	135	149	70	21	52	40	55	14	9
axh068	798	678	494	344	180	188	30	105	84	86	20	32
axh115_M	808	437	402	502	161	112	62	87	72	55	24	33
axh116_M	415	813	519	702	21	137	227	128	103	140	22	27

## Sheet: cluster1
myAUC	avg_diff	power	avg_log2FC	pct.1	pct.2	cluster	gene	genes_no_LOC
0.978	2.78597	0.956	6.41115	0.977	0.539	1	SCGN	SCGN
0.972	2.3024	0.944	3.73457	0.987	0.854	1	NGFRAP1	NGFRAP1
0.967	2.09846	0.934	5.55665	0.968	0.55	1	INSM1	INSM1
0.966	4.36649	0.932	6.86245	0.986	0.79	1	LOC101121750	TMSB15B
0.966	2.51842	0.932	6.08021	0.966	0.553	1	SCG3	SCG3
0.965	2.65285	0.93	5.69067	0.968	0.569	1	DIRAS3	DIRAS3
0.964	2.58441	0.928	4.93845	0.969	0.602	1	SCG5	SCG5
0.953	2.87293	0.906	6.83286	0.953	0.574	1	RESP18	RESP18
0.95	2.00951	0.9	6.30934	0.946	0.56	1	KCNK16	KCNK16
0.948	1.68596	0.896	2.92552	0.982	0.804	1	BEX2	BEX2
0.946	2.85375	0.892	5.7952	0.95	0.579	1	CHGA	CHGA
0.938	1.52533	0.876	4.57874	0.946	0.57	1	SMIM18	SMIM18
0.925	1.28327	0.85	6.27951	0.911	0.499	1	SYT4	SYT4
0.924	1.28754	0.848	6.23085	0.908	0.493	1	C15H11orf97	C15H11orf97
0.923	1.59504	0.846	3.51387	0.954	0.722	1	BEX4	BEX4
0.917	1.66432	0.834	3.72164	0.949	0.703	1	C3H12orf75	C3H12orf75
0.917	1.51765	0.834	4.88805	0.914	0.493	1	ISL1	ISL1
0.911	1.40232	0.822	3.23539	0.945	0.614	1	CPE	CPE
0.91	1.58219	0.82	3.57228	0.934	0.589	1	PCSK1N	PCSK1N
0.909	3.74129	0.818	6.26615	0.931	0.658	1	TTR	TTR
0.906	1.48156	0.812	4.53933	0.913	0.614	1	REC8	REC8
0.904	1.10248	0.808	6.48173	0.883	0.503	1	NEUROD1	NEUROD1
0.903	1.08358	0.806	4.75473	0.894	0.494	1	A1CF	A1CF
0.903	1.33157	0.806	5.89707	0.894	0.58	1	SLC38A5	SLC38A5
0.903	1.33682	0.806	4.53438	0.896	0.48	1	GPX3	GPX3
0.902	1.23957	0.804	5.2561	0.893	0.509	1	SLC25A53	SLC25A53
0.901	1.09663	0.802	5.05931	0.897	0.639	1	STMN3	STMN3
0.9	1.1153	0.8	4.0825	0.912	0.547	1	APLP1	APLP1
0.899	1.99814	0.798	2.93175	0.998	0.985	1	LOC101115640	GNAS
0.899	1.12952	0.798	5.68497	0.884	0.543	1	HEPACAM2	HEPACAM2
0.895	1.5259	0.79	6.88967	0.878	0.447	1	PCSK2	PCSK2
0.891	1.2014	0.782	3.91796	0.903	0.594	1	DNAJC12	DNAJC12
0.89	1.24775	0.78	2.81989	0.926	0.513	1	UCHL1	UCHL1
0.89	1.22694	0.78	6.27526	0.881	0.596	1	PAX6	PAX6
0.89	1.68947	0.78	6.17543	0.878	0.531	1	SCG2	SCG2
0.888	0.997116	0.776	4.28402	0.895	0.657	1	CXXC4	CXXC4
0.888	1.02167	0.776	4.0155	0.902	0.598	1	SLC16A11	SLC16A11
0.887	1.06612	0.774	6.18117	0.867	0.53	1	MRLN	MRLN
0.885	1.28245	0.77	2.69001	0.941	0.787	1	PLD3	PLD3
0.883	1.10425	0.766	5.25486	0.862	0.402	1	CADPS	CADPS
0.883	1.32516	0.766	5.40889	0.879	0.581	1	SYT13	SYT13
0.88	1.131	0.76	5.19681	0.877	0.607	1	PCLO	PCLO
0.88	1.69657	0.76	3.98729	0.904	0.544	1	PEG10	PEG10
0.878	0.856106	0.756	6.11424	0.854	0.533	1	NOL4	NOL4
0.871	1.06627	0.742	1.8579	0.976	0.657	1	MAP1B	MAP1B
0.87	1.00008	0.74	2.88444	0.908	0.594	1	GNAI1	GNAI1
0.87	1.00066	0.74	3.9778	0.873	0.579	1	RAB3C	RAB3C
0.869	1.17387	0.738	3.55229	0.883	0.466	1	WBP5	WBP5
0.868	0.840904	0.736	5.23994	0.837	0.424	1	CNIH2	CNIH2
0.867	1.1213	0.734	3.42072	0.901	0.626	1	PPP1R1A	PPP1R1A
0.865	0.994861	0.73	3.94832	0.86	0.547	1	SCIN	SCIN
0.864	1.07792	0.728	2.35073	0.948	0.626	1	MAP2	MAP2
0.858	0.884459	0.716	5.18103	0.834	0.502	1	UNC80	UNC80
0.857	0.928193	0.714	4.69754	0.835	0.42	1	ABCC8	ABCC8
0.857	1.56953	0.714	3.19075	0.941	0.811	1	TXNDC17	TXNDC17
0.851	1.23405	0.702	2.32397	0.951	0.802	1	TCEAL8	TCEAL8
0.844	0.989568	0.688	3.37229	0.888	0.702	1	SMIM6	SMIM6
0.844	1.31232	0.688	4.90307	0.833	0.513	1	GRIA3	GRIA3
0.841	0.628454	0.682	4.59776	0.803	0.409	1	RIIAD1	RIIAD1
0.841	1.26956	0.682	2.16111	0.952	0.718	1	RGS2	RGS2
0.84	0.716671	0.68	2.06727	0.899	0.554	1	RCAN2	RCAN2
0.838	0.77591	0.676	5.85536	0.812	0.569	1	RFX6	RFX6
0.833	0.810371	0.666	2.59112	0.868	0.611	1	TAGLN3	TAGLN3
0.833	0.7953	0.666	3.9527	0.842	0.609	1	CITED1	CITED1
0.828	0.55531	0.656	4.01592	0.788	0.368	1	C7H15orf48	C7H15orf48
0.828	0.756617	0.656	2.2312	0.887	0.539	1	LIMCH1	LIMCH1
0.827	0.621189	0.654	5.82086	0.794	0.537	1	SEZ6L2	SEZ6L2
0.827	0.86508	0.654	3.34996	0.849	0.583	1	CNTN1	CNTN1
0.826	0.601637	0.652	3.99308	0.802	0.514	1	POMC	POMC
0.826	1.12644	0.652	2.96776	0.836	0.465	1	MAFB	MAFB
0.823	0.726895	0.646	3.5562	0.801	0.411	1	NAP1L5	NAP1L5
0.82	0.760091	0.64	5.87492	0.79	0.566	1	SPHKAP	SPHKAP
0.818	0.794285	0.636	4.17029	0.818	0.599	1	KCNB2	KCNB2
0.818	0.723232	0.636	3.92337	0.802	0.496	1	LOC105603226	LOC105604914
0.815	0.724574	0.63	3.96558	0.814	0.569	1	GCH1	GCH1
0.813	0.955298	0.626	3.6057	0.822	0.559	1	SLC7A2	SLC7A2
0.813	1.86206	0.626	6.67708	0.831	0.49	1	PCSK1	PCSK1
0.81	0.696413	0.62	4.37558	0.794	0.525	1	KCNA5	KCNA5
0.808	0.620063	0.616	2.58897	0.835	0.552	1	TMEM59L	TMEM59L
0.808	0.743538	0.616	3.53422	0.812	0.594	1	RPH3AL	RPH3AL
0.807	0.921506	0.614	5.57918	0.758	0.42	1	CHGB	CHGB
0.807	1.72273	0.614	5.67572	0.768	0.441	1	GPR119	GPR119
0.803	0.609527	0.606	4.02146	0.785	0.539	1	FITM1	FITM1
0.802	0.597333	0.604	5.23689	0.76	0.482	1	RAB9B	RAB9B
0.802	0.527855	0.604	5.20542	0.755	0.468	1	FGF14	FGF14
0.799	0.631216	0.598	1.51712	0.916	0.693	1	ALCAM	ALCAM
0.799	0.711779	0.598	2.44242	0.854	0.686	1	ARFGEF3	ARFGEF3
0.798	0.865366	0.596	3.92639	0.794	0.558	1	TMEM200B	TMEM200B
0.798	1.14029	0.596	3.84507	0.812	0.562	1	PLCXD3	PLCXD3
0.797	0.771676	0.594	2.10849	0.876	0.61	1	LOC101103156	C6H4orf48
0.796	1.70073	0.592	6.55479	0.776	0.564	1	CARTPT	CARTPT
0.794	0.700001	0.588	1.68982	0.902	0.704	1	NPDC1	NPDC1
0.794	1.13507	0.588	3.07112	0.847	0.637	1	ETV1	ETV1
0.793	0.672081	0.586	4.5228	0.766	0.518	1	GNAO1	GNAO1
0.793	0.583802	0.586	5.74157	0.746	0.453	1	UNC79	UNC79
0.792	0.655006	0.584	6.79248	0.755	0.51	1	LOC105602422	LOC105602422
0.791	0.627854	0.582	3.77424	0.776	0.537	1	GIPC2	GIPC2
0.789	0.150533	0.578	9.08394	0.696	0.329	1	C23H18orf42	C23H18orf42
0.787	0.622338	0.574	1.38748	0.934	0.725	1	LOC101108984	DPYSL2
0.787	0.434191	0.574	3.08661	0.756	0.417	1	NEFM	NEFM
0.786	1.50122	0.572	6.89292	0.746	0.496	1	CRYBA2	CRYBA2
0.781	1.21864	0.562	5.86693	0.758	0.498	1	TAAR1	TAAR1
0.78	4.55637	0.56	6.75364	0.978	0.955	1	GCG	GCG
0.779	0.677049	0.558	3.67176	0.752	0.425	1	RIMS2	RIMS2
0.776	0.83479	0.552	2.22897	0.865	0.653	1	ADRBK2	ADRBK2
0.773	0.649686	0.546	1.42288	0.912	0.679	1	RUNX1T1	RUNX1T1
0.77	0.82213	0.54	5.41163	0.735	0.403	1	LOC101102588	IRX2
0.768	0.64652	0.536	5.35991	0.73	0.476	1	LOC101109336	LOC101109336
0.766	0.577563	0.532	3.6716	0.765	0.621	1	RSPH1	RSPH1
0.766	0.505138	0.532	2.26018	0.79	0.546	1	STK32A	STK32A
0.765	0.570079	0.53	5.69001	0.714	0.419	1	CELF3	CELF3
0.765	0.507126	0.53	2.74658	0.758	0.569	1	TMOD2	TMOD2
0.76	0.933046	0.52	3.81083	0.761	0.587	1	HES6	HES6
0.759	1.39045	0.518	4.47543	0.806	0.635	1	ANXA10	ANXA10
0.758	0.547725	0.516	5.41929	0.705	0.431	1	KCNJ6	KCNJ6
0.755	0.487289	0.51	5.82282	0.715	0.498	1	FEV	FEV
0.753	0.416813	0.506	3.27788	0.723	0.495	1	AMIGO2	AMIGO2
0.75	0.0768041	0.5	4.7539	0.655	0.329	1	APOH	APOH
0.75	0.786715	0.5	2.46815	0.79	0.562	1	PDK4	PDK4
0.749	0.460264	0.498	4.50029	0.704	0.456	1	ELAVL4	ELAVL4
0.749	0.798175	0.498	3.80253	0.759	0.539	1	DPP4	DPP4
0.748	0.558587	0.496	2.00648	0.808	0.61	1	KIAA1107	KIAA1107
0.748	0.42536	0.496	0.871895	0.919	0.714	1	LOC101113020	DST
0.748	1.00297	0.496	5.19959	0.711	0.475	1	GPD1	GPD1
0.74	0.666061	0.48	1.93048	0.813	0.661	1	CAMK2N1	CAMK2N1
0.739	0.195902	0.478	3.09931	0.723	0.646	1	FGG	FGG
0.735	0.517949	0.47	4.76599	0.701	0.504	1	SLC7A14	SLC7A14
0.735	0.661833	0.47	5.0133	0.709	0.589	1	LOC101120769	ANKRD26
0.729	0.521062	0.458	6.10852	0.69	0.502	1	LOC105615152	LOC105615152
0.727	0.512876	0.454	3.46067	0.71	0.593	1	LOC105602477	LOC105602477
0.727	0.74517	0.454	3.03369	0.742	0.598	1	CACNA2D1	CACNA2D1
0.726	0.515257	0.452	4.81423	0.706	0.64	1	STXBP5L	STXBP5L
0.726	0.599593	0.452	4.22275	0.703	0.586	1	SERPINI1	SERPINI1
0.725	0.524765	0.45	0.903729	0.95	0.829	1	LOC101118133	TUBA1A
0.723	0.37349	0.446	2.10798	0.712	0.588	1	SKAP1	SKAP1
0.718	0.693945	0.436	6.36904	0.69	0.587	1	ARX	ARX
0.716	0.506497	0.432	1.17624	0.875	0.78	1	EPB41	EPB41
0.716	0.426001	0.432	4.8367	0.65	0.413	1	USH1C	USH1C
0.716	0.410049	0.432	0.993153	0.878	0.728	1	PROX1	PROX1
0.716	0.250975	0.432	0.55522	0.858	0.6	1	BASP1	BASP1
0.715	0.370652	0.43	1.69905	0.729	0.54	1	PTPRE	PTPRE
0.713	0.398025	0.426	2.45079	0.756	0.653	1	ENPEP	ENPEP
0.712	0.486207	0.424	4.99069	0.661	0.476	1	TMEM130	TMEM130
0.71	0.426378	0.42	0.918249	0.886	0.777	1	FAM46A	FAM46A
0.71	0.524864	0.42	4.87483	0.65	0.42	1	MLXIPL	MLXIPL
0.708	0.396451	0.416	2.01335	0.722	0.512	1	C2CD4B	C2CD4B
0.706	0.509776	0.412	5.52122	0.676	0.579	1	ERICH3	ERICH3
0.704	0.479436	0.408	3.72457	0.66	0.45	1	TSPAN33	TSPAN33
0.704	0.635677	0.408	2.06856	0.794	0.675	1	PRPS2	PRPS2
0.702	0.366776	0.404	1.52644	0.705	0.568	1	LOC106991099	LOC106991099
0.702	0.338274	0.404	4.3507	0.66	0.427	1	LOC101105359	LOC101105359
0.701	0.389464	0.402	4.11188	0.607	0.322	1	SEPT3	SEPT3

## Sheet: cluster2
myAUC	avg_diff	power	avg_log2FC	pct.1	pct.2	cluster	gene	genes_no_LOC
0.975	3.55366	0.95	5.42358	0.986	0.624	2	COL3A1	COL3A1
0.969	3.65317	0.938	5.75007	0.975	0.563	2	COL1A2	COL1A2
0.968	3.67448	0.936	5.74079	0.973	0.507	2	COL1A1	COL1A1
0.965	2.79169	0.93	5.44954	0.97	0.418	2	OGN	OGN
0.96	2.56834	0.92	4.75067	0.98	0.57	2	COL5A2	COL5A2
0.96	3.74405	0.92	6.38363	0.96	0.472	2	DCN	DCN
0.952	2.96799	0.904	5.07255	0.966	0.51	2	POSTN	POSTN
0.949	2.06923	0.898	5.20944	0.957	0.442	2	COL6A3	COL6A3
0.945	2.28867	0.89	3.5634	0.964	0.664	2	SPARC	SPARC
0.944	3.2599	0.888	5.75299	0.946	0.517	2	LUM	LUM
0.941	2.05674	0.882	4.99265	0.957	0.604	2	COL14A1	COL14A1
0.938	1.76718	0.876	5.6167	0.945	0.55	2	LRRC17	LRRC17
0.938	3.07557	0.876	4.96044	0.949	0.542	2	DLK1	DLK1
0.937	2.1808	0.874	4.69077	0.956	0.537	2	COL12A1	COL12A1
0.934	2.19499	0.868	4.79753	0.942	0.456	2	COL6A1	COL6A1
0.933	2.19169	0.866	4.9849	0.949	0.518	2	PCOLCE	PCOLCE
0.931	2.2135	0.862	3.47164	0.962	0.616	2	IGF2	IGF2
0.92	2.24981	0.84	3.49527	0.97	0.581	2	GTL2	GTL2
0.919	1.51752	0.838	3.73429	0.956	0.557	2	FAT4	FAT4
0.916	1.86117	0.832	3.74457	0.957	0.592	2	AKAP12	AKAP12
0.915	1.53815	0.83	6.24349	0.908	0.482	2	PDGFRA	PDGFRA
0.914	1.589	0.828	5.82034	0.903	0.463	2	TNXB	TNXB
0.913	1.86988	0.826	3.78422	0.958	0.686	2	TSHZ2	TSHZ2
0.912	1.99043	0.824	4.58554	0.926	0.532	2	CCDC80	CCDC80
0.912	2.35463	0.824	5.74338	0.91	0.445	2	NRK	NRK
0.912	2.10759	0.824	4.24094	0.934	0.544	2	IGFBP6	IGFBP6
0.91	1.92092	0.82	4.45889	0.927	0.592	2	VCAN	VCAN
0.908	1.84772	0.816	3.65698	0.945	0.566	2	FSTL1	FSTL1
0.908	1.75134	0.816	3.84373	0.939	0.501	2	C3H2orf40	C3H2orf40
0.9	0.827611	0.8	6.11957	0.881	0.528	2	LVRN	LVRN
0.9	1.41375	0.8	2.8262	0.965	0.599	2	TIMP1	TIMP1
0.899	1.3131	0.798	5.37385	0.892	0.522	2	IGF1	IGF1
0.898	1.84472	0.796	3.70642	0.934	0.595	2	MEST	MEST
0.896	1.40392	0.792	5.2454	0.888	0.428	2	FBN2	FBN2
0.896	1.94352	0.792	2.93884	0.98	0.737	2	PTN	PTN
0.896	2.05627	0.792	4.8984	0.904	0.589	2	PLAC9	PLAC9
0.894	1.6918	0.788	2.81595	0.97	0.716	2	APOE	APOE
0.893	1.35061	0.786	5.8855	0.886	0.565	2	SVEP1	SVEP1
0.889	1.4649	0.778	2.53007	0.95	0.561	2	LGALS1	LGALS1
0.888	1.28404	0.776	2.81631	0.936	0.531	2	IGFBP7	IGFBP7
0.888	1.64234	0.776	4.07637	0.898	0.507	2	BGN	BGN
0.879	1.59401	0.758	3.3836	0.934	0.708	2	IFI6	IFI6
0.877	1.32446	0.754	4.14259	0.888	0.472	2	THY1	THY1
0.877	0.727756	0.754	6.62837	0.846	0.484	2	IGSF10	IGSF10
0.875	1.0942	0.75	1.85697	0.965	0.682	2	CALD1	CALD1
0.871	1.56023	0.742	2.95344	0.955	0.72	2	GPC3	GPC3
0.871	1.28655	0.742	5.56509	0.851	0.429	2	FNDC1	FNDC1
0.869	0.629031	0.738	5.64256	0.839	0.485	2	FIGF	FIGF
0.868	0.778082	0.736	6.39717	0.819	0.347	2	RSPO3	RSPO3
0.868	1.13101	0.736	4.8261	0.856	0.533	2	SCARA5	SCARA5
0.866	1.1099	0.732	5.54201	0.85	0.489	2	TCF21	TCF21
0.866	1.65846	0.732	4.0088	0.922	0.611	2	GSN	GSN
0.866	1.43903	0.732	3.03389	0.902	0.503	2	FN1	FN1
0.865	1.15996	0.73	3.16023	0.885	0.464	2	SLIT3	SLIT3
0.864	1.31263	0.728	3.43719	0.906	0.572	2	NTRK2	NTRK2
0.863	1.38031	0.726	2.81351	0.945	0.711	2	TIMP2	TIMP2
0.862	1.13191	0.724	3.15874	0.888	0.426	2	HTRA1	HTRA1
0.861	0.840859	0.722	4.63265	0.822	0.361	2	SEMA3D	SEMA3D
0.859	1.25888	0.718	2.94428	0.931	0.631	2	GLIPR2	GLIPR2
0.858	1.09975	0.716	5.26086	0.82	0.325	2	ABI3BP	ABI3BP
0.858	0.99034	0.716	1.74079	0.936	0.625	2	RBP4	RBP4
0.857	1.00504	0.714	3.0262	0.889	0.509	2	NID1	NID1
0.857	1.33181	0.714	2.94196	0.895	0.577	2	EMP3	EMP3
0.857	1.33978	0.714	4.9776	0.842	0.42	2	FBLN5	FBLN5
0.855	1.13654	0.71	2.64605	0.935	0.644	2	SEPT11	SEPT11
0.854	0.851824	0.708	4.33217	0.852	0.548	2	CDON	CDON
0.851	1.09896	0.702	4.07634	0.849	0.432	2	CDH11	CDH11
0.85	1.24892	0.7	2.5229	0.918	0.612	2	AHNAK	AHNAK
0.85	1.35281	0.7	3.29953	0.903	0.592	2	ANTXR1	ANTXR1
0.85	1.028	0.7	1.65639	0.882	0.57	2	MGP	MGP
0.849	1.19827	0.698	2.13075	0.964	0.778	2	MFAP2	MFAP2
0.849	1.05512	0.698	4.81095	0.845	0.564	2	COL6A2	COL6A2
0.848	1.53437	0.696	2.53438	0.953	0.755	2	IGFBP5	IGFBP5
0.847	1.08636	0.694	3.17798	0.894	0.536	2	OAF	OAF
0.846	1.04726	0.692	5.47661	0.832	0.516	2	PID1	PID1
0.846	1.27779	0.692	3.15817	0.879	0.607	2	EVA1B	EVA1B
0.845	0.7807	0.69	4.40182	0.826	0.525	2	BMP4	BMP4
0.845	1.12961	0.69	3.6414	0.872	0.554	2	ADAM12	ADAM12
0.843	0.934195	0.686	2.79233	0.88	0.571	2	NID2	NID2
0.842	0.939271	0.684	6.21657	0.799	0.428	2	PI16	PI16
0.84	1.19193	0.68	4.15443	0.838	0.549	2	PDLIM3	PDLIM3
0.84	1.17928	0.68	2.07479	0.952	0.755	2	CDKN1C	CDKN1C
0.839	1.04297	0.678	2.17107	0.916	0.553	2	ZEB2	ZEB2
0.838	1.00935	0.676	3.73685	0.838	0.455	2	COL16A1	COL16A1
0.838	1.2115	0.676	1.83318	0.969	0.914	2	CST3	CST3
0.835	0.903762	0.67	3.9761	0.845	0.626	2	EPHA3	EPHA3
0.834	0.978383	0.668	3.29457	0.839	0.39	2	LHFP	LHFP
0.833	1.03885	0.666	3.07159	0.874	0.556	2	FKBP7	FKBP7
0.833	1.08266	0.666	4.34776	0.841	0.542	2	FKBP10	FKBP10
0.833	1.047	0.666	2.62485	0.895	0.576	2	NR2F2	NR2F2
0.831	1.17123	0.662	2.7816	0.888	0.609	2	OLFML3	OLFML3
0.829	0.857281	0.658	1.75458	0.884	0.547	2	GNG11	GNG11
0.827	1.40863	0.654	3.376	0.864	0.684	2	FBN1	FBN1
0.824	1.11138	0.648	3.13934	0.859	0.512	2	P4HA2	P4HA2
0.824	1.00455	0.648	2.6337	0.891	0.598	2	CTSK	CTSK
0.824	0.994327	0.648	3.95956	0.811	0.395	2	TGFBI	TGFBI
0.822	1.19009	0.644	4.21052	0.811	0.554	2	FBLN1	FBLN1
0.821	1.20462	0.642	3.07891	0.863	0.579	2	PLAGL1	PLAGL1
0.82	0.980996	0.64	4.54359	0.8	0.489	2	COLEC12	COLEC12
0.818	1.04562	0.636	1.89253	0.929	0.761	2	SEPP1	SEPP1
0.818	0.829258	0.636	3.98126	0.782	0.318	2	EBF2	EBF2
0.818	0.985722	0.636	3.48545	0.823	0.539	2	NEXN	NEXN
0.817	1.04012	0.634	4.44156	0.805	0.474	2	RCN3	RCN3
0.816	0.90374	0.632	5.40941	0.774	0.415	2	TMEFF2	TMEFF2
0.816	0.935578	0.632	4.35418	0.789	0.394	2	PRRX1	PRRX1
0.815	0.370525	0.63	3.20771	0.812	0.598	2	RASSF9	RASSF9
0.815	0.706723	0.63	4.86105	0.751	0.224	2	PCDH10	PCDH10
0.814	0.530573	0.628	4.87572	0.79	0.506	2	SFRP2	SFRP2
0.813	1.65322	0.626	6.13897	0.782	0.495	2	MFAP5	MFAP5
0.811	0.938735	0.622	3.1668	0.84	0.575	2	SLIT2	SLIT2
0.81	0.886403	0.62	4.38829	0.783	0.447	2	CD248	CD248
0.81	0.943104	0.62	3.57138	0.803	0.509	2	MXRA5	MXRA5
0.81	0.832845	0.62	2.46506	0.875	0.631	2	LIFR	LIFR
0.81	0.623191	0.62	1.24855	0.877	0.668	2	RAMP2	RAMP2
0.808	1.18853	0.616	5.86687	0.796	0.535	2	ISLR	ISLR
0.807	0.728839	0.614	3.17246	0.82	0.548	2	PGM5	PGM5
0.807	0.949879	0.614	2.26306	0.872	0.601	2	EPB41L2	EPB41L2
0.805	1.01174	0.61	2.75939	0.877	0.632	2	ECM2	ECM2
0.805	0.64743	0.61	3.57655	0.764	0.29	2	PIEZO2	PIEZO2
0.805	0.811481	0.61	4.02431	0.798	0.451	2	CDO1	CDO1
0.804	0.785481	0.608	3.29434	0.802	0.471	2	DDR2	DDR2
0.804	0.865423	0.608	3.3798	0.821	0.517	2	ROBO2	ROBO2
0.803	0.630099	0.606	3.55355	0.785	0.375	2	EGFL6	EGFL6
0.803	1.42683	0.606	5.11131	0.775	0.533	2	DPT	DPT
0.802	0.876993	0.604	4.65514	0.787	0.454	2	C1S	C1S
0.802	0.827557	0.604	2.37978	0.845	0.561	2	MXRA8	MXRA8
0.802	0.651953	0.604	5.04504	0.78	0.483	2	COL6A6	COL6A6
0.801	0.548615	0.602	1.95306	0.819	0.351	2	TBX3	TBX3
0.801	0.628829	0.602	4.7877	0.758	0.419	2	THBS3	THBS3
0.799	0.778341	0.598	3.11572	0.797	0.479	2	LOC106991747	GTL2
0.797	0.762581	0.594	1.14023	0.966	0.748	2	VIM	VIM
0.796	0.646812	0.592	1.04289	0.936	0.685	2	COL4A1	COL4A1
0.796	0.637796	0.592	1.66549	0.819	0.493	2	DAB2	DAB2
0.795	1.06537	0.59	2.61754	0.792	0.42	2	EDNRA	EDNRA
0.794	0.86001	0.588	2.3611	0.806	0.434	2	PMP22	PMP22
0.793	1.39948	0.586	2.41114	0.872	0.644	2	KLF2	KLF2
0.792	0.663258	0.584	3.43966	0.817	0.595	2	ZFPM2	ZFPM2
0.792	0.84138	0.584	4.50904	0.771	0.395	2	SPON1	SPON1
0.791	1.10901	0.582	2.87306	0.841	0.581	2	LOC105616771	LOC105616771
0.79	0.726835	0.58	1.51697	0.87	0.564	2	SH3PXD2A	SH3PXD2A
0.789	0.80012	0.578	4.91322	0.767	0.518	2	CPXM1	CPXM1
0.788	1.09499	0.576	1.8971	0.909	0.701	2	SFRP1	SFRP1
0.787	0.304199	0.574	5.00013	0.739	0.41	2	WNT2B	WNT2B
0.787	0.535724	0.574	1.52707	0.798	0.583	2	LOC101107430	C1R
0.786	0.699149	0.572	3.38189	0.801	0.542	2	C1QTNF6	C1QTNF6
0.786	0.600534	0.572	1.30067	0.803	0.481	2	ELN	ELN
0.784	0.326294	0.568	3.29012	0.772	0.52	2	CDH7	CDH7
0.782	0.67871	0.564	1.84535	0.896	0.659	2	PHACTR2	PHACTR2
0.782	0.802574	0.564	4.30905	0.73	0.273	2	LOC101114226	VCAM-1
0.78	0.874533	0.56	3.69763	0.762	0.478	2	PRRX2	PRRX2
0.78	0.888786	0.56	6.28794	0.736	0.463	2	AGTR2	AGTR2
0.78	0.663456	0.56	1.51137	0.903	0.647	2	PLAT	PLAT
0.78	1.1332	0.56	5.13087	0.754	0.523	2	SERPINF1	SERPINF1
0.779	0.652321	0.558	3.37622	0.774	0.496	2	PCDH7	PCDH7
0.779	0.951127	0.558	4.67064	0.732	0.301	2	FAP	FAP
0.777	0.392865	0.554	3.51849	0.734	0.367	2	CFH	CFH
0.77	0.539011	0.54	5.62665	0.715	0.417	2	CPZ	CPZ
0.769	0.978484	0.538	3.01069	0.797	0.574	2	SERPING1	SERPING1
0.768	0.732771	0.536	2.04906	0.874	0.661	2	ITIH5	ITIH5
0.768	0.614172	0.536	3.71615	0.726	0.415	2	ZFHX4	ZFHX4
0.767	0.213321	0.534	2.78261	0.717	0.361	2	BARX1	BARX1
0.767	0.375583	0.534	0.783025	0.773	0.478	2	TPM2	TPM2
0.766	0.347689	0.532	2.034	0.743	0.421	2	GJA1	GJA1
0.764	1.03098	0.528	4.09481	0.746	0.475	2	PCDH18	PCDH18
0.762	0.616861	0.524	4.51958	0.704	0.282	2	PCOLCE2	PCOLCE2
0.762	0.31123	0.524	1.47375	0.728	0.358	2	THBD	THBD
0.76	0.759525	0.52	2.06497	0.823	0.512	2	BICC1	BICC1
0.76	0.544932	0.52	2.41934	0.765	0.576	2	COL5A3	COL5A3
0.76	0.991955	0.52	3.39596	0.769	0.557	2	LOC105606646	LOC105606646
0.76	0.515687	0.52	2.63595	0.759	0.553	2	NR2F1	NR2F1
0.76	0.254571	0.52	0.490367	0.822	0.521	2	CLEC3B	CLEC3B
0.759	0.956796	0.518	4.90824	0.726	0.49	2	MMP23B	MMP23B
0.759	0.913085	0.518	1.82195	0.865	0.664	2	IGFBP2	IGFBP2
0.759	0.932456	0.518	2.32552	0.821	0.569	2	PLPP3	PLPP3
0.757	0.0225862	0.514	0.445968	0.708	0.347	2	HRC	HRC
0.757	0.526556	0.514	6.24759	0.705	0.33	2	WT1	WT1
0.755	0.789044	0.51	3.01147	0.759	0.422	2	LOXL1	LOXL1
0.755	0.410141	0.51	0.708036	0.935	0.807	2	LOC101120668	B2M
0.754	0.810431	0.508	2.19542	0.812	0.625	2	GNB4	GNB4
0.754	0.722987	0.508	1.57121	0.886	0.688	2	RUNX1T1	RUNX1T1
0.754	0.0673109	0.508	1.17729	0.671	0.262	2	LOC106990802	NPR1
0.751	0.426445	0.502	2.163	0.762	0.485	2	EBF1	EBF1
0.75	0.537062	0.5	1.02402	0.874	0.672	2	KCTD12	KCTD12
0.749	0.141341	0.498	4.34527	0.696	0.225	2	LOC105603050	LOC105604454
0.749	0.428902	0.498	1.47755	0.787	0.461	2	FAM198B	FAM198B
0.749	0.8735	0.498	5.17963	0.716	0.496	2	LOC101123672	C4
0.748	1.06943	0.496	2.38128	0.844	0.695	2	CAPN6	CAPN6
0.748	0.444685	0.496	6.23033	0.676	0.345	2	CILP	CILP
0.747	0.625916	0.494	1.99896	0.831	0.63	2	DPYSL3	DPYSL3
0.747	1.72918	0.494	5.34615	0.723	0.488	2	C7	C7
0.746	0.311853	0.492	3.24508	0.736	0.562	2	NRN1	NRN1
0.746	0.755338	0.492	1.40439	0.896	0.627	2	COL18A1	COL18A1
0.746	0.0970954	0.492	6.15936	0.643	0.181	2	RSPO2	RSPO2
0.744	0.460191	0.488	4.12001	0.673	0.306	2	LOC101114941	CFHR3
0.742	0.598034	0.484	3.0354	0.768	0.63	2	ANGPTL1	ANGPTL1
0.742	0.217592	0.484	0.343685	0.968	0.878	2	B2M	B2M
0.741	0.454541	0.482	3.9326	0.659	0.275	2	MUSTN1	MUSTN1
0.741	1.12943	0.482	4.49804	0.694	0.415	2	ASPN	ASPN
0.741	0.847209	0.482	4.56839	0.685	0.344	2	LOC101113636	VCAM-1
0.74	0.494366	0.48	2.67295	0.749	0.533	2	EMILIN2	EMILIN2
0.737	0.677411	0.474	1.79767	0.809	0.567	2	PKDCC	PKDCC
0.737	0.801828	0.474	4.94117	0.699	0.353	2	THBS2	THBS2
0.737	0.654615	0.474	1.12813	0.921	0.671	2	MDK	MDK
0.735	0.592746	0.47	2.42026	0.711	0.464	2	ABCC9	ABCC9
0.734	0.509982	0.468	1.83442	0.773	0.544	2	FSCN1	FSCN1
0.734	0.666822	0.468	2.14891	0.766	0.502	2	NRP2	NRP2
0.734	0.438434	0.468	1.52536	0.716	0.353	2	ADAMTS5	ADAMTS5
0.732	0.606857	0.464	1.04948	0.962	0.844	2	PRDX4	PRDX4
0.731	0.724372	0.462	1.92473	0.842	0.631	2	TGFBR3	TGFBR3
0.729	0.489182	0.458	1.32955	0.843	0.651	2	NRP1	NRP1
0.729	0.746362	0.458	3.38415	0.733	0.564	2	FGF7	FGF7
0.729	0.888161	0.458	1.48717	0.949	0.849	2	S100A10	S100A10
0.727	0.789024	0.454	2.8879	0.761	0.595	2	TGFB2	TGFB2
0.727	0.613811	0.454	2.26083	0.737	0.55	2	EMP1	EMP1
0.726	0.561006	0.452	1.54365	0.821	0.68	2	LAMA4	LAMA4
0.726	0.130154	0.452	1.38271	0.654	0.253	2	FST	FST
0.725	0.740832	0.45	3.38078	0.678	0.34	2	DES	DES
0.725	0.85464	0.45	2.96785	0.752	0.56	2	PTPRD	PTPRD
0.724	0.220959	0.448	1.77016	0.699	0.402	2	MMP28	MMP28
0.724	0.642154	0.448	3.40838	0.664	0.238	2	MEOX2	MEOX2
0.722	0.650962	0.444	1.96737	0.739	0.543	2	MATN2	MATN2
0.72	0.565028	0.44	1.52337	0.834	0.61	2	ADAMTS1	ADAMTS1
0.719	0.367744	0.438	4.26366	0.649	0.34	2	BNC2	BNC2
0.719	0.704458	0.438	1.48562	0.876	0.781	2	FAM46A	FAM46A
0.718	0.647261	0.436	1.68411	0.859	0.734	2	KLF4	KLF4
0.717	0.0018409	0.434	1.36095	0.673	0.27	2	C11H17orf78	C11H17orf78
0.717	0.917077	0.434	2.9318	0.706	0.538	2	TFPI2	TFPI2
0.716	0.347583	0.432	2.05519	0.713	0.451	2	PDLIM2	PDLIM2
0.716	0.3437	0.432	1.36648	0.756	0.545	2	CD44	CD44
0.715	0.60487	0.43	3.49208	0.698	0.517	2	EBI3	EBI3
0.715	0.696416	0.43	1.23548	0.907	0.786	2	TXNIP	TXNIP
0.715	0.307477	0.43	3.58722	0.672	0.451	2	NTNG1	NTNG1
0.715	0.421983	0.43	2.08072	0.724	0.622	2	KCNJ8	KCNJ8
0.714	0.144088	0.428	4.21105	0.673	0.325	2	MEDAG	MEDAG
0.714	0.322298	0.428	1.68146	0.803	0.584	2	ARL4D	ARL4D
0.714	0.467784	0.428	1.44371	0.725	0.455	2	MYLK	MYLK
0.713	0.0128242	0.426	0.97128	0.641	0.317	2	NXPH1	NXPH1
0.713	0.536798	0.426	2.1846	0.743	0.536	2	LOC101114075	SULT1A1
0.712	0.345926	0.424	1.5264	0.735	0.52	2	FAM43A	FAM43A
0.711	1.016	0.422	4.2806	0.683	0.462	2	NELL2	NELL2
0.71	0.432658	0.42	0.809338	0.874	0.699	2	TCF4	TCF4
0.71	0.625017	0.42	1.67224	0.776	0.602	2	CXCL12	CXCL12
0.709	0.0436215	0.418	1.05902	0.736	0.531	2	LOC105605124	LOC105605124
0.709	0.0977155	0.418	0.391028	0.708	0.51	2	HMOX1	HMOX1
0.706	0.568495	0.412	1.60642	0.782	0.567	2	WWTR1	WWTR1
0.706	0.516858	0.412	0.876485	0.918	0.881	2	TUBB	TUBB
0.703	0.634173	0.406	1.47893	0.834	0.689	2	FILIP1L	FILIP1L
0.702	0.759568	0.404	6.15059	0.646	0.381	2	GLT8D2	GLT8D2
0.702	0.411978	0.404	0.893625	0.832	0.608	2	BASP1	BASP1
0.702	0.524481	0.404	1.52426	0.784	0.669	2	CAMK2N1	CAMK2N1
0.701	0.504461	0.402	2.53752	0.675	0.36	2	NAV3	NAV3

## Sheet: cluster3
myAUC	avg_diff	power	avg_log2FC	pct.1	pct.2	cluster	gene	genes_no_LOC
0.973	3.09669	0.946	4.82719	0.991	0.636	3	LOC101117785	APOA1
0.946	2.02407	0.892	3.58657	0.979	0.798	3	HIPK2	HIPK2
0.945	1.76505	0.89	3.42621	0.985	0.59	3	TM4SF1	TM4SF1
0.943	0.949707	0.886	5.15073	0.936	0.514	3	SFTA2	SFTA2
0.943	1.73256	0.886	3.7962	0.963	0.574	3	LOC101117946	KRT19
0.941	1.62343	0.882	2.73679	0.979	0.698	3	KRT8	KRT8
0.941	1.82585	0.882	5.59385	0.939	0.446	3	DCDC2	DCDC2
0.94	1.23006	0.88	4.47075	0.949	0.518	3	TPD52L1	TPD52L1
0.937	1.67585	0.874	3.27827	0.971	0.732	3	CXADR	CXADR
0.932	1.30445	0.864	3.6697	0.953	0.495	3	C12H1orf115	C12H1orf115
0.928	1.45477	0.856	3.25653	0.969	0.62	3	SFXN1	SFXN1
0.923	1.6186	0.846	3.67206	0.951	0.607	3	CLDN4	CLDN4
0.923	0.757847	0.846	1.56172	0.966	0.615	3	LOC101114469	IGLC3
0.92	1.44811	0.84	4.26096	0.939	0.524	3	PARD6B	PARD6B
0.919	1.58378	0.838	3.10094	0.976	0.707	3	TM4SF4	TM4SF4
0.918	1.13888	0.836	3.74978	0.945	0.654	3	JAKMIP2	JAKMIP2
0.918	1.56282	0.836	3.18642	0.951	0.66	3	COL21A1	COL21A1
0.917	1.5566	0.834	5.6057	0.905	0.463	3	MMP7	MMP7
0.916	1.65766	0.832	3.20634	0.962	0.699	3	SOX9	SOX9
0.914	1.57782	0.828	2.78641	0.97	0.738	3	SYNE2	SYNE2
0.914	1.50554	0.828	3.49949	0.95	0.661	3	WWC2	WWC2
0.914	1.38187	0.828	3.75136	0.93	0.494	3	TM4SF18	TM4SF18
0.913	0.979454	0.826	4.6352	0.915	0.443	3	PKHD1	PKHD1
0.913	0.600094	0.826	5.78762	0.898	0.574	3	LOC106991588	LOC106991588
0.912	1.46556	0.824	3.01596	0.961	0.678	3	CFI	CFI
0.911	1.16736	0.822	4.29954	0.931	0.514	3	C6H4orf19	C6H4orf19
0.91	0.925096	0.82	4.3575	0.911	0.411	3	LOC101102587	LOC101102587
0.909	1.03446	0.818	1.67225	0.98	0.84	3	TPM1	TPM1
0.907	1.32611	0.814	3.53155	0.93	0.594	3	KRT7	KRT7
0.906	1.16088	0.812	3.47548	0.951	0.621	3	ELF5	ELF5
0.906	1.30776	0.812	5.37024	0.901	0.457	3	DNAH11	DNAH11
0.906	1.10209	0.812	3.02596	0.934	0.477	3	ADGRF5	ADGRF5
0.905	1.48214	0.81	2.64998	0.963	0.815	3	ZBTB20	ZBTB20
0.902	0.46704	0.804	5.98139	0.886	0.606	3	SLCO1A2	SLCO1A2
0.901	0.750463	0.802	3.19066	0.922	0.46	3	ICAM3	ICAM3
0.9	1.46	0.8	2.60886	0.962	0.819	3	CPD	CPD
0.9	1.59847	0.8	4.82004	0.904	0.54	3	SLC4A4	SLC4A4
0.898	1.29773	0.796	2.70479	0.952	0.656	3	SOX6	SOX6
0.897	1.19208	0.794	3.19412	0.946	0.649	3	FAM149A	FAM149A
0.897	1.45942	0.794	3.54603	0.922	0.555	3	HHEX	HHEX
0.896	0.702897	0.792	3.44863	0.907	0.489	3	CFP	CFP
0.894	1.31452	0.788	2.22352	0.97	0.747	3	KRT18	KRT18
0.894	1.35954	0.788	4.51298	0.896	0.486	3	EHF	EHF
0.89	0.972066	0.78	3.00117	0.944	0.576	3	TBC1D4	TBC1D4
0.89	1.03841	0.78	3.58299	0.925	0.583	3	PRRG4	PRRG4
0.889	1.44437	0.778	3.02771	0.941	0.632	3	TNFRSF12A	TNFRSF12A
0.889	1.03457	0.778	3.59428	0.916	0.493	3	FABP3	FABP3
0.887	1.21776	0.774	2.43619	0.965	0.687	3	CADM1	CADM1
0.884	1.09736	0.768	4.37669	0.899	0.598	3	GLIS3	GLIS3
0.884	1.14611	0.768	4.18852	0.889	0.433	3	LAMA1	LAMA1
0.883	0.480635	0.766	3.94302	0.875	0.395	3	SULT2B1	SULT2B1
0.883	0.363718	0.766	3.93448	0.871	0.422	3	EDN3	EDN3
0.882	1.29365	0.764	2.44952	0.956	0.803	3	CDK6	CDK6
0.882	1.26566	0.764	4.28232	0.891	0.587	3	ERICH5	ERICH5
0.881	1.11552	0.762	4.26718	0.894	0.568	3	PLPP2	PLPP2
0.881	1.06794	0.762	3.28383	0.916	0.568	3	LOC101102992	COL9A1
0.88	1.73372	0.76	2.98789	0.956	0.638	3	CYR61	CYR61
0.878	0.823745	0.756	3.36146	0.891	0.512	3	KCNAB1	KCNAB1
0.876	1.02149	0.752	2.67569	0.927	0.549	3	ANXA3	ANXA3
0.875	1.35469	0.75	3.30881	0.909	0.605	3	ONECUT1	ONECUT1
0.873	1.31942	0.746	2.60858	0.971	0.734	3	FXYD3	FXYD3
0.873	1.17017	0.746	3.90206	0.892	0.568	3	PLSCR1	PLSCR1
0.87	0.907816	0.74	1.47366	0.979	0.838	3	SAT1	SAT1
0.864	0.851551	0.728	1.87968	0.941	0.614	3	LCP1	LCP1
0.863	1.18852	0.726	2.55043	0.952	0.668	3	ETS2	ETS2
0.862	0.808132	0.724	4.0098	0.873	0.525	3	GPC4	GPC4
0.862	0.897641	0.724	2.68749	0.925	0.561	3	CACHD1	CACHD1
0.861	1.02649	0.722	2.52189	0.924	0.7	3	LOC101114586	SORBS2
0.856	0.99597	0.712	4.35672	0.857	0.526	3	FGFR2	FGFR2
0.855	0.304625	0.71	4.0433	0.82	0.274	3	KRT77	KRT77
0.854	0.726903	0.708	2.5554	0.908	0.596	3	DACH1	DACH1
0.852	0.21895	0.704	1.62497	0.897	0.653	3	ALDH1A2	ALDH1A2
0.852	0.896007	0.704	2.33909	0.917	0.63	3	LTBP1	LTBP1
0.849	0.891254	0.698	1.97796	0.962	0.645	3	PLAT	PLAT
0.849	1.05779	0.698	2.74268	0.885	0.595	3	COL9A3	COL9A3
0.848	1.04075	0.696	2.2375	0.942	0.723	3	PHGDH	PHGDH
0.848	1.05239	0.696	1.79006	0.965	0.672	3	MDK	MDK
0.845	1.05628	0.69	2.32165	0.947	0.655	3	PHLDA1	PHLDA1
0.844	1.19051	0.688	2.44358	0.96	0.744	3	ATP1B1	ATP1B1
0.843	1.07899	0.686	2.26683	0.922	0.687	3	FLRT2	FLRT2
0.843	0.916279	0.686	4.02805	0.841	0.454	3	COL4A4	COL4A4
0.842	0.698315	0.684	2.94092	0.884	0.573	3	PLOD2	PLOD2
0.841	0.833864	0.682	4.24483	0.836	0.464	3	FRAS1	FRAS1
0.84	0.90243	0.68	1.57918	0.964	0.77	3	ANXA2	ANXA2
0.839	0.914553	0.678	5.19626	0.831	0.529	3	VEPH1	VEPH1
0.836	0.772976	0.672	2.69601	0.904	0.545	3	LURAP1L	LURAP1L
0.836	1.09509	0.672	4.9681	0.823	0.434	3	CFTR	CFTR
0.835	0.00154705	0.67	0.340196	0.771	0.248	3	REN	REN
0.834	0.00350434	0.668	0.485907	0.788	0.216	3	MALL	MALL
0.834	0.940875	0.668	2.6004	0.887	0.645	3	NR5A2	NR5A2
0.829	1.19197	0.658	1.96905	0.972	0.767	3	THBS1	THBS1
0.827	0.773579	0.654	3.89029	0.835	0.493	3	PPARGC1A	PPARGC1A
0.826	1.00248	0.652	2.59122	0.885	0.599	3	AMOTL2	AMOTL2
0.825	0.77542	0.65	3.89649	0.829	0.477	3	PRSS22	PRSS22
0.823	0.940218	0.646	2.0876	0.908	0.736	3	PRSS35	PRSS35
0.823	0.25827	0.646	2.51135	0.807	0.321	3	GJA5	GJA5
0.822	0.78103	0.644	4.84283	0.806	0.483	3	CCDC68	CCDC68
0.822	0.77191	0.644	1.75235	0.926	0.626	3	METRNL	METRNL
0.821	0.272053	0.642	3.03961	0.809	0.494	3	SMOC2	SMOC2
0.821	0.423513	0.642	2.92152	0.849	0.592	3	S100A2	S100A2
0.821	1.00962	0.642	3.19957	0.848	0.56	3	PALMD	PALMD
0.819	0.881216	0.638	1.92672	0.922	0.693	3	CREM	CREM
0.818	0.838545	0.636	2.51048	0.882	0.585	3	NEDD4L	NEDD4L
0.818	0.624453	0.636	2.82197	0.872	0.572	3	ITPKC	ITPKC
0.818	1.00995	0.636	4.29887	0.816	0.498	3	SCTR	SCTR
0.817	0.610366	0.634	2.20395	0.893	0.556	3	NPNT	NPNT
0.817	0.897892	0.634	5.62853	0.795	0.469	3	LOC101103584	name
0.815	0.666992	0.63	1.00419	0.986	0.744	3	PTN	PTN
0.814	0.806248	0.628	3.85412	0.812	0.447	3	CLDN6	CLDN6
0.81	1.18133	0.62	2.1547	0.97	0.775	3	GMNN	GMNN
0.808	0.679703	0.616	4.94321	0.785	0.384	3	LOC101102818	NPN
0.808	0.582559	0.616	4.04686	0.815	0.558	3	ATF7IP2	ATF7IP2
0.808	0.907708	0.616	2.08265	0.903	0.731	3	PROX1	PROX1
0.807	0.829525	0.614	2.2061	0.924	0.634	3	RILPL2	RILPL2
0.806	0.474608	0.612	2.33867	0.874	0.585	3	RNF186	RNF186
0.806	0.444247	0.612	1.43842	0.863	0.545	3	LECT1	LECT1
0.805	0.776298	0.61	2.19306	0.868	0.605	3	PDLIM1	PDLIM1
0.804	0.783197	0.608	2.8454	0.838	0.536	3	ILDR1	ILDR1
0.804	0.599381	0.608	5.24346	0.769	0.364	3	ZP2	ZP2
0.803	0.732278	0.606	2.22851	0.87	0.528	3	LOC105603828	LOC105607248
0.803	0.835485	0.606	5.02763	0.782	0.436	3	AGT	AGT
0.802	0.23821	0.604	3.40747	0.789	0.536	3	PCDH19	PCDH19
0.802	0.185216	0.604	1.30198	0.815	0.494	3	LOC106991313	LOC106991313
0.802	0.823909	0.604	2.60737	0.848	0.586	3	HIP1	HIP1
0.801	0.786158	0.602	1.55499	0.918	0.662	3	IGFBP2	IGFBP2
0.801	1.01262	0.602	1.88668	0.939	0.701	3	IER3	IER3
0.8	0.758072	0.6	5.40779	0.778	0.43	3	ATP6V1B1	ATP6V1B1
0.8	1.45023	0.6	3.7867	0.809	0.454	3	CTGF	CTGF
0.799	0.628934	0.598	3.36553	0.791	0.418	3	FIBIN	FIBIN
0.797	0.667918	0.594	1.75095	0.885	0.605	3	LOC105616898	BCAM
0.797	0.0621088	0.594	3.23006	0.744	0.28	3	DIO2	DIO2
0.797	0.339071	0.594	1.21257	0.89	0.6	3	LPAR6	LPAR6
0.796	0.699815	0.592	4.34333	0.792	0.54	3	LOC105607987	LOC105607987
0.795	0.683518	0.59	1.35893	0.934	0.666	3	CNN3	CNN3
0.795	0.744258	0.59	1.97465	0.869	0.515	3	BICC1	BICC1
0.794	0.735859	0.588	1.46208	0.946	0.765	3	IQGAP2	IQGAP2
0.79	0.709416	0.58	1.86695	0.877	0.653	3	ABLIM1	ABLIM1
0.786	0.86502	0.572	3.13093	0.804	0.498	3	ENC1	ENC1
0.786	0.881726	0.572	3.12048	0.813	0.546	3	DDHD1	DDHD1
0.784	0.425765	0.568	2.41714	0.824	0.474	3	LOC105610849	LOC105610849
0.783	0.822856	0.566	2.57636	0.85	0.555	3	LOC106991142	LOC106991142
0.782	0.579422	0.564	1.46977	0.876	0.576	3	CD9	CD9
0.778	0.609701	0.556	1.13224	0.936	0.629	3	COL18A1	COL18A1
0.777	0.784166	0.554	3.76108	0.775	0.516	3	FMN1	FMN1
0.774	0.657658	0.548	2.15445	0.828	0.631	3	PLCE1	PLCE1
0.774	0.706588	0.548	1.42034	0.936	0.73	3	TIPARP	TIPARP
0.773	0.206452	0.546	1.52765	0.828	0.552	3	GUCY2C	GUCY2C
0.772	0.489907	0.544	1.67091	0.903	0.666	3	LOC101121285	COX7A1
0.77	0.764052	0.54	1.17971	0.967	0.846	3	ATF3	ATF3
0.768	0.321407	0.536	3.39978	0.732	0.34	3	MME	MME
0.768	1.0797	0.536	5.69	0.739	0.463	3	OTOL1	OTOL1
0.766	0.522255	0.532	1.01645	0.943	0.787	3	APP	APP
0.765	0.258933	0.53	0.770248	0.853	0.576	3	FAM129A	FAM129A
0.764	0.440129	0.528	1.38673	0.841	0.548	3	BACH2	BACH2
0.763	0.86583	0.526	1.5241	0.949	0.803	3	NR4A1	NR4A1
0.762	0.360633	0.524	1.64577	0.83	0.563	3	MGST1	MGST1
0.761	0.539917	0.522	1.74607	0.897	0.637	3	RCAN1	RCAN1
0.76	0.524552	0.52	0.938045	0.961	0.785	3	MFAP2	MFAP2
0.76	0.529639	0.52	0.865877	0.959	0.858	3	HSPB1	HSPB1
0.76	0.719315	0.52	1.38204	0.909	0.701	3	ID2	ID2
0.755	0.227804	0.51	1.15092	0.813	0.534	3	LOC101119706	CYP1B1
0.752	0.663409	0.504	2.13596	0.829	0.646	3	SLC12A2	SLC12A2
0.749	0.749208	0.498	4.77411	0.734	0.542	3	GPR37	GPR37
0.745	0.439322	0.49	1.0873	0.895	0.71	3	SEMA3C	SEMA3C
0.743	0.696467	0.486	2.72278	0.783	0.587	3	ADRA2A	ADRA2A
0.743	0.71054	0.486	2.039	0.839	0.634	3	ERRFI1	ERRFI1
0.743	0.506995	0.486	2.14949	0.776	0.493	3	LOC101106919	CYBRD1
0.742	0.444409	0.484	0.97409	0.918	0.646	3	MAP2	MAP2
0.742	1.24007	0.484	5.39205	0.709	0.402	3	ANKRD1	ANKRD1
0.74	0.482206	0.48	1.06905	0.872	0.674	3	NFKBIZ	NFKBIZ
0.74	0.176269	0.48	0.871002	0.795	0.525	3	COL11A1	COL11A1
0.739	0.254335	0.478	1.70115	0.749	0.522	3	SORCS1	SORCS1
0.738	0.988487	0.476	5.24686	0.715	0.492	3	CPB2	CPB2
0.737	0.442338	0.474	0.976404	0.927	0.786	3	NR4A2	NR4A2
0.736	0.259832	0.472	0.71772	0.912	0.671	3	ZC3H12C	ZC3H12C
0.735	0.637826	0.47	1.38451	0.887	0.689	3	HES1	HES1
0.73	0.234612	0.46	2.82492	0.712	0.408	3	LGALS2	LGALS2
0.728	0.410411	0.456	2.23707	0.729	0.469	3	PDGFC	PDGFC
0.728	0.575494	0.456	1.43723	0.853	0.637	3	DSP	DSP
0.728	0.489124	0.456	2.16279	0.782	0.608	3	MX1	MX1
0.727	0.473106	0.454	1.21001	0.845	0.636	3	MEIS2	MEIS2
0.727	0.680629	0.454	1.5596	0.832	0.695	3	FILIP1L	FILIP1L
0.725	0.436753	0.45	0.749082	0.949	0.861	3	S100A11	S100A11
0.724	0.368132	0.448	1.05624	0.836	0.565	3	WWTR1	WWTR1
0.724	0.225619	0.448	0.946772	0.806	0.581	3	ADGRG6	ADGRG6
0.723	0.349379	0.446	1.47167	0.765	0.54	3	PTGS2	PTGS2
0.722	0.0972083	0.444	0.279357	0.879	0.641	3	ETV1	ETV1
0.719	0.0718573	0.438	4.10263	0.689	0.456	3	CGA	CGA
0.719	0.534751	0.438	1.32058	0.833	0.653	3	C26H8orf4	C26H8orf4
0.718	0.349317	0.436	1.76766	0.754	0.532	3	SEMA3B	SEMA3B
0.717	0.678432	0.434	2.94495	0.719	0.472	3	ELF3	ELF3
0.714	0.63701	0.428	4.05308	0.7	0.52	3	WFDC2	WFDC2
0.711	0.00270859	0.422	0.350835	0.646	0.243	3	TNFRSF9	TNFRSF9
0.711	0.508267	0.422	4.95493	0.68	0.491	3	KCNE3	KCNE3
0.711	0.429233	0.422	1.15789	0.796	0.605	3	CXCL12	CXCL12
0.708	0.342368	0.416	1.39833	0.82	0.653	3	HELLS	HELLS
0.708	0.41857	0.416	0.944079	0.862	0.734	3	LOC101121396	TUBA1C
0.707	0.398291	0.414	1.00414	0.859	0.663	3	ARHGAP29	ARHGAP29
0.706	0.26272	0.412	1.45132	0.81	0.617	3	IL17RB	IL17RB
0.703	0.502234	0.406	4.21784	0.678	0.473	3	FNDC5	FNDC5
0.703	0.299889	0.406	0.820066	0.824	0.569	3	SDC2	SDC2
0.701	0.487773	0.402	3.31594	0.674	0.374	3	CA3	CA3

## Sheet: cluster4
myAUC	avg_diff	power	avg_log2FC	pct.1	pct.2	cluster	gene	genes_no_LOC
0.958	2.99215	0.916	7.02333	0.951	0.513	4	LTB	LTB
0.941	2.12767	0.882	3.2361	0.993	0.889	4	B2M	B2M
0.938	2.10787	0.876	5.48252	0.928	0.471	4	PTPRCAP	PTPRCAP
0.925	2.06849	0.85	4.57145	0.93	0.623	4	CORO1A	CORO1A
0.911	1.92045	0.822	4.63826	0.913	0.593	4	LIMD2	LIMD2
0.903	1.97203	0.806	3.17957	0.965	0.824	4	LOC101120668	B2M
0.903	1.70382	0.806	3.66409	0.921	0.586	4	PDE4B	PDE4B
0.899	1.89418	0.798	4.00326	0.909	0.64	4	LOC101120392	DQB
0.892	1.88221	0.784	4.10999	0.907	0.625	4	PTPRC	PTPRC
0.892	1.50259	0.784	3.02284	0.905	0.397	4	LAPTM5	LAPTM5
0.89	2.53934	0.78	8.20305	0.843	0.366	4	LOC101113965	UBD
0.878	1.45283	0.756	5.17255	0.863	0.549	4	GMFG	GMFG
0.878	1.66951	0.756	4.19077	0.881	0.575	4	PSMB9	PSMB9
0.873	2.02192	0.746	4.78656	0.868	0.515	4	CXCR4	CXCR4
0.87	1.65219	0.74	3.94489	0.879	0.514	4	ST8SIA4	ST8SIA4
0.868	1.77968	0.736	4.00116	0.851	0.488	4	TAGAP	TAGAP
0.862	1.81351	0.724	3.94023	0.858	0.516	4	ARHGDIB	ARHGDIB
0.858	1.96221	0.716	5.71669	0.849	0.59	4	CD37	CD37
0.858	1.76532	0.716	6.88455	0.805	0.332	4	IL7R	IL7R
0.849	1.68173	0.698	3.30264	0.905	0.626	4	ETS1	ETS1
0.849	1.89443	0.698	3.94954	0.857	0.531	4	FAM107B	FAM107B
0.848	1.32184	0.696	5.45033	0.805	0.383	4	IKZF1	IKZF1
0.845	1.45115	0.69	2.70018	0.888	0.673	4	ARPC1B	ARPC1B
0.844	1.55742	0.688	4.04377	0.825	0.385	4	LOC101113217	name
0.843	3.26052	0.686	7.72504	0.822	0.49	4	LOC101113211	name
0.839	1.34768	0.678	2.41831	0.937	0.743	4	GPX1	GPX1
0.839	1.75455	0.678	3.20501	0.839	0.539	4	LOC101109747	name
0.832	1.13425	0.664	6.00954	0.79	0.561	4	RHOH	RHOH
0.831	2.11862	0.662	6.83598	0.798	0.497	4	CD79A	CD79A
0.826	1.47538	0.652	4.248	0.785	0.359	4	IL2RG	IL2RG
0.825	1.39947	0.65	4.92659	0.791	0.456	4	IFI16	IFI16
0.824	0.940294	0.648	7.07267	0.769	0.411	4	IKZF3	IKZF3
0.824	1.90473	0.648	5.07455	0.811	0.511	4	LOC105613171	LOC105613171
0.824	1.51921	0.648	5.40755	0.787	0.5	4	HCST	HCST
0.823	1.16562	0.646	5.76929	0.784	0.459	4	TRAF3IP3	TRAF3IP3
0.822	1.54384	0.644	4.73265	0.805	0.56	4	RAC2	RAC2
0.822	3.573	0.644	7.47135	0.792	0.421	4	LOC105603287	IGHM
0.821	0.887092	0.642	8.47109	0.743	0.353	4	PAX5	PAX5
0.821	1.23625	0.642	2.07711	0.819	0.524	4	SRGN	SRGN
0.82	1.66972	0.64	6.77438	0.774	0.498	4	MYB	MYB
0.816	1.58489	0.632	3.13874	0.854	0.634	4	BIRC3	BIRC3
0.815	0.808092	0.63	3.10571	0.766	0.391	4	CYTIP	CYTIP
0.814	1.28505	0.628	8.16165	0.766	0.399	4	LOC105605242	LOC105615508
0.814	0.812702	0.628	3.31905	0.79	0.561	4	CD53	CD53
0.814	1.19326	0.628	3.73503	0.795	0.511	4	DQA	DQA
0.811	2.23662	0.622	6.6436	0.767	0.51	4	LOC101117112	IFI27L1
0.809	0.606123	0.618	3.71117	0.777	0.517	4	HCK	HCK
0.808	0.835949	0.616	5.56399	0.756	0.503	4	MYL4	MYL4
0.807	2.29915	0.614	6.06149	0.822	0.549	4	LOC105602976	LOC105604326
0.804	1.43258	0.608	3.34879	0.805	0.49	4	LOC101112038	DBQ
0.802	1.22918	0.604	4.26605	0.771	0.391	4	AFF3	AFF3
0.802	1.00543	0.604	3.46123	0.771	0.457	4	BLNK	BLNK
0.801	2.23564	0.602	3.65456	0.806	0.569	4	CD74	CD74
0.8	1.12115	0.6	3.14969	0.804	0.528	4	LOC101109746	HLA-DMB
0.799	0.768307	0.598	7.06518	0.728	0.389	4	DNMT3L	DNMT3L
0.799	0.0800663	0.598	1.13791	0.71	0.168	4	IL1RL1	IL1RL1
0.796	1.0755	0.592	3.11129	0.794	0.515	4	APBB1IP	APBB1IP
0.796	2.17172	0.592	9.56174	0.722	0.203	4	CD79B	CD79B
0.793	1.67535	0.586	6.18639	0.784	0.508	4	VPREB3	VPREB3
0.793	1.13474	0.586	4.11294	0.767	0.514	4	PARVG	PARVG
0.791	0.908042	0.582	4.60694	0.717	0.27	4	LOC101110545	HLA-DOA
0.789	0.58414	0.578	8.14492	0.684	0.216	4	ICOS	ICOS
0.788	0.959397	0.576	3.74044	0.76	0.578	4	HCLS1	HCLS1
0.785	2.10743	0.57	4.60609	0.753	0.504	4	PLAC8	PLAC8
0.783	2.16591	0.566	8.3659	0.697	0.352	4	CD3E	CD3E
0.783	1.38798	0.566	3.32876	0.764	0.577	4	GPR183	GPR183
0.78	0.37385	0.56	5.00943	0.69	0.228	4	LOC105608936	LOC105608936
0.78	1.24756	0.56	3.43921	0.742	0.461	4	FYB	FYB
0.78	1.03509	0.56	2.26575	0.767	0.541	4	DUSP2	DUSP2
0.774	1.09074	0.548	4.2365	0.771	0.578	4	TP53INP1	TP53INP1
0.774	1.21893	0.548	3.56157	0.781	0.585	4	LOC106991099	LOC106991099
0.774	0.674884	0.548	2.96508	0.727	0.423	4	PSTPIP1	PSTPIP1
0.773	1.5146	0.546	3.68926	0.818	0.581	4	BACH2	BACH2
0.772	0.077936	0.544	3.25657	0.704	0.436	4	APOBEC2	APOBEC2
0.771	1.10882	0.542	2.10426	0.899	0.795	4	ODC1	ODC1
0.771	0.82714	0.542	5.05877	0.714	0.451	4	KLHL6	KLHL6
0.77	1.70137	0.54	7.45458	0.719	0.422	4	FCMR	FCMR
0.768	0.129644	0.536	2.78804	0.652	0.071	4	CD244	CD244
0.768	1.27418	0.536	4.96341	0.738	0.493	4	LRMP	LRMP
0.767	0.519284	0.534	3.31492	0.694	0.363	4	EVI2B	EVI2B
0.766	0.973456	0.532	3.46982	0.721	0.38	4	LOC101116099	HLA-DMA
0.765	0.0478235	0.53	2.52153	0.652	0.152	4	CD180	CD180
0.764	0.938345	0.528	3.86239	0.753	0.505	4	SIGLEC10	SIGLEC10
0.761	1.68441	0.522	6.7725	0.698	0.382	4	SLA	SLA
0.759	0.97092	0.518	2.95572	0.788	0.681	4	DOCK10	DOCK10
0.759	0.603647	0.518	3.20143	0.732	0.522	4	RUNX1	RUNX1
0.759	1.06804	0.518	3.88855	0.753	0.66	4	PSMB8	PSMB8
0.756	0.294042	0.512	3.50306	0.677	0.302	4	ANK1	ANK1
0.754	0.0290804	0.508	1.40164	0.645	0.313	4	C4BPA	C4BPA
0.754	0.893017	0.508	6.53743	0.694	0.39	4	POPDC3	POPDC3
0.753	1.14082	0.506	2.19185	0.853	0.766	4	HMGB2	HMGB2
0.752	1.00418	0.504	5.62631	0.69	0.43	4	RASGRP2	RASGRP2
0.752	1.10983	0.504	4.55876	0.734	0.533	4	LOC106991313	LOC106991313
0.751	0.933257	0.502	3.93253	0.707	0.405	4	DOCK2	DOCK2
0.751	1.13219	0.502	2.91556	0.749	0.569	4	LOC105603284	LOC105605167
0.75	0.93483	0.5	3.53381	0.735	0.522	4	LOC106990117	name
0.75	0.143365	0.5	1.95972	0.656	0.216	4	LOC101119973	CLEC12A
0.746	1.14933	0.492	3.66619	0.732	0.589	4	FAM65B	FAM65B
0.745	0.874133	0.49	9.8128	0.644	0.082	4	LOC101122689	name
0.745	1.43207	0.49	4.2679	0.693	0.427	4	BCL2A1	BCL2A1
0.744	0.184402	0.488	2.38426	0.649	0.273	4	LOC101120999	CLEC2B
0.744	1.08926	0.488	2.20414	0.844	0.661	4	DUSP6	DUSP6
0.743	0.513358	0.486	4.69295	0.672	0.363	4	CD2	CD2
0.743	0.870686	0.486	3.88948	0.68	0.396	4	LAMP3	LAMP3
0.742	0.0501466	0.484	1.05929	0.677	0.401	4	KIF18B	KIF18B
0.742	0.207382	0.484	3.34792	0.645	0.344	4	LOC105616150	LOC105616150
0.741	0.971349	0.482	6.19452	0.68	0.387	4	SEPT1	SEPT1
0.74	0.624644	0.48	4.37792	0.691	0.491	4	LY86	LY86
0.739	2.49978	0.478	4.64286	0.804	0.661	4	LOC101114469	IGLC3
0.738	0.393786	0.476	2.68386	0.714	0.536	4	CIT	CIT
0.738	0.955752	0.476	3.18044	0.711	0.549	4	NFKBID	NFKBID
0.737	0.652275	0.474	2.75938	0.708	0.451	4	LRRC8C	LRRC8C
0.736	0.597289	0.472	8.23242	0.663	0.319	4	GIMAP1	GIMAP1
0.736	0.965498	0.472	4.92602	0.689	0.421	4	LEF1	LEF1
0.736	1.45191	0.472	3.67917	0.71	0.486	4	TNFRSF1B	TNFRSF1B
0.733	1.23295	0.466	2.4616	0.778	0.657	4	LCP1	LCP1
0.733	1.15996	0.466	3.47293	0.703	0.47	4	LOC101108696	LOC101108696
0.729	0.579635	0.458	7.06766	0.652	0.42	4	CD3D	CD3D
0.728	0.987828	0.456	2.80575	0.745	0.618	4	REL	REL
0.728	0.461194	0.456	7.21661	0.626	0.258	4	FCER2	FCER2
0.727	0.964305	0.454	8.61937	0.628	0.177	4	LOC443441	CD1B
0.725	0.471645	0.45	2.69221	0.661	0.256	4	ITGA4	ITGA4
0.723	1.24224	0.446	3.26641	0.769	0.566	4	LYN	LYN
0.718	1.10381	0.436	3.33393	0.745	0.585	4	SOAT1	SOAT1
0.716	0.776536	0.432	3.10253	0.666	0.449	4	DOCK8	DOCK8
0.715	1.28148	0.43	3.33513	0.777	0.655	4	MND1	MND1
0.715	0.777597	0.43	3.45269	0.683	0.537	4	FERMT3	FERMT3
0.715	1.0481	0.43	7.09982	0.637	0.334	4	SIT1	SIT1
0.714	0.485566	0.428	2.49976	0.715	0.542	4	STX11	STX11
0.714	0.074175	0.428	2.67575	0.607	0.204	4	DNTT	DNTT
0.713	0.967808	0.426	2.54391	0.729	0.621	4	UCP2	UCP2
0.713	0.00800562	0.426	0.284882	0.624	0.314	4	SLC37A2	SLC37A2
0.71	1.10247	0.42	2.45195	0.776	0.656	4	RASGEF1B	RASGEF1B
0.709	0.754245	0.418	4.6726	0.648	0.54	4	BANK1	BANK1
0.707	0.166127	0.414	2.27221	0.732	0.571	4	LOC101119679	H2BC4
0.706	0.287898	0.412	1.82627	0.662	0.471	4	INPP4B	INPP4B
0.705	0.737886	0.41	3.40058	0.666	0.521	4	KCNA3	KCNA3
0.705	0.201293	0.41	4.5735	0.655	0.451	4	CR2	CR2
0.705	0.431252	0.41	6.91306	0.62	0.299	4	IL32	IL32
0.705	0.901782	0.41	1.50456	0.818	0.677	4	KLF2	KLF2
0.704	0.0164403	0.408	0.825039	0.634	0.232	4	TMEM132C	TMEM132C
0.704	0.696383	0.408	2.85652	0.715	0.498	4	PDGFC	PDGFC
0.704	1.02557	0.408	4.23957	0.656	0.516	4	SP140	SP140
0.703	0.00924149	0.406	0.949858	0.634	0.342	4	ELANE	ELANE

## Sheet: cluster5
myAUC	avg_diff	power	avg_log2FC	pct.1	pct.2	cluster	gene	genes_no_LOC
0.961	2.36373	0.922	4.70047	0.967	0.396	5	LAPTM5	LAPTM5
0.957	3.72222	0.914	6.57879	0.959	0.519	5	SRGN	SRGN
0.954	2.65713	0.908	10.0244	0.937	0.511	5	C5AR1	C5AR1
0.95	3.15841	0.9	7.90078	0.934	0.395	5	TYROBP	TYROBP
0.94	2.67958	0.88	5.07731	0.934	0.55	5	CTSS	CTSS
0.939	2.13396	0.878	5.98152	0.923	0.441	5	FCER1G	FCER1G
0.931	2.13542	0.862	5.33996	0.925	0.494	5	IL6R	IL6R
0.93	2.06466	0.86	3.76595	0.949	0.671	5	ARPC1B	ARPC1B
0.923	2.15049	0.846	4.82701	0.91	0.487	5	TAGAP	TAGAP
0.92	1.67623	0.84	3.64557	0.943	0.625	5	PTPRC	PTPRC
0.919	2.31894	0.838	8.84777	0.87	0.341	5	PLEK	PLEK
0.914	2.73425	0.828	5.97199	0.914	0.536	5	DUSP2	DUSP2
0.911	1.83454	0.822	4.00139	0.922	0.625	5	CORO1A	CORO1A
0.91	1.66297	0.82	4.42766	0.891	0.455	5	FYB	FYB
0.909	1.7716	0.818	4.40247	0.9	0.479	5	TNFRSF1B	TNFRSF1B
0.909	2.54429	0.818	8.70028	0.882	0.473	5	TLR2	TLR2
0.896	1.33102	0.792	7.51155	0.848	0.364	5	LST1	LST1
0.893	2.58203	0.786	5.3197	0.891	0.582	5	NFKBIA	NFKBIA
0.892	2.38336	0.784	9.96925	0.855	0.458	5	CSF1R	CSF1R
0.89	2.57566	0.78	8.01192	0.858	0.442	5	AIF1	AIF1
0.89	2.48223	0.78	7.86876	0.861	0.44	5	CFD	CFD
0.889	1.37869	0.778	6.13722	0.854	0.464	5	SPI1	SPI1
0.889	1.25187	0.778	5.4591	0.84	0.414	5	MILR1	MILR1
0.889	1.84856	0.778	5.81417	0.872	0.526	5	LOC101109907	MPEG1
0.887	1.79621	0.774	3.16399	0.925	0.744	5	GPX1	GPX1
0.884	1.87425	0.768	5.49295	0.866	0.506	5	CYBB	CYBB
0.883	1.6234	0.766	2.9901	0.935	0.779	5	LOC101106452	CYBA
0.882	1.3402	0.764	4.81011	0.855	0.442	5	DOCK8	DOCK8
0.882	1.68409	0.764	3.64366	0.887	0.516	5	ARHGDIB	ARHGDIB
0.881	2.26941	0.762	4.47009	0.896	0.585	5	ANXA1	ANXA1
0.881	1.55948	0.762	4.17037	0.867	0.527	5	LOC101109746	HLA-DMB
0.879	3.61679	0.758	10.3949	0.83	0.494	5	LOC101114535	CCL3
0.878	1.53336	0.756	3.90412	0.887	0.562	5	LYN	LYN
0.875	1.19566	0.75	4.48658	0.831	0.289	5	BIN2	BIN2
0.875	2.27342	0.75	5.94715	0.86	0.629	5	SERPINE1	SERPINE1
0.874	1.85884	0.748	3.58831	0.92	0.659	5	DUSP6	DUSP6
0.874	1.74596	0.748	3.725	0.894	0.588	5	PDE4B	PDE4B
0.874	2.03422	0.748	4.78006	0.851	0.574	5	GPR183	GPR183
0.872	1.52772	0.744	8.37825	0.83	0.522	5	IGSF6	IGSF6
0.872	2.6271	0.744	7.07535	0.816	0.389	5	LOC101114790	CCL15
0.871	1.63613	0.742	2.76807	0.941	0.874	5	PSAP	PSAP
0.871	1.11037	0.742	4.48064	0.83	0.401	5	DOCK2	DOCK2
0.869	1.63033	0.738	2.39241	0.988	0.986	5	FTH1	FTH1
0.869	0.973528	0.738	6.18728	0.81	0.336	5	TNFAIP8L2	TNFAIP8L2
0.869	1.53559	0.738	6.91899	0.801	0.361	5	NCF1	NCF1
0.869	1.76866	0.738	3.73512	0.91	0.651	5	RASGEF1B	RASGEF1B
0.869	2.0043	0.738	5.89962	0.837	0.452	5	PRDM1	PRDM1
0.868	1.67257	0.736	3.52701	0.878	0.642	5	LOC101120392	DQB
0.866	1.87237	0.732	4.53548	0.87	0.6	5	NR4A3	NR4A3
0.863	1.36507	0.726	7.66376	0.811	0.485	5	RNASE6	RNASE6
0.863	4.34845	0.726	7.02859	0.864	0.549	5	LOC101104661	name
0.862	1.39197	0.724	5.49763	0.802	0.214	5	LCP2	LCP2
0.861	1.63347	0.722	4.04388	0.887	0.63	5	DENND4A	DENND4A
0.86	1.27643	0.72	7.07267	0.828	0.518	5	CLEC7A	CLEC7A
0.86	1.60812	0.72	4.98928	0.831	0.544	5	NFKBID	NFKBID
0.859	1.50915	0.718	5.43367	0.822	0.428	5	RGS10	RGS10
0.859	2.43836	0.718	4.43367	0.845	0.539	5	LOC101109747	name
0.858	1.8154	0.716	4.31842	0.872	0.525	5	SGK1	SGK1
0.857	1.41069	0.714	7.18378	0.805	0.361	5	TLR4	TLR4
0.857	0.915638	0.714	3.36773	0.819	0.455	5	IFI16	IFI16
0.855	1.83798	0.71	4.19894	0.842	0.489	5	LOC101112038	DBQ
0.855	2.6187	0.71	6.01249	0.828	0.542	5	CD83	CD83
0.853	1.63323	0.706	2.56328	0.947	0.855	5	SAT1	SAT1
0.852	1.2419	0.704	4.19996	0.805	0.377	5	LOC101116099	HLA-DMA
0.852	0.688058	0.704	5.37828	0.765	0.126	5	LOC101121762	CLECL1
0.852	1.43082	0.704	2.1866	0.944	0.891	5	B2M	B2M
0.852	1.44638	0.704	4.62068	0.839	0.542	5	LIPA	LIPA
0.852	1.55525	0.704	8.96963	0.799	0.424	5	MRC1	MRC1
0.851	1.0719	0.702	5.1162	0.799	0.394	5	LAT2	LAT2
0.85	1.89981	0.7	9.59848	0.786	0.386	5	MEFV	MEFV
0.849	1.46985	0.698	4.18139	0.805	0.359	5	IL2RG	IL2RG
0.846	1.43612	0.692	4.00479	0.86	0.576	5	ADGRE5	ADGRE5
0.846	0.825403	0.692	7.63293	0.759	0.427	5	HK3	HK3
0.846	0.997512	0.692	5.51617	0.768	0.299	5	TNFSF8	TNFSF8
0.846	1.06555	0.692	10.4127	0.739	0.074	5	CLEC5A	CLEC5A
0.846	1.47452	0.692	6.89928	0.814	0.539	5	CD86	CD86
0.846	2.46494	0.692	4.0224	0.842	0.568	5	CD74	CD74
0.845	1.24931	0.69	4.62045	0.821	0.576	5	HCLS1	HCLS1
0.844	1.22382	0.688	4.26437	0.828	0.55	5	PTPN6	PTPN6
0.844	1.36697	0.688	3.78157	0.836	0.514	5	APBB1IP	APBB1IP
0.844	4.30571	0.688	8.72803	0.836	0.63	5	CXCL8	CXCL8
0.843	1.154	0.686	3.62429	0.846	0.547	5	LOC101103343	CEACAM1
0.843	1.17017	0.686	4.74855	0.813	0.532	5	FERMT3	FERMT3
0.841	1.62261	0.682	8.88104	0.793	0.463	5	F13A1	F13A1
0.839	1.22031	0.678	3.13453	0.843	0.577	5	PSMB9	PSMB9
0.838	1.953	0.676	5.9178	0.799	0.357	5	SAMSN1	SAMSN1
0.834	1.46956	0.668	3.78493	0.845	0.619	5	EFHD2	EFHD2
0.834	1.16534	0.668	5.25273	0.786	0.451	5	LOC101115509	CSF2RA
0.834	1.01163	0.668	9.58202	0.768	0.379	5	NFAM1	NFAM1
0.834	1.62938	0.668	4.02538	0.86	0.614	5	CDKN1A	CDKN1A
0.834	1.47122	0.668	4.3212	0.781	0.424	5	BCL2A1	BCL2A1
0.833	1.54381	0.666	3.01126	0.9	0.652	5	LCP1	LCP1
0.832	0.354851	0.664	4.63466	0.729	0.168	5	OVAR-DRB1	OVAR-DRB1
0.832	1.55815	0.664	3.52056	0.824	0.532	5	TNFAIP3	TNFAIP3
0.832	1.28525	0.664	3.94016	0.807	0.511	5	DQA	DQA
0.831	1.48926	0.662	5.81767	0.784	0.422	5	PSTPIP1	PSTPIP1
0.83	1.11209	0.66	4.59782	0.807	0.538	5	STX11	STX11
0.83	1.96621	0.66	10.8254	0.79	0.483	5	IL1RN	IL1RN
0.829	1.07408	0.658	2.68196	0.843	0.517	5	ST8SIA4	ST8SIA4
0.829	1.83784	0.658	3.49153	0.89	0.696	5	NFKBIZ	NFKBIZ
0.829	1.2742	0.658	12.7766	0.753	0.224	5	IL1B	IL1B
0.829	1.56261	0.658	6.70396	0.757	0.381	5	TNFSF9	TNFSF9
0.828	0.78604	0.656	6.2285	0.738	0.293	5	AOAH	AOAH
0.828	1.52938	0.656	3.40745	0.795	0.499	5	RGS1	RGS1
0.827	1.63639	0.654	3.23143	0.866	0.661	5	METRNL	METRNL
0.826	1.45648	0.652	7.14023	0.775	0.509	5	NLRP3	NLRP3
0.825	1.3719	0.65	5.1184	0.801	0.561	5	CD53	CD53
0.825	3.4539	0.65	9.19665	0.796	0.513	5	LOC101112822	name
0.824	1.76083	0.648	3.27451	0.903	0.637	5	BASP1	BASP1
0.823	1.31811	0.646	4.6387	0.799	0.514	5	PARVG	PARVG
0.822	0.53562	0.644	5.66728	0.716	0.105	5	CD84	CD84
0.822	1.30204	0.644	2.12421	0.922	0.826	5	LOC101120668	B2M
0.821	1.41622	0.642	4.05131	0.831	0.567	5	SAMHD1	SAMHD1
0.821	2.04206	0.642	4.71642	0.816	0.481	5	SLC40A1	SLC40A1
0.819	1.55373	0.638	4.5899	0.805	0.598	5	LOC101105208	PYCARD
0.819	0.671814	0.638	2.52698	0.783	0.457	5	BLNK	BLNK
0.818	1.21587	0.636	2.14101	0.906	0.699	5	KCTD12	KCTD12
0.817	1.08916	0.634	3.42076	0.799	0.561	5	RAC2	RAC2
0.814	1.49148	0.628	8.8952	0.775	0.533	5	PLAUR	PLAUR
0.814	1.38347	0.628	4.00529	0.78	0.467	5	LOC101108696	LOC101108696
0.814	2.92766	0.628	10.1576	0.795	0.588	5	C1QA	C1QA
0.812	1.11374	0.624	3.12416	0.834	0.615	5	MAN2B1	MAN2B1
0.812	0.385979	0.624	8.80515	0.644	0.116	5	LOC105612575	CD163
0.811	0.619302	0.622	8.39226	0.715	0.233	5	C5AR2	C5AR2
0.811	0.931331	0.622	6.74612	0.715	0.369	5	CCL24	CCL24
0.808	0.991711	0.616	5.59649	0.76	0.544	5	IL10RA	IL10RA
0.808	1.01135	0.616	2.51266	0.807	0.519	5	CXCR4	CXCR4
0.807	0.891198	0.614	4.2762	0.762	0.518	5	PLD4	PLD4
0.804	0.864525	0.608	4.75336	0.739	0.362	5	EVI2B	EVI2B
0.803	0.975145	0.606	4.65092	0.766	0.489	5	GPR84	GPR84
0.802	0.584575	0.604	4.5755	0.751	0.47	5	MX2	MX2
0.801	0.573226	0.602	3.82	0.724	0.233	5	ENTPD1	ENTPD1
0.801	1.02363	0.602	6.69223	0.754	0.495	5	P2RY13	P2RY13
0.801	1.37781	0.602	4.78818	0.75	0.393	5	CYTIP	CYTIP
0.8	1.91314	0.6	8.00887	0.738	0.487	5	IL1A	IL1A
0.799	1.13266	0.598	4.28871	0.784	0.581	5	NAAA	NAAA
0.798	0.518782	0.596	4.13624	0.725	0.304	5	CECR1	CECR1
0.798	0.241844	0.596	3.03862	0.667	0.281	5	LOC101122496	ABCC1
0.797	0.751873	0.594	10.0261	0.691	0.111	5	PGFS	PGFS
0.797	1.53084	0.594	3.02743	0.863	0.634	5	BIRC3	BIRC3
0.796	1.49614	0.592	6.2999	0.76	0.563	5	CXCL16	CXCL16
0.795	0.78822	0.59	4.21814	0.709	0.279	5	LOC101103461	LOC114110263
0.794	1.09818	0.588	3.36333	0.807	0.615	5	RAB32	RAB32
0.794	1.2022	0.588	3.96689	0.781	0.503	5	NOCT	NOCT
0.794	0.289492	0.588	3.02195	0.685	0.216	5	LOC101119973	CLEC12A
0.794	0.997449	0.588	8.94207	0.719	0.364	5	TREM2	TREM2
0.794	1.82987	0.588	6.23053	0.729	0.408	5	TNF	TNF
0.793	0.728764	0.586	7.70832	0.704	0.294	5	LOC101114747	CD200R1
0.793	1.12887	0.586	2.85821	0.807	0.511	5	CTSC	CTSC
0.792	1.66946	0.584	3.5804	0.849	0.701	5	ZC3H12C	ZC3H12C
0.791	0.959183	0.582	3.5148	0.765	0.469	5	FLI1	FLI1
0.791	1.46455	0.582	3.01221	0.817	0.602	5	CTSZ	CTSZ
0.79	1.15246	0.58	3.37361	0.814	0.681	5	DOCK10	DOCK10
0.79	0.641369	0.58	2.70907	0.768	0.449	5	LRRC8C	LRRC8C
0.79	1.0014	0.58	5.26155	0.729	0.471	5	PLXNC1	PLXNC1
0.788	0.856865	0.576	5.97416	0.683	0.326	5	MS4A8	MS4A8
0.788	0.877202	0.576	2.66069	0.777	0.594	5	CD37	CD37
0.788	2.96933	0.576	10.178	0.766	0.599	5	C1QB	C1QB
0.787	1.16323	0.574	2.95121	0.834	0.617	5	UCP2	UCP2
0.786	0.642276	0.572	5.6923	0.674	0.092	5	RUNX3	RUNX3
0.786	1.14339	0.572	8.09677	0.729	0.486	5	CHI3L1	CHI3L1
0.785	1.38792	0.57	3.19863	0.821	0.663	5	GRN	GRN
0.785	0.790232	0.57	12.3778	0.689	0.089	5	CLEC4D	CLEC4D
0.784	1.2173	0.568	3.71845	0.808	0.671	5	PLBD1	PLBD1
0.784	0.857698	0.568	1.73415	0.845	0.522	5	MEF2C	MEF2C
0.783	1.13301	0.566	3.12096	0.799	0.616	5	REL	REL
0.783	0.55271	0.566	3.5515	0.751	0.572	5	CARD9	CARD9
0.783	0.636079	0.566	10.3365	0.671	0.081	5	MSR1	MSR1
0.78	2.22873	0.56	4.60295	0.748	0.494	5	S100A4	S100A4
0.78	3.24085	0.56	10.1736	0.748	0.572	5	C1QC	C1QC
0.779	1.33514	0.558	11.263	0.713	0.43	5	CSF3R	CSF3R
0.779	1.38803	0.558	5.68492	0.733	0.532	5	LTC4S	LTC4S
0.779	1.27406	0.558	2.58075	0.833	0.575	5	SLC2A3	SLC2A3
0.778	0.824254	0.556	2.92822	0.786	0.633	5	GPSM3	GPSM3
0.778	0.690872	0.556	4.71819	0.759	0.563	5	LOC101109111	name
0.778	1.00257	0.556	4.83279	0.712	0.426	5	JAML	JAML
0.777	3.13008	0.554	9.72599	0.727	0.53	5	LOC101114285	CCL4
0.775	0.473183	0.55	7.92391	0.704	0.369	5	CXCL1	CXCL1
0.775	1.06704	0.55	6.71781	0.725	0.462	5	CLEC4A	CLEC4A
0.775	1.50066	0.55	3.15736	0.858	0.671	5	GLUL	GLUL
0.773	0.450155	0.546	6.75252	0.658	0.338	5	RSAD2	RSAD2
0.773	0.611615	0.546	5.28806	0.685	0.42	5	NAPSA	NAPSA
0.772	1.23845	0.544	4.0254	0.751	0.532	5	C3	C3
0.77	0.0179738	0.54	0.895881	0.656	0.257	5	LOC105608415	GNGT2
0.769	0.86301	0.538	4.78051	0.727	0.52	5	HCK	HCK
0.769	1.28635	0.538	3.70564	0.78	0.552	5	CTSA	CTSA
0.768	0.956535	0.536	2.95032	0.79	0.583	5	SOAT1	SOAT1
0.767	0.635218	0.534	6.48526	0.716	0.418	5	CD300LF	CD300LF
0.767	0.909607	0.534	5.80467	0.676	0.206	5	NCF4	NCF4
0.765	0.217565	0.53	6.35537	0.632	0.155	5	CD180	CD180
0.765	0.723456	0.53	6.26763	0.644	0.276	5	PTGS1	PTGS1
0.765	0.78011	0.53	3.00423	0.744	0.555	5	GMFG	GMFG
0.763	0.779932	0.526	5.74272	0.704	0.449	5	SELPLG	SELPLG
0.763	0.333889	0.526	8.66537	0.655	0.218	5	SLC11A1	SLC11A1
0.763	1.09537	0.526	2.15656	0.894	0.802	5	NR4A2	NR4A2
0.762	3.34137	0.524	9.00512	0.679	0.375	5	S100A9	S100A9
0.761	1.05039	0.522	2.67318	0.784	0.582	5	NFKB1	NFKB1
0.761	0.325425	0.522	8.01047	0.665	0.317	5	VSIG4	VSIG4
0.761	0.998396	0.522	7.46835	0.638	0.172	5	IL1RL1	IL1RL1
0.76	0.834119	0.52	5.75249	0.686	0.248	5	NRROS	NRROS
0.76	1.69393	0.52	7.78655	0.744	0.681	5	RETN	RETN
0.758	1.00277	0.516	2.62583	0.78	0.552	5	LDHA	LDHA
0.758	0.542727	0.516	3.11399	0.67	0.273	5	LOC101110545	HLA-DOA
0.758	1.19282	0.516	5.157	0.719	0.503	5	CD68	CD68
0.757	0.129789	0.514	3.08042	0.633	0.23	5	TAL1	TAL1
0.757	1.35701	0.514	4.96253	0.742	0.578	5	C25H10orf54	C25H10orf54
0.756	0.841052	0.512	1.83246	0.86	0.677	5	MSN	MSN
0.756	1.14288	0.512	8.33741	0.679	0.306	5	FCGR3A	FCGR3A
0.756	0.726717	0.512	3.52527	0.7	0.422	5	CXCL10	CXCL10
0.754	1.20625	0.508	8.53159	0.713	0.579	5	ALOX5AP	ALOX5AP
0.752	0.52006	0.504	5.75108	0.694	0.544	5	IL1R2	IL1R2
0.751	0.685897	0.502	9.44227	0.664	0.395	5	TIMD4	TIMD4
0.751	0.414558	0.502	5.71388	0.646	0.087	5	CD1E	CD1E
0.75	1.00342	0.5	2.59947	0.825	0.704	5	EHD4	EHD4
0.75	1.35308	0.5	2.48436	0.861	0.756	5	TIPARP	TIPARP
0.749	0.129627	0.498	2.1954	0.652	0.17	5	P2RY10	P2RY10
0.749	0.693946	0.498	3.14167	0.694	0.484	5	BCL2L15	BCL2L15
0.748	0.530749	0.496	2.30863	0.741	0.523	5	LOC106990117	name
0.748	0.990383	0.496	2.71832	0.692	0.392	5	LOC101113217	name
0.748	1.63449	0.496	7.35888	0.724	0.557	5	LOC101121452	FOLR2
0.746	0.365718	0.492	6.58741	0.644	0.34	5	ADAM28	ADAM28
0.746	0.136608	0.492	1.70462	0.692	0.434	5	MYCL	MYCL
0.744	0.893859	0.488	7.77783	0.697	0.463	5	MS4A7	MS4A7
0.743	1.76531	0.486	10.6191	0.658	0.299	5	CXCR2	CXCR2
0.743	1.07591	0.486	2.54482	0.772	0.61	5	FAM129A	FAM129A
0.742	0.338378	0.484	5.33016	0.679	0.5	5	TLR7	TLR7
0.742	1.32498	0.484	4.89671	0.707	0.523	5	CSF1	CSF1
0.741	0.954922	0.482	3.25071	0.741	0.558	5	IFNGR1	IFNGR1
0.741	1.03709	0.482	6.43413	0.689	0.534	5	MYO1F	MYO1F
0.739	0.949898	0.478	2.91599	0.722	0.529	5	IRF8	IRF8
0.738	0.683294	0.476	7.06649	0.653	0.423	5	ALOX5	ALOX5
0.737	0.0906168	0.474	1.73181	0.674	0.371	5	LOC101108292	GBP2
0.736	0.861497	0.472	5.04549	0.707	0.584	5	LOC101122940	A2M
0.735	0.0610845	0.47	0.920583	0.695	0.415	5	IKZF3	IKZF3
0.735	1.11602	0.47	1.83554	0.908	0.837	5	DUSP1	DUSP1
0.734	1.14693	0.468	2.22654	0.83	0.736	5	CKB	CKB
0.734	0.343407	0.468	0.646378	0.763	0.566	5	CLEC3B	CLEC3B
0.733	0.755423	0.466	4.37396	0.656	0.352	5	SUSD3	SUSD3
0.731	1.24676	0.462	2.88905	0.784	0.579	5	CTSB	CTSB
0.73	0.474741	0.46	1.81832	0.753	0.519	5	ICAM3	ICAM3
0.73	1.03342	0.46	8.68142	0.673	0.528	5	LOC101117971	CCR1
0.729	0.60502	0.458	1.2166	0.839	0.607	5	ZEB2	ZEB2
0.728	0.254872	0.456	3.49582	0.689	0.505	5	MCTP1	MCTP1
0.728	0.458707	0.456	3.23926	0.676	0.539	5	BANK1	BANK1
0.728	0.0722575	0.456	1.07412	0.64	0.325	5	LOC101115044	CCL14
0.727	0.74236	0.454	4.85533	0.682	0.523	5	NCKAP1L	NCKAP1L
0.727	0.714393	0.454	3.39057	0.691	0.541	5	EPSTI1	EPSTI1
0.727	0.619556	0.454	5.8193	0.633	0.344	5	SLCO2B1	SLCO2B1
0.725	0.498658	0.45	2.33807	0.729	0.58	5	TP53INP1	TP53INP1
0.725	0.982687	0.45	2.16983	0.849	0.716	5	NPC2	NPC2
0.725	0.679251	0.45	3.35088	0.68	0.532	5	BTK	BTK
0.724	1.02818	0.448	4.79216	0.689	0.521	5	EEPD1	EEPD1
0.724	0.671073	0.448	2.70389	0.729	0.661	5	PSMB8	PSMB8
0.724	0.874624	0.448	2.62515	0.744	0.575	5	CD44	CD44
0.723	0.784254	0.446	2.57846	0.71	0.485	5	DDIT4	DDIT4
0.722	1.10124	0.444	2.97015	0.78	0.603	5	PEPD	PEPD
0.722	0.135912	0.444	4.90004	0.575	0.178	5	BMX	BMX
0.722	0.292064	0.444	2.11468	0.695	0.566	5	RHOH	RHOH
0.722	0.901264	0.444	8.33382	0.62	0.275	5	TFEC	TFEC
0.721	0.551849	0.442	9.6037	0.617	0.259	5	LOC101106542	LILRA6
0.721	0.737643	0.442	3.32767	0.676	0.459	5	PTGER4	PTGER4
0.72	0.472239	0.44	2.80055	0.691	0.528	5	SCARB1	SCARB1
0.718	0.169195	0.436	4.55844	0.626	0.316	5	NKG7	NKG7
0.718	0.961789	0.436	3.77109	0.694	0.534	5	IL18	IL18
0.718	0.889265	0.436	2.98274	0.736	0.622	5	ABCA1	ABCA1
0.718	1.19799	0.436	2.61234	0.733	0.525	5	MAFB	MAFB
0.717	0.884341	0.434	2.80492	0.709	0.543	5	BAZ1A	BAZ1A
0.717	0.00588059	0.434	1.2082	0.584	0.116	5	PKHD1L1	PKHD1L1
0.716	0.552018	0.432	2.84523	0.658	0.398	5	OLA-I	OLA-I
0.715	1.08101	0.43	1.77396	0.92	0.872	5	S100A11	S100A11
0.714	0.739167	0.428	2.79023	0.706	0.543	5	CFP	CFP
0.713	0.680408	0.426	4.99122	0.65	0.418	5	CYTH4	CYTH4
0.712	1.31037	0.424	2.78268	0.81	0.66	5	AHR	AHR
0.712	0.424629	0.424	3.09696	0.691	0.542	5	OAS1	OAS1
0.712	0.591821	0.424	3.23054	0.643	0.404	5	SLC6A6	SLC6A6
0.712	1.0266	0.424	1.68293	0.888	0.795	5	BTG2	BTG2
0.712	0.763556	0.424	4.93027	0.626	0.404	5	TNNI2	TNNI2
0.711	2.35248	0.422	5.49097	0.73	0.601	5	LOC101114959	name
0.71	0.630189	0.42	3.96467	0.656	0.489	5	IRAK2	IRAK2
0.71	0.919573	0.42	5.06507	0.667	0.515	5	ARHGAP30	ARHGAP30
0.71	0.793656	0.42	3.0988	0.709	0.585	5	LOC101109643	LOC101109643
0.71	1.51418	0.42	5.37473	0.661	0.444	5	TNFAIP6	TNFAIP6
0.709	0.787237	0.418	2.39073	0.715	0.493	5	SCPEP1	SCPEP1
0.709	0.898695	0.418	3.32842	0.691	0.566	5	EMILIN2	EMILIN2
0.708	0.164121	0.416	5.30397	0.591	0.344	5	ELANE	ELANE
0.708	0.0964694	0.416	3.85572	0.584	0.26	5	LOC101110181	OAS1
0.708	1.78282	0.416	3.96015	0.78	0.695	5	PNP	PNP
0.708	0.248361	0.416	4.7459	0.632	0.389	5	DNASE1L3	DNASE1L3
0.707	0.605244	0.414	8.57393	0.611	0.26	5	SIGLEC1	SIGLEC1
0.707	2.00587	0.414	4.24486	0.688	0.545	5	DAB2	DAB2
0.704	0.974723	0.408	2.44108	0.753	0.646	5	HEBP1	HEBP1
0.703	0.311579	0.406	2.87872	0.611	0.36	5	SASH3	SASH3
0.703	0.211357	0.406	2.14515	0.632	0.414	5	PPARG	PPARG
0.703	0.454561	0.406	8.84566	0.564	0.117	5	IL10	IL10
0.702	0.267525	0.404	6.11698	0.581	0.172	5	LOC101113516	name
0.701	0.705432	0.402	1.78345	0.798	0.711	5	HN1	HN1

## Sheet: cluster6
myAUC	avg_diff	power	avg_log2FC	pct.1	pct.2	cluster	gene	genes_no_LOC
0.966	1.79289	0.932	7.63338	0.97	0.426	6	LUZP2	LUZP2
0.955	1.98619	0.91	5.45967	0.97	0.443	6	GFRA1	GFRA1
0.945	1.04878	0.89	6.41698	0.929	0.33	6	ART3	ART3
0.943	2.01519	0.886	5.51388	0.95	0.501	6	NRXN1	NRXN1
0.94	2.10508	0.88	3.84944	0.976	0.603	6	SH3PXD2A	SH3PXD2A
0.936	0.0482231	0.872	1.68999	0.939	0.303	6	GABRG1	GABRG1
0.933	1.22166	0.866	5.69481	0.944	0.538	6	LOC105612041	LOC105612041
0.933	1.40106	0.866	5.38769	0.944	0.373	6	SLITRK6	SLITRK6
0.93	1.68071	0.86	3.02207	0.982	0.743	6	LOC101113020	DST
0.93	0.0892988	0.86	0.996915	0.915	0.346	6	PNOC	PNOC
0.927	2.0358	0.854	3.49439	0.986	0.695	6	KCTD12	KCTD12
0.924	1.4064	0.848	8.87769	0.91	0.212	6	PTPRZ1	PTPRZ1
0.921	1.67585	0.842	4.22845	0.954	0.625	6	CTNNAL1	CTNNAL1
0.92	0.100422	0.84	2.05915	0.9	0.129	6	LOC101118024	PLAC8
0.915	0.0728312	0.83	3.85685	0.909	0.444	6	LOC101114885	LOC101114885
0.914	0.0420745	0.828	3.29917	0.901	0.344	6	OTOR	OTOR
0.913	1.42047	0.826	3.65562	0.947	0.645	6	NCAM1	NCAM1
0.912	1.41144	0.824	3.81099	0.939	0.317	6	HAND2	HAND2
0.91	0.275613	0.82	4.20797	0.901	0.367	6	LOC101114082	ANXA8
0.91	1.15124	0.82	7.48861	0.898	0.207	6	ADAM23	ADAM23
0.909	1.43733	0.818	3.06144	0.945	0.606	6	CD9	CD9
0.908	1.10763	0.816	7.65704	0.907	0.526	6	SRCIN1	SRCIN1
0.904	2.29691	0.808	8.26111	0.883	0.196	6	APOD	APOD
0.9	0.166728	0.8	4.96923	0.863	0.235	6	BDNF	BDNF
0.899	0.5705	0.798	3.14807	0.906	0.306	6	LOC101110341	HAS2
0.899	1.42935	0.798	2.11534	0.986	0.777	6	VIM	VIM
0.898	0.764313	0.796	5.20473	0.894	0.233	6	LOC105615127	LOC105615127
0.898	1.60759	0.796	10.2858	0.874	0.233	6	SCN7A	SCN7A
0.895	1.36431	0.79	3.62016	0.929	0.619	6	GPM6B	GPM6B
0.894	1.72673	0.788	4.03353	0.914	0.563	6	MATN2	MATN2
0.89	1.33543	0.78	9.73927	0.874	0.264	6	CDH19	CDH19
0.89	2.19867	0.78	7.24665	0.885	0.412	6	EGFL8	EGFL8
0.887	1.64524	0.774	8.68927	0.86	0.221	6	PLP1	PLP1
0.886	0.936248	0.772	4.15402	0.9	0.374	6	COL2A1	COL2A1
0.883	0.900999	0.766	3.59453	0.927	0.555	6	KHDRBS3	KHDRBS3
0.883	0.544263	0.766	3.73946	0.903	0.345	6	TNC	TNC
0.881	0.0601824	0.762	1.33117	0.909	0.409	6	GCGR	GCGR
0.88	1.41723	0.76	3.9819	0.935	0.6	6	ADGRG6	ADGRG6
0.878	0.951489	0.756	5.94486	0.871	0.429	6	MIA	MIA
0.878	0.920776	0.756	2.59837	0.941	0.412	6	TBX3	TBX3
0.878	0.0251831	0.756	0.530418	0.871	0.288	6	AOAH	AOAH
0.877	0.180254	0.754	2.38128	0.91	0.433	6	NEGR1	NEGR1
0.877	1.58049	0.754	3.68413	0.91	0.658	6	TSC22D4	TSC22D4
0.877	1.35431	0.754	3.08104	0.961	0.687	6	ITIH5	ITIH5
0.874	0.487322	0.748	1.84104	0.959	0.745	6	LOC101108086	name
0.873	1.45124	0.746	2.94695	0.933	0.726	6	ALCAM	ALCAM
0.871	0.0904715	0.742	1.64416	0.91	0.552	6	LOC105605124	LOC105605124
0.871	0.438456	0.742	3.15869	0.879	0.312	6	RGS6	RGS6
0.865	0.365244	0.73	7.19668	0.836	0.091	6	LOC101110666	ASCL1
0.865	0.132288	0.73	1.76549	0.917	0.463	6	MX2	MX2
0.864	1.13899	0.728	2.16478	0.962	0.602	6	ZEB2	ZEB2
0.863	1.35871	0.726	3.94946	0.897	0.462	6	FJX1	FJX1
0.863	0.0414636	0.726	0.591838	0.889	0.395	6	PHLDA2	PHLDA2
0.862	0.416248	0.724	2.51481	0.894	0.535	6	PREX2	PREX2
0.861	1.11096	0.722	4.50443	0.874	0.439	6	SLC35F1	SLC35F1
0.861	0.422958	0.722	4.11122	0.876	0.527	6	GAL	GAL
0.861	1.67649	0.722	4.24123	0.874	0.398	6	ADAMTS5	ADAMTS5
0.86	1.39289	0.72	3.12137	0.897	0.483	6	PMP22	PMP22
0.859	1.68979	0.718	4.12862	0.885	0.579	6	LECT1	LECT1
0.858	0.0447632	0.716	0.811976	0.914	0.461	6	FAM83D	FAM83D
0.858	1.85627	0.716	5.49184	0.854	0.339	6	EDNRB	EDNRB
0.857	0.985457	0.714	5.52597	0.859	0.365	6	SLITRK2	SLITRK2
0.856	1.49762	0.712	8.95308	0.847	0.438	6	RLBP1	RLBP1
0.854	1.19755	0.708	7.647	0.844	0.372	6	RXRG	RXRG
0.852	0.0545331	0.704	1.11559	0.903	0.447	6	LOC101112687	ALDH3B1
0.851	0.100637	0.702	0.818716	0.904	0.461	6	INPP4B	INPP4B
0.849	0.97761	0.698	1.82521	0.962	0.694	6	CNN3	CNN3
0.849	0.470312	0.698	5.67954	0.85	0.414	6	PRPH	PRPH
0.846	1.08643	0.692	2.32069	0.97	0.728	6	SEMA3C	SEMA3C
0.845	0.0517735	0.69	1.1028	0.85	0.328	6	TIE1	TIE1
0.845	1.26179	0.69	4.07055	0.862	0.505	6	OLFML2A	OLFML2A
0.843	1.10194	0.686	2.75141	0.923	0.523	6	F2R	F2R
0.843	1.52032	0.686	7.263	0.838	0.365	6	STMN2	STMN2
0.84	0.245658	0.68	2.70878	0.873	0.301	6	CALY	CALY
0.839	0.27212	0.678	0.999239	0.962	0.645	6	PCLO	PCLO
0.838	1.12053	0.676	2.5685	0.91	0.696	6	LAMA4	LAMA4
0.836	0.139118	0.672	1.1032	0.927	0.607	6	NT5C	NT5C
0.836	1.16106	0.672	2.80291	0.889	0.614	6	NID2	NID2
0.835	0.275816	0.67	4.98339	0.833	0.443	6	LOC101114066	GNG3
0.834	1.16174	0.668	3.61404	0.877	0.598	6	COL5A3	COL5A3
0.834	0.10027	0.668	0.85907	0.933	0.524	6	SLC7A14	SLC7A14
0.832	1.02809	0.664	1.8474	0.941	0.644	6	AKAP12	AKAP12
0.83	0.643915	0.66	10.7782	0.788	0.029	6	LOC105611362	LOC105611362
0.829	1.35111	0.658	3.86763	0.85	0.374	6	SERPINE2	SERPINE2
0.828	0.862385	0.656	2.35478	0.926	0.609	6	SLIT2	SLIT2
0.827	0.110063	0.654	2.7578	0.845	0.379	6	COL25A1	COL25A1
0.825	1.62602	0.65	3.50163	0.889	0.721	6	S100A14	S100A14
0.824	0.172638	0.648	0.38673	0.92	0.521	6	ELN	ELN
0.823	1.11863	0.646	3.86136	0.85	0.51	6	CD200	CD200
0.823	1.00228	0.646	2.98253	0.866	0.626	6	ADIRF	ADIRF
0.821	0.491313	0.642	3.43846	0.836	0.439	6	LOC105605775	LOC105605775
0.819	1.12524	0.638	3.83653	0.838	0.553	6	SEMA3B	SEMA3B
0.819	0.0399248	0.638	0.622889	0.873	0.476	6	FOXC1	FOXC1
0.817	0.762904	0.634	4.31594	0.824	0.415	6	FRZB	FRZB
0.816	0.691291	0.632	2.70476	0.885	0.592	6	TMOD2	TMOD2
0.816	1.01602	0.632	1.78792	0.964	0.662	6	COL18A1	COL18A1
0.815	1.35368	0.63	3.8882	0.848	0.599	6	MATN4	MATN4
0.815	0.146861	0.63	0.765072	0.917	0.422	6	SEMA3D	SEMA3D
0.814	0.669017	0.628	1.0646	0.977	0.718	6	COL4A1	COL4A1
0.813	0.259919	0.626	2.20807	0.873	0.478	6	DCX	DCX
0.813	0.847101	0.626	2.35917	0.924	0.649	6	PLCE1	PLCE1
0.812	0.470515	0.624	5.27277	0.816	0.491	6	S100A1	S100A1
0.812	0.0741544	0.624	0.843427	0.839	0.371	6	THSD7A	THSD7A
0.812	1.2375	0.624	8.41302	0.798	0.246	6	LRRTM1	LRRTM1
0.811	0.00782738	0.622	0.414266	0.85	0.362	6	IL6	IL6
0.809	0.844301	0.618	2.27711	0.879	0.564	6	LOC105603284	LOC105605167
0.807	0.992825	0.614	4.554	0.815	0.409	6	NGFR	NGFR
0.807	0.950077	0.614	1.80366	0.948	0.718	6	CADM1	CADM1
0.806	0.0804818	0.612	0.774248	0.868	0.52	6	SCARB1	SCARB1
0.805	1.23843	0.61	4.86575	0.809	0.525	6	NLGN4X	NLGN4X
0.803	0.133468	0.606	1.29258	0.85	0.419	6	PDGFB	PDGFB
0.803	0.796424	0.606	1.52177	0.939	0.745	6	TIMP2	TIMP2
0.801	0.049148	0.602	1.10455	0.871	0.529	6	CNTN3	CNTN3
0.799	0.910952	0.598	1.88313	0.944	0.681	6	PLAT	PLAT
0.797	0.187583	0.594	0.92365	0.892	0.539	6	LIPA	LIPA
0.794	1.15962	0.588	3.43038	0.839	0.597	6	FLRT3	FLRT3
0.794	1.49807	0.588	2.60615	0.936	0.728	6	IER3	IER3
0.793	0.745701	0.586	3.35244	0.829	0.497	6	ST8SIA1	ST8SIA1
0.792	0.917985	0.584	2.27494	0.895	0.672	6	ITGA6	ITGA6
0.791	0.809943	0.582	1.76378	0.93	0.637	6	EPB41L2	EPB41L2
0.79	1.07742	0.58	2.33329	0.827	0.49	6	S100A4	S100A4
0.788	0.934427	0.576	2.24291	0.877	0.593	6	WWTR1	WWTR1
0.788	0.832541	0.576	1.38484	0.962	0.847	6	LOC101118133	TUBA1A
0.788	0.563198	0.576	3.41893	0.816	0.555	6	PCDH17	PCDH17
0.788	0.828638	0.576	1.24599	0.985	0.921	6	CST3	CST3
0.788	0.683729	0.576	1.62462	0.842	0.531	6	SPARCL1	SPARCL1
0.787	0.764715	0.574	3.78683	0.806	0.446	6	S100B	S100B
0.787	1.10637	0.574	2.17889	0.918	0.71	6	HES1	HES1
0.785	0.112095	0.57	0.597415	0.874	0.444	6	SPON1	SPON1
0.784	0.134824	0.568	1.57754	0.815	0.514	6	SLC7A7	SLC7A7
0.783	0.122628	0.566	0.540242	0.924	0.676	6	DOCK10	DOCK10
0.783	0.104309	0.566	0.615653	0.897	0.526	6	RACGAP1	RACGAP1
0.782	1.3224	0.564	2.10567	0.912	0.755	6	APOE	APOE
0.781	0.120168	0.562	1.27621	0.832	0.411	6	LOC105608206	LOC105608206
0.78	0.901845	0.56	2.85357	0.815	0.537	6	ITGA1	ITGA1
0.778	1.09508	0.556	2.11425	0.933	0.762	6	ID3	ID3
0.778	1.0874	0.556	4.98472	0.777	0.468	6	SNCG	SNCG
0.777	0.643825	0.554	1.68464	0.903	0.599	6	FKBP7	FKBP7
0.777	0.883265	0.554	5.67287	0.788	0.52	6	CHL1	CHL1
0.777	0.230209	0.554	0.485412	0.917	0.632	6	PLAC9	PLAC9
0.776	0.190111	0.552	3.13656	0.801	0.53	6	COCH	COCH
0.776	0.149844	0.552	1.32517	0.839	0.484	6	GEM	GEM
0.775	0.64594	0.55	1.91126	0.898	0.559	6	MYOF	MYOF
0.774	0.66911	0.548	1.86536	0.912	0.655	6	DPYSL3	DPYSL3
0.773	0.0748694	0.546	2.50443	0.797	0.457	6	LOC105609981	LOC105609981
0.773	0.833298	0.546	2.213	0.894	0.649	6	TAGLN3	TAGLN3
0.771	0.225109	0.542	1.69575	0.865	0.487	6	ELAVL4	ELAVL4
0.77	1.10668	0.54	4.54063	0.778	0.52	6	LOC101115527	MAL
0.768	1.10418	0.536	4.45173	0.78	0.546	6	SORCS1	SORCS1
0.767	0.777846	0.534	1.95086	0.873	0.588	6	OAF	OAF
0.767	0.392303	0.534	1.23926	0.792	0.418	6	COL15A1	COL15A1
0.765	0.351389	0.53	6.75961	0.757	0.425	6	LOC105603067	LOC105603067
0.763	0.746571	0.526	4.73942	0.771	0.502	6	ZNF536	ZNF536
0.763	0.180398	0.526	1.36394	0.838	0.562	6	KIAA1462	KIAA1462
0.763	0.175428	0.526	0.301352	0.936	0.63	6	COL5A2	COL5A2
0.76	0.479661	0.52	0.73457	0.971	0.706	6	SPARC	SPARC
0.758	0.566881	0.516	1.02632	0.967	0.719	6	TCF4	TCF4
0.757	0.550407	0.514	2.01543	0.866	0.579	6	STK32A	STK32A
0.757	0.14424	0.514	0.331477	0.898	0.52	6	MEF2C	MEF2C
0.756	0.240662	0.512	0.757297	0.898	0.598	6	ADAM12	ADAM12
0.755	0.790697	0.51	1.67405	0.898	0.725	6	CLIC4	CLIC4
0.755	0.106685	0.51	0.52033	0.888	0.571	6	MAOA	MAOA
0.753	0.632916	0.506	3.2539	0.777	0.448	6	NRCAM	NRCAM
0.753	0.031761	0.506	0.433234	0.813	0.568	6	SLITRK4	SLITRK4
0.752	0.483952	0.504	0.87021	0.951	0.784	6	SEPP1	SEPP1
0.752	0.809049	0.504	1.84716	0.935	0.674	6	ID4	ID4
0.751	0.981736	0.502	6.47054	0.727	0.148	6	CDH6	CDH6
0.75	0.848156	0.5	6.26065	0.745	0.513	6	LOC101101878	AATK
0.75	1.03172	0.5	9.47506	0.728	0.164	6	FOXD3	FOXD3
0.749	0.212156	0.498	1.97613	0.801	0.537	6	OAS1	OAS1
0.748	0.92146	0.496	2.02565	0.904	0.67	6	C26H8orf4	C26H8orf4
0.748	1.59438	0.496	8.95084	0.727	0.228	6	MPZ	MPZ
0.747	0.854742	0.494	9.48077	0.716	0.101	6	GJC3	GJC3
0.746	0.802447	0.492	3.91584	0.751	0.442	6	LAMA2	LAMA2
0.746	0.319876	0.492	2.3911	0.772	0.507	6	HEY2	HEY2
0.744	0.283142	0.488	0.665733	0.914	0.707	6	FBN1	FBN1
0.743	0.442143	0.486	1.42092	0.889	0.549	6	GAP43	GAP43
0.741	0.0896985	0.482	0.783024	0.832	0.579	6	OLFML2B	OLFML2B
0.74	0.00928957	0.48	0.315656	0.753	0.353	6	CTNNA3	CTNNA3
0.739	0.770762	0.478	6.43648	0.727	0.414	6	C1QL1	C1QL1
0.737	0.0274767	0.474	1.49283	0.701	0.067	6	GATA3	GATA3
0.737	0.725747	0.474	5.579	0.731	0.478	6	CMTM5	CMTM5
0.736	0.437745	0.472	1.48569	0.863	0.599	6	SYNE1	SYNE1
0.732	0.710679	0.464	2.83157	0.765	0.491	6	CDH2	CDH2
0.731	0.150352	0.462	0.251809	0.988	0.781	6	IGFBP5	IGFBP5
0.73	0.882612	0.46	2.96444	0.774	0.535	6	EMP2	EMP2
0.73	0.171995	0.46	0.29808	0.938	0.723	6	CALD1	CALD1
0.729	0.00537612	0.458	0.66262	0.757	0.191	6	ADRA2C	ADRA2C
0.728	0.538496	0.456	2.04092	0.829	0.626	6	MX1	MX1
0.726	0.0357305	0.452	0.306776	0.845	0.547	6	LOC105615654	name
0.724	0.638402	0.448	6.43258	0.71	0.309	6	MEGF10	MEGF10
0.724	0.239035	0.448	0.560801	0.933	0.626	6	ETS1	ETS1
0.72	0.692598	0.44	1.44604	0.879	0.577	6	UCHL1	UCHL1
0.718	0.320436	0.436	1.07985	0.883	0.693	6	LOC101121285	COX7A1
0.718	0.160195	0.436	1.36196	0.791	0.516	6	APCDD1	APCDD1
0.718	0.729712	0.436	7.8042	0.704	0.224	6	NCAM2	NCAM2
0.718	0.598885	0.436	1.61811	0.815	0.55	6	NES	NES
0.717	1.08072	0.434	4.31199	0.728	0.539	6	RELN	RELN
0.713	0.919687	0.426	2.13222	0.818	0.662	6	TGFBR3	TGFBR3
0.71	0.0443785	0.42	2.38391	0.792	0.504	6	LIX1	LIX1
0.71	0.285033	0.42	1.79514	0.838	0.634	6	SOGA3	SOGA3
0.709	0.554386	0.418	1.50967	0.813	0.566	6	NID1	NID1
0.708	0.655878	0.416	1.36971	0.854	0.751	6	PHGDH	PHGDH
0.707	0.33302	0.414	0.958789	0.939	0.701	6	CKAP5	CKAP5
0.705	0.618897	0.41	4.26538	0.707	0.367	6	KIF5C	KIF5C
0.705	0.161291	0.41	4.45691	0.7	0.469	6	NPY	NPY
0.703	0.457783	0.406	1.0503	0.889	0.648	6	OLFML3	OLFML3
0.702	0.403846	0.404	1.12372	0.833	0.601	6	MXRA8	MXRA8
0.701	0.18775	0.402	0.77528	0.869	0.585	6	KITLG	KITLG
0.701	0.177362	0.402	0.349688	0.895	0.644	6	MEST	MEST

## Sheet: cluster7
myAUC	avg_diff	power	avg_log2FC	pct.1	pct.2	cluster	gene	genes_no_LOC
0.87	2.31641	0.74	4.98777	0.883	0.602	7	UBE2C	UBE2C
0.864	1.88163	0.728	4.40762	0.916	0.549	7	TPX2	TPX2
0.848	0.55382	0.696	3.62337	0.892	0.616	7	SPC25	SPC25
0.846	1.65162	0.692	4.58852	0.896	0.621	7	CENPE	CENPE
0.829	1.75814	0.658	4.77856	0.909	0.615	7	MIS18BP1	MIS18BP1
0.816	2.02118	0.632	5.07738	0.797	0.492	7	CKAP2	CKAP2
0.815	1.98898	0.63	4.51365	0.889	0.598	7	NUSAP1	NUSAP1
0.811	1.45431	0.622	4.29804	0.887	0.552	7	SPC24	SPC24
0.809	1.07778	0.618	4.45706	0.893	0.63	7	LOC101120200	LOC101120200
0.809	1.00342	0.618	4.60932	0.886	0.603	7	KIFC1	KIFC1
0.809	0.719556	0.618	3.28348	0.808	0.435	7	RRM2	RRM2
0.806	1.42424	0.612	4.80023	0.825	0.513	7	KIF23	KIF23
0.801	1.62622	0.602	5.06537	0.8	0.505	7	PRC1	PRC1
0.799	1.48564	0.598	4.53855	0.814	0.591	7	MKI67	MKI67
0.797	0.723578	0.594	3.39508	0.886	0.609	7	C16H5orf34	C16H5orf34
0.797	2.4819	0.594	4.87514	0.814	0.612	7	CENPF	CENPF
0.796	2.64432	0.592	4.87103	0.812	0.601	7	TOP2A	TOP2A
0.792	0.663919	0.584	3.14894	0.838	0.495	7	CLSPN	CLSPN
0.791	1.09698	0.582	3.45422	0.846	0.503	7	NUF2	NUF2
0.789	1.1544	0.578	3.96279	0.878	0.612	7	CASC5	CASC5
0.789	1.10203	0.578	4.57136	0.797	0.5	7	CCNA2	CCNA2
0.786	0.976088	0.572	4.73086	0.812	0.582	7	DEPDC1	DEPDC1
0.785	1.47706	0.57	5.29749	0.768	0.471	7	ASPM	ASPM
0.784	1.02991	0.568	4.6989	0.802	0.524	7	KIF15	KIF15
0.784	1.21104	0.568	4.04694	0.86	0.599	7	CENPW	CENPW
0.782	0.64849	0.564	4.29895	0.773	0.493	7	PBK	PBK
0.782	1.14344	0.564	5.10393	0.739	0.485	7	CDCA3	CDCA3
0.779	1.01809	0.558	4.71347	0.742	0.517	7	AURKB	AURKB
0.777	0.981342	0.554	4.30205	0.762	0.485	7	NDC80	NDC80
0.776	1.37228	0.552	4.61752	0.794	0.611	7	KIF11	KIF11
0.775	0.761306	0.55	4.30409	0.863	0.53	7	TTK	TTK
0.775	1.12947	0.55	4.92186	0.744	0.511	7	LOC101115753	LOC101115753
0.773	0.904925	0.546	2.89313	0.82	0.559	7	CDKN2D	CDKN2D
0.773	0.876991	0.546	4.34879	0.761	0.488	7	KIF4A	KIF4A
0.773	1.18655	0.546	4.07429	0.808	0.592	7	HMMR	HMMR
0.772	0.927742	0.544	4.86403	0.738	0.551	7	AURKA	AURKA
0.772	1.29353	0.544	4.46192	0.753	0.517	7	BIRC5	BIRC5
0.771	1.0701	0.542	4.88619	0.726	0.502	7	DLGAP5	DLGAP5
0.771	1.5758	0.542	4.22348	0.88	0.599	7	LOC101113108	LOC101113108
0.77	0.67887	0.54	3.2242	0.858	0.492	7	NCAPD2	NCAPD2
0.769	0.517982	0.538	2.86649	0.791	0.525	7	GAS2L3	GAS2L3
0.769	0.87747	0.538	4.39122	0.796	0.56	7	BUB1B	BUB1B
0.767	0.967014	0.534	3.47741	0.837	0.528	7	RACGAP1	RACGAP1
0.764	0.328507	0.528	3.70018	0.768	0.299	7	ANK1	ANK1
0.764	0.903996	0.528	4.28232	0.84	0.578	7	ARHGAP11A	ARHGAP11A
0.763	0.775291	0.526	4.74766	0.767	0.551	7	CDCA8	CDCA8
0.763	0.955102	0.526	5.10653	0.759	0.509	7	CDCA2	CDCA2
0.763	1.69515	0.526	3.64369	0.747	0.606	7	LOC101103869	CKS2
0.762	0.76483	0.524	4.52775	0.758	0.565	7	LOC101118484	LOC101118484
0.761	0.439165	0.522	3.76563	0.738	0.496	7	E2F7	E2F7
0.761	1.13946	0.522	4.70752	0.803	0.555	7	CCNB1	CCNB1
0.76	1.32833	0.52	2.94452	0.872	0.644	7	SMC2	SMC2
0.76	0.768441	0.52	4.41354	0.748	0.503	7	PLK1	PLK1
0.759	0.77651	0.518	4.35655	0.688	0.402	7	NEK2	NEK2
0.758	0.78672	0.516	4.50594	0.732	0.449	7	KIF2C	KIF2C
0.757	0.803311	0.514	3.40963	0.883	0.636	7	LOC101104153	TACC3
0.757	0.938132	0.514	4.05964	0.77	0.571	7	ECT2	ECT2
0.756	0.49023	0.512	2.45338	0.771	0.545	7	INCENP	INCENP
0.755	0.56654	0.51	9.59527	0.68	0.318	7	SLFN14	SLFN14
0.752	0.5389	0.504	4.96521	0.742	0.4	7	KIF18B	KIF18B
0.752	0.977485	0.504	4.07034	0.729	0.498	7	FBXO5	FBXO5
0.751	0.403393	0.502	4.47963	0.78	0.502	7	TROAP	TROAP
0.751	1.01408	0.502	4.1692	0.744	0.528	7	CCNB2	CCNB2
0.75	0.863927	0.5	4.65146	0.75	0.593	7	LOC101102344	LOC101102344
0.747	0.72804	0.494	4.14365	0.787	0.621	7	LOC101110457	LOC101110457
0.747	1.06669	0.494	2.52204	0.884	0.603	7	LMNB1	LMNB1
0.746	0.988906	0.492	3.49646	0.803	0.595	7	NCAPG	NCAPG
0.746	1.54925	0.492	2.89448	0.843	0.766	7	HMGB2	HMGB2
0.744	0.660767	0.488	4.17688	0.771	0.561	7	CENPN	CENPN
0.743	0.533185	0.486	4.02383	0.765	0.513	7	ASF1B	ASF1B
0.739	0.755531	0.478	3.09281	0.893	0.672	7	CENPK	CENPK
0.737	0.777869	0.474	3.71167	0.704	0.576	7	BUB1	BUB1
0.737	1.06016	0.474	4.12463	0.748	0.601	7	LOC101109129	H4
0.737	1.37999	0.474	3.29408	0.858	0.621	7	KPNA2	KPNA2
0.736	0.670996	0.472	3.80499	0.761	0.534	7	CIT	CIT
0.735	0.667645	0.47	4.75248	0.721	0.497	7	KIF18A	KIF18A
0.735	1.17787	0.47	4.48583	0.793	0.654	7	LOC101123417	LOC101123417
0.734	0.767692	0.468	4.45313	0.701	0.537	7	CKAP2L	CKAP2L
0.734	1.70767	0.468	4.92211	0.745	0.653	7	LOC101123158	H1-5
0.733	0.88653	0.466	2.77905	0.779	0.592	7	MAD2L1	MAD2L1
0.733	1.29936	0.466	2.88945	0.782	0.673	7	SMC4	SMC4
0.733	0.976586	0.466	4.19551	0.716	0.479	7	DIAPH3	DIAPH3
0.732	0.0239715	0.464	0.960866	0.477	0.159	7	NTF3	NTF3
0.732	0.621728	0.464	3.15072	0.79	0.589	7	BRCA1	BRCA1
0.731	0.50111	0.462	2.56266	0.787	0.505	7	FECH	FECH
0.731	0.436574	0.462	3.88903	0.779	0.519	7	SKA1	SKA1
0.731	1.01637	0.462	2.48993	0.905	0.634	7	CKS1B	CKS1B
0.731	0.755285	0.462	3.51181	0.738	0.526	7	KIF22	KIF22
0.73	0.886085	0.46	5.37161	0.723	0.547	7	FAM64A	FAM64A
0.73	1.12632	0.46	4.396	0.753	0.618	7	CDC20	CDC20
0.727	0.938947	0.454	4.80817	0.727	0.593	7	LOC101114146	LOC101114146
0.727	1.38649	0.454	3.31117	0.741	0.608	7	KIF20B	KIF20B
0.726	1.30222	0.452	3.90656	0.883	0.71	7	LOC101105785	LOC101105785
0.725	0.425517	0.45	4.0933	0.732	0.553	7	PARPBP	PARPBP
0.725	1.69803	0.45	2.86068	0.796	0.821	7	LOC101108730	TUBB4B
0.723	0.0160998	0.446	0.328316	0.817	0.453	7	WNT2B	WNT2B
0.722	1.44311	0.444	2.75528	0.924	0.827	7	LOC101113893	H1-2
0.719	2.478	0.438	9.96146	0.681	0.389	7	HBM	HBM
0.717	0.628421	0.434	5.10571	0.706	0.569	7	MXD3	MXD3
0.716	0.762178	0.432	3.43821	0.715	0.527	7	DBF4	DBF4
0.716	0.509933	0.432	3.0418	0.71	0.451	7	CDC25B	CDC25B
0.716	0.557526	0.432	4.76062	0.645	0.391	7	CCNF	CCNF
0.716	0.645358	0.432	2.26676	0.834	0.555	7	TYMS	TYMS
0.716	1.17376	0.432	3.35458	0.707	0.632	7	PTTG1	PTTG1
0.716	1.48724	0.432	3.8291	0.724	0.625	7	KIAA0101	KIAA0101
0.714	0.519595	0.428	4.61603	0.695	0.483	7	CDK1	CDK1
0.714	0.0721477	0.428	0.377836	0.77	0.384	7	EBF2	EBF2
0.714	0.101072	0.428	0.88279	0.819	0.545	7	SFRP2	SFRP2
0.714	1.25813	0.428	2.35838	0.863	0.8	7	UBE2S	UBE2S
0.714	0.969825	0.428	3.74651	0.681	0.543	7	KNSTRN	KNSTRN
0.713	0.518879	0.426	3.56184	0.668	0.446	7	LOC105605775	LOC105605775
0.713	0.809912	0.426	3.88156	0.703	0.546	7	CDKN2C	CDKN2C
0.712	0.399769	0.424	3.50852	0.771	0.569	7	MTFR2	MTFR2
0.712	0.619071	0.424	4.83371	0.663	0.523	7	SPAG5	SPAG5
0.712	0.438022	0.424	6.82567	0.779	0.443	7	LOC105604200	LOC105604200
0.712	1.39156	0.424	2.66521	0.918	0.798	7	ARL6IP1	ARL6IP1
0.711	0.00883695	0.422	0.682396	0.677	0.446	7	C3AR1	C3AR1
0.71	0.632168	0.42	4.78349	0.738	0.558	7	NFE2	NFE2
0.71	0.753492	0.42	3.58673	0.692	0.601	7	LOC101113369	LOC101113369
0.71	0.777363	0.42	4.40345	0.791	0.643	7	KIF20A	KIF20A
0.709	0.682453	0.418	3.87335	0.695	0.628	7	LOC101106041	H2BC12
0.709	1.23465	0.418	3.93175	0.851	0.694	7	LOC101108868	LOC101108868
0.708	1.54091	0.416	2.41577	0.851	0.882	7	LOC106990101	TUBA1B
0.707	1.10632	0.414	4.17412	0.688	0.52	7	CENPA	CENPA
0.706	0.525881	0.412	3.9064	0.748	0.581	7	CENPL	CENPL
0.706	0.747792	0.412	3.37969	0.857	0.668	7	LOC101120455	H2BC18
0.705	0.819742	0.41	2.29163	0.828	0.653	7	MND1	MND1
0.705	0.975117	0.41	4.94756	0.657	0.494	7	CDKN3	CDKN3
0.705	1.1169	0.41	4.49973	0.691	0.625	7	ANLN	ANLN
0.702	0.594081	0.404	3.04887	0.796	0.615	7	NDE1	NDE1
0.702	1.28647	0.404	2.13085	0.892	0.884	7	H2AFZ	H2AFZ
0.701	1.11355	0.402	3.54876	0.729	0.692	7	LOC101110185	H2BC1

[truncated: 4 more sheets: cluster8, cluster9, cluster10, cluster11]
