# Supplementary material for: Stellate cells are in utero markers of pancreatic disease in cystic fibrosis
Source: Mol Med. 2024 Aug 7;30:115. doi: 10.1186/s10020-024-00871-2 (PMC11304907; doi:10.1186/s10020-024-00871-2)
Supplement: Supplementary file 11 — Supplementary Material 11. [file 10020_2024_871_MOESM11_ESM.xlsx]

## Sheet: Sheet2
Table S8 d120 WT vs cloned CF Marker genes by cluster

## Sheet: Sheet1
Cell number by cluster
Sample	0	1	2	3	4	5	6	7
axh039	1366	432	277	146	160	67	123	28
axh040	1154	228	109	96	87	40	89	141
axh073	1383	874	815	349	235	218	133	239
axh079	1542	697	756	471	212	184	159	174
axh080	1380	471	444	296	142	116	121	131
axh121	614	333	509	102	128	86	94	65
axh122	43	110	49	71	382	186	23	4
axh127	771	1105	427	33	97	46	101	36

## Sheet: cluster0
myAUC	avg_diff	power	avg_log2FC	pct.1	pct.2	cluster	gene	genes_no_LOC
0.96	2.28682	0.92	3.45953	0.996	0.874	0	PNLIPRP2	PNLIPRP2
0.958	2.43492	0.916	3.61476	0.994	0.938	0	LOC101103454	CELA3B
0.956	2.38615	0.912	3.50375	0.998	0.973	0	LOC101117326	CPA1
0.952	2.32179	0.904	3.48114	0.992	0.89	0	LOC101112559	PRSS2
0.952	2.25111	0.904	3.366	0.996	0.877	0	CEL	CEL
0.938	1.67146	0.876	3.52748	0.977	0.658	0	GP2	GP2
0.933	1.745	0.866	3.34259	0.971	0.59	0	PDIA2	PDIA2
0.932	2.16752	0.864	3.58503	0.968	0.735	0	PLA2G1B	PLA2G1B
0.924	2.06957	0.848	3.29098	0.985	0.819	0	CLPS	CLPS
0.923	1.81069	0.846	3.34386	0.964	0.661	0	SPINK1	SPINK1
0.92	2.17055	0.84	3.64465	0.969	0.688	0	LOC101118831	AMY2B
0.916	1.87015	0.832	3.26907	0.957	0.679	0	TFF2	TFF2
0.916	1.89591	0.832	2.98758	0.973	0.804	0	CELA1	CELA1
0.912	1.75469	0.824	3.67821	0.93	0.625	0	AQP8	AQP8
0.911	1.62374	0.822	2.84003	0.966	0.683	0	NUPR1	NUPR1
0.906	1.57101	0.812	3.29061	0.939	0.592	0	AMBP	AMBP
0.904	1.57725	0.808	3.29553	0.938	0.576	0	SERPINI2	SERPINI2
0.903	1.40253	0.806	2.44317	0.978	0.719	0	GATM	GATM
0.901	0.878121	0.802	3.73877	0.919	0.5	0	DPEP1	DPEP1
0.899	1.48874	0.798	3.5157	0.918	0.585	0	ERP27	ERP27
0.899	1.16618	0.798	3.4613	0.934	0.637	0	MEGF11	MEGF11
0.893	1.03671	0.786	2.93289	0.936	0.625	0	BHMT	BHMT
0.886	1.40313	0.772	2.91387	0.93	0.604	0	SYCN	SYCN
0.875	0.989343	0.75	1.51727	0.98	0.962	0	SSR4	SSR4
0.874	0.967703	0.748	2.72047	0.922	0.561	0	AGR2	AGR2
0.87	1.52926	0.74	3.07438	0.922	0.633	0	CTRC	CTRC
0.869	1.22542	0.738	3.46991	0.901	0.601	0	TFF1	TFF1
0.866	0.942526	0.732	2.42722	0.925	0.631	0	SLC39A5	SLC39A5
0.864	1.11291	0.728	2.7213	0.925	0.618	0	CPB1	CPB1
0.864	1.24685	0.728	3.17409	0.909	0.663	0	LOC101111795	PRSS1
0.857	0.595341	0.714	3.10353	0.878	0.516	0	FETUB	FETUB
0.855	0.50827	0.71	2.37452	0.915	0.578	0	TNFRSF13B	TNFRSF13B
0.853	0.842766	0.706	2.31006	0.935	0.611	0	TCEA3	TCEA3
0.853	1.0466	0.706	1.94335	0.948	0.753	0	FKBP11	FKBP11
0.853	1.21969	0.706	2.23227	0.948	0.661	0	DNASE1	DNASE1
0.848	0.917783	0.696	1.75671	0.945	0.784	0	GAMT	GAMT
0.844	0.576921	0.688	3.34308	0.86	0.539	0	ARHGDIG	ARHGDIG
0.84	1.0297	0.68	1.61795	0.981	0.814	0	CD24	CD24
0.83	0.520958	0.66	2.44261	0.873	0.508	0	AGER	AGER
0.829	0.540615	0.658	3.06935	0.854	0.527	0	CCKBR	CCKBR
0.827	0.749339	0.654	1.32354	0.969	0.856	0	P4HB	P4HB
0.824	0.482539	0.648	3.58778	0.838	0.581	0	LOC101111058	name
0.817	0.65953	0.634	2.99506	0.855	0.576	0	LOC106990174	RBPJL
0.813	0.721395	0.626	1.68573	0.929	0.645	0	GIF	GIF
0.812	0.501636	0.624	2.60385	0.854	0.566	0	ACSS3	ACSS3
0.809	0.408469	0.618	2.17197	0.857	0.597	0	LOC105609715	LOC105609715
0.808	0.451185	0.616	1.90946	0.882	0.643	0	LOC105604623	LOC105604623
0.805	0.453313	0.61	2.37322	0.856	0.532	0	GCAT	GCAT
0.804	0.356144	0.608	2.14287	0.864	0.599	0	ARMC9	ARMC9
0.797	0.443045	0.594	2.31763	0.853	0.571	0	VTN	VTN
0.793	0.397706	0.586	2.30213	0.83	0.529	0	EFNA2	EFNA2
0.792	0.59028	0.584	2.30624	0.842	0.593	0	CPM	CPM
0.791	0.334737	0.582	3.27593	0.796	0.558	0	GSTA1-1	GSTA1-1
0.791	0.41248	0.582	2.29566	0.809	0.456	0	CTSL	CTSL
0.788	0.528512	0.576	1.81335	0.876	0.666	0	HPGD	HPGD
0.781	0.797034	0.562	3.50749	0.802	0.613	0	LOC101111210	LOC101111210
0.774	0.659347	0.548	1.22775	0.94	0.803	0	PRDX4	PRDX4
0.771	0.526232	0.542	1.48024	0.885	0.633	0	TMED6	TMED6
0.77	0.848286	0.54	3.06024	0.787	0.554	0	LOC101116249	CTRB1
0.767	0.186547	0.534	3.11359	0.767	0.605	0	ZG16	ZG16
0.764	0.52819	0.528	0.960124	0.933	0.861	0	SSR3	SSR3
0.761	0.437474	0.522	1.23219	0.937	0.679	0	AK1	AK1
0.76	0.246745	0.52	0.48385	0.922	0.727	0	SFRP1	SFRP1
0.757	0.397658	0.514	3.0626	0.759	0.528	0	DMGDH	DMGDH
0.75	0.130694	0.5	2.65269	0.773	0.629	0	NETO1	NETO1
0.75	0.349056	0.5	3.29276	0.751	0.578	0	RIPPLY1	RIPPLY1
0.749	0.907808	0.498	2.30794	0.786	0.531	0	CCL26	CCL26
0.745	0.385302	0.49	1.66833	0.833	0.576	0	GAS2	GAS2
0.742	0.45242	0.484	1.35086	0.887	0.663	0	SDF2L1	SDF2L1
0.739	0.380851	0.478	0.931823	0.899	0.629	0	ALDOB	ALDOB
0.736	0.377946	0.472	1.15032	0.901	0.622	0	METTL12	METTL12
0.735	0.285432	0.47	1.31933	0.841	0.626	0	CBS	CBS
0.73	0.0934353	0.46	3.16415	0.715	0.519	0	LOC101112049	LOC101112049
0.728	0.217679	0.456	1.81752	0.784	0.568	0	LOC101106641	CYP2C19
0.726	0.203062	0.452	2.66179	0.728	0.556	0	LOC106991612	LOC106991612
0.723	0.397403	0.446	3.29994	0.714	0.458	0	NUGGC	NUGGC
0.721	0.3262	0.442	3.15595	0.701	0.416	0	LOC101122142	name
0.719	0.249372	0.438	2.0543	0.742	0.506	0	MST1	MST1
0.719	0.297637	0.438	3.56034	0.705	0.501	0	LOC101111217	RBPJL
0.716	0.290324	0.432	3.0611	0.692	0.382	0	MACC1	MACC1
0.715	0.381713	0.43	0.874466	0.91	0.72	0	OSTC	OSTC
0.715	0.414184	0.43	1.93122	0.713	0.449	0	LOC101117691	name
0.714	0.664107	0.428	0.988494	0.989	0.977	0	HSPA8	HSPA8
0.711	0.199324	0.422	1.71582	0.703	0.506	0	MATN4	MATN4
0.709	0.373327	0.418	0.68502	0.941	0.874	0	SERP1	SERP1
0.709	0.128634	0.418	0.742031	0.816	0.672	0	TMEM45A	TMEM45A
0.705	0.168463	0.41	1.17712	0.759	0.602	0	LOC101116336	CES1
0.705	0.328259	0.41	1.0306	0.874	0.676	0	HAMP	HAMP

## Sheet: cluster1
myAUC	avg_diff	power	avg_log2FC	pct.1	pct.2	cluster	gene	genes_no_LOC
0.962	2.30798	0.924	5.82621	0.964	0.54	1	AGT	AGT
0.952	2.1207	0.904	4.36165	0.967	0.633	1	CLDN4	CLDN4
0.948	1.90629	0.896	5.44213	0.951	0.569	1	SLC4A4	SLC4A4
0.947	1.64142	0.894	2.66769	0.984	0.832	1	KRT8	KRT8
0.946	1.94715	0.892	4.11347	0.962	0.647	1	LOC101117946	KRT19
0.945	1.89206	0.89	3.81096	0.978	0.774	1	CXADR	CXADR
0.941	1.87386	0.882	3.62048	0.97	0.759	1	HIPK2	HIPK2
0.934	1.7066	0.868	4.17644	0.96	0.701	1	PARD6B	PARD6B
0.932	1.35745	0.864	5.08724	0.936	0.517	1	PRSS22	PRSS22
0.931	2.28001	0.862	4.89857	0.951	0.698	1	ANKRD1	ANKRD1
0.929	1.31123	0.858	2.10003	0.989	0.889	1	TPM1	TPM1
0.928	1.54413	0.856	2.72899	0.98	0.828	1	ZBTB20	ZBTB20
0.928	1.55428	0.856	5.58697	0.928	0.553	1	DCDC2	DCDC2
0.928	1.61941	0.856	5.81312	0.927	0.582	1	CPB2	CPB2
0.925	1.80721	0.85	3.60171	0.967	0.706	1	TM4SF4	TM4SF4
0.923	1.44742	0.846	4.1738	0.938	0.54	1	COL21A1	COL21A1
0.921	1.36188	0.842	5.0519	0.925	0.555	1	CLDN6	CLDN6
0.919	1.27867	0.838	3.10586	0.96	0.693	1	LCP1	LCP1
0.918	1.47793	0.836	4.81293	0.924	0.618	1	EHF	EHF
0.917	1.90618	0.834	3.2542	0.977	0.778	1	TNFRSF12A	TNFRSF12A
0.916	1.52494	0.832	2.98247	0.975	0.778	1	EZR	EZR
0.915	1.64295	0.83	2.86038	0.975	0.698	1	TM4SF1	TM4SF1
0.915	2.81324	0.83	4.60002	0.95	0.656	1	LOC101117785	APOA1
0.914	1.78763	0.828	2.82682	0.982	0.881	1	KLF6	KLF6
0.912	1.36707	0.824	2.30053	0.98	0.81	1	KRT18	KRT18
0.911	1.25909	0.822	4.0327	0.937	0.65	1	PRRG4	PRRG4
0.91	1.62919	0.82	2.57322	0.98	0.736	1	PTN	PTN
0.908	1.28691	0.816	5.12062	0.909	0.568	1	CFTR	CFTR
0.907	1.38517	0.814	3.02522	0.955	0.733	1	SOX6	SOX6
0.907	1.48865	0.814	3.01729	0.972	0.754	1	LOC101121396	TUBA1C
0.905	1.40737	0.81	2.8792	0.969	0.769	1	SDC4	SDC4
0.905	1.13397	0.81	3.46398	0.931	0.716	1	CREB5	CREB5
0.905	1.33607	0.81	4.06401	0.926	0.623	1	ITPKC	ITPKC
0.904	1.44525	0.808	4.09632	0.933	0.577	1	KRT7	KRT7
0.904	0.992927	0.808	5.23097	0.891	0.5	1	TACSTD2	TACSTD2
0.903	1.27646	0.806	2.90728	0.957	0.748	1	CLSTN1	CLSTN1
0.902	1.33137	0.804	3.3295	0.951	0.688	1	ELF3	ELF3
0.9	1.37369	0.8	3.13574	0.944	0.719	1	CDH1	CDH1
0.9	1.51528	0.8	2.74252	0.975	0.77	1	ETS2	ETS2
0.899	1.26285	0.798	2.76202	0.955	0.69	1	CADM1	CADM1
0.899	1.34176	0.798	3.1611	0.953	0.721	1	ATP1A1	ATP1A1
0.898	1.15196	0.796	1.70833	0.993	0.952	1	LOC101113728	CLU
0.898	2.19007	0.796	5.93074	0.896	0.563	1	MMP7	MMP7
0.897	1.32595	0.794	3.05846	0.943	0.738	1	PPP2R3A	PPP2R3A
0.896	1.10931	0.792	4.34835	0.904	0.601	1	TPD52L1	TPD52L1
0.896	1.1707	0.792	4.37268	0.911	0.625	1	FRMD4B	FRMD4B
0.895	1.18463	0.79	2.73023	0.965	0.681	1	CDK6	CDK6
0.892	1.41869	0.784	2.76066	0.96	0.805	1	ATP1B1	ATP1B1
0.892	1.24602	0.784	2.82613	0.944	0.6	1	MDK	MDK
0.89	1.46106	0.78	2.81995	0.963	0.783	1	CREM	CREM
0.888	1.26262	0.776	3.65798	0.925	0.651	1	F3	F3
0.885	1.27728	0.77	2.18581	0.983	0.841	1	ANXA2	ANXA2
0.885	0.845409	0.77	4.09577	0.896	0.608	1	GLIS3	GLIS3
0.885	1.14374	0.77	4.97247	0.888	0.609	1	CFP	CFP
0.885	1.33472	0.77	3.97202	0.903	0.561	1	HHEX	HHEX
0.884	1.12936	0.768	2.76281	0.96	0.696	1	LOC101114586	SORBS2
0.88	1.19405	0.76	3.24472	0.92	0.669	1	OAT	OAT
0.879	0.793335	0.758	5.02478	0.861	0.455	1	KRT77	KRT77
0.878	0.73343	0.756	4.00781	0.885	0.528	1	WWC1	WWC1
0.876	0.820941	0.752	3.20437	0.924	0.663	1	USP2	USP2
0.874	0.931356	0.748	2.24442	0.955	0.711	1	MAGI1	MAGI1
0.873	0.962676	0.746	3.45718	0.894	0.552	1	NOTCH2	NOTCH2
0.873	1.23893	0.746	2.17884	0.972	0.8	1	LMNA	LMNA
0.873	1.18721	0.746	2.6195	0.957	0.71	1	MYADM	MYADM
0.873	1.30653	0.746	4.40916	0.882	0.605	1	FABP3	FABP3
0.873	1.219	0.746	2.24528	0.968	0.779	1	ETS1	ETS1
0.871	1.1094	0.742	1.94205	0.977	0.788	1	SYNE2	SYNE2
0.87	1.34142	0.74	3.05742	0.912	0.668	1	SOX9	SOX9
0.868	1.09289	0.736	1.88777	0.977	0.794	1	S100A11	S100A11
0.864	1.19049	0.728	4.45968	0.861	0.476	1	S100A2	S100A2
0.862	1.08371	0.724	3.27845	0.888	0.529	1	NDRG2	NDRG2
0.862	1.23888	0.724	3.27032	0.918	0.708	1	EPB41L3	EPB41L3
0.862	1.20874	0.724	3.48926	0.885	0.582	1	PLAT	PLAT
0.861	1.04477	0.722	2.83081	0.905	0.613	1	SFXN1	SFXN1
0.858	1.34189	0.716	3.34907	0.902	0.643	1	ANXA3	ANXA3
0.857	0.977601	0.714	3.37127	0.884	0.608	1	LOC101102992	COL9A1
0.855	0.868052	0.71	1.32707	0.989	0.928	1	SAT1	SAT1
0.855	1.12684	0.71	2.88202	0.91	0.665	1	FXYD3	FXYD3
0.854	1.00945	0.708	2.05917	0.948	0.706	1	CNN3	CNN3
0.852	1.05928	0.704	3.04735	0.904	0.69	1	ARG2	ARG2
0.851	1.08341	0.702	2.31961	0.937	0.736	1	NCOA7	NCOA7
0.851	0.592653	0.702	2.67775	0.895	0.628	1	TNFRSF21	TNFRSF21
0.851	0.590111	0.702	2.84618	0.873	0.603	1	RUNX1	RUNX1
0.848	0.840668	0.696	5.44284	0.833	0.531	1	VEPH1	VEPH1
0.848	0.246481	0.696	1.53129	0.848	0.54	1	SLC35F1	SLC35F1
0.846	0.935027	0.692	2.8135	0.899	0.609	1	WWC2	WWC2
0.845	0.624691	0.69	3.93492	0.849	0.608	1	LOC105607987	LOC105607987
0.845	0.801334	0.69	3.15275	0.881	0.578	1	BCAR3	BCAR3
0.844	0.911729	0.688	2.07186	0.945	0.624	1	ARHGAP29	ARHGAP29
0.843	0.97525	0.686	4.48804	0.842	0.558	1	PLPP2	PLPP2
0.842	1.13683	0.684	3.32799	0.89	0.596	1	HBEGF	HBEGF
0.84	0.922408	0.68	2.51592	0.93	0.733	1	PDLIM1	PDLIM1
0.84	1.10407	0.68	2.15397	0.956	0.788	1	CPD	CPD
0.84	0.948613	0.68	2.04418	0.927	0.642	1	CD9	CD9
0.839	0.978718	0.678	3.73265	0.861	0.608	1	LURAP1L	LURAP1L
0.838	1.03367	0.676	2.31998	0.928	0.673	1	PHLDA1	PHLDA1
0.838	0.883768	0.676	2.80675	0.867	0.613	1	LTBP1	LTBP1
0.836	0.673329	0.672	3.58177	0.851	0.6	1	FMN1	FMN1
0.836	0.647177	0.672	4.40461	0.824	0.55	1	FRAS1	FRAS1
0.836	1.28875	0.672	6.11624	0.819	0.513	1	OTOL1	OTOL1
0.835	0.856639	0.67	2.47848	0.873	0.563	1	C12H1orf115	C12H1orf115
0.835	0.741021	0.67	2.03805	0.889	0.615	1	ADGRF5	ADGRF5
0.835	1.37187	0.67	2.39586	0.932	0.686	1	IER3	IER3
0.834	0.878457	0.668	3.37536	0.869	0.624	1	LAMC2	LAMC2
0.834	0.911453	0.668	4.49149	0.832	0.54	1	ERICH5	ERICH5
0.834	0.595643	0.668	3.58812	0.839	0.598	1	LOC105605445	LOC105616159
0.833	0.798967	0.666	2.99329	0.882	0.586	1	ILDR1	ILDR1
0.831	0.620743	0.662	2.44599	0.909	0.651	1	MET	MET
0.831	0.550685	0.662	2.42453	0.882	0.598	1	ITGB8	ITGB8
0.83	0.423095	0.66	4.22637	0.82	0.52	1	GCNT3	GCNT3
0.829	0.778951	0.658	2.74536	0.864	0.661	1	BACH2	BACH2
0.828	0.868404	0.656	1.59267	0.944	0.816	1	MCL1	MCL1
0.828	0.887834	0.656	1.9036	0.953	0.822	1	SGMS2	SGMS2
0.827	1.09903	0.654	2.28485	0.923	0.724	1	GMNN	GMNN
0.827	0.6948	0.654	5.60107	0.806	0.53	1	ATP6V1B1	ATP6V1B1
0.827	0.801349	0.654	2.61256	0.908	0.679	1	KLF5	KLF5
0.827	0.978118	0.654	2.17528	0.895	0.566	1	C26H8orf4	C26H8orf4
0.827	1.1655	0.654	2.27948	0.89	0.598	1	CYR61	CYR61
0.826	0.800008	0.652	2.91977	0.873	0.617	1	DUSP14	DUSP14
0.826	0.839405	0.652	1.87166	0.918	0.733	1	METRNL	METRNL
0.825	0.750688	0.65	1.55636	0.94	0.68	1	COL18A1	COL18A1
0.824	0.2354	0.648	3.51881	0.808	0.546	1	RASGEF1A	RASGEF1A
0.824	0.55765	0.648	2.21133	0.884	0.66	1	RELB	RELB
0.824	0.390794	0.648	2.54178	0.861	0.592	1	FOXA1	FOXA1
0.824	0.758485	0.648	3.53441	0.848	0.567	1	RHPN2	RHPN2
0.824	0.74052	0.648	3.00308	0.865	0.599	1	GALNT3	GALNT3
0.822	1.00507	0.644	2.04906	0.937	0.753	1	BIRC2	BIRC2
0.822	1.03091	0.644	2.41634	0.857	0.618	1	FAM129A	FAM129A
0.819	0.817921	0.638	2.67473	0.862	0.582	1	TRIP6	TRIP6
0.818	0.586867	0.636	1.46904	0.934	0.773	1	EHD4	EHD4
0.817	0.860828	0.634	1.89956	0.954	0.811	1	DAAM1	DAAM1
0.817	0.814533	0.634	3.02364	0.838	0.584	1	PLCE1	PLCE1
0.817	0.626138	0.634	3.46503	0.825	0.51	1	LOC101116286	name
0.816	0.737868	0.632	3.0007	0.828	0.499	1	LOC105603828	LOC105607248
0.816	0.792087	0.632	2.14863	0.879	0.651	1	WWTR1	WWTR1
0.813	0.958625	0.626	2.27163	0.904	0.716	1	ERRFI1	ERRFI1
0.813	0.817937	0.626	3.83004	0.814	0.548	1	COL4A4	COL4A4
0.812	0.431121	0.624	4.6021	0.78	0.448	1	WFDC2	WFDC2
0.811	0.74677	0.622	2.83365	0.875	0.667	1	LIPH	LIPH
0.81	0.72388	0.62	2.59843	0.855	0.583	1	HIP1	HIP1
0.81	0.7334	0.62	2.4919	0.849	0.6	1	BICC1	BICC1
0.809	1.29104	0.618	3.28312	0.829	0.527	1	CTGF	CTGF
0.808	0.751871	0.616	1.51123	0.926	0.713	1	BIRC3	BIRC3
0.806	0.666902	0.612	1.91749	0.908	0.644	1	SMAD3	SMAD3
0.806	0.708084	0.612	3.97567	0.808	0.589	1	JAKMIP2	JAKMIP2
0.806	0.402273	0.612	1.67737	0.863	0.555	1	MYOF	MYOF
0.805	0.732206	0.61	2.06947	0.889	0.648	1	RIMKLB	RIMKLB
0.805	0.427948	0.61	1.63196	0.853	0.569	1	SERPINE1	SERPINE1
0.804	0.904003	0.608	5.20742	0.795	0.585	1	DNAH11	DNAH11
0.803	1.11532	0.606	3.41252	0.828	0.606	1	ALDH1A3	ALDH1A3
0.802	0.734341	0.604	2.68057	0.811	0.452	1	TM4SF18	TM4SF18
0.801	0.899118	0.602	5.71383	0.778	0.479	1	LOC101112257	OOSP1
0.799	0.802226	0.598	3.88988	0.796	0.545	1	S100B	S100B
0.799	1.29603	0.598	5.86823	0.776	0.487	1	LOC101103584	name
0.798	0.615064	0.596	2.48137	0.851	0.603	1	SLC25A25	SLC25A25
0.798	0.716253	0.596	4.41372	0.787	0.529	1	LAMA1	LAMA1
0.796	0.808526	0.592	3.22788	0.821	0.613	1	FAM81A	FAM81A
0.796	0.878752	0.592	4.21201	0.792	0.554	1	COL9A3	COL9A3
0.796	0.510726	0.592	1.27058	0.904	0.67	1	NFKB1	NFKB1
0.795	0.527922	0.59	1.37879	0.903	0.73	1	REL	REL
0.794	0.199067	0.588	1.52502	0.815	0.538	1	LOC105611978	LOC105611978
0.794	1.0269	0.588	2.34987	0.877	0.665	1	FILIP1L	FILIP1L
0.792	0.605736	0.584	1.77884	0.889	0.637	1	ABLIM1	ABLIM1
0.792	0.391325	0.584	0.894359	0.906	0.657	1	ANXA1	ANXA1
0.791	0.395916	0.582	2.16	0.84	0.622	1	SAMD4A	SAMD4A
0.791	0.602164	0.582	1.99074	0.898	0.64	1	WEE1	WEE1
0.79	0.943396	0.58	2.04178	0.91	0.729	1	CFI	CFI
0.79	0.268657	0.58	3.92716	0.755	0.451	1	FIBIN	FIBIN
0.79	0.246436	0.58	5.6863	0.721	0.296	1	PDZK1IP1	PDZK1IP1
0.789	0.624649	0.578	2.34688	0.852	0.587	1	LDLR	LDLR
0.789	0.668834	0.578	2.38584	0.873	0.68	1	KCNK1	KCNK1
0.789	0.46315	0.578	2.59443	0.844	0.623	1	FOSL1	FOSL1
0.788	0.355031	0.576	2.16822	0.839	0.607	1	LOC105602679	LOC105602679
0.788	0.814081	0.576	1.97259	0.928	0.756	1	BZW2	BZW2
0.786	0.351297	0.572	3.3027	0.741	0.356	1	GJA5	GJA5
0.786	0.561203	0.572	1.90594	0.898	0.693	1	RELL1	RELL1
0.784	0.447672	0.568	2.11028	0.842	0.608	1	LRRC8A	LRRC8A
0.784	0.279705	0.568	2.52784	0.819	0.646	1	GPRC5A	GPRC5A
0.784	0.483669	0.568	0.85875	0.952	0.804	1	TIPARP	TIPARP
0.783	0.593742	0.566	1.89329	0.843	0.606	1	MEIS2	MEIS2
0.783	0.110397	0.566	1.30728	0.797	0.491	1	PLAUR	PLAUR
0.782	0.974399	0.564	4.84615	0.758	0.427	1	SCTR	SCTR
0.781	0.68042	0.562	1.84125	0.879	0.676	1	COTL1	COTL1
0.778	0.599391	0.556	4.12923	0.774	0.541	1	GPC4	GPC4
0.777	0.76787	0.554	3.52313	0.775	0.502	1	PLSCR1	PLSCR1
0.777	0.366012	0.554	1.59157	0.85	0.535	1	LGALS3	LGALS3
0.776	0.385171	0.552	0.674047	0.883	0.622	1	APOE	APOE
0.776	1.02894	0.552	1.78928	0.939	0.768	1	THBS1	THBS1
0.775	0.60609	0.55	2.06383	0.881	0.688	1	STK17A	STK17A
0.775	0.420606	0.55	1.38783	0.88	0.652	1	TUBB6	TUBB6
0.774	0.550022	0.548	1.80684	0.878	0.73	1	BHLHE40	BHLHE40
0.773	0.151957	0.546	1.99345	0.765	0.468	1	FLNC	FLNC
0.771	0.697843	0.542	1.3426	0.942	0.776	1	LOC101110151	TSC22D1
0.771	0.348136	0.542	2.32357	0.801	0.524	1	EEPD1	EEPD1
0.771	0.707573	0.542	4.48631	0.75	0.476	1	ICAM3	ICAM3
0.769	0.53422	0.538	3.80238	0.759	0.532	1	PDGFC	PDGFC
0.769	0.638385	0.538	2.30232	0.873	0.702	1	FHL2	FHL2
0.766	0.712219	0.532	4.50082	0.751	0.478	1	SFTA2	SFTA2
0.766	0.591979	0.532	2.0906	0.842	0.599	1	SLC12A2	SLC12A2
0.766	0.639518	0.532	1.45192	0.824	0.676	1	C3H2orf40	C3H2orf40
0.765	0.643087	0.53	3.86142	0.756	0.524	1	OSBPL3	OSBPL3
0.765	0.644156	0.53	2.67921	0.79	0.6	1	CACHD1	CACHD1
0.765	0.45136	0.53	1.89377	0.863	0.621	1	SLC2A1	SLC2A1
0.765	0.243351	0.53	1.73062	0.783	0.545	1	KCNA3	KCNA3
0.765	0.492809	0.53	0.93347	0.942	0.787	1	CDKN1A	CDKN1A
0.763	0.460616	0.526	1.53027	0.879	0.726	1	RASSF8	RASSF8
0.763	0.524701	0.526	0.822108	0.98	0.93	1	CST3	CST3
0.762	0.422241	0.524	1.11653	0.894	0.717	1	PMEPA1	PMEPA1
0.761	0.161198	0.522	2.50845	0.767	0.507	1	CX3CL1	CX3CL1
0.757	0.381157	0.514	2.33608	0.812	0.618	1	GGCT	GGCT
0.754	0.512023	0.508	1.45966	0.917	0.75	1	BACH1	BACH1
0.754	0.503186	0.508	3.73096	0.741	0.558	1	SMOC2	SMOC2
0.753	0.508127	0.506	1.32184	0.888	0.723	1	LUZP1	LUZP1
0.753	0.613965	0.506	1.35865	0.869	0.606	1	MFAP2	MFAP2
0.751	0.0849191	0.502	2.35809	0.74	0.44	1	CSRP3	CSRP3
0.75	0.467541	0.5	1.35234	0.892	0.709	1	MYH9	MYH9
0.75	0.255998	0.5	1.10737	0.788	0.528	1	PLTP	PLTP
0.75	0.847266	0.5	3.00452	0.766	0.601	1	MX1	MX1
0.749	0.614449	0.498	1.35844	0.9	0.719	1	LOC101122734	TUBB2A
0.749	0.690033	0.498	3.57876	0.758	0.565	1	PPARGC1A	PPARGC1A
0.748	0.489743	0.496	1.0632	0.907	0.722	1	LOC101113020	DST
0.748	0.440217	0.496	2.08946	0.731	0.488	1	LOC101115527	MAL
0.747	0.50012	0.494	1.74001	0.824	0.645	1	LOC105602134	LOC105602134
0.747	0.607591	0.494	3.68687	0.723	0.461	1	LOC101114469	IGLC3
0.747	0.00421654	0.494	0.305958	0.732	0.446	1	LOC101116157	ASGR1
0.746	0.533803	0.492	2.02796	0.789	0.573	1	PALMD	PALMD
0.746	0.0507175	0.492	0.584071	0.768	0.501	1	PDGFB	PDGFB
0.745	0.628332	0.49	2.3104	0.791	0.58	1	LOC101121285	COX7A1
0.745	0.161326	0.49	3.07031	0.726	0.567	1	DRD3	DRD3
0.745	0.680253	0.49	1.85285	0.833	0.67	1	PROX1	PROX1
0.744	0.596495	0.488	2.47549	0.772	0.572	1	TBC1D4	TBC1D4
0.744	0.501064	0.488	1.72702	0.819	0.646	1	RASAL2	RASAL2
0.744	0.671806	0.488	2.04501	0.804	0.641	1	FLRT2	FLRT2
0.744	0.602865	0.488	1.91557	0.841	0.638	1	G0S2	G0S2
0.743	0.00404027	0.486	0.554589	0.7	0.334	1	IRX3	IRX3
0.743	0.569263	0.486	1.59839	0.887	0.73	1	DSP	DSP
0.743	0.0775764	0.486	5.54776	0.673	0.331	1	KRT5	KRT5
0.742	0.58702	0.484	2.68189	0.759	0.588	1	LOC101106919	CYBRD1
0.742	0.00407762	0.484	0.737494	0.657	0.23	1	EREG	EREG
0.74	0.309296	0.48	1.46337	0.841	0.663	1	ERC1	ERC1
0.738	0.704623	0.476	1.22343	0.91	0.803	1	HES1	HES1
0.737	0.655928	0.474	1.14923	0.924	0.831	1	GADD45A	GADD45A
0.736	0.126197	0.472	0.509889	0.843	0.588	1	ADGRE5	ADGRE5
0.736	0.852432	0.472	2.56055	0.771	0.62	1	ONECUT1	ONECUT1
0.735	0.677429	0.47	1.17034	0.95	0.869	1	TPM4	TPM4
0.735	0.623554	0.47	2.09142	0.768	0.581	1	AMOTL2	AMOTL2
0.734	0.391696	0.468	1.78361	0.777	0.541	1	NFKB2	NFKB2
0.733	0.518867	0.466	1.16211	0.854	0.677	1	CCND1	CCND1
0.733	0.134873	0.466	3.02651	0.663	0.312	1	TMEM190	TMEM190
0.732	0.176275	0.464	1.36799	0.787	0.632	1	TMCC3	TMCC3
0.731	0.532841	0.462	4.77382	0.707	0.48	1	LOC101102818	NPN
0.73	0.47148	0.46	1.29449	0.897	0.72	1	SERPINB1	SERPINB1
0.729	0.617295	0.458	1.05127	0.963	0.894	1	MANF	MANF
0.729	0.527713	0.458	2.8186	0.731	0.574	1	PDGFD	PDGFD
0.729	0.510294	0.458	1.10606	0.924	0.824	1	VCL	VCL
0.729	0.730885	0.458	2.75626	0.754	0.57	1	ENC1	ENC1
0.727	0.451262	0.454	0.962465	0.903	0.735	1	NDFIP1	NDFIP1
0.726	0.648497	0.452	2.845	0.752	0.594	1	DDHD1	DDHD1
0.725	0.428745	0.45	2.20967	0.749	0.555	1	DACH1	DACH1
0.724	0.624842	0.448	4.10337	0.702	0.484	1	CCDC68	CCDC68
0.724	0.0833162	0.448	4.3764	0.62	0.236	1	LOC105610446	name
0.723	0.0534402	0.446	1.3861	0.765	0.584	1	LOC105607533	LOC105607533
0.723	0.119662	0.446	0.811139	0.743	0.481	1	DCLK1	DCLK1
0.722	0.552295	0.444	3.37471	0.712	0.525	1	PLOD2	PLOD2
0.722	0.673109	0.444	2.18413	0.776	0.575	1	SERPINA1	SERPINA1
0.721	0.159071	0.442	4.73664	0.654	0.301	1	PLCXD1	PLCXD1
0.721	0.471274	0.442	0.843107	0.94	0.836	1	IFRD1	IFRD1
0.72	0.533815	0.44	2.44607	0.757	0.607	1	PIK3AP1	PIK3AP1
0.72	0.677048	0.44	2.07578	0.805	0.626	1	HMGCS1	HMGCS1
0.72	0.4929	0.44	1.15773	0.909	0.763	1	MYH10	MYH10
0.72	0.528198	0.44	1.40755	0.903	0.702	1	DUSP5	DUSP5
0.719	0.597005	0.438	2.69592	0.711	0.524	1	CLDN10	CLDN10
0.718	0.0372304	0.436	1.09216	0.703	0.413	1	PCDH19	PCDH19
0.718	0.33422	0.436	0.794212	0.88	0.746	1	MAP2	MAP2
0.716	0.230341	0.432	0.60329	0.899	0.706	1	ACSL4	ACSL4
0.716	0.045111	0.432	3.70126	0.666	0.398	1	ROBO3	ROBO3
0.716	0.440104	0.432	1.69544	0.789	0.659	1	SEMA3C	SEMA3C
0.715	0.636217	0.43	2.05941	0.8	0.682	1	RBM47	RBM47
0.715	0.570001	0.43	1.85189	0.775	0.585	1	CITED4	CITED4
0.715	0.441831	0.43	1.67114	0.82	0.673	1	STK38L	STK38L
0.715	0.740994	0.43	1.84675	0.79	0.642	1	PDK4	PDK4
0.714	0.303636	0.428	5.51914	0.676	0.491	1	WNT5B	WNT5B
0.714	0.106145	0.428	1.7715	0.725	0.494	1	CRABP2	CRABP2
0.713	0.431605	0.426	1.82863	0.769	0.586	1	ZC3H12A	ZC3H12A
0.712	0.436953	0.424	2.44596	0.724	0.476	1	THOC6	THOC6
0.712	0.569999	0.424	1.94123	0.789	0.616	1	S100A14	S100A14
0.712	0.449854	0.424	4.72434	0.681	0.491	1	GPR37	GPR37
0.711	0.512737	0.422	1.18971	0.84	0.743	1	RND3	RND3
0.71	0.171015	0.42	0.604166	0.818	0.61	1	LOC101111776	MAP3K20
0.708	0.329112	0.416	4.04596	0.682	0.522	1	FRK	FRK
0.706	0.186673	0.412	0.968366	0.763	0.598	1	NEDD9	NEDD9
0.705	0.0239448	0.41	1.55026	0.681	0.338	1	MSLN	MSLN
0.704	0.741158	0.408	3.57358	0.691	0.509	1	KCNAB1	KCNAB1
0.703	0.180072	0.406	1.81062	0.716	0.566	1	RNF39	RNF39
0.703	0.10466	0.406	4.2917	0.653	0.433	1	ATP6V1C2	ATP6V1C2
0.702	0.0884326	0.404	0.531091	0.75	0.517	1	SEMA6A	SEMA6A
0.701	0.00790492	0.402	0.546473	0.718	0.414	1	EXO1	EXO1

## Sheet: cluster2
myAUC	avg_diff	power	avg_log2FC	pct.1	pct.2	cluster	gene	genes_no_LOC
0.985	2.99011	0.97	7.40915	0.984	0.649	2	SCG3	SCG3
0.984	3.13144	0.968	6.06651	0.986	0.659	2	SCG5	SCG5
0.983	4.38145	0.966	7.29986	0.984	0.56	2	LOC101121750	TMSB15B
0.981	2.76617	0.962	6.55932	0.982	0.642	2	DIRAS3	DIRAS3
0.977	2.95091	0.954	7.24561	0.975	0.618	2	SCGN	SCGN
0.976	2.57315	0.952	4.47807	0.984	0.766	2	NGFRAP1	NGFRAP1
0.967	2.74731	0.934	6.37753	0.969	0.593	2	CHGA	CHGA
0.965	1.98984	0.93	7.13422	0.958	0.576	2	SCG2	SCG2
0.965	4.29084	0.93	6.95431	0.978	0.764	2	TTR	TTR
0.963	1.88369	0.926	6.51019	0.961	0.651	2	KCNK16	KCNK16
0.95	1.51976	0.9	6.96386	0.943	0.615	2	SYT4	SYT4
0.948	1.63228	0.896	3.8852	0.972	0.726	2	C3H12orf75	C3H12orf75
0.945	1.63039	0.89	3.01741	0.979	0.776	2	BEX2	BEX2
0.945	2.05229	0.89	3.03106	0.992	0.976	2	LOC101115640	GNAS
0.945	1.73786	0.89	4.35989	0.954	0.661	2	PCSK1N	PCSK1N
0.943	1.45926	0.886	3.65183	0.971	0.642	2	CPE	CPE
0.931	1.22001	0.862	4.75632	0.932	0.562	2	APLP1	APLP1
0.929	1.48606	0.858	4.25155	0.936	0.526	2	BEX4	BEX4
0.927	1.34635	0.854	3.19888	0.971	0.738	2	PLD3	PLD3
0.927	1.34396	0.854	4.07989	0.946	0.663	2	DNAJC12	DNAJC12
0.924	1.29824	0.848	4.29244	0.932	0.547	2	WBP5	WBP5
0.915	1.2883	0.83	6.26868	0.909	0.658	2	PCLO	PCLO
0.91	1.34227	0.82	5.55631	0.906	0.61	2	ISL1	ISL1
0.909	1.73641	0.818	5.06968	0.915	0.632	2	PEG10	PEG10
0.908	1.18263	0.816	4.59292	0.912	0.619	2	SLC16A11	SLC16A11
0.903	1.43808	0.806	3.45413	0.938	0.674	2	UCHL1	UCHL1
0.902	1.15605	0.804	5.59951	0.89	0.585	2	SLC25A53	SLC25A53
0.898	1.0034	0.796	5.21669	0.889	0.543	2	CXXC4	CXXC4
0.898	1.27715	0.796	3.82839	0.921	0.629	2	REC8	REC8
0.896	1.14617	0.792	3.5909	0.918	0.588	2	GNAI1	GNAI1
0.896	1.2664	0.792	4.05807	0.916	0.63	2	SLC7A2	SLC7A2
0.896	1.35943	0.792	5.1818	0.892	0.578	2	GRIA3	GRIA3
0.89	0.963762	0.78	5.72068	0.885	0.67	2	KCNB2	KCNB2
0.889	1.14585	0.778	3.80584	0.905	0.639	2	SMIM18	SMIM18
0.886	1.16847	0.772	2.63035	0.962	0.737	2	MAP2	MAP2
0.884	0.928571	0.768	5.47959	0.861	0.495	2	CADPS	CADPS
0.883	1.02987	0.766	4.36496	0.886	0.648	2	GPX3	GPX3
0.881	1.00109	0.762	1.89702	0.978	0.728	2	MAP1B	MAP1B
0.879	1.38172	0.758	3.26497	0.926	0.701	2	TXNDC17	TXNDC17
0.877	1.35999	0.754	2.21215	0.976	0.827	2	RGS2	RGS2
0.876	1.61707	0.752	3.94762	0.903	0.606	2	ETV1	ETV1
0.876	1.48064	0.752	7.13493	0.851	0.485	2	TAAR1	TAAR1
0.868	0.930735	0.736	3.37951	0.901	0.68	2	CNTN1	CNTN1
0.867	1.11259	0.734	4.15536	0.872	0.568	2	SMIM6	SMIM6
0.859	0.955667	0.718	4.3059	0.851	0.557	2	PPP1R1A	PPP1R1A
0.859	1.10476	0.718	3.21473	0.875	0.49	2	LOC101103156	C6H4orf48
0.857	0.772793	0.714	6.52637	0.841	0.641	2	NOL4	NOL4
0.857	0.994742	0.714	6.07543	0.842	0.611	2	MRLN	MRLN
0.853	0.813518	0.706	3.65444	0.864	0.614	2	MAPRE3	MAPRE3
0.848	0.888158	0.696	5.98019	0.82	0.525	2	UNC80	UNC80
0.847	0.847228	0.694	3.46817	0.876	0.616	2	A1CF	A1CF
0.845	0.867956	0.69	4.226	0.831	0.514	2	NAP1L5	NAP1L5
0.842	0.771814	0.684	1.79623	0.944	0.739	2	LOC101108984	DPYSL2
0.84	1.00029	0.68	6.02431	0.822	0.574	2	SYT13	SYT13
0.839	0.864376	0.678	4.95993	0.822	0.559	2	LOC105603226	LOC105604914
0.837	0.76152	0.674	6.76701	0.819	0.63	2	LOC105615152	LOC105615152
0.837	0.759312	0.674	1.78264	0.935	0.716	2	NPDC1	NPDC1
0.837	0.79352	0.674	2.03361	0.908	0.705	2	RUNX1T1	RUNX1T1
0.834	0.542146	0.668	6.27404	0.799	0.56	2	FGF14	FGF14
0.834	0.734083	0.668	2.24633	0.884	0.688	2	LOC101106689	GNG2
0.83	0.720644	0.66	3.49551	0.824	0.481	2	TTLL7	TTLL7
0.83	0.686519	0.66	3.78868	0.818	0.598	2	SCIN	SCIN
0.826	0.991873	0.652	5.21912	0.81	0.505	2	DPP4	DPP4
0.825	0.726384	0.65	3.73833	0.818	0.548	2	STK32A	STK32A
0.823	0.811259	0.646	4.57972	0.815	0.587	2	RAB3C	RAB3C
0.822	0.624901	0.644	5.92319	0.79	0.559	2	ERICH3	ERICH3
0.821	0.43446	0.642	5.70261	0.768	0.46	2	BCAS1	BCAS1
0.82	0.71061	0.64	4.28024	0.814	0.616	2	TMEM200B	TMEM200B
0.816	0.625232	0.632	3.74595	0.802	0.541	2	TMEM59L	TMEM59L
0.814	0.692993	0.628	4.09146	0.807	0.637	2	TMOD2	TMOD2
0.813	0.812142	0.626	5.0289	0.793	0.542	2	SLC38A5	SLC38A5
0.812	0.92091	0.624	4.61792	0.794	0.597	2	HOPX	HOPX
0.81	0.812247	0.62	3.21119	0.822	0.654	2	CAMK2N1	CAMK2N1
0.808	5.09512	0.616	8.19585	0.873	0.77	2	PPY	PPY
0.807	0.509559	0.614	4.22124	0.78	0.521	2	ENPEP	ENPEP
0.806	0.659273	0.612	4.23962	0.792	0.618	2	PKIB	PKIB
0.805	0.585329	0.61	1.91794	0.855	0.614	2	LIMCH1	LIMCH1
0.805	4.76124	0.61	7.3094	0.866	0.69	2	GCG	GCG
0.804	0.631822	0.608	5.37841	0.776	0.565	2	CAPSL	CAPSL
0.803	0.633776	0.606	1.9575	0.881	0.678	2	RCAN2	RCAN2
0.802	0.613964	0.604	5.46073	0.773	0.537	2	CNIH2	CNIH2
0.8	0.507743	0.6	4.94613	0.76	0.518	2	CLGN	CLGN
0.799	0.57547	0.598	6.45643	0.769	0.563	2	RFX6	RFX6
0.799	0.624114	0.598	3.3307	0.793	0.55	2	PKIA	PKIA
0.799	0.967809	0.598	2.56619	0.84	0.591	2	MAFB	MAFB
0.796	0.503695	0.592	4.0142	0.771	0.569	2	NRCAM	NRCAM
0.793	0.754706	0.586	1.5601	0.94	0.736	2	NDFIP1	NDFIP1
0.792	0.772175	0.584	6.54176	0.753	0.489	2	CALY	CALY
0.79	0.547285	0.58	4.82336	0.763	0.569	2	KCNA5	KCNA5
0.79	0.78687	0.58	3.00535	0.797	0.527	2	KIAA1107	KIAA1107
0.788	0.849919	0.576	3.6787	0.789	0.614	2	ZDBF2	ZDBF2
0.786	0.611547	0.572	0.964904	0.983	0.933	2	CALM1	CALM1
0.784	0.485623	0.568	2.54113	0.807	0.611	2	EMB	EMB
0.782	0.760533	0.564	5.43604	0.748	0.484	2	ABCC8	ABCC8
0.781	0.628992	0.562	4.35001	0.766	0.586	2	RSPH1	RSPH1
0.779	0.748821	0.558	6.58548	0.697	0.373	2	PYY	PYY
0.778	0.619998	0.556	1.25606	0.934	0.785	2	HMGN2	HMGN2
0.777	0.54364	0.554	2.08779	0.804	0.655	2	LOC106991099	LOC106991099
0.774	0.605338	0.548	6.19234	0.736	0.525	2	STXBP5L	STXBP5L
0.774	0.627706	0.548	1.99766	0.834	0.661	2	TAGLN3	TAGLN3
0.773	0.271669	0.546	3.78029	0.717	0.466	2	KIF14	KIF14
0.764	0.514077	0.528	1.38291	0.891	0.667	2	PROX1	PROX1
0.763	0.476878	0.526	6.24273	0.729	0.571	2	ELAVL4	ELAVL4
0.762	0.443244	0.524	5.99813	0.712	0.46	2	SCN3A	SCN3A
0.762	0.459133	0.524	2.11493	0.785	0.618	2	LOC101111337	SLAMF9
0.757	0.515791	0.514	1.10452	0.924	0.728	2	LOC101113020	DST
0.754	0.370385	0.508	1.70606	0.782	0.596	2	DPYSL3	DPYSL3
0.752	0.511196	0.504	3.52726	0.735	0.538	2	INTU	INTU
0.751	0.285315	0.502	2.52124	0.696	0.398	2	SPOCK2	SPOCK2
0.751	0.582046	0.502	1.53004	0.891	0.724	2	SLC16A10	SLC16A10
0.75	0.302175	0.5	0.455512	0.979	0.967	2	FTH1	FTH1
0.748	0.22119	0.496	2.20033	0.712	0.53	2	LOC105602753	LOC105602753
0.747	0.5567	0.494	1.4098	0.868	0.732	2	FAM46A	FAM46A
0.746	0.543487	0.492	0.806306	0.994	0.954	2	LOC101113728	CLU
0.743	0.482493	0.486	5.23614	0.714	0.607	2	GNAO1	GNAO1
0.738	0.601229	0.476	1.26399	0.927	0.854	2	GLUD1	GLUD1
0.738	0.377039	0.476	3.00655	0.701	0.492	2	AMIGO2	AMIGO2
0.737	0.544239	0.474	5.7966	0.708	0.611	2	SLC7A14	SLC7A14
0.736	0.408033	0.472	2.65248	0.715	0.593	2	MCTP2	MCTP2
0.736	0.7888	0.472	3.31763	0.757	0.617	2	PLCXD3	PLCXD3
0.734	0.470082	0.468	2.96741	0.706	0.432	2	CACNA2D1	CACNA2D1
0.733	0.244014	0.466	3.66213	0.68	0.387	2	LOC105610620	LOC105610620
0.732	0.476568	0.464	0.982063	0.897	0.757	2	LOC101118133	TUBA1A
0.73	0.436255	0.46	1.57526	0.776	0.591	2	ANK2	ANK2
0.73	0.501009	0.46	4.03735	0.695	0.516	2	CITED1	CITED1
0.728	0.559489	0.456	4.27096	0.696	0.54	2	SCN9A	SCN9A
0.728	0.512796	0.456	1.32122	0.807	0.646	2	LOC443411	FXYD6
0.727	0.216139	0.454	0.340292	0.973	0.934	2	CST3	CST3
0.726	0.344257	0.452	0.680074	0.952	0.797	2	CPD	CPD
0.724	0.460709	0.448	0.889203	0.927	0.793	2	STMN1	STMN1
0.723	0.37889	0.446	3.16567	0.696	0.542	2	SKAP1	SKAP1
0.722	0.663545	0.444	1.4861	0.895	0.701	2	ALDOB	ALDOB
0.721	0.497793	0.442	1.33337	0.829	0.681	2	ARL4A	ARL4A
0.717	0.142363	0.434	4.47096	0.634	0.346	2	KCNA4	KCNA4
0.709	0.363056	0.418	5.34701	0.67	0.581	2	LMO1	LMO1
0.708	0.369758	0.416	5.60368	0.663	0.534	2	LOC105609280	LOC105609280
0.707	0.479274	0.414	3.5637	0.683	0.575	2	BHLHE41	BHLHE41
0.705	0.449046	0.41	3.01082	0.712	0.666	2	GAP43	GAP43
0.705	0.391578	0.41	1.33996	0.745	0.665	2	BASP1	BASP1
0.704	0.434321	0.408	4.65146	0.661	0.525	2	SERPINI1	SERPINI1
0.702	0.400365	0.404	0.755917	0.956	0.879	2	BSG	BSG
0.702	0.477911	0.404	2.47131	0.746	0.624	2	DENND2C	DENND2C
0.702	0.277317	0.404	0.498048	0.939	0.812	2	HSPA1A	HSPA1A
0.701	0.11307	0.402	0.904237	0.704	0.476	2	HSPA1L	HSPA1L

## Sheet: cluster3
myAUC	avg_diff	power	avg_log2FC	pct.1	pct.2	cluster	gene	genes_no_LOC
0.98	4.13958	0.96	7.71174	0.98	0.666	3	DCN	DCN
0.974	3.59495	0.948	7.27116	0.974	0.631	3	LUM	LUM
0.973	3.88028	0.946	6.60307	0.979	0.694	3	COL1A1	COL1A1
0.972	2.79983	0.944	6.14136	0.976	0.545	3	PCOLCE	PCOLCE
0.972	3.92271	0.944	6.37722	0.98	0.715	3	COL3A1	COL3A1
0.966	3.79819	0.932	6.65278	0.974	0.713	3	COL1A2	COL1A2
0.964	2.65263	0.928	5.86243	0.967	0.621	3	COL6A1	COL6A1
0.961	2.73954	0.922	5.1298	0.971	0.582	3	OGN	OGN
0.958	2.53718	0.916	4.04622	0.98	0.651	3	IGF2	IGF2
0.953	2.51913	0.906	3.95405	0.976	0.737	3	SPARC	SPARC
0.952	3.96113	0.904	7.18614	0.946	0.616	3	DLK1	DLK1
0.951	2.93779	0.902	4.52205	0.975	0.717	3	MGP	MGP
0.948	2.14239	0.896	6.87005	0.941	0.594	3	FBLN1	FBLN1
0.948	2.53686	0.896	3.90003	0.983	0.734	3	GTL2	GTL2
0.946	2.33169	0.892	4.94708	0.96	0.684	3	COL5A2	COL5A2
0.945	2.43583	0.89	5.94085	0.943	0.561	3	COL6A3	COL6A3
0.934	2.61003	0.868	6.19241	0.93	0.531	3	GSN	GSN
0.931	2.68617	0.862	6.02986	0.933	0.672	3	CCDC80	CCDC80
0.923	2.00688	0.846	4.45336	0.933	0.57	3	BGN	BGN
0.922	2.32467	0.844	6.30626	0.914	0.564	3	NRK	NRK
0.922	2.16109	0.844	6.35493	0.9	0.546	3	COL14A1	COL14A1
0.918	2.78377	0.836	7.73193	0.898	0.524	3	LOC101123672	C4
0.916	2.17964	0.832	4.09936	0.941	0.641	3	IFI6	IFI6
0.913	2.11646	0.826	4.3096	0.934	0.602	3	IGFBP6	IGFBP6
0.913	2.70364	0.826	5.58451	0.912	0.682	3	POSTN	POSTN
0.908	1.64898	0.816	7.99656	0.884	0.598	3	ISLR	ISLR
0.908	2.12512	0.816	5.50962	0.905	0.675	3	VCAN	VCAN
0.898	2.00755	0.796	4.75783	0.91	0.652	3	SERPING1	SERPING1
0.898	1.71187	0.796	3.10991	0.932	0.659	3	LGALS1	LGALS1
0.897	1.73845	0.794	6.18474	0.872	0.546	3	FAP	FAP
0.895	1.67317	0.79	8.41195	0.874	0.581	3	PDGFRA	PDGFRA
0.894	1.89614	0.788	4.60994	0.893	0.586	3	AKAP12	AKAP12
0.888	1.79622	0.776	3.74053	0.922	0.628	3	FSTL1	FSTL1
0.888	1.64333	0.776	3.13174	0.943	0.723	3	TIMP1	TIMP1
0.884	1.75365	0.768	7.14814	0.85	0.556	3	C1S	C1S
0.883	2.18432	0.766	3.3604	0.965	0.801	3	JUNB	JUNB
0.879	1.60621	0.758	3.22863	0.921	0.684	3	TSHZ2	TSHZ2
0.877	1.1281	0.754	1.90848	0.955	0.745	3	CALD1	CALD1
0.875	2.06863	0.75	7.9149	0.843	0.586	3	SERPINF1	SERPINF1
0.875	2.12131	0.75	7.66651	0.843	0.522	3	DPT	DPT
0.868	1.75054	0.736	5.80856	0.848	0.573	3	LOC101107430	C1R
0.864	1.59221	0.728	3.99617	0.882	0.684	3	FBN1	FBN1
0.863	1.40723	0.726	3.14346	0.908	0.711	3	HTRA1	HTRA1
0.863	2.70778	0.726	7.59034	0.827	0.51	3	C7	C7
0.861	1.54979	0.722	3.31417	0.912	0.733	3	TIMP2	TIMP2
0.857	1.37337	0.714	3.28267	0.871	0.631	3	EMP3	EMP3
0.857	2.11926	0.714	3.7894	0.894	0.627	3	KLF2	KLF2
0.855	1.75668	0.71	8.58098	0.808	0.538	3	MFAP5	MFAP5
0.851	1.59979	0.702	4.08661	0.85	0.56	3	FAT4	FAT4
0.851	1.34788	0.702	2.67052	0.884	0.537	3	IGFBP7	IGFBP7
0.847	1.45883	0.694	5.98814	0.816	0.532	3	COL6A2	COL6A2
0.845	1.59947	0.69	6.67308	0.811	0.493	3	IGF1	IGF1
0.843	1.34782	0.686	6.1102	0.811	0.546	3	ABI3BP	ABI3BP
0.843	1.41667	0.686	3.016	0.868	0.616	3	KCTD12	KCTD12
0.842	1.22378	0.684	6.02154	0.808	0.568	3	COLEC12	COLEC12
0.842	1.70204	0.684	3.43936	0.892	0.69	3	C3H2orf40	C3H2orf40
0.841	1.42299	0.682	4.37079	0.836	0.607	3	THY1	THY1
0.841	1.83141	0.682	3.07569	0.898	0.811	3	IGFBP5	IGFBP5
0.838	1.65084	0.676	3.25385	0.912	0.706	3	GPC3	GPC3
0.836	1.23294	0.672	2.46385	0.915	0.638	3	MFAP2	MFAP2
0.836	1.27946	0.672	4.33143	0.814	0.506	3	MXRA8	MXRA8
0.835	1.6446	0.67	4.75738	0.815	0.566	3	COL12A1	COL12A1
0.833	1.30397	0.666	3.12521	0.859	0.612	3	EPB41L2	EPB41L2
0.827	1.53203	0.654	2.76687	0.871	0.681	3	TFPI2	TFPI2
0.826	0.954982	0.652	1.43089	0.981	0.839	3	VIM	VIM
0.824	1.30059	0.648	2.75722	0.877	0.689	3	CDKN1C	CDKN1C
0.824	1.40107	0.648	5.3432	0.795	0.564	3	FBLN5	FBLN5
0.823	0.897	0.646	1.40284	0.963	0.879	3	B2M	B2M
0.823	1.28017	0.646	4.89413	0.771	0.516	3	C3	C3
0.822	1.38151	0.644	4.93623	0.787	0.499	3	NTRK2	NTRK2
0.818	1.20697	0.636	6.1933	0.754	0.446	3	LRRC17	LRRC17
0.817	1.19999	0.634	3.02409	0.857	0.667	3	CTSK	CTSK
0.816	1.48021	0.632	5.70135	0.801	0.653	3	TGFBI	TGFBI
0.814	1.00802	0.628	7.33311	0.734	0.432	3	SVEP1	SVEP1
0.814	1.31724	0.628	5.79714	0.766	0.505	3	PLAC9	PLAC9
0.813	1.688	0.626	4.1894	0.809	0.565	3	PTGS2	PTGS2
0.812	0.833725	0.624	5.1844	0.746	0.471	3	FGF7	FGF7
0.81	1.44842	0.62	3.89166	0.81	0.613	3	FN1	FN1
0.809	0.866778	0.618	1.50368	0.937	0.766	3	LOC101120668	B2M
0.807	1.22457	0.614	1.88995	0.937	0.771	3	PTN	PTN
0.806	1.07729	0.612	2.81728	0.855	0.635	3	KLF4	KLF4
0.806	1.06353	0.612	6.92363	0.744	0.492	3	CPXM1	CPXM1
0.806	1.14994	0.612	2.97829	0.806	0.573	3	ZEB2	ZEB2
0.804	1.05056	0.608	6.06782	0.763	0.583	3	MMP23B	MMP23B
0.804	1.12015	0.608	6.4113	0.756	0.558	3	PDGFRL	PDGFRL
0.804	1.07803	0.608	2.00013	0.886	0.662	3	TCF4	TCF4
0.804	0.932622	0.608	2.00586	0.824	0.522	3	RBP4	RBP4
0.803	1.10517	0.606	3.67582	0.806	0.613	3	OAF	OAF
0.8	1.36592	0.6	2.26599	0.883	0.656	3	APOE	APOE
0.799	1.03712	0.598	1.82694	0.926	0.807	3	IFITM3	IFITM3
0.799	0.727988	0.598	1.44042	0.871	0.656	3	GNG11	GNG11
0.798	1.34665	0.596	2.38081	0.907	0.793	3	SFRP1	SFRP1
0.798	1.27834	0.596	4.85522	0.769	0.547	3	MXRA5	MXRA5
0.797	1.50873	0.594	7.1197	0.771	0.616	3	TNXB	TNXB
0.796	1.19276	0.592	4.29302	0.758	0.521	3	ADAM12	ADAM12
0.796	1.38942	0.592	2.29159	0.836	0.662	3	CLEC3B	CLEC3B
0.795	1.0453	0.59	6.26065	0.765	0.624	3	PID1	PID1
0.795	0.783829	0.59	4.43848	0.731	0.48	3	GFPT2	GFPT2
0.794	1.16545	0.588	8.08094	0.758	0.647	3	PI16	PI16
0.794	0.70314	0.588	1.13221	0.942	0.802	3	COL4A1	COL4A1
0.793	1.08025	0.586	3.33048	0.798	0.593	3	GLIPR2	GLIPR2
0.789	0.971188	0.578	4.80627	0.753	0.553	3	PRRX1	PRRX1
0.787	1.17363	0.574	3.18898	0.8	0.608	3	EVA1B	EVA1B
0.786	1.08359	0.572	4.99016	0.743	0.469	3	RCN3	RCN3
0.784	1.18773	0.568	1.8257	0.967	0.937	3	CST3	CST3
0.782	1.163	0.564	2.90013	0.816	0.629	3	ECM2	ECM2
0.781	1.08756	0.562	3.0081	0.804	0.652	3	ANTXR1	ANTXR1
0.773	1.09905	0.546	7.7453	0.708	0.426	3	GLT8D2	GLT8D2
0.772	0.740258	0.544	1.67306	0.813	0.666	3	PMP22	PMP22
0.772	1.14063	0.544	1.74043	0.845	0.681	3	LOC101104661	name
0.768	1.02622	0.536	3.66288	0.756	0.622	3	LHFP	LHFP
0.766	0.938437	0.532	1.67268	0.849	0.605	3	C15H11orf96	C15H11orf96
0.765	0.886767	0.53	2.70534	0.786	0.603	3	LOC101114075	SULT1A1
0.765	0.764651	0.53	1.38792	0.902	0.786	3	LOC101105867	IFITM1
0.764	0.819793	0.528	3.98423	0.73	0.563	3	COPZ2	COPZ2
0.763	1.17437	0.526	3.62383	0.749	0.555	3	MEST	MEST
0.763	0.866024	0.526	2.84258	0.764	0.565	3	PLTP	PLTP
0.763	1.22518	0.526	3.16981	0.765	0.62	3	LOC105606646	LOC105606646
0.761	1.04472	0.522	2.52317	0.775	0.58	3	PLPP3	PLPP3
0.761	0.435079	0.522	0.91735	0.778	0.603	3	RAMP2	RAMP2
0.76	0.799566	0.52	5.91223	0.688	0.485	3	SPON1	SPON1
0.76	0.898532	0.52	4.04082	0.722	0.559	3	ANGPTL1	ANGPTL1
0.759	1.43503	0.518	4.55333	0.719	0.515	3	ASPN	ASPN
0.758	0.724906	0.516	4.44853	0.723	0.619	3	CFH	CFH
0.758	0.942133	0.516	2.95367	0.748	0.546	3	NID1	NID1
0.758	1.06575	0.516	2.47383	0.821	0.73	3	RUNX1T1	RUNX1T1
0.758	1.5621	0.516	2.37599	0.93	0.859	3	FOS	FOS
0.757	0.745903	0.514	3.38233	0.699	0.437	3	DDR2	DDR2
0.756	0.978148	0.512	2.22325	0.813	0.7	3	SH3PXD2A	SH3PXD2A
0.755	0.568344	0.51	2.98642	0.692	0.509	3	CXCL9	CXCL9
0.754	0.0601195	0.508	1.57766	0.639	0.34	3	CXCL1	CXCL1
0.753	0.865828	0.506	4.40771	0.712	0.548	3	GFRA1	GFRA1
0.753	0.769896	0.506	3.95834	0.68	0.447	3	LOC101114226	VCAM-1
0.751	0.589735	0.502	4.18646	0.68	0.474	3	DKK3	DKK3
0.75	0.870319	0.5	4.69247	0.694	0.5	3	CDH11	CDH11
0.749	0.903574	0.498	5.99903	0.69	0.524	3	PCOLCE2	PCOLCE2
0.747	0.0357693	0.494	1.00803	0.618	0.329	3	PTGS1	PTGS1
0.746	0.753431	0.492	1.66428	0.829	0.691	3	FOSB	FOSB
0.745	0.68467	0.49	2.90762	0.695	0.452	3	SCPEP1	SCPEP1
0.745	0.519573	0.49	0.779704	0.981	0.968	3	FTH1	FTH1
0.745	0.711353	0.49	1.97395	0.746	0.582	3	CXCL12	CXCL12
0.744	0.932962	0.488	2.51217	0.767	0.632	3	STC1	STC1
0.744	1.78692	0.488	3.66445	0.746	0.678	3	ELN	ELN
0.743	0.598366	0.486	2.6772	0.691	0.54	3	ADAMTS5	ADAMTS5
0.742	0.502045	0.484	5.90812	0.681	0.563	3	LOX	LOX
0.742	1.06899	0.484	3.33413	0.727	0.539	3	LOC106991747	GTL2
0.737	0.181015	0.474	4.60075	0.641	0.412	3	PDPN	PDPN
0.736	0.941025	0.472	3.2056	0.701	0.498	3	NID2	NID2
0.736	0.298029	0.472	4.4312	0.628	0.385	3	ALDH1A2	ALDH1A2
0.735	0.938329	0.47	6.88796	0.678	0.523	3	TMEFF2	TMEFF2
0.735	0.820272	0.47	1.65507	0.858	0.777	3	SERPINH1	SERPINH1
0.735	0.337882	0.47	0.632036	0.809	0.716	3	SLC2A3	SLC2A3
0.734	0.826506	0.468	1.73963	0.862	0.785	3	IL6ST	IL6ST
0.734	0.767207	0.468	1.45216	0.859	0.78	3	AHNAK	AHNAK
0.733	0.566827	0.466	2.45282	0.727	0.586	3	RGL1	RGL1
0.733	0.879241	0.466	3.77393	0.703	0.559	3	PRRX2	PRRX2
0.732	0.811037	0.464	4.81927	0.673	0.495	3	HGF	HGF
0.731	0.823114	0.462	7.66438	0.66	0.481	3	CPZ	CPZ
0.731	0.884727	0.462	5.6005	0.672	0.501	3	FBN2	FBN2
0.73	0.871125	0.46	2.47726	0.761	0.64	3	BICC1	BICC1
0.729	0.800454	0.458	5.13796	0.698	0.646	3	ANGPTL2	ANGPTL2
0.729	0.160718	0.458	3.64841	0.646	0.379	3	PAMR1	PAMR1
0.729	0.826677	0.458	3.16612	0.682	0.487	3	SERPINE2	SERPINE2
0.728	0.739231	0.456	3.39883	0.687	0.523	3	NAV3	NAV3
0.728	0.308041	0.456	2.8349	0.633	0.439	3	LOC101116593	GNG8
0.728	0.543314	0.456	1.21552	0.779	0.705	3	EMP1	EMP1
0.727	0.0143	0.454	1.71539	0.563	0.294	3	MKX	MKX
0.727	0.653483	0.454	5.85684	0.643	0.377	3	TMEM119	TMEM119
0.726	0.645569	0.452	2.27798	0.683	0.449	3	NRP2	NRP2
0.726	0.96805	0.452	3.08333	0.723	0.608	3	PLAGL1	PLAGL1
0.726	0.972814	0.452	1.6369	0.874	0.723	3	IER3	IER3
0.725	0.782612	0.45	2.41808	0.718	0.564	3	DAB2	DAB2
0.723	0.958234	0.446	2.03603	0.746	0.58	3	ID1	ID1
0.722	0.570959	0.444	2.48531	0.685	0.536	3	FAM43A	FAM43A
0.719	0.360123	0.438	3.40818	0.597	0.357	3	LOC101103238	CXCL6
0.717	0.659762	0.434	3.40005	0.684	0.572	3	LOC101119648	CYP7B1
0.715	0.718511	0.43	1.93834	0.797	0.663	3	FLRT2	FLRT2
0.715	0.352284	0.43	1.8208	0.684	0.49	3	ADAMTS4	ADAMTS4
0.714	0.763589	0.428	3.95561	0.696	0.623	3	LOXL1	LOXL1
0.713	0.450365	0.426	3.07392	0.669	0.54	3	PCDH7	PCDH7
0.712	0.588577	0.424	4.54565	0.642	0.496	3	MYOC	MYOC
0.712	0.536088	0.424	9.12879	0.624	0.427	3	COL6A5	COL6A5
0.711	0.681983	0.422	3.83974	0.655	0.564	3	HAS1	HAS1
0.71	1.14897	0.42	3.32574	0.725	0.675	3	P4HA2	P4HA2
0.71	0.921142	0.42	6.42866	0.613	0.321	3	TCF21	TCF21
0.71	0.772302	0.42	7.52976	0.63	0.435	3	IGSF10	IGSF10
0.709	0.46242	0.418	3.78797	0.651	0.542	3	FMOD	FMOD
0.709	0.760528	0.418	3.21637	0.698	0.583	3	RDH10	RDH10
0.708	0.748986	0.416	1.84955	0.703	0.558	3	COL15A1	COL15A1
0.706	0.401814	0.412	5.16643	0.625	0.514	3	BMP4	BMP4
0.706	0.575583	0.412	1.2044	0.687	0.568	3	TPM2	TPM2
0.705	0.638675	0.41	5.78539	0.645	0.56	3	SEMA3D	SEMA3D
0.705	1.4369	0.41	4.47663	0.619	0.437	3	APOD	APOD
0.703	0.644099	0.406	2.18068	0.654	0.53	3	CH25H	CH25H
0.702	0.821496	0.404	2.93958	0.683	0.566	3	GNB4	GNB4
0.702	0.989608	0.404	3.61383	0.678	0.637	3	MUSTN1	MUSTN1
0.701	0.831778	0.402	2.53377	0.721	0.612	3	ANK2	ANK2
0.701	0.833679	0.402	3.6694	0.643	0.435	3	HAND2	HAND2
0.701	0.34277	0.402	2.6902	0.639	0.502	3	PIEZO2	PIEZO2
0.701	0.91896	0.402	3.07338	0.673	0.525	3	EDNRA	EDNRA

## Sheet: cluster4
myAUC	avg_diff	power	avg_log2FC	pct.1	pct.2	cluster	gene	genes_no_LOC
0.98	3.26819	0.96	7.75704	0.98	0.577	4	PECAM1	PECAM1
0.954	2.81965	0.908	6.05557	0.959	0.591	4	RAMP2	RAMP2
0.95	2.90583	0.9	4.89588	0.963	0.654	4	CLEC3B	CLEC3B
0.936	3.33735	0.872	9.02223	0.932	0.525	4	PLVAP	PLVAP
0.934	2.22016	0.868	6.6868	0.932	0.497	4	CD34	CD34
0.932	2.09679	0.864	7.28129	0.929	0.589	4	LOC101115115	CD36
0.932	2.39984	0.864	4.22497	0.964	0.705	4	SLC2A3	SLC2A3
0.931	2.39706	0.862	5.18008	0.951	0.693	4	EMP1	EMP1
0.922	1.93461	0.844	8.01219	0.911	0.496	4	KDR	KDR
0.919	2.29486	0.838	8.50864	0.907	0.401	4	VWF	VWF
0.916	1.82123	0.832	8.60041	0.899	0.443	4	PTPRB	PTPRB
0.914	2.36772	0.828	4.5575	0.938	0.652	4	GNG11	GNG11
0.913	1.92434	0.826	6.32916	0.909	0.517	4	THBD	THBD
0.913	2.23722	0.826	4.61157	0.927	0.558	4	SPARCL1	SPARCL1
0.912	0.669434	0.824	6.56089	0.884	0.434	4	LOC101102973	name
0.911	1.99179	0.822	3.62186	0.958	0.658	4	TCF4	TCF4
0.91	1.94747	0.82	7.86737	0.9	0.504	4	EMCN	EMCN
0.908	1.74146	0.816	5.88088	0.909	0.562	4	GJA1	GJA1
0.907	2.02528	0.814	6.64604	0.902	0.477	4	ECSCR	ECSCR
0.906	2.28536	0.812	5.25772	0.911	0.63	4	LOC101117112	IFI27L1
0.904	0.590035	0.808	6.16996	0.852	0.244	4	LOC106991153	LOC106991153
0.904	2.07259	0.808	4.97805	0.915	0.544	4	COL15A1	COL15A1
0.9	1.65198	0.8	7.32264	0.888	0.554	4	MMRN2	MMRN2
0.892	1.77564	0.784	8.20371	0.875	0.408	4	CDH5	CDH5
0.89	1.92556	0.78	3.03571	0.96	0.802	4	COL4A1	COL4A1
0.888	1.89552	0.776	3.31432	0.961	0.782	4	LOC101105867	IFITM1
0.887	1.72717	0.774	7.01825	0.877	0.563	4	MEOX1	MEOX1
0.886	1.6282	0.772	3.48141	0.937	0.712	4	MSN	MSN
0.886	1.58593	0.772	4.27361	0.911	0.619	4	SWAP70	SWAP70
0.883	1.42745	0.766	8.43444	0.855	0.404	4	LOC101115044	CCL14
0.882	1.59467	0.764	8.22189	0.861	0.35	4	CYYR1	CYYR1
0.881	1.39851	0.762	7.38668	0.868	0.591	4	FLT1	FLT1
0.878	1.00009	0.756	5.19812	0.86	0.459	4	CHP2	CHP2
0.875	0.782617	0.75	4.6554	0.864	0.567	4	UPP1	UPP1
0.875	1.63572	0.75	4.87478	0.893	0.667	4	TMEM88	TMEM88
0.873	1.5157	0.746	9.17429	0.848	0.4	4	SOX17	SOX17
0.872	1.60939	0.744	4.1908	0.888	0.576	4	FILIP1	FILIP1
0.872	1.1465	0.744	8.4026	0.84	0.465	4	SELP	SELP
0.87	1.59003	0.74	3.72247	0.905	0.572	4	PLPP3	PLPP3
0.87	1.36547	0.74	2.03872	0.987	0.839	4	VIM	VIM
0.87	1.79665	0.74	4.5925	0.897	0.607	4	RGCC	RGCC
0.866	1.32909	0.732	4.7671	0.87	0.597	4	TSPAN18	TSPAN18
0.866	1.41336	0.732	3.5749	0.895	0.615	4	LOC101114239	AKAP2
0.865	1.36149	0.73	4.09956	0.906	0.639	4	TCN2	TCN2
0.862	0.209866	0.724	6.02293	0.816	0.404	4	LOC105615327	LOC105615327
0.861	1.63117	0.722	5.88342	0.86	0.552	4	CALCRL	CALCRL
0.861	2.12059	0.722	3.90887	0.906	0.652	4	FABP5	FABP5
0.858	1.23701	0.716	4.29217	0.875	0.647	4	LRRC8C	LRRC8C
0.858	1.46412	0.716	3.51025	0.914	0.649	4	PRKCDBP	PRKCDBP
0.857	1.5903	0.714	6.08717	0.849	0.495	4	S1PR1	S1PR1
0.857	1.62679	0.714	5.31698	0.854	0.53	4	ENG	ENG
0.856	1.89423	0.712	3.39993	0.915	0.679	4	TFPI2	TFPI2
0.853	1.08705	0.706	7.88916	0.829	0.496	4	FAM110D	FAM110D
0.853	1.43242	0.706	4.25733	0.865	0.581	4	PRDM1	PRDM1
0.853	1.53394	0.706	8.13835	0.827	0.318	4	ROBO4	ROBO4
0.852	1.26855	0.704	5.75462	0.841	0.539	4	SCARB1	SCARB1
0.852	1.28952	0.704	5.51467	0.844	0.531	4	FAM101B	FAM101B
0.851	0.450805	0.702	5.58412	0.821	0.454	4	EVA1C	EVA1C
0.85	1.31825	0.7	2.41026	0.947	0.775	4	AHNAK	AHNAK
0.849	1.28353	0.698	1.98535	0.984	0.938	4	CALM1	CALM1
0.847	1.58448	0.694	2.73887	0.928	0.808	4	IFITM3	IFITM3
0.847	1.34792	0.694	2.99146	0.904	0.712	4	HTRA1	HTRA1
0.846	1.18976	0.692	4.95351	0.845	0.583	4	PLEKHG1	PLEKHG1
0.846	1.4181	0.692	4.61551	0.852	0.59	4	ELK3	ELK3
0.846	1.3694	0.692	2.25127	0.951	0.737	4	TM4SF1	TM4SF1
0.845	1.43991	0.69	6.37328	0.833	0.488	4	ADGRL4	ADGRL4
0.844	0.706834	0.688	2.11188	0.866	0.508	4	ARHGDIB	ARHGDIB
0.844	1.48206	0.688	3.85632	0.87	0.627	4	LIFR	LIFR
0.843	1.28418	0.686	3.36637	0.899	0.632	4	SEC14L1	SEC14L1
0.843	1.14107	0.686	3.06365	0.901	0.623	4	GGTA2P	GGTA2P
0.843	1.20692	0.686	8.02937	0.814	0.306	4	LOC101120999	CLEC2B
0.841	1.24029	0.682	3.07652	0.897	0.615	4	DLC1	DLC1
0.841	0.876175	0.682	1.95092	0.926	0.671	4	LDHA	LDHA
0.841	1.44449	0.682	3.20621	0.873	0.628	4	MEF2C	MEF2C
0.839	0.73842	0.678	4.76891	0.818	0.468	4	CHST7	CHST7
0.838	1.16514	0.676	3.95765	0.863	0.624	4	HEG1	HEG1
0.837	0.709204	0.674	2.11386	0.845	0.504	4	LAPTM5	LAPTM5
0.836	1.32072	0.672	2.2879	0.947	0.806	4	ETS1	ETS1
0.836	1.41322	0.672	6.18529	0.827	0.564	4	HECW2	HECW2
0.834	1.65229	0.668	4.26669	0.857	0.575	4	CXCL12	CXCL12
0.832	0.401528	0.664	0.960989	0.909	0.66	4	PMP22	PMP22
0.831	0.936325	0.662	2.79231	0.856	0.555	4	DAB2	DAB2
0.831	1.17206	0.662	3.05226	0.887	0.625	4	STC1	STC1
0.83	0.0819236	0.66	3.9336	0.778	0.332	4	CHRM2	CHRM2
0.829	1.35264	0.658	4.72451	0.852	0.588	4	CD320	CD320
0.828	1.04894	0.656	3.39818	0.836	0.439	4	NRP2	NRP2
0.827	1.10517	0.654	3.80756	0.851	0.553	4	SNRK	SNRK
0.826	1.39061	0.652	3.53335	0.856	0.614	4	NRP1	NRP1
0.825	1.11552	0.65	5.02157	0.816	0.477	4	CAV1	CAV1
0.825	1.3495	0.65	7.35036	0.809	0.498	4	RASIP1	RASIP1
0.825	0.988886	0.65	1.57993	0.913	0.658	4	IGF2	IGF2
0.824	1.17637	0.648	4.80427	0.818	0.517	4	PTPRM	PTPRM
0.823	1.03989	0.646	3.11922	0.876	0.62	4	PLEKHO1	PLEKHO1
0.823	0.234602	0.646	0.990981	0.856	0.513	4	EDNRA	EDNRA
0.822	0.50099	0.644	4.97427	0.78	0.365	4	PCDH17	PCDH17
0.822	0.834558	0.644	1.28952	0.938	0.739	4	GTL2	GTL2
0.821	0.936132	0.642	7.80725	0.778	0.391	4	ESM1	ESM1
0.82	1.26944	0.64	2.26702	0.872	0.63	4	KLF2	KLF2
0.82	1.59662	0.64	2.42497	0.909	0.677	4	LOC101104661	name
0.819	1.17476	0.638	6.37289	0.805	0.567	4	SLCO2A1	SLCO2A1
0.819	0.731577	0.638	2.42559	0.861	0.641	4	PDE4B	PDE4B
0.818	1.35112	0.636	3.53755	0.85	0.651	4	ITGA6	ITGA6
0.818	1.13546	0.636	2.99841	0.879	0.636	4	SPRED1	SPRED1
0.818	0.73488	0.636	2.66774	0.838	0.494	4	CDC42EP2	CDC42EP2
0.818	1.13543	0.636	6.88924	0.784	0.414	4	TEK	TEK
0.817	0.60543	0.634	0.892103	0.993	0.978	4	LOC101115640	GNAS
0.816	0.43615	0.632	2.12915	0.835	0.481	4	ADAMTS4	ADAMTS4
0.814	0.665137	0.628	7.80157	0.775	0.434	4	NOS3	NOS3
0.813	0.815341	0.626	2.80248	0.828	0.491	4	NID2	NID2
0.813	0.681334	0.626	3.72225	0.8	0.478	4	IL18BP	IL18BP
0.813	0.937108	0.626	6.46005	0.78	0.433	4	F8	F8
0.812	0.531622	0.624	7.5838	0.783	0.488	4	RAMP3	RAMP3
0.811	1.04336	0.622	4.01191	0.823	0.517	4	ITGA5	ITGA5
0.811	1.12114	0.622	2.39935	0.924	0.738	4	NPDC1	NPDC1
0.811	1.21615	0.622	2.86863	0.863	0.631	4	EPAS1	EPAS1
0.811	1.2979	0.622	3.02236	0.859	0.655	4	ADGRF5	ADGRF5
0.81	1.12392	0.62	4.34787	0.807	0.56	4	FAM13C	FAM13C
0.809	0.832479	0.618	2.85274	0.862	0.602	4	BCL3	BCL3
0.809	1.39654	0.618	2.73052	0.9	0.756	4	CLIC4	CLIC4
0.808	0.720533	0.616	1.14175	0.937	0.742	4	SPARC	SPARC
0.808	1.07298	0.616	3.31737	0.826	0.602	4	IL6	IL6
0.807	1.17694	0.614	2.49917	0.925	0.751	4	KLF10	KLF10
0.806	1.12101	0.612	5.3209	0.791	0.475	4	PREX2	PREX2
0.805	0.475653	0.61	2.73306	0.823	0.533	4	TAP1	TAP1
0.805	0.44962	0.61	3.93934	0.771	0.39	4	LOC101120029	HRASLS3
0.805	0.941577	0.61	3.37566	0.845	0.615	4	NEDD9	NEDD9
0.805	1.13152	0.61	3.94591	0.821	0.609	4	C1H1orf54	C1H1orf54
0.804	0.0516236	0.608	3.46975	0.775	0.358	4	LOC106991306	LOC106991306
0.804	1.04795	0.608	1.63283	0.951	0.88	4	B2M	B2M
0.803	1.02719	0.606	5.42044	0.785	0.481	4	ARHGAP31	ARHGAP31
0.803	1.2375	0.606	2.69077	0.911	0.797	4	EHD4	EHD4
0.802	0.993003	0.604	3.19849	0.821	0.547	4	PEAK1	PEAK1
0.802	1.40728	0.604	3.25201	0.852	0.681	4	LOC101115805	COL4A2
0.801	0.75556	0.602	4.33937	0.772	0.441	4	MCTP1	MCTP1
0.801	0.356153	0.602	1.51788	0.87	0.666	4	IL6R	IL6R
0.801	1.33281	0.602	4.00868	0.813	0.528	4	KITLG	KITLG
0.801	0.582401	0.602	6.1306	0.773	0.495	4	CSF3	CSF3
0.798	1.26431	0.596	3.71098	0.829	0.588	4	MECOM	MECOM
0.798	0.955689	0.596	5.58358	0.778	0.554	4	ECM1	ECM1
0.798	1.08567	0.596	1.97099	0.929	0.756	4	MAP1B	MAP1B
0.797	1.01016	0.594	2.8635	0.856	0.632	4	BAZ1A	BAZ1A
0.796	0.31811	0.592	5.99105	0.754	0.429	4	DNASE1L3	DNASE1L3
0.795	0.768516	0.59	3.76602	0.798	0.489	4	VWA1	VWA1
0.794	0.806833	0.588	4.9069	0.771	0.479	4	KIAA1462	KIAA1462
0.794	0.982602	0.588	2.81653	0.83	0.578	4	LAMA4	LAMA4
0.793	0.234648	0.586	1.55018	0.836	0.579	4	IRF8	IRF8
0.793	1.0351	0.586	2.96789	0.861	0.662	4	DOCK9	DOCK9
0.792	0.793833	0.584	4.3081	0.766	0.385	4	LDB2	LDB2
0.792	0.770721	0.584	6.12359	0.764	0.501	4	CYSLTR2	CYSLTR2
0.791	0.981138	0.582	2.53226	0.821	0.563	4	FAT4	FAT4
0.791	1.08906	0.582	7.86722	0.754	0.366	4	THSD7A	THSD7A
0.79	1.06886	0.58	2.69785	0.852	0.66	4	LOC105610521	FOSL2
0.79	1.15291	0.58	3.77115	0.794	0.528	4	FAM198B	FAM198B
0.788	0.535171	0.576	2.02119	0.855	0.641	4	ARID5A	ARID5A
0.788	0.0733872	0.576	0.846804	0.807	0.579	4	LOC101109746	HLA-DMB
0.786	1.09072	0.572	2.33691	0.886	0.749	4	MAGI1	MAGI1
0.785	0.819432	0.57	3.13323	0.815	0.531	4	C12H1orf21	C12H1orf21
0.785	0.886024	0.57	1.53335	0.95	0.766	4	LOC101120668	B2M
0.784	1.18951	0.568	2.51937	0.886	0.695	4	ADAMTS1	ADAMTS1
0.783	0.949907	0.566	2.56321	0.875	0.64	4	CDC42EP3	CDC42EP3
0.783	0.832672	0.566	4.68282	0.762	0.439	4	FLI1	FLI1
0.783	1.15574	0.566	2.30037	0.836	0.542	4	IGFBP7	IGFBP7
0.782	1.08447	0.564	2.73557	0.852	0.631	4	LOC105616771	LOC105616771
0.782	0.761685	0.564	2.22927	0.789	0.578	4	WFDC1	WFDC1
0.781	0.0240498	0.562	0.808608	0.745	0.382	4	NRROS	NRROS
0.779	0.146441	0.558	0.930866	0.791	0.431	4	CXCR4	CXCR4
0.778	0.53847	0.556	1.98201	0.891	0.684	4	FKBP5	FKBP5
0.778	0.513061	0.556	2.04445	0.86	0.581	4	LOC101110963	PVR
0.777	0.99999	0.554	2.06303	0.9	0.783	4	IL6ST	IL6ST
0.776	0.871492	0.552	2.277	0.876	0.676	4	SGK1	SGK1
0.775	1.05156	0.55	3.01697	0.821	0.631	4	PLS3	PLS3
0.775	0.596306	0.55	4.85946	0.743	0.434	4	LOC105607326	LOC105607326
0.775	1.19439	0.55	2.01285	0.941	0.825	4	TIPARP	TIPARP
0.773	0.926153	0.546	3.21574	0.794	0.531	4	F2R	F2R
0.773	1.5484	0.546	3.17192	0.805	0.577	4	ID1	ID1
0.772	0.897629	0.544	2.56053	0.852	0.66	4	PEA15	PEA15
0.771	0.948011	0.542	3.61191	0.799	0.546	4	SEMA6A	SEMA6A
0.771	0.0260292	0.542	0.811357	0.79	0.427	4	PF4	PF4
0.771	0.539482	0.542	6.7839	0.735	0.427	4	TCF15	TCF15
0.771	0.71354	0.542	2.4337	0.813	0.547	4	RNF122	RNF122
0.77	0.834369	0.54	7.0486	0.733	0.374	4	RASGRP3	RASGRP3
0.77	1.17901	0.54	2.85749	0.81	0.61	4	C12H1orf115	C12H1orf115
0.769	0.976159	0.538	2.72329	0.825	0.639	4	LIMCH1	LIMCH1
0.769	0.59586	0.538	2.97575	0.804	0.576	4	KCNA3	KCNA3
0.769	1.13847	0.538	3.38072	0.807	0.686	4	CRYBG3	CRYBG3
0.769	0.765104	0.538	2.07391	0.818	0.617	4	LOC105606646	LOC105606646
0.768	0.121491	0.536	2.70908	0.722	0.369	4	NCF4	NCF4
0.767	0.0131365	0.534	1.10941	0.768	0.43	4	FBXL22	FBXL22
0.766	0.148374	0.532	5.27088	0.717	0.444	4	CXCL11	CXCL11
0.766	0.765098	0.532	2.01025	0.826	0.69	4	FBN1	FBN1
0.765	0.42631	0.53	1.9845	0.841	0.577	4	MAP3K8	MAP3K8
0.765	1.16343	0.53	3.45947	0.793	0.619	4	PHACTR2	PHACTR2
0.764	0.912531	0.528	5.46932	0.739	0.481	4	RAPGEF3	RAPGEF3
0.764	0.484979	0.528	2.89208	0.772	0.522	4	C1QTNF5	C1QTNF5
0.764	0.956555	0.528	1.58612	0.954	0.862	4	ANXA2	ANXA2
0.764	0.749171	0.528	1.16529	0.927	0.805	4	JUNB	JUNB
0.764	0.849094	0.528	2.04271	0.868	0.683	4	WWTR1	WWTR1
0.764	0.800421	0.528	2.25741	0.817	0.608	4	EVA1B	EVA1B
0.763	0.475191	0.526	1.7581	0.85	0.671	4	LOC101113217	name
0.762	0.316202	0.524	4.05664	0.754	0.55	4	LOC105605124	LOC105605124
0.762	1.07951	0.524	2.63924	0.816	0.583	4	PLK2	PLK2
0.762	1.0151	0.524	7.14304	0.731	0.471	4	FAM167B	FAM167B
0.762	0.949103	0.524	8.89455	0.739	0.575	4	GPIHBP1	GPIHBP1
0.761	0.0840741	0.522	0.898596	0.8	0.588	4	SLCO4A1	SLCO4A1
0.761	1.11691	0.522	5.54365	0.735	0.409	4	LMO2	LMO2
0.761	0.153593	0.522	1.16161	0.806	0.577	4	KIF23	KIF23
0.76	0.793879	0.52	2.72926	0.802	0.606	4	RHOJ	RHOJ
0.76	0.868225	0.52	2.37096	0.843	0.625	4	PNP	PNP
0.76	0.33263	0.52	0.67468	0.875	0.647	4	IFI6	IFI6
0.759	0.206085	0.518	5.00704	0.756	0.608	4	TNFAIP8L3	TNFAIP8L3
0.758	0.893694	0.516	2.11935	0.874	0.672	4	GLUL	GLUL
0.758	0.0138506	0.516	0.507089	0.773	0.518	4	JAML	JAML
0.757	0.678294	0.514	1.59755	0.863	0.698	4	SH3PXD2A	SH3PXD2A
0.757	0.360964	0.514	1.19605	0.857	0.698	4	TNFRSF1B	TNFRSF1B
0.757	0.522256	0.514	4.06184	0.733	0.449	4	CXCL10	CXCL10
0.756	0.0224893	0.512	1.48076	0.747	0.478	4	LOC105602633	LOC105602633
0.756	0.747001	0.512	1.57337	0.886	0.688	4	TSHZ2	TSHZ2
0.756	0.855679	0.512	3.32514	0.775	0.569	4	ADAMTS9	ADAMTS9
0.756	0.130658	0.512	0.87811	0.774	0.497	4	PDLIM3	PDLIM3
0.756	0.52425	0.512	4.83584	0.738	0.539	4	DRAM1	DRAM1
0.755	0.549722	0.51	5.24735	0.712	0.425	4	LOC101114579	GOLGA6L22
0.755	0.714358	0.51	4.30485	0.756	0.658	4	CDH13	CDH13
0.754	1.09595	0.508	3.77328	0.757	0.511	4	FSCN1	FSCN1
0.754	0.137923	0.508	1.62958	0.742	0.461	4	LOC101116099	HLA-DMA
0.753	0.598085	0.506	2.49646	0.775	0.541	4	OLA-I	OLA-I
0.753	0.626591	0.506	1.86055	0.811	0.635	4	RGS16	RGS16
0.752	1.0361	0.504	2.46297	0.805	0.571	4	ID3	ID3
0.751	0.46269	0.502	2.30215	0.837	0.614	4	SLC41A1	SLC41A1
0.751	0.646963	0.502	2.95522	0.755	0.506	4	EBF1	EBF1
0.751	0.786929	0.502	3.42816	0.717	0.4	4	LOC101114790	CCL15
0.749	0.157528	0.498	4.07466	0.741	0.42	4	TOX2	TOX2
0.749	0.86218	0.498	1.84073	0.893	0.754	4	LOC101106452	CYBA
0.748	0.418482	0.496	5.86492	0.698	0.386	4	PODXL	PODXL
0.748	0.826668	0.496	2.13996	0.827	0.715	4	ZEB1	ZEB1
0.748	0.849567	0.496	4.88966	0.723	0.382	4	JAM2	JAM2
0.748	0.616645	0.496	2.60436	0.755	0.558	4	ITGA1	ITGA1
0.747	0.199665	0.494	3.2022	0.714	0.431	4	CD274	CD274
0.747	0.677319	0.494	1.48992	0.834	0.636	4	FSTL1	FSTL1
0.747	0.231464	0.494	0.999754	0.78	0.53	4	ADIRF	ADIRF
0.746	0.912872	0.492	2.09341	0.863	0.748	4	LUZP1	LUZP1
0.746	0.773783	0.492	2.47523	0.784	0.544	4	NID1	NID1
0.746	0.577716	0.492	1.26406	0.866	0.637	4	NFKBIA	NFKBIA
0.745	0.654323	0.49	5.27425	0.712	0.444	4	CLIC2	CLIC2
0.745	0.946065	0.49	1.60136	0.899	0.82	4	SYNE2	SYNE2
0.745	0.215697	0.49	0.336008	0.899	0.7	4	LOC101117785	APOA1
0.744	0.791857	0.488	1.74071	0.885	0.762	4	LOC101108984	DPYSL2
0.744	0.875585	0.488	2.76098	0.782	0.537	4	GRASP	GRASP
0.744	0.665059	0.488	0.987611	0.986	0.966	4	HSPB1	HSPB1
0.743	0.712131	0.486	2.26979	0.852	0.693	4	PTPRE	PTPRE
0.742	0.947738	0.484	6.29362	0.713	0.415	4	ERG	ERG
0.742	0.0372195	0.484	2.0842	0.744	0.549	4	CLDN15	CLDN15
0.74	0.16752	0.48	2.33188	0.735	0.48	4	LOC101109111	name
0.739	1.02095	0.478	1.75302	0.904	0.831	4	SLC38A2	SLC38A2
0.738	1.04713	0.476	3.75107	0.751	0.571	4	PLCB1	PLCB1
0.738	0.017193	0.476	0.867405	0.757	0.432	4	LOC101119679	H2BC4
0.738	0.806916	0.476	1.70201	0.861	0.674	4	ARHGAP29	ARHGAP29
0.738	0.848555	0.476	4.7619	0.705	0.443	4	ADAM15	ADAM15
0.737	0.13979	0.474	1.31521	0.791	0.578	4	OSMR	OSMR
0.736	0.0181489	0.472	2.56262	0.705	0.467	4	LOC101105359	LOC101105359
0.736	0.938681	0.472	2.12259	0.855	0.657	4	NFKBIZ	NFKBIZ
0.736	0.971342	0.472	2.83299	0.766	0.505	4	TM4SF18	TM4SF18
0.735	0.0386556	0.47	1.13087	0.802	0.441	4	PLXNA4	PLXNA4
0.735	0.0577779	0.47	1.63131	0.744	0.539	4	MX2	MX2
0.735	0.487584	0.47	2.15693	0.773	0.594	4	PSMB9	PSMB9
0.734	0.622406	0.468	2.87948	0.728	0.437	4	DDR2	DDR2
0.733	0.946348	0.466	2.61005	0.782	0.556	4	ARRDC3	ARRDC3
0.733	0.189358	0.466	7.47848	0.676	0.32	4	MADCAM1	MADCAM1
0.733	0.896644	0.466	1.50871	0.932	0.816	4	HES1	HES1
0.732	0.475026	0.464	1.76776	0.775	0.558	4	SLC40A1	SLC40A1
0.731	1.29503	0.462	4.08249	0.719	0.469	4	LPAR6	LPAR6
0.73	0.218418	0.46	1.13063	0.837	0.64	4	SOAT1	SOAT1
0.73	0.651137	0.46	4.25342	0.687	0.328	4	THSD1	THSD1
0.73	0.569696	0.46	1.82668	0.851	0.64	4	KPNA2	KPNA2
0.73	0.0773562	0.46	0.569021	0.758	0.496	4	CXCL16	CXCL16
0.729	0.244968	0.458	3.56771	0.68	0.338	4	PENK	PENK
0.728	0.857131	0.456	3.30093	0.723	0.518	4	ST8SIA4	ST8SIA4
0.728	0.0327723	0.456	0.712377	0.743	0.557	4	FAM150B	FAM150B
0.727	0.474042	0.454	2.60056	0.774	0.654	4	TMCC3	TMCC3
0.727	0.0360814	0.454	1.03959	0.742	0.547	4	GAST	GAST
0.727	0.0758553	0.454	1.56393	0.705	0.398	4	FAM83D	FAM83D
0.726	0.329132	0.452	7.48417	0.681	0.404	4	APLNR	APLNR
0.726	0.304988	0.452	1.58624	0.805	0.575	4	CTSA	CTSA
0.726	0.867178	0.452	5.33721	0.709	0.433	4	MMRN1	MMRN1
0.726	0.353392	0.452	0.86129	0.904	0.702	4	NFKB1	NFKB1
0.726	1.13281	0.452	4.53841	0.708	0.433	4	APOLD1	APOLD1
0.725	0.687881	0.45	5.6623	0.67	0.266	4	HSPA12B	HSPA12B
0.725	0.678886	0.45	7.83332	0.676	0.299	4	BTNL9	BTNL9
0.724	0.632035	0.448	2.68652	0.738	0.54	4	RRAS	RRAS
0.724	0.025317	0.448	0.686196	0.706	0.437	4	LOC101116011	LOC101116011
0.724	0.808731	0.448	5.46746	0.692	0.471	4	SCARF1	SCARF1
0.724	0.508589	0.448	6.30444	0.687	0.437	4	HOXB7	HOXB7
0.724	0.205499	0.448	1.13674	0.734	0.475	4	MATN2	MATN2
0.723	0.12882	0.446	2.54321	0.734	0.566	4	ITGA9	ITGA9
0.723	0.481126	0.446	3.95859	0.694	0.471	4	TNFAIP2	TNFAIP2
0.722	0.471971	0.444	1.90246	0.787	0.613	4	DPYSL3	DPYSL3
0.722	0.244294	0.444	2.45253	0.705	0.511	4	ANGPT2	ANGPT2
0.722	0.720829	0.444	1.38721	0.897	0.744	4	BIRC3	BIRC3
0.721	0.0584706	0.442	2.64598	0.654	0.275	4	LOC101103714	name
0.721	0.71267	0.442	1.45548	0.896	0.683	4	CD9	CD9
0.721	0.604814	0.442	2.13625	0.757	0.573	4	NES	NES
0.72	0.108915	0.44	0.264509	0.779	0.677	4	ELN	ELN
0.719	0.341173	0.438	2.32912	0.699	0.508	4	KIT	KIT
0.718	0.716873	0.436	1.41659	0.852	0.722	4	COL18A1	COL18A1
0.717	0.0911301	0.434	2.50239	0.708	0.477	4	SKIDA1	SKIDA1
0.717	0.6553	0.434	2.71622	0.747	0.586	4	ENPP2	ENPP2
0.717	0.170099	0.434	1.51209	0.742	0.507	4	TMEM100	TMEM100
0.716	0.568044	0.432	1.56141	0.818	0.671	4	CTSK	CTSK
0.715	0.922522	0.43	3.3475	0.736	0.48	4	C2CD4B	C2CD4B
0.714	0.13435	0.428	0.788042	0.782	0.554	4	GJC1	GJC1
0.714	0.446769	0.428	4.86435	0.651	0.22	4	NKX2-3	NKX2-3
0.714	0.481782	0.428	2.01635	0.726	0.551	4	MXRA5	MXRA5
0.714	0.164937	0.428	0.808557	0.806	0.607	4	LOC101119706	CYP1B1
0.713	0.754138	0.426	2.19432	0.798	0.671	4	RASAL2	RASAL2
0.713	0.901124	0.426	6.133	0.678	0.358	4	LOC101108292	GBP2
0.712	0.66793	0.424	1.16651	0.92	0.802	4	ETS2	ETS2
0.712	0.516845	0.424	0.94795	0.821	0.609	4	C15H11orf96	C15H11orf96
0.711	0.218278	0.422	3.1471	0.693	0.54	4	FGR	FGR
0.711	0.543252	0.422	3.17267	0.708	0.506	4	PIK3R3	PIK3R3
0.711	0.805025	0.422	1.62776	0.839	0.666	4	TXNIP	TXNIP
0.711	0.785206	0.422	1.41975	0.912	0.81	4	CDKN1A	CDKN1A
0.711	0.82712	0.422	1.51216	0.923	0.851	4	H2AFZ	H2AFZ
0.711	0.161782	0.422	3.38359	0.69	0.437	4	PRND	PRND
0.71	0.385419	0.42	1.42422	0.716	0.526	4	CH25H	CH25H
0.709	0.193212	0.418	1.42371	0.754	0.559	4	PGM5	PGM5
0.709	0.0443042	0.418	0.436613	0.762	0.539	4	CDKN2D	CDKN2D
0.708	0.428379	0.416	6.14386	0.656	0.324	4	CLEC1A	CLEC1A
0.708	0.020443	0.416	0.627047	0.729	0.496	4	LOC101122904	H2AC21
0.707	0.497334	0.414	2.58095	0.732	0.569	4	TRIB2	TRIB2
0.707	0.778471	0.414	2.18636	0.796	0.654	4	CCNYL1	CCNYL1
0.707	0.295781	0.414	1.91963	0.746	0.577	4	STX11	STX11
0.705	0.250247	0.41	3.22389	0.694	0.545	4	LOC105611243	LOC105611243
0.705	0.688379	0.41	7.44392	0.666	0.303	4	LOC105614852	GBP2
0.705	0.756975	0.41	1.57425	0.846	0.702	4	CCND1	CCND1
0.704	0.184965	0.408	3.56472	0.642	0.331	4	LOC105615846	LOC105615846
0.704	0.846254	0.408	2.59249	0.751	0.584	4	EFNA1	EFNA1
0.704	0.598423	0.408	7.01016	0.671	0.469	4	ACKR1	ACKR1
0.703	0.00441399	0.406	0.343035	0.735	0.454	4	EXO1	EXO1
0.702	0.584923	0.404	0.906434	0.973	0.948	4	UBC	UBC
0.702	0.679696	0.404	2.80264	0.736	0.586	4	RGL1	RGL1
0.702	0.117016	0.404	4.48204	0.633	0.269	4	BMX	BMX
0.701	0.695546	0.402	1.17606	0.934	0.881	4	TPM4	TPM4
0.701	0.0158803	0.402	1.42013	0.667	0.425	4	GHSR	GHSR

## Sheet: cluster5
myAUC	avg_diff	power	avg_log2FC	pct.1	pct.2	cluster	gene	genes_no_LOC
0.988	2.84653	0.976	4.71308	0.998	0.749	5	CALD1	CALD1
0.968	3.18192	0.936	6.61999	0.969	0.559	5	TPM2	TPM2
0.959	2.6279	0.918	4.49507	0.985	0.606	5	C15H11orf96	C15H11orf96
0.948	3.58968	0.896	7.17202	0.944	0.57	5	ACTA2	ACTA2
0.946	2.3056	0.892	3.4841	0.984	0.724	5	MGP	MGP
0.945	2.30508	0.89	4.06161	0.973	0.665	5	LGALS1	LGALS1
0.93	1.92949	0.86	3.64492	0.96	0.544	5	IGFBP7	IGFBP7
0.93	1.7652	0.86	2.76166	0.994	0.804	5	COL4A1	COL4A1
0.923	1.71993	0.846	3.49616	0.959	0.664	5	PMP22	PMP22
0.92	2.03822	0.84	4.15311	0.951	0.676	5	LDHA	LDHA
0.916	1.64921	0.832	2.45302	0.999	0.842	5	VIM	VIM
0.916	2.00753	0.832	3.25703	0.976	0.659	5	APOE	APOE
0.908	2.45482	0.816	9.24856	0.888	0.521	5	RGS5	RGS5
0.905	1.46234	0.81	2.27134	0.99	0.744	5	SPARC	SPARC
0.899	2.05269	0.798	8.11096	0.871	0.465	5	LOC101102327	COX4I2
0.897	2.03649	0.794	6.75309	0.879	0.524	5	ABCC9	ABCC9
0.897	1.6639	0.794	2.89279	0.935	0.595	5	OGN	OGN
0.896	1.61992	0.792	2.46722	0.978	0.742	5	GTL2	GTL2
0.896	1.84967	0.792	5.67862	0.889	0.584	5	PPP1R14A	PPP1R14A
0.893	1.58657	0.786	3.27765	0.92	0.581	5	BGN	BGN
0.886	1.84064	0.772	7.36469	0.852	0.402	5	NDUFA4L2	NDUFA4L2
0.883	1.47327	0.766	2.53552	0.946	0.712	5	SLC2A3	SLC2A3
0.882	1.71269	0.764	3.619	0.908	0.633	5	MEF2C	MEF2C
0.882	2.16037	0.764	5.26406	0.894	0.655	5	MYLK	MYLK
0.873	1.49935	0.746	4.87715	0.863	0.496	5	NOTCH3	NOTCH3
0.869	1.35003	0.738	2.0708	0.984	0.805	5	JUNB	JUNB
0.866	1.58	0.732	3.50812	0.903	0.635	5	EPAS1	EPAS1
0.861	1.25841	0.722	3.07827	0.888	0.619	5	LOC105606646	LOC105606646
0.86	1.50272	0.72	2.79119	0.938	0.729	5	TIMP1	TIMP1
0.86	1.7014	0.72	2.66717	0.927	0.663	5	IGF2	IGF2
0.857	1.53632	0.714	4.09551	0.874	0.608	5	GUCY1B3	GUCY1B3
0.851	3.26802	0.702	5.84403	0.87	0.677	5	TAGLN	TAGLN
0.849	1.28801	0.698	4.0258	0.846	0.502	5	CDC42EP2	CDC42EP2
0.848	1.54489	0.696	4.94448	0.849	0.593	5	MFGE8	MFGE8
0.844	1.25407	0.688	4.41391	0.839	0.546	5	PRKG1	PRKG1
0.844	1.19824	0.688	4.45515	0.832	0.489	5	ADAMTS4	ADAMTS4
0.843	1.35739	0.686	3.68658	0.862	0.57	5	NR2F2	NR2F2
0.843	1.3936	0.686	3.25142	0.888	0.631	5	ECM2	ECM2
0.839	1.66916	0.678	2.99239	0.888	0.659	5	FABP5	FABP5
0.838	1.23374	0.676	2.78211	0.893	0.684	5	LOC101115805	COL4A2
0.832	1.51366	0.664	5.24095	0.827	0.646	5	SEMA5A	SEMA5A
0.832	1.1579	0.664	2.85287	0.864	0.623	5	LOC101114239	AKAP2
0.831	1.24534	0.662	3.04177	0.854	0.578	5	ZEB2	ZEB2
0.83	0.0889457	0.66	1.31218	0.791	0.422	5	CHODL	CHODL
0.83	1.33324	0.66	5.34251	0.813	0.5	5	PARM1	PARM1
0.828	2.19994	0.656	3.61762	0.911	0.813	5	IGFBP5	IGFBP5
0.827	0.938063	0.654	1.91968	0.884	0.696	5	COL5A2	COL5A2
0.826	1.23977	0.652	2.43854	0.875	0.615	5	IGFBP6	IGFBP6
0.825	1.29337	0.65	4.04913	0.835	0.578	5	PDLIM7	PDLIM7
0.824	1.32446	0.648	2.86446	0.894	0.661	5	LOC443411	FXYD6
0.824	1.16485	0.648	2.70035	0.859	0.638	5	EMP3	EMP3
0.823	1.04504	0.646	3.94182	0.815	0.558	5	PRRX2	PRRX2
0.823	1.52087	0.646	4.26972	0.805	0.608	5	IL6	IL6
0.822	1.26608	0.644	3.68567	0.827	0.558	5	LAMB2	LAMB2
0.822	0.348484	0.644	4.96183	0.789	0.592	5	BATF	BATF
0.822	1.22751	0.644	3.66156	0.826	0.566	5	NR4A3	NR4A3
0.82	1.59434	0.64	4.00643	0.848	0.638	5	RGS16	RGS16
0.819	0.875152	0.638	2.63256	0.863	0.596	5	GLIPR2	GLIPR2
0.819	1.2783	0.638	2.22772	0.946	0.811	5	CDKN1A	CDKN1A
0.818	2.6128	0.636	7.99826	0.788	0.48	5	MYH11	MYH11
0.817	1.34327	0.634	3.35993	0.85	0.642	5	LOC101111776	MAP3K20
0.817	1.3749	0.634	5.85113	0.799	0.501	5	ITGA7	ITGA7
0.816	0.753853	0.632	7.0829	0.771	0.403	5	KCNMB1	KCNMB1
0.815	0.954952	0.63	6.73277	0.78	0.533	5	SH3BGR	SH3BGR
0.815	0.688175	0.63	1.38478	0.855	0.563	5	PCOLCE	PCOLCE
0.813	1.14752	0.626	3.43347	0.832	0.552	5	RNF122	RNF122
0.812	1.3463	0.624	2.90106	0.869	0.747	5	PMEPA1	PMEPA1
0.81	1.12703	0.62	4.44059	0.794	0.533	5	LOXL2	LOXL2
0.809	0.257628	0.618	2.44517	0.773	0.461	5	EMILIN2	EMILIN2
0.807	1.0192	0.614	3.10335	0.824	0.554	5	PEAK1	PEAK1
0.807	2.1743	0.614	7.50158	0.843	0.732	5	ACTG2	ACTG2
0.807	0.919287	0.614	1.85039	0.85	0.636	5	COL6A1	COL6A1
0.805	0.118148	0.61	1.91065	0.795	0.431	5	HMCN1	HMCN1
0.805	1.11791	0.61	2.25462	0.899	0.698	5	FILIP1L	FILIP1L
0.805	1.15253	0.61	2.17732	0.834	0.693	5	POSTN	POSTN
0.802	1.53597	0.604	4.97066	0.783	0.459	5	EDNRB	EDNRB
0.802	0.396094	0.604	0.616965	0.871	0.728	5	COL3A1	COL3A1
0.801	1.08595	0.602	3.17982	0.812	0.582	5	CD44	CD44
0.801	0.262555	0.602	0.422326	0.863	0.708	5	COL1A1	COL1A1
0.8	0.79001	0.6	2.75793	0.849	0.588	5	LOC101110963	PVR
0.8	0.793087	0.6	1.77163	0.826	0.577	5	COL6A3	COL6A3
0.798	0.939691	0.596	3.67874	0.773	0.435	5	HAND2	HAND2
0.796	0.40262	0.592	0.876398	0.842	0.683	5	CCDC80	CCDC80
0.795	0.584131	0.59	0.875113	0.992	0.968	5	FTH1	FTH1
0.794	0.849626	0.588	3.61358	0.791	0.565	5	GEM	GEM
0.794	1.43106	0.588	4.57007	0.786	0.552	5	SEPT4	SEPT4
0.793	0.97774	0.586	1.62651	0.98	0.823	5	S100A11	S100A11
0.792	0.0130108	0.584	0.770861	0.768	0.439	5	CCNF	CCNF
0.791	1.13745	0.582	2.87116	0.842	0.612	5	SIK1	SIK1
0.788	0.585017	0.576	2.74232	0.784	0.496	5	LOC101107878	TRIM65
0.788	1.29598	0.576	4.17829	0.784	0.634	5	MUSTN1	MUSTN1
0.786	1.18639	0.572	4.15951	0.777	0.562	5	ITGA1	ITGA1
0.786	0.148364	0.572	3.13283	0.742	0.482	5	LTBP2	LTBP2
0.785	0.801303	0.57	1.88167	0.838	0.663	5	SERPING1	SERPING1
0.783	0.994017	0.566	2.15559	0.861	0.685	5	CPE	CPE
0.783	1.72865	0.566	3.41175	0.86	0.744	5	FLNA	FLNA
0.783	0.597324	0.566	2.44022	0.775	0.546	5	CKAP2	CKAP2
0.782	1.05605	0.564	2.62422	0.845	0.671	5	RASGEF1B	RASGEF1B
0.782	1.00829	0.564	2.76851	0.804	0.585	5	LAMA4	LAMA4
0.781	0.546271	0.562	3.34698	0.777	0.594	5	SLCO4A1	SLCO4A1
0.781	1.51078	0.562	7.53993	0.745	0.465	5	TRDN	TRDN
0.781	1.33038	0.562	3.93722	0.777	0.525	5	EDNRA	EDNRA
0.78	0.907029	0.56	1.40295	0.952	0.776	5	PTN	PTN
0.78	0.902014	0.56	1.83617	0.89	0.697	5	ANXA1	ANXA1
0.778	0.614351	0.556	0.965707	0.99	0.88	5	B2M	B2M
0.777	1.17113	0.554	4.81232	0.758	0.548	5	DES	DES
0.776	1.14915	0.552	2.05643	0.891	0.762	5	MAP1B	MAP1B
0.776	1.9737	0.552	5.09857	0.77	0.584	5	WFDC1	WFDC1
0.776	1.53086	0.552	4.56428	0.785	0.535	5	ADIRF	ADIRF
0.773	0.485421	0.546	2.4776	0.771	0.558	5	PRRX1	PRRX1
0.772	1.22946	0.544	4.39662	0.755	0.554	5	OLFML2A	OLFML2A
0.77	0.985101	0.54	2.4309	0.81	0.626	5	DLC1	DLC1
0.77	1.62598	0.54	4.58102	0.756	0.529	5	CH25H	CH25H
0.767	0.653995	0.534	2.29445	0.823	0.648	5	ARID5A	ARID5A
0.767	0.421117	0.534	3.46361	0.717	0.434	5	IL1R1	IL1R1
0.767	1.15652	0.534	5.82302	0.73	0.455	5	SYNPO2	SYNPO2
0.765	0.737961	0.53	5.51444	0.733	0.542	5	GAL	GAL
0.762	1.36326	0.524	6.19469	0.723	0.415	5	ANGPT1	ANGPT1
0.762	0.0489354	0.524	1.78364	0.735	0.549	5	BATF3	BATF3
0.762	0.990595	0.524	2.64574	0.806	0.657	5	ANTXR1	ANTXR1
0.761	0.0405238	0.522	2.25438	0.788	0.525	5	BMP6	BMP6
0.761	0.806943	0.522	3.30253	0.756	0.512	5	EBF1	EBF1
0.761	0.356414	0.522	4.15732	0.701	0.345	5	PENK	PENK
0.758	0.613992	0.516	1.07574	0.931	0.771	5	LOC101120668	B2M
0.756	0.432785	0.512	0.668229	0.882	0.684	5	LOC101104661	name
0.755	1.0754	0.51	3.38495	0.761	0.551	5	CLDN10	CLDN10
0.755	0.113247	0.51	2.15679	0.772	0.49	5	SFRP2	SFRP2
0.755	0.783723	0.51	1.90715	0.786	0.6	5	AKAP12	AKAP12
0.754	0.755453	0.508	1.43482	0.928	0.802	5	SDC4	SDC4
0.753	1.01032	0.506	3.02382	0.76	0.552	5	COL4A5	COL4A5
0.751	0.784344	0.502	3.01994	0.753	0.544	5	RRAS	RRAS
0.75	1.94422	0.5	3.78935	0.765	0.68	5	ELN	ELN
0.749	1.14722	0.498	4.51658	0.73	0.505	5	PDLIM3	PDLIM3
0.749	0.88243	0.498	4.26752	0.709	0.464	5	THBS4	THBS4
0.748	0.852745	0.496	3.79651	0.745	0.585	5	LOC105611978	LOC105611978
0.747	1.03058	0.494	1.77453	0.925	0.814	5	LOC101108730	TUBB4B
0.747	1.23126	0.494	3.53453	0.733	0.521	5	ASPN	ASPN
0.746	0.153865	0.492	4.33101	0.669	0.313	5	GDNF	GDNF
0.746	1.3084	0.492	6.35328	0.707	0.498	5	KCNJ8	KCNJ8
0.746	0.864199	0.492	2.4227	0.751	0.522	5	ARHGDIB	ARHGDIB
0.745	0.655118	0.49	5.75601	0.705	0.564	5	FAM150B	FAM150B
0.745	1.46003	0.49	3.36598	0.727	0.567	5	LOC101120093	CCL2
0.744	0.626461	0.488	0.980366	0.983	0.939	5	CALM1	CALM1
0.744	0.346098	0.488	2.64715	0.73	0.507	5	AFF3	AFF3
0.744	0.898688	0.488	1.69632	0.831	0.655	5	IFI6	IFI6
0.743	1.06874	0.486	2.88816	0.778	0.598	5	ID4	ID4
0.743	1.48012	0.486	2.55036	0.849	0.718	5	LOC101117184	MT1A
0.741	1.10731	0.482	3.21361	0.745	0.544	5	LOC106991747	GTL2
0.74	0.678112	0.48	3.0482	0.742	0.539	5	FJX1	FJX1
0.738	0.285359	0.476	1.75314	0.737	0.482	5	SNCG	SNCG
0.737	0.855274	0.474	3.13182	0.739	0.576	5	ADAMTS9	ADAMTS9
0.737	0.616305	0.474	1.13972	0.82	0.638	5	KLF2	KLF2
0.736	1.06501	0.472	3.85709	0.73	0.562	5	GJC1	GJC1
0.736	1.05935	0.472	3.45845	0.738	0.627	5	LHFP	LHFP
0.735	1.07463	0.47	4.80922	0.697	0.456	5	INPP4B	INPP4B
0.735	0.892301	0.47	3.82331	0.716	0.57	5	SCARA5	SCARA5
0.735	1.17646	0.47	2.45511	0.887	0.798	5	ARID5B	ARID5B
0.734	0.45474	0.468	1.497	0.813	0.611	5	ANK2	ANK2
0.734	0.504246	0.468	3.20064	0.706	0.498	5	EPHA3	EPHA3
0.734	0.653795	0.468	2.1641	0.793	0.607	5	MYOF	MYOF
0.733	0.0751348	0.466	5.67853	0.631	0.29	5	ART4	ART4
0.733	1.11261	0.466	2.13805	0.834	0.656	5	LOC101117955	MT2A
0.732	0.419997	0.464	5.0057	0.692	0.484	5	TRPC4	TRPC4
0.731	1.20114	0.462	5.14266	0.779	0.63	5	NOV	NOV
0.73	0.614208	0.46	1.03736	0.959	0.915	5	LOC101112071	HMGB1
0.73	0.729175	0.46	1.48188	0.871	0.761	5	CLIC4	CLIC4
0.729	0.542893	0.458	6.93211	0.688	0.532	5	MAP3K7CL	MAP3K7CL
0.729	1.39241	0.458	3.49567	0.738	0.621	5	S100A4	S100A4
0.728	0.342376	0.456	1.63739	0.772	0.587	5	MAP3K8	MAP3K8
0.728	0.821779	0.456	2.57057	0.753	0.651	5	PDE4B	PDE4B
0.727	0.869667	0.454	1.32964	0.933	0.86	5	FOS	FOS
0.727	0.336855	0.454	1.7759	0.74	0.563	5	ANGPTL1	ANGPTL1
0.725	0.970374	0.45	3.47982	0.74	0.592	5	TPPP3	TPPP3
0.725	0.80401	0.45	7.46627	0.654	0.315	5	RGS7BP	RGS7BP
0.724	1.3341	0.448	5.63898	0.696	0.494	5	PLN	PLN
0.723	0.012611	0.446	0.789567	0.768	0.526	5	RAD51AP1	RAD51AP1
0.723	1.00482	0.446	3.08952	0.737	0.578	5	NES	NES
0.722	0.173099	0.444	2.89185	0.669	0.441	5	PF4	PF4
0.722	0.69869	0.444	2.09397	0.777	0.627	5	PLCE1	PLCE1
0.722	0.815058	0.444	1.58008	0.849	0.725	5	COL18A1	COL18A1
0.721	1.055	0.442	4.72382	0.681	0.493	5	TMEM176B	TMEM176B
0.721	0.702071	0.442	1.83646	0.801	0.667	5	LOC105610521	FOSL2
0.721	0.377227	0.442	0.948228	0.827	0.721	5	HTRA1	HTRA1
0.72	0.76476	0.44	4.16316	0.671	0.43	5	COL4A6	COL4A6
0.72	1.02997	0.44	5.4251	0.681	0.505	5	REM1	REM1
0.72	0.268383	0.44	0.620014	0.849	0.643	5	NFKBIA	NFKBIA
0.72	0.222653	0.44	1.57108	0.748	0.551	5	SBSPON	SBSPON
0.719	0.860916	0.438	2.97645	0.769	0.666	5	SLIT3	SLIT3
0.716	0.90014	0.432	2.99721	0.741	0.654	5	SYTL2	SYTL2
0.716	0.812791	0.432	1.29942	0.954	0.863	5	ATF3	ATF3
0.716	0.445247	0.432	1.80684	0.719	0.574	5	FBLN5	FBLN5
0.715	0.441554	0.43	2.5901	0.69	0.489	5	GFPT2	GFPT2
0.715	0.490088	0.43	2.35211	0.695	0.49	5	CAV1	CAV1
0.715	0.834996	0.43	1.68752	0.811	0.733	5	NR4A1	NR4A1
0.715	1.37301	0.43	4.26325	0.725	0.646	5	NEXN	NEXN
0.713	0.380272	0.426	3.77972	0.66	0.374	5	ITGA8	ITGA8
0.713	0.554986	0.426	6.37068	0.677	0.533	5	MYOCD	MYOCD
0.713	0.542915	0.426	2.95207	0.702	0.565	5	HAS1	HAS1
0.712	0.668543	0.424	3.27735	0.729	0.525	5	LIMS2	LIMS2
0.712	0.122663	0.424	1.32616	0.7	0.5	5	FNDC1	FNDC1
0.712	0.921514	0.424	2.44906	0.737	0.622	5	FN1	FN1
0.711	0.0301988	0.422	0.276678	0.71	0.566	5	PDGFRL	PDGFRL
0.71	0.783969	0.42	1.63341	0.845	0.788	5	IL6ST	IL6ST
0.71	0.544099	0.42	2.17916	0.733	0.581	5	MAP1A	MAP1A
0.709	0.843832	0.418	2.41598	0.748	0.639	5	PLS3	PLS3
0.709	0.871998	0.418	2.88239	0.715	0.614	5	SYNE1	SYNE1
0.709	0.47605	0.418	1.77441	0.769	0.612	5	BCL3	BCL3
0.709	0.668477	0.418	1.42014	0.825	0.68	5	ARHGAP29	ARHGAP29
0.709	0.433583	0.418	3.139	0.71	0.659	5	TGM2	TGM2
0.709	0.874146	0.418	2.14396	0.78	0.661	5	PRKCDBP	PRKCDBP
0.708	0.458272	0.416	1.0506	0.854	0.694	5	FOSB	FOSB
0.708	0.0445782	0.416	1.55939	0.661	0.456	5	LYVE1	LYVE1
0.707	0.0353836	0.414	1.65814	0.567	0.308	5	CDK1	CDK1
0.707	0.0324048	0.414	0.327502	0.715	0.46	5	PTX3	PTX3
0.706	0.348869	0.412	4.90234	0.705	0.534	5	FAM69C	FAM69C
0.704	1.39961	0.408	2.17306	0.928	0.908	5	TPM1	TPM1
0.704	0.502558	0.408	1.17938	0.826	0.722	5	MSN	MSN
0.703	0.622584	0.406	1.31246	0.872	0.764	5	METRNL	METRNL
0.703	0.268683	0.406	0.562634	0.807	0.665	5	GNG11	GNG11
0.702	0.129452	0.404	2.90204	0.648	0.387	5	PAMR1	PAMR1
0.702	0.169452	0.404	4.0701	0.652	0.473	5	GRP	GRP
0.702	0.990594	0.404	2.30936	0.73	0.58	5	ID3	ID3
0.701	0.0540641	0.402	1.21602	0.673	0.52	5	CD8B	CD8B
0.701	1.07306	0.402	4.97326	0.591	0.311	5	COL8A1	COL8A1
0.261	0.00290453	0.478	0.571282	0.137	0.481	5	PAPPA2	PAPPA2
0.237	0.0653346	0.526	2.78147	0.177	0.51	5	LOC105602633	LOC105602633

## Sheet: cluster6
myAUC	avg_diff	power	avg_log2FC	pct.1	pct.2	cluster	gene	genes_no_LOC
0.969	2.31949	0.938	5.87906	0.976	0.606	6	TOP2A	TOP2A
0.937	1.47997	0.874	4.1268	0.963	0.62	6	NUSAP1	NUSAP1
0.932	1.3768	0.864	4.79643	0.945	0.516	6	TPX2	TPX2
0.93	1.25617	0.86	5.62368	0.918	0.528	6	MKI67	MKI67
0.928	1.30298	0.856	5.7089	0.917	0.484	6	MIS18BP1	MIS18BP1
0.913	1.08206	0.826	4.78069	0.913	0.529	6	KIAA0101	KIAA0101
0.912	2.21213	0.824	5.64416	0.911	0.528	6	CENPF	CENPF
0.911	1.3346	0.822	2.51921	0.968	0.762	6	DUT	DUT
0.908	1.66993	0.816	5.76283	0.903	0.493	6	UBE2C	UBE2C
0.904	0.695994	0.808	5.68948	0.888	0.475	6	CDCA3	CDCA3
0.902	0.936172	0.804	4.75546	0.904	0.541	6	SPC24	SPC24
0.899	0.866821	0.798	5.16504	0.898	0.544	6	BIRC5	BIRC5
0.894	0.702886	0.788	5.69811	0.871	0.43	6	CCNA2	CCNA2
0.893	1.16277	0.786	3.62075	0.922	0.434	6	LOC101103869	CKS2
0.892	0.73691	0.784	4.15632	0.883	0.498	6	NDC80	NDC80
0.891	1.34633	0.782	2.46465	0.974	0.786	6	TUBB	TUBB
0.89	1.26223	0.78	4.29959	0.903	0.542	6	CKAP2	CKAP2
0.885	0.990066	0.77	4.3361	0.907	0.58	6	KIF23	KIF23
0.884	1.00389	0.768	4.94805	0.884	0.522	6	PRC1	PRC1
0.881	0.949288	0.762	4.68723	0.875	0.514	6	HMMR	HMMR
0.877	1.37708	0.754	2.25898	0.985	0.873	6	LOC106990101	TUBA1B
0.873	0.895649	0.746	5.62847	0.862	0.51	6	KIF11	KIF11
0.872	0.6872	0.744	3.885	0.887	0.507	6	RACGAP1	RACGAP1
0.872	0.982662	0.744	6.68532	0.852	0.499	6	ASPM	ASPM
0.871	0.585315	0.742	5.92981	0.839	0.4	6	AURKB	AURKB
0.865	0.705627	0.73	4.68628	0.861	0.497	6	CENPW	CENPW
0.865	0.902914	0.73	5.36863	0.859	0.474	6	CENPA	CENPA
0.863	0.613848	0.726	5.72949	0.842	0.495	6	KIF4A	KIF4A
0.862	1.12173	0.724	3.89474	0.9	0.54	6	LOC101113108	LOC101113108
0.859	0.655984	0.718	5.9206	0.827	0.46	6	AURKA	AURKA
0.852	0.607714	0.704	5.63435	0.822	0.458	6	DLGAP5	DLGAP5
0.851	1.00921	0.702	3.25833	0.894	0.514	6	KIF20B	KIF20B
0.85	1.19661	0.7	5.18489	0.848	0.501	6	CENPE	CENPE
0.848	0.91189	0.696	1.6416	0.985	0.85	6	H2AFZ	H2AFZ
0.848	0.933436	0.696	2.84978	0.911	0.588	6	SMC2	SMC2
0.847	0.642769	0.694	3.33943	0.866	0.524	6	MAD2L1	MAD2L1
0.847	0.630117	0.694	3.36753	0.86	0.528	6	MND1	MND1
0.845	0.783811	0.69	3.43633	0.864	0.484	6	PTTG1	PTTG1
0.844	0.814459	0.688	3.79309	0.86	0.574	6	NUF2	NUF2
0.843	0.479459	0.686	3.72771	0.837	0.46	6	CENPK	CENPK
0.843	1.07983	0.686	2.50438	0.955	0.659	6	HMGB2	HMGB2
0.843	0.677757	0.686	3.65406	0.862	0.589	6	NCAPG	NCAPG
0.839	0.887873	0.678	1.47606	0.988	0.914	6	LOC101112071	HMGB1
0.839	0.471842	0.678	4.87994	0.82	0.521	6	TTK	TTK
0.839	0.6709	0.678	4.37101	0.84	0.594	6	ECT2	ECT2
0.839	0.770732	0.678	4.49193	0.83	0.485	6	CASC5	CASC5
0.838	0.502763	0.676	5.08383	0.822	0.558	6	BUB1B	BUB1B
0.833	0.811074	0.666	5.24145	0.815	0.492	6	CDC20	CDC20
0.832	0.694694	0.664	2.38324	0.9	0.57	6	CKS1B	CKS1B
0.832	0.441725	0.664	5.77879	0.795	0.461	6	KIF2C	KIF2C
0.832	0.485547	0.664	5.43545	0.804	0.495	6	ESCO2	ESCO2
0.828	0.471073	0.656	4.48604	0.809	0.499	6	BUB1	BUB1
0.826	0.688452	0.652	2.5983	0.897	0.528	6	LMNB1	LMNB1
0.826	0.946079	0.652	2.56185	0.918	0.625	6	SMC4	SMC4
0.825	0.459587	0.65	2.70423	0.859	0.449	6	NCAPD3	NCAPD3
0.825	0.495134	0.65	3.40992	0.845	0.52	6	KIF22	KIF22
0.824	0.449481	0.648	2.3334	0.879	0.573	6	APITD1	APITD1
0.823	0.489731	0.646	4.64935	0.798	0.484	6	KIF15	KIF15
0.823	0.608634	0.646	3.75115	0.826	0.478	6	C16H5orf34	C16H5orf34
0.822	0.708393	0.644	3.89552	0.833	0.478	6	DIAPH3	DIAPH3
0.819	0.549907	0.638	5.63637	0.797	0.491	6	NEK2	NEK2
0.818	0.0265386	0.636	1.73737	0.795	0.453	6	LOC101110855	SECTM1A
0.812	0.672474	0.624	4.70475	0.783	0.444	6	LOC101123417	LOC101123417
0.81	0.320381	0.62	3.741	0.795	0.5	6	MTFR2	MTFR2
0.81	0.44073	0.62	3.19271	0.822	0.566	6	LOC105605187	LOC105615398
0.809	0.318393	0.618	3.6978	0.776	0.453	6	LOC101110457	LOC101110457
0.809	0.401948	0.618	3.96845	0.794	0.502	6	BRCA1	BRCA1
0.809	0.668725	0.618	4.4819	0.81	0.576	6	ANLN	ANLN
0.807	0.659945	0.614	5.56681	0.779	0.475	6	DEPDC1	DEPDC1
0.806	0.424735	0.612	2.56196	0.848	0.57	6	TYMS	TYMS
0.804	0.663949	0.608	4.13696	0.798	0.468	6	KNSTRN	KNSTRN
0.803	0.464766	0.606	1.90858	0.89	0.587	6	RNASEH2C	RNASEH2C
0.803	0.691344	0.606	4.7628	0.79	0.5	6	CCNB2	CCNB2
0.802	0.204167	0.604	4.47122	0.772	0.527	6	RAD51AP1	RAD51AP1
0.801	0.994835	0.602	1.78924	0.976	0.807	6	STMN1	STMN1
0.798	0.517712	0.596	5.71244	0.763	0.414	6	KIF20A	KIF20A
0.796	0.426895	0.592	5.77473	0.76	0.435	6	CDCA8	CDCA8
0.795	0.53793	0.59	5.4617	0.766	0.454	6	CDCA2	CDCA2
0.79	0.216197	0.58	5.45179	0.712	0.241	6	TROAP	TROAP
0.789	0.534029	0.578	3.11375	0.801	0.51	6	UBE2T	UBE2T
0.787	0.495759	0.574	3.57647	0.8	0.571	6	CLSPN	CLSPN
0.785	0.428208	0.57	3.71634	0.776	0.546	6	RRM2	RRM2
0.784	0.392764	0.568	2.99219	0.792	0.531	6	NCAPD2	NCAPD2
0.784	0.363126	0.568	4.24715	0.767	0.576	6	SPC25	SPC25
0.783	0.565883	0.566	4.21934	0.753	0.411	6	LOC101104153	TACC3
0.783	0.672309	0.566	1.1705	0.975	0.85	6	PRDX4	PRDX4
0.78	0.611073	0.56	1.85639	0.903	0.617	6	TMPO	TMPO
0.778	0.524215	0.556	5.528	0.746	0.481	6	CDKN3	CDKN3
0.778	0.783539	0.556	4.52643	0.778	0.556	6	LOC101123158	H1-5
0.776	0.242365	0.552	4.80646	0.745	0.499	6	E2F8	E2F8
0.774	0.29727	0.548	4.71148	0.735	0.436	6	PBK	PBK
0.774	0.725325	0.548	3.54108	0.778	0.513	6	LOC101109129	H4
0.771	1.0201	0.542	3.38954	0.785	0.586	6	LOC101105785	LOC101105785
0.77	0.519702	0.54	2.90873	0.756	0.443	6	LOC101110185	H2BC1
0.769	0.649938	0.538	1.57501	0.922	0.741	6	SDF2L1	SDF2L1
0.767	0.349074	0.534	5.48349	0.734	0.504	6	SHCBP1	SHCBP1
0.766	0.552741	0.532	3.49719	0.783	0.627	6	UHRF1	UHRF1
0.765	0.254597	0.53	5.04525	0.724	0.478	6	SKA1	SKA1
0.765	0.780406	0.53	3.30493	0.77	0.488	6	LOC101108868	LOC101108868
0.763	0.201064	0.526	4.24449	0.721	0.444	6	ERCC6L	ERCC6L
0.763	0.635473	0.526	2.09078	0.873	0.612	6	ATAD2	ATAD2
0.763	0.716893	0.526	1.5349	0.899	0.736	6	BHMT	BHMT
0.763	0.546124	0.526	4.36017	0.758	0.563	6	ARHGAP11A	ARHGAP11A
0.76	0.399877	0.52	4.72362	0.724	0.43	6	PLK1	PLK1
0.758	0.0788612	0.516	2.13346	0.734	0.509	6	FAM111B	FAM111B
0.758	0.676371	0.516	1.34226	0.93	0.749	6	LOC101111795	PRSS1
0.757	0.439414	0.514	1.83386	0.851	0.595	6	LXN	LXN
0.757	0.388412	0.514	2.21815	0.824	0.567	6	G2E3	G2E3
0.757	0.481254	0.514	1.57796	0.877	0.637	6	AGER	AGER
0.757	0.92999	0.514	1.81292	0.957	0.795	6	UBE2S	UBE2S
0.753	0.258339	0.506	3.71782	0.73	0.513	6	INCENP	INCENP
0.752	0.389968	0.504	3.68322	0.741	0.552	6	NCAPG2	NCAPG2
0.752	0.493624	0.504	1.55018	0.892	0.727	6	LOC105604623	LOC105604623
0.751	0.00325053	0.502	0.834035	0.711	0.346	6	LRRC25	LRRC25
0.749	0.887051	0.498	1.51196	0.921	0.735	6	CTRC	CTRC
0.748	0.373244	0.496	1.4794	0.864	0.631	6	MCM4	MCM4
0.747	0.524751	0.494	1.82972	0.897	0.676	6	CKAP5	CKAP5
0.746	0.667476	0.492	1.29776	0.97	0.802	6	HMGN2	HMGN2
0.746	0.280957	0.492	2.55273	0.732	0.435	6	ATAD5	ATAD5
0.744	0.384802	0.488	1.9907	0.803	0.581	6	STRA13	STRA13
0.744	0.216677	0.488	2.68369	0.747	0.554	6	DTL	DTL
0.742	0.0572113	0.484	5.86655	0.667	0.36	6	LOC101110711	LOC101110711
0.74	0.614554	0.48	1.89501	0.821	0.551	6	PCNA	PCNA
0.74	0.851968	0.48	1.24745	0.979	0.92	6	CEL	CEL
0.739	0.224377	0.478	1.20614	0.866	0.653	6	LOC101116336	CES1
0.739	0.387709	0.478	1.35474	0.874	0.644	6	FETUB	FETUB
0.739	0.388714	0.478	4.73182	0.692	0.391	6	CKAP2L	CKAP2L
0.738	0.31777	0.476	1.66185	0.794	0.578	6	BRCA2	BRCA2
0.736	0.402517	0.472	2.26161	0.764	0.555	6	DTYMK	DTYMK
0.736	0.347568	0.472	4.94923	0.694	0.411	6	CENPN	CENPN
0.735	0.335219	0.47	4.29474	0.707	0.49	6	ARHGEF39	ARHGEF39
0.735	0.331376	0.47	1.16583	0.909	0.697	6	TNFRSF13B	TNFRSF13B
0.735	0.598705	0.47	5.20616	0.713	0.467	6	CCNB1	CCNB1
0.733	0.582727	0.466	1.81283	0.866	0.646	6	KPNA2	KPNA2
0.733	0.837557	0.466	2.93693	0.786	0.536	6	LOC101109652	H1-4
0.732	0.30735	0.464	1.63511	0.781	0.495	6	DNAJC9	DNAJC9
0.732	0.336098	0.464	1.99782	0.757	0.497	6	CCDC34	CCDC34
0.732	0.35688	0.464	2.24763	0.767	0.56	6	DBF4	DBF4
0.732	0.308585	0.464	5.17011	0.702	0.553	6	CEP55	CEP55
0.732	0.677912	0.464	1.47428	0.883	0.69	6	AGR2	AGR2
0.731	0.512603	0.462	1.99279	0.792	0.492	6	LOC101111401	H1-4
0.731	1.01649	0.462	1.76194	0.896	0.72	6	SYCN	SYCN
0.729	0.210113	0.458	3.07131	0.724	0.503	6	LOC101122904	H2AC21
0.727	0.682386	0.454	1.19291	0.881	0.706	6	SERPINI2	SERPINI2
0.726	0.895301	0.452	2.00938	0.915	0.732	6	ARL6IP1	ARL6IP1
0.725	0.405002	0.45	4.63405	0.689	0.482	6	LOC101120200	LOC101120200
0.724	0.246941	0.448	1.96511	0.77	0.565	6	CHEK1	CHEK1
0.724	0.315254	0.448	2.36774	0.775	0.536	6	CDKN2C	CDKN2C
0.723	0.74986	0.446	1.13052	0.973	0.864	6	CELA1	CELA1
0.722	0.687043	0.444	1.11829	0.928	0.77	6	SPINK1	SPINK1
0.72	0.185982	0.44	1.17538	0.79	0.513	6	LOC101122142	name
0.719	1.23979	0.438	2.52895	0.884	0.752	6	LOC101122645	H2AC20
0.718	0.745421	0.436	1.09262	0.974	0.927	6	LOC101112559	PRSS2
0.718	0.507783	0.436	5.45236	0.673	0.455	6	KIFC1	KIFC1
0.718	0.569815	0.436	1.14887	0.906	0.727	6	CPB1	CPB1
0.715	0.643428	0.43	2.58398	0.775	0.547	6	SGOL2	SGOL2
0.714	0.328774	0.428	5.28269	0.677	0.491	6	PARPBP	PARPBP
0.714	0.802409	0.428	2.52832	0.79	0.547	6	LOC101113893	H1-2
0.713	0.566282	0.426	0.946747	0.926	0.726	6	PDIA2	PDIA2
0.712	0.230399	0.424	1.65783	0.764	0.57	6	MCM10	MCM10
0.711	0.224545	0.422	0.942578	0.881	0.688	6	LOC105609715	LOC105609715
0.71	0.436963	0.42	0.950653	0.912	0.735	6	SLC39A5	SLC39A5
0.71	0.428221	0.42	4.20455	0.694	0.542	6	FBXO5	FBXO5
0.709	0.213789	0.418	0.744636	0.872	0.674	6	LOC106990174	RBPJL
0.709	0.536717	0.418	0.874401	0.949	0.811	6	GATM	GATM
0.707	0.219579	0.414	0.878538	0.87	0.667	6	ACSS3	ACSS3
0.707	0.595907	0.414	5.61897	0.661	0.431	6	LOC101115753	LOC101115753
0.706	0.228298	0.412	1.28942	0.808	0.585	6	OPLAH	OPLAH
0.706	0.493965	0.412	0.880785	0.934	0.841	6	GAMT	GAMT
0.706	0.205992	0.412	6.40973	0.636	0.345	6	KIF18B	KIF18B
0.706	0.446686	0.412	0.791325	0.938	0.772	6	GP2	GP2
0.706	0.673071	0.412	1.18487	0.95	0.814	6	LOC101108730	TUBB4B
0.705	0.230951	0.41	5.2109	0.656	0.405	6	SPAG5	SPAG5
0.705	0.220093	0.41	0.905877	0.871	0.641	6	CCKBR	CCKBR
0.704	0.486894	0.408	3.50588	0.68	0.523	6	LOC101118484	LOC101118484
0.703	0.205181	0.406	1.89189	0.692	0.479	6	LOC101120961	LOC101120961
0.703	0.445137	0.406	0.673786	0.995	0.968	6	SSR4	SSR4
0.703	0.555766	0.406	0.857989	0.945	0.788	6	LOC101118831	AMY2B
0.702	0.160784	0.404	0.848885	0.826	0.597	6	PYCR1	PYCR1
0.701	0.658868	0.402	0.970204	0.976	0.918	6	PNLIPRP2	PNLIPRP2
0.701	0.541415	0.402	1.99236	0.712	0.491	6	LOC101120455	H2BC18
0.701	0.675924	0.402	1.02048	0.963	0.879	6	CLPS	CLPS

## Sheet: cluster7
myAUC	avg_diff	power	avg_log2FC	pct.1	pct.2	cluster	gene	genes_no_LOC
0.957	4.06887	0.914	9.92491	0.949	0.536	7	SRGN	SRGN
0.916	2.29301	0.832	6.0238	0.913	0.512	7	LAPTM5	LAPTM5
0.895	1.45171	0.79	6.68415	0.847	0.381	7	FCER1G	FCER1G
0.871	1.80203	0.742	4.50434	0.9	0.701	7	TNFRSF1B	TNFRSF1B
0.868	1.74234	0.736	10.3859	0.828	0.524	7	PLEK	PLEK
0.865	2.0251	0.73	8.99446	0.817	0.382	7	TYROBP	TYROBP
0.857	1.79293	0.714	4.49713	0.853	0.519	7	ARHGDIB	ARHGDIB
0.855	2.48848	0.71	7.82676	0.836	0.579	7	CTSS	CTSS
0.854	2.02085	0.708	6.26166	0.841	0.521	7	LOC101112038	DBQ
0.849	0.314181	0.698	11.8186	0.724	0.171	7	TFEC	TFEC
0.845	2.72579	0.69	9.26451	0.784	0.401	7	LOC101114285	CCL4
0.842	1.48233	0.684	6.55559	0.824	0.521	7	TLR2	TLR2
0.838	2.03132	0.676	9.34504	0.797	0.376	7	IL2RG	IL2RG
0.836	2.24922	0.672	4.32208	0.896	0.642	7	NFKBIA	NFKBIA
0.834	1.59533	0.668	5.50352	0.824	0.592	7	DOCK10	DOCK10
0.833	1.77157	0.666	3.68681	0.903	0.759	7	REL	REL
0.833	0.563704	0.666	6.21013	0.757	0.32	7	CLEC7A	CLEC7A
0.832	2.07184	0.664	3.42035	0.894	0.773	7	LOC101120668	B2M
0.831	2.00205	0.662	3.06532	0.935	0.883	7	B2M	B2M
0.826	1.03886	0.652	4.26348	0.803	0.448	7	IFI16	IFI16
0.824	1.6372	0.648	3.60372	0.861	0.642	7	ARPC1B	ARPC1B
0.823	1.56296	0.646	6.06864	0.806	0.559	7	PTPRC	PTPRC
0.812	3.34152	0.624	7.3426	0.831	0.627	7	CD74	CD74
0.808	2.10076	0.616	8.85422	0.768	0.51	7	C1QB	C1QB
0.806	2.59325	0.612	8.10925	0.784	0.477	7	LOC101109747	name
0.802	2.51517	0.604	9.05637	0.759	0.519	7	LOC101112822	name
0.8	1.35356	0.6	3.76764	0.819	0.583	7	CD44	CD44
0.797	3.00699	0.594	10.6347	0.764	0.512	7	LOC101114535	CCL3
0.796	0.635332	0.592	4.68213	0.731	0.376	7	LOC101115509	CSF2RA
0.794	1.30261	0.588	3.76678	0.828	0.677	7	LOC101113217	name
0.792	1.33438	0.584	2.68378	0.877	0.74	7	LCP1	LCP1
0.792	1.91471	0.584	6.44732	0.758	0.492	7	CD83	CD83
0.79	1.73649	0.58	3.0957	0.874	0.75	7	BIRC3	BIRC3
0.784	1.50879	0.568	2.80594	0.863	0.8	7	GPX1	GPX1
0.783	0.378177	0.566	4.02879	0.759	0.542	7	FGR	FGR
0.783	1.3068	0.566	3.66908	0.826	0.672	7	LOC106991099	LOC106991099
0.783	1.7476	0.566	6.88776	0.787	0.506	7	AIF1	AIF1
0.781	1.81148	0.562	3.44438	0.867	0.699	7	ANXA1	ANXA1
0.776	0.850674	0.552	7.59558	0.729	0.525	7	PSTPIP1	PSTPIP1
0.776	1.80334	0.552	3.63532	0.846	0.71	7	NFKB1	NFKB1
0.775	2.12889	0.55	8.56111	0.736	0.507	7	GPR183	GPR183
0.774	0.351502	0.548	5.81467	0.729	0.55	7	BATF3	BATF3
0.771	1.48301	0.542	7.56823	0.732	0.496	7	CORO1A	CORO1A
0.77	1.85538	0.54	5.06405	0.754	0.515	7	TNFAIP3	TNFAIP3
0.769	0.922097	0.538	9.05455	0.707	0.351	7	CD86	CD86
0.768	0.207767	0.536	1.73451	0.72	0.366	7	LOC101108292	GBP2
0.766	0.623602	0.532	8.37874	0.683	0.377	7	FCMR	FCMR
0.765	0.514903	0.53	6.13443	0.682	0.357	7	SPI1	SPI1
0.764	0.483721	0.528	3.588	0.747	0.463	7	EMILIN2	EMILIN2
0.763	1.24198	0.526	9.50667	0.699	0.337	7	C5AR1	C5AR1
0.762	1.34728	0.524	2.75762	0.807	0.628	7	KCTD12	KCTD12
0.759	0.422746	0.518	2.23129	0.718	0.419	7	LMO2	LMO2
0.757	0.425855	0.514	5.75949	0.713	0.512	7	TRAF5	TRAF5
0.754	1.3124	0.508	4.40547	0.749	0.6	7	PSMB9	PSMB9
0.753	1.45601	0.506	4.69341	0.768	0.645	7	TNFAIP8	TNFAIP8
0.752	1.86408	0.504	8.83715	0.686	0.294	7	RGS1	RGS1
0.751	0.522135	0.502	3.65129	0.726	0.477	7	CAPG	CAPG
0.751	0.277524	0.502	7.71519	0.642	0.246	7	TNFSF4	TNFSF4
0.75	0.221722	0.5	5.33554	0.653	0.286	7	LOC101103714	name
0.75	0.590756	0.5	10.7796	0.693	0.37	7	CD84	CD84
0.75	1.22458	0.5	2.46787	0.878	0.758	7	LOC101106452	CYBA
0.749	1.44226	0.498	3.77564	0.806	0.631	7	ADGRE5	ADGRE5
0.748	0.527982	0.496	4.63414	0.671	0.34	7	CSF2RB	CSF2RB
0.748	1.40432	0.496	5.15007	0.707	0.445	7	CXCR4	CXCR4
0.748	0.319747	0.496	5.34373	0.702	0.5	7	BCL2L15	BCL2L15
0.744	0.336094	0.488	5.73702	0.675	0.402	7	PSTPIP2	PSTPIP2
0.744	1.42657	0.488	2.83394	0.848	0.657	7	FAM129A	FAM129A
0.742	1.59357	0.484	7.19883	0.704	0.504	7	BCL2A1	BCL2A1
0.742	1.53073	0.484	8.47232	0.692	0.446	7	LOC101113965	UBD
0.742	1.62564	0.484	7.9736	0.68	0.48	7	CD3E	CD3E
0.74	1.69709	0.48	9.46027	0.702	0.532	7	IL1RN	IL1RN
0.738	0.0170137	0.476	2.1173	0.614	0.307	7	GRIA4	GRIA4
0.737	0.60721	0.474	4.98247	0.729	0.559	7	GPR84	GPR84
0.736	1.50689	0.472	6.09813	0.689	0.481	7	S100A9	S100A9
0.735	1.22942	0.47	2.40962	0.855	0.766	7	METRNL	METRNL
0.734	0.00324676	0.468	0.670791	0.615	0.302	7	MKX	MKX
0.733	1.18827	0.466	2.04237	0.875	0.84	7	MCL1	MCL1
0.733	2.21799	0.466	9.01307	0.681	0.406	7	C1QA	C1QA
0.732	0.076166	0.464	1.00316	0.702	0.443	7	LOC101116593	GNG8
0.731	0.685306	0.462	3.67109	0.749	0.601	7	OXT	OXT
0.73	0.335813	0.46	2.26952	0.79	0.572	7	MRAS	MRAS
0.728	0.483137	0.456	6.48648	0.649	0.344	7	TNNI2	TNNI2
0.728	1.26113	0.456	4.20874	0.719	0.55	7	OLA-I	OLA-I
0.727	0.856523	0.454	8.91051	0.664	0.336	7	DOCK2	DOCK2
0.726	0.0359398	0.452	1.60409	0.685	0.412	7	IFIT3	IFIT3
0.725	4.13148	0.45	7.56456	0.763	0.539	7	CXCL8	CXCL8
0.724	1.03002	0.448	4.46369	0.725	0.583	7	STX11	STX11
0.722	1.1683	0.444	6.43371	0.696	0.59	7	LOC101109746	HLA-DMB
0.722	1.57811	0.444	5.26906	0.726	0.576	7	DUSP2	DUSP2
0.721	0.182194	0.442	5.04632	0.634	0.328	7	GLIPR1	GLIPR1
0.721	0.0149647	0.442	0.556853	0.669	0.291	7	LOC105608415	GNGT2
0.72	1.15934	0.44	1.74698	0.943	0.939	7	SAT1	SAT1
0.72	1.46507	0.44	3.59558	0.77	0.541	7	AHR	AHR
0.718	1.06749	0.436	5.32393	0.667	0.476	7	NFKBID	NFKBID
0.717	0.749349	0.434	4.33202	0.719	0.536	7	LOC101105208	PYCARD
0.716	0.493903	0.432	8.63781	0.645	0.399	7	SUSD3	SUSD3
0.716	0.034092	0.432	1.54558	0.595	0.217	7	TAL1	TAL1
0.716	0.307214	0.432	1.81314	0.697	0.444	7	LOC101108086	name
0.716	1.31593	0.432	2.97605	0.737	0.644	7	EMP3	EMP3
0.715	1.06299	0.43	3.20318	0.718	0.572	7	NR4A3	NR4A3
0.714	0.603625	0.428	2.73853	0.754	0.58	7	ABCA1	ABCA1
0.714	0.669546	0.428	8.23766	0.621	0.306	7	FCGR3A	FCGR3A
0.713	0.669613	0.426	6.21128	0.659	0.438	7	RGS10	RGS10
0.711	0.849078	0.422	4.37758	0.652	0.42	7	LOC106990865	LOC106990865
0.71	0.84521	0.42	2.77016	0.744	0.581	7	NFKB2	NFKB2
0.71	1.03371	0.42	5.8417	0.641	0.386	7	FAM65B	FAM65B
0.709	0.559201	0.418	4.91821	0.7	0.489	7	MS4A8	MS4A8
0.709	0.744484	0.418	1.66298	0.814	0.723	7	MSN	MSN
0.708	0.949643	0.416	2.34901	0.803	0.668	7	LOC105610521	FOSL2
0.708	0.0587011	0.416	0.696741	0.72	0.428	7	FGL2	FGL2
0.708	0.607497	0.416	7.52962	0.654	0.396	7	NRROS	NRROS
0.707	1.44108	0.414	8.99191	0.671	0.506	7	LCP2	LCP2
0.705	0.158879	0.41	6.54554	0.661	0.494	7	LOC101106242	SIGLEC14
0.704	0.12335	0.408	2.10469	0.6	0.277	7	ENTPD1	ENTPD1
0.704	0.769602	0.408	7.16386	0.643	0.439	7	FERMT3	FERMT3
0.703	0.724263	0.406	2.55787	0.76	0.652	7	RUNX1	RUNX1
0.703	0.371974	0.406	2.42485	0.708	0.582	7	UPP1	UPP1
0.702	0.22875	0.404	1.38675	0.731	0.535	7	MAOA	MAOA
0.29	0.00660926	0.42	0.254929	0.188	0.524	7	LOC101122904	H2AC21

[truncated: 1 more sheets: cluster8]
