# Supplementary material for: Stellate cells are in utero markers of pancreatic disease in cystic fibrosis
Source: Mol Med. 2024 Aug 7;30:115. doi: 10.1186/s10020-024-00871-2 (PMC11304907; doi:10.1186/s10020-024-00871-2)
Supplement: Supplementary file 12 — Supplementary Material 12. [file 10020_2024_871_MOESM12_ESM.xlsx]

## Sheet: Sheet2
Table S9 Term_all WT vs all CF Marker genes by cluster

## Sheet: Sheet1
Cell number by cluster
Sample	0	1	2	3	4	5	6	7
axh036	627	317	1	32	18	11	63	13
axh087	2509	455	531	240	239	254	252	115
axh088	2562	492	549	274	245	281	250	123
axh092	4399	928	683	545	1113	826	718	331
axh112	1044	294	267	549	265	343	138	641
axh136	2384	276	307	44	37	47	140	12
axh139	1757	344	132	164	135	80	224	173
axh142	488	717	179	299	57	141	61	132
axh143	519	730	163	282	48	131	67	106

## Sheet: cluster0
myAUC	avg_diff	power	avg_log2FC	pct.1	pct.2	cluster	gene	genes_no_LOC
0.928	1.44319	0.856	2.10068	1	0.995	0	LOC101103454	CELA3B
0.924	1.45258	0.848	2.10376	1	1	0	LOC101117326	CPA1
0.92	1.43385	0.84	2.07708	1	1	0	CLPS	CLPS
0.918	1.43912	0.836	2.26384	0.995	0.896	0	PDIA2	PDIA2
0.905	1.31464	0.81	2.36702	0.976	0.788	0	AQP8	AQP8
0.901	1.39295	0.802	2.12574	0.994	0.927	0	CPB1	CPB1
0.899	1.36202	0.798	1.99398	1	0.986	0	CEL	CEL
0.899	1.28163	0.798	2.00293	0.991	0.896	0	PLA2G1B	PLA2G1B
0.899	1.43496	0.798	2.11143	0.999	0.974	0	LOC101111795	PRSS1
0.897	1.3426	0.794	2.01334	0.998	0.943	0	PNLIPRP2	PNLIPRP2
0.897	1.33213	0.794	2.03853	0.993	0.911	0	TFF2	TFF2
0.895	1.27896	0.79	2.0831	0.989	0.857	0	SPINK1	SPINK1
0.893	1.39289	0.786	2.05887	0.997	0.948	0	SYCN	SYCN
0.888	1.18233	0.776	1.84207	0.992	0.888	0	NUPR1	NUPR1
0.888	1.20347	0.776	2.23133	0.97	0.792	0	ERP27	ERP27
0.886	1.30928	0.772	2.06914	0.986	0.833	0	DNASE1	DNASE1
0.884	1.01251	0.768	2.27709	0.965	0.762	0	DPEP1	DPEP1
0.883	1.16157	0.766	2.09232	0.97	0.784	0	SERPINI2	SERPINI2
0.882	1.31662	0.764	1.92186	1	0.992	0	CTRC	CTRC
0.88	1.13053	0.76	2.16476	0.972	0.775	0	GP2	GP2
0.874	1.33458	0.748	1.97948	0.999	0.97	0	LOC101116249	CTRB1
0.871	0.953092	0.742	2.05978	0.964	0.787	0	AMBP	AMBP
0.871	1.34671	0.742	2.15952	0.98	0.845	0	LOC101118831	AMY2B
0.867	1.1166	0.734	2.01035	0.97	0.825	0	TFF1	TFF1
0.865	0.93534	0.73	2.21412	0.947	0.647	0	MEGF11	MEGF11
0.862	0.857348	0.724	1.93901	0.962	0.66	0	SLC39A5	SLC39A5
0.862	0.783253	0.724	2.25122	0.936	0.741	0	LOC101112049	LOC101112049
0.859	1.01935	0.718	1.72895	0.982	0.841	0	GATM	GATM
0.854	0.613491	0.708	2.01832	0.937	0.76	0	FETUB	FETUB
0.846	0.679897	0.692	1.78902	0.95	0.779	0	LOC101116336	CES1
0.843	0.53544	0.686	1.88605	0.927	0.749	0	VTN	VTN
0.841	0.824403	0.682	1.90335	0.945	0.746	0	BHMT	BHMT
0.836	1.06815	0.672	1.6719	0.984	0.856	0	CELA1	CELA1
0.834	0.805262	0.668	1.4633	0.978	0.797	0	SDF2L1	SDF2L1
0.834	0.644059	0.668	2.04643	0.908	0.669	0	ZG16	ZG16
0.832	0.555029	0.664	1.86422	0.919	0.673	0	GCAT	GCAT
0.825	0.812497	0.65	1.33954	0.981	0.852	0	FKBP11	FKBP11
0.822	1.206	0.644	1.88023	0.973	0.868	0	LOC101111210	LOC101111210
0.82	0.776572	0.64	1.31031	0.977	0.839	0	PRDX4	PRDX4
0.817	0.712486	0.634	1.14778	0.983	0.904	0	P4HB	P4HB
0.812	0.653891	0.624	1.52021	0.946	0.689	0	TMED6	TMED6
0.811	0.60174	0.622	1.57685	0.932	0.756	0	KLK1	KLK1
0.803	0.384935	0.606	2.3392	0.826	0.602	0	LOC101105412	name
0.796	0.650507	0.592	1.1708	0.967	0.776	0	SEC11C	SEC11C
0.796	0.481771	0.592	1.01778	0.918	0.692	0	AGR2	AGR2
0.79	0.459608	0.58	2.22949	0.827	0.531	0	ARHGDIG	ARHGDIG
0.789	0.214336	0.578	2.30845	0.791	0.531	0	RIPPLY1	RIPPLY1
0.786	0.460745	0.572	1.84574	0.86	0.555	0	LOC106990174	RBPJL
0.78	0.612412	0.56	1.09696	0.972	0.808	0	GAMT	GAMT
0.77	0.174498	0.54	1.80527	0.798	0.652	0	MYL3	MYL3
0.767	0.253026	0.534	1.62641	0.825	0.613	0	MATN4	MATN4
0.766	0.284031	0.532	1.47843	0.83	0.591	0	AGER	AGER
0.766	0.496531	0.532	1.31657	0.907	0.747	0	ALB	ALB
0.765	0.538529	0.53	0.994929	0.965	0.772	0	GIF	GIF
0.764	0.129703	0.528	1.37254	0.771	0.462	0	OPLAH	OPLAH
0.76	0.19272	0.52	1.40458	0.831	0.642	0	GSTA1-1	GSTA1-1
0.758	0.177671	0.516	1.03407	0.817	0.694	0	LOC106991612	LOC106991612
0.757	0.396684	0.514	2.08669	0.794	0.571	0	DMGDH	DMGDH
0.755	0.154952	0.51	2.25271	0.76	0.602	0	SMLR1	SMLR1
0.753	0.444422	0.506	0.959078	0.949	0.73	0	NUCB2	NUCB2
0.749	0.29069	0.498	0.912339	0.884	0.619	0	SFRP1	SFRP1
0.747	0.448365	0.494	0.757551	0.969	0.876	0	SSR3	SSR3
0.746	0.280494	0.492	1.70172	0.788	0.545	0	ACSS3	ACSS3
0.746	0.396655	0.492	0.897368	0.946	0.704	0	TMED3	TMED3
0.744	0.385222	0.488	1.95335	0.767	0.479	0	LOC105604623	LOC105604623
0.743	0.261442	0.486	2.71671	0.738	0.518	0	UNC13C	UNC13C
0.743	0.233921	0.486	1.90282	0.763	0.536	0	MAT1A	MAT1A
0.742	0.411161	0.484	1.00802	0.924	0.656	0	MCFD2	MCFD2
0.742	0.285072	0.484	2.05736	0.746	0.465	0	LOC105607350	LOC105607350
0.738	0.026039	0.476	2.74246	0.625	0.331	0	CDKN2B	CDKN2B
0.732	0.523178	0.464	0.873751	0.971	0.767	0	CD24	CD24
0.727	0.0777658	0.454	0.451611	0.756	0.463	0	IFI30	IFI30
0.725	0.230784	0.45	1.22415	0.834	0.642	0	GAS2	GAS2
0.719	0.0564627	0.438	2.08797	0.692	0.529	0	PRND	PRND
0.718	0.304459	0.436	0.882586	0.905	0.617	0	TMEM97	TMEM97
0.715	0.333511	0.43	0.839599	0.893	0.615	0	PRSS23	PRSS23
0.713	0.157811	0.426	0.376319	0.92	0.77	0	GPC3	GPC3
0.713	0.0552104	0.426	0.590047	0.783	0.567	0	CTSL	CTSL
0.712	0.189382	0.424	1.31774	0.786	0.617	0	GALNT5	GALNT5
0.71	0.22897	0.42	2.40223	0.679	0.434	0	LOC101111217	RBPJL
0.709	0.034162	0.418	1.20172	0.7	0.535	0	AFP	AFP
0.708	0.103377	0.416	1.20614	0.726	0.533	0	SPDEF	SPDEF
0.707	0.304137	0.414	1.22409	0.776	0.539	0	CPM	CPM
0.707	1.31915	0.414	1.9218	0.994	0.993	0	LOC101120996	REG1A
0.706	0.00126776	0.412	0.275377	0.62	0.281	0	DNMT3L	DNMT3L

## Sheet: cluster1
myAUC	avg_diff	power	avg_log2FC	pct.1	pct.2	cluster	gene	genes_no_LOC
0.985	2.77627	0.97	7.04878	0.988	0.538	1	AGT	AGT
0.974	2.09265	0.948	6.47433	0.973	0.534	1	SLC4A4	SLC4A4
0.966	2.33509	0.932	4.60977	0.985	0.666	1	CLDN4	CLDN4
0.957	1.67251	0.914	5.22635	0.957	0.578	1	PARD6B	PARD6B
0.954	2.94234	0.908	5.74996	0.951	0.391	1	LOC101117785	APOA1
0.949	1.96155	0.898	3.30222	0.98	0.824	1	KRT8	KRT8
0.947	2.17645	0.894	4.57604	0.958	0.532	1	LOC101117946	KRT19
0.943	1.59734	0.886	4.5055	0.954	0.535	1	LTBP1	LTBP1
0.939	2.7277	0.878	6.19896	0.935	0.488	1	MMP7	MMP7
0.937	2.02279	0.874	3.6613	0.977	0.704	1	TM4SF4	TM4SF4
0.935	1.29356	0.87	4.77556	0.931	0.462	1	CFP	CFP
0.933	1.91115	0.866	4.33611	0.951	0.609	1	CXADR	CXADR
0.933	1.57024	0.866	4.69824	0.942	0.54	1	EHF	EHF
0.927	1.65049	0.854	3.77933	0.964	0.649	1	CDH1	CDH1
0.925	1.69833	0.85	2.63512	0.987	0.907	1	LOC101113728	CLU
0.925	1.52198	0.85	3.89367	0.949	0.607	1	ELF3	ELF3
0.923	1.79472	0.846	4.60057	0.924	0.448	1	KRT7	KRT7
0.92	1.67587	0.84	3.11136	0.98	0.798	1	ZBTB20	ZBTB20
0.918	1.61356	0.836	5.92412	0.913	0.535	1	FABP3	FABP3
0.918	1.24434	0.836	4.19634	0.918	0.545	1	ITPKC	ITPKC
0.915	1.61891	0.83	3.7325	0.958	0.691	1	TST	TST
0.913	1.51556	0.826	4.88086	0.912	0.468	1	PLAT	PLAT
0.912	1.3304	0.824	5.33786	0.904	0.473	1	COL21A1	COL21A1
0.911	2.2036	0.822	4.76471	0.936	0.581	1	CCL26	CCL26
0.908	1.44761	0.816	3.02223	0.972	0.73	1	TSPAN3	TSPAN3
0.907	1.49806	0.814	3.11753	0.961	0.647	1	ATP1B1	ATP1B1
0.905	1.91648	0.81	3.50037	0.969	0.786	1	TNFRSF12A	TNFRSF12A
0.904	1.34679	0.808	2.91324	0.97	0.786	1	MARCKSL1	MARCKSL1
0.904	1.67164	0.808	3.41816	0.965	0.722	1	GMNN	GMNN
0.902	1.27115	0.804	3.34745	0.948	0.721	1	FBP1	FBP1
0.901	0.711718	0.802	4.04098	0.884	0.484	1	ICAM3	ICAM3
0.901	1.20152	0.802	4.79316	0.891	0.393	1	PLPP2	PLPP2
0.9	1.37654	0.8	2.80244	0.961	0.669	1	EZR	EZR
0.898	1.39743	0.796	2.98916	0.96	0.764	1	IQGAP2	IQGAP2
0.897	1.101	0.794	5.90884	0.88	0.497	1	TPD52L1	TPD52L1
0.897	0.953159	0.794	6.72132	0.868	0.494	1	DPYS	DPYS
0.894	0.952776	0.788	5.21885	0.88	0.576	1	FBP2	FBP2
0.893	1.34664	0.786	2.60705	0.968	0.794	1	SDC4	SDC4
0.892	1.19952	0.784	3.85529	0.915	0.571	1	SOX6	SOX6
0.892	1.0795	0.784	2.96189	0.925	0.614	1	FAM129A	FAM129A
0.891	1.40514	0.782	3.87824	0.918	0.573	1	NDRG2	NDRG2
0.888	1.03603	0.776	3.0207	0.929	0.685	1	HMGCS1	HMGCS1
0.886	1.36319	0.772	2.52235	0.973	0.81	1	ETS2	ETS2
0.886	1.11807	0.772	2.41941	0.955	0.658	1	CREM	CREM
0.885	1.17032	0.77	6.30147	0.852	0.375	1	DCDC2	DCDC2
0.884	1.11884	0.768	3.97223	0.906	0.645	1	ALDH1A3	ALDH1A3
0.884	1.29464	0.768	2.48828	0.952	0.556	1	CD9	CD9
0.884	0.666661	0.768	1.124	0.958	0.612	1	APOE	APOE
0.882	1.26905	0.764	2.64772	0.965	0.698	1	RNASE4	RNASE4
0.881	0.85068	0.762	5.21728	0.858	0.514	1	S100B	S100B
0.881	1.44684	0.762	3.32521	0.918	0.674	1	SOX9	SOX9
0.88	1.14319	0.76	3.22342	0.907	0.508	1	SFXN1	SFXN1
0.879	1.35489	0.758	6.75547	0.858	0.456	1	CPB2	CPB2
0.878	1.2805	0.756	2.55808	0.944	0.62	1	CD59	CD59
0.878	1.68169	0.756	2.68975	0.982	0.869	1	KLF6	KLF6
0.877	1.28704	0.754	2.71847	0.956	0.738	1	HIPK2	HIPK2
0.877	0.915409	0.754	3.0477	0.897	0.648	1	F3	F3
0.876	0.719806	0.752	3.78349	0.888	0.64	1	LAMC2	LAMC2
0.875	1.24652	0.75	2.83397	0.928	0.589	1	CNN3	CNN3
0.874	1.18566	0.748	2.18602	0.945	0.6	1	TM4SF1	TM4SF1
0.872	1.03733	0.744	2.42799	0.953	0.773	1	MSMO1	MSMO1
0.872	1.20391	0.744	3.27728	0.907	0.54	1	CADM1	CADM1
0.869	0.775249	0.738	2.73321	0.897	0.577	1	ARG2	ARG2
0.865	1.17122	0.73	2.60939	0.946	0.654	1	CPD	CPD
0.865	1.1576	0.73	1.85809	0.952	0.759	1	IER3	IER3
0.864	1.15341	0.728	2.35175	0.933	0.687	1	SYNE2	SYNE2
0.864	0.67564	0.728	7.58666	0.819	0.459	1	OTOL1	OTOL1
0.861	1.26009	0.722	2.59826	0.944	0.786	1	LOC101121396	TUBA1C
0.859	0.490909	0.718	5.33685	0.818	0.474	1	LECT1	LECT1
0.858	1.0909	0.716	3.71574	0.869	0.487	1	PPP2R3A	PPP2R3A
0.858	0.904055	0.716	1.77898	0.95	0.7	1	BIRC3	BIRC3
0.857	1.13606	0.714	5.76631	0.835	0.453	1	CFTR	CFTR
0.857	0.937524	0.714	2.29284	0.891	0.521	1	LCP1	LCP1
0.856	0.917067	0.712	4.21249	0.866	0.558	1	PRRG4	PRRG4
0.856	0.876188	0.712	2.26725	0.934	0.768	1	LOC101113583	CYP51A1
0.855	1.05357	0.71	3.12387	0.894	0.528	1	ATP1A1	ATP1A1
0.854	0.308939	0.708	2.68915	0.824	0.52	1	SNCG	SNCG
0.853	0.894399	0.706	1.39259	0.989	0.898	1	SAT1	SAT1
0.853	1.2007	0.706	2.26666	0.953	0.722	1	LMNA	LMNA
0.853	0.866644	0.706	3.0711	0.88	0.565	1	MAGI1	MAGI1
0.853	1.29081	0.706	6.49278	0.823	0.405	1	KCNE3	KCNE3
0.852	1.0482	0.704	2.42523	0.946	0.775	1	ERRFI1	ERRFI1
0.852	0.435721	0.704	7.59641	0.796	0.442	1	LOC101103584	name
0.852	1.24601	0.704	3.10276	0.883	0.519	1	ANXA3	ANXA3
0.851	1.08776	0.702	1.83358	0.974	0.732	1	ANXA2	ANXA2
0.849	0.680899	0.698	1.13431	0.983	0.848	1	TPM1	TPM1
0.847	1.06425	0.694	2.97704	0.879	0.591	1	LOC101114586	SORBS2
0.846	0.514527	0.692	6.30711	0.806	0.478	1	KRT77	KRT77
0.846	0.846121	0.692	2.83267	0.886	0.592	1	PROX1	PROX1
0.845	0.585199	0.69	2.4396	0.878	0.621	1	ZC3H12A	ZC3H12A
0.845	0.970664	0.69	3.7505	0.847	0.516	1	TRIP6	TRIP6
0.844	1.01003	0.688	2.82242	0.89	0.551	1	NCOA7	NCOA7
0.844	0.32152	0.688	3.54527	0.826	0.561	1	LOC105605445	LOC105616159
0.842	0.944985	0.684	2.66803	0.887	0.499	1	ANXA4	ANXA4
0.842	0.427146	0.684	3.36263	0.819	0.499	1	PTGIS	PTGIS
0.841	0.701419	0.682	4.19189	0.817	0.419	1	AGFG2	AGFG2
0.841	0.770829	0.682	2.10492	0.917	0.693	1	HMGCR	HMGCR
0.84	0.215592	0.68	4.40232	0.783	0.418	1	NXPH1	NXPH1
0.84	0.778767	0.68	4.8228	0.816	0.443	1	LOC101102992	COL9A1
0.839	0.916531	0.678	3.86509	0.867	0.641	1	SFTA2	SFTA2
0.839	1.05067	0.678	1.93456	0.962	0.799	1	MCL1	MCL1
0.838	0.87623	0.676	2.68132	0.894	0.625	1	CDK6	CDK6
0.838	0.667072	0.676	2.34599	0.899	0.715	1	KLF5	KLF5
0.838	0.762814	0.676	2.95779	0.858	0.627	1	HBEGF	HBEGF
0.837	0.887452	0.674	2.83555	0.878	0.587	1	OAT	OAT
0.837	0.808766	0.674	3.24352	0.857	0.59	1	AMOTL2	AMOTL2
0.836	0.860303	0.672	3.64539	0.838	0.461	1	CLDN7	CLDN7
0.833	0.916017	0.666	1.91678	0.945	0.718	1	UTRN	UTRN
0.833	0.639509	0.666	3.1104	0.832	0.479	1	CREB5	CREB5
0.832	1.04922	0.664	2.60539	0.894	0.673	1	PDLIM1	PDLIM1
0.831	0.787581	0.662	2.65253	0.875	0.538	1	EFNA1	EFNA1
0.831	0.591956	0.662	4.84501	0.794	0.445	1	TESC	TESC
0.83	0.530614	0.66	3.29669	0.833	0.558	1	NPNT	NPNT
0.83	0.79412	0.66	1.36728	0.968	0.802	1	TIPARP	TIPARP
0.83	1.16929	0.66	5.30492	0.805	0.465	1	SCTR	SCTR
0.829	0.9115	0.658	2.47674	0.886	0.507	1	MYADM	MYADM
0.828	0.011782	0.656	1.49119	0.747	0.255	1	ADGRF2	ADGRF2
0.827	0.700888	0.654	2.83663	0.844	0.557	1	TAGLN3	TAGLN3
0.827	1.12545	0.654	2.77078	0.777	0.384	1	LGALS2	LGALS2
0.826	0.719472	0.652	1.79457	0.933	0.777	1	CSRNP1	CSRNP1
0.824	0.954612	0.648	4.13108	0.828	0.555	1	FAM81A	FAM81A
0.824	0.525653	0.648	8.3284	0.757	0.329	1	SLCO1A2	SLCO1A2
0.824	0.802731	0.648	6.8591	0.785	0.436	1	ATP6V1B1	ATP6V1B1
0.824	1.02336	0.648	3.98757	0.824	0.571	1	HHEX	HHEX
0.823	0.306831	0.646	2.77259	0.821	0.597	1	FOSL1	FOSL1
0.822	0.452202	0.644	1.53483	0.834	0.462	1	ADGRF5	ADGRF5
0.82	1.01721	0.64	1.71242	0.976	0.881	1	JMJD1C	JMJD1C
0.82	0.0468864	0.64	2.59179	0.74	0.293	1	SPIB	SPIB
0.82	0.235989	0.64	2.52347	0.777	0.363	1	RNF39	RNF39
0.819	0.623455	0.638	3.01961	0.841	0.607	1	DUSP14	DUSP14
0.819	0.941987	0.638	5.00865	0.781	0.348	1	PRSS22	PRSS22
0.818	0.670477	0.636	2.15057	0.861	0.514	1	BHLHE40	BHLHE40
0.816	0.534971	0.632	2.88421	0.822	0.546	1	COL27A1	COL27A1
0.812	0.00197373	0.624	0.912639	0.738	0.29	1	FAM180B	FAM180B
0.811	0.727099	0.622	1.67543	0.922	0.6	1	NDFIP1	NDFIP1
0.81	0.547228	0.62	1.5232	0.919	0.759	1	MXD1	MXD1
0.81	0.580735	0.62	1.74345	0.863	0.54	1	WWTR1	WWTR1
0.809	0.772066	0.618	2.85023	0.805	0.388	1	C12H1orf115	C12H1orf115
0.808	0.694968	0.616	1.63021	0.937	0.778	1	CREBRF	CREBRF
0.808	0.823433	0.616	3.70353	0.794	0.43	1	PLSCR1	PLSCR1
0.806	0.564111	0.612	4.46695	0.748	0.349	1	PDGFC	PDGFC
0.806	1.05083	0.612	5.07726	0.783	0.447	1	KCNAB1	KCNAB1
0.804	0.452592	0.608	2.123	0.802	0.471	1	PDGFD	PDGFD
0.803	0.427543	0.606	2.08137	0.842	0.554	1	RELB	RELB
0.803	0.167169	0.606	4.19027	0.727	0.345	1	DRD3	DRD3
0.802	0.754391	0.604	4.32112	0.78	0.463	1	C6H4orf19	C6H4orf19
0.802	0.573031	0.604	2.70662	0.83	0.597	1	LOC105602134	LOC105602134
0.802	0.942861	0.604	1.76105	0.943	0.777	1	PDK4	PDK4
0.801	0.65435	0.602	4.01005	0.765	0.4	1	PLCE1	PLCE1
0.801	0.699432	0.602	5.62329	0.748	0.328	1	GCNT3	GCNT3
0.801	0.393536	0.602	1.30964	0.872	0.668	1	NR4A2	NR4A2
0.8	0.795572	0.6	3.57775	0.798	0.517	1	RIMKLB	RIMKLB
0.799	0.783802	0.598	1.61043	0.941	0.79	1	C26H8orf4	C26H8orf4
0.797	1.1766	0.594	7.2042	0.758	0.389	1	LOC101112257	OOSP1
0.795	0.460482	0.59	5.15291	0.766	0.533	1	PEBP4	PEBP4
0.794	0.826275	0.588	2.34498	0.885	0.651	1	DAAM1	DAAM1
0.793	0.611079	0.586	4.93467	0.749	0.431	1	CCDC68	CCDC68
0.793	0.381325	0.586	1.07634	0.879	0.563	1	NFKB1	NFKB1
0.792	0.362064	0.584	1.21137	0.866	0.629	1	REL	REL
0.791	0.777933	0.582	2.73649	0.81	0.532	1	ABLIM1	ABLIM1
0.791	0.765143	0.582	3.4974	0.776	0.474	1	BICC1	BICC1
0.791	1.21129	0.582	2.96476	0.848	0.609	1	S100A2	S100A2
0.79	0.517866	0.58	2.44396	0.805	0.485	1	TBC1D4	TBC1D4
0.788	0.553053	0.576	1.79733	0.823	0.443	1	MAP2	MAP2
0.788	1.02238	0.576	3.31126	0.808	0.61	1	ONECUT1	ONECUT1
0.788	0.817649	0.576	2.31394	0.818	0.521	1	FILIP1L	FILIP1L
0.786	0.122003	0.572	1.34753	0.797	0.457	1	CHAC1	CHAC1
0.784	0.506666	0.568	3.61881	0.75	0.458	1	CLDN10	CLDN10
0.784	0.5589	0.568	5.4712	0.752	0.524	1	JAKMIP2	JAKMIP2
0.782	0.635692	0.564	2.1105	0.795	0.436	1	COL18A1	COL18A1
0.782	0.167534	0.564	0.659981	0.808	0.574	1	STC1	STC1
0.779	0.774897	0.558	1.52079	0.918	0.681	1	TPM4	TPM4
0.779	0.639801	0.558	1.69959	0.862	0.598	1	ARHGAP29	ARHGAP29
0.778	0.626824	0.556	3.23041	0.768	0.495	1	LOC101106919	CYBRD1
0.778	1.1192	0.556	4.11872	0.75	0.33	1	DAPL1	DAPL1
0.777	1.31976	0.554	5.11792	0.755	0.529	1	ANKRD1	ANKRD1
0.775	0.569858	0.55	1.80023	0.839	0.552	1	TACC1	TACC1
0.775	0.101241	0.55	0.542952	0.812	0.47	1	LPAR6	LPAR6
0.774	0.650123	0.548	3.75474	0.751	0.445	1	DDHD1	DDHD1
0.774	0.574462	0.548	1.30474	0.915	0.658	1	LOC101110145	PARP6
0.773	0.570002	0.546	4.26977	0.738	0.432	1	GLIS3	GLIS3
0.773	0.390692	0.546	0.812735	0.914	0.731	1	ETS1	ETS1
0.771	0.649516	0.542	1.56236	0.906	0.745	1	BEX5	BEX5
0.771	0.479169	0.542	1.29759	0.918	0.758	1	VCL	VCL
0.77	0.404499	0.54	4.34618	0.712	0.361	1	LOC105607987	LOC105607987
0.77	0.317923	0.54	0.923398	0.857	0.641	1	METRNL	METRNL
0.769	0.354421	0.538	0.960447	0.845	0.512	1	CCND1	CCND1
0.769	0.809541	0.538	1.62617	0.931	0.799	1	SERPINA1	SERPINA1
0.768	0.660805	0.536	3.30254	0.779	0.536	1	RAMP1	RAMP1
0.768	0.045591	0.536	1.67672	0.727	0.459	1	IL23A	IL23A
0.768	0.509259	0.536	1.57626	0.785	0.532	1	TM4SF18	TM4SF18
0.767	0.572064	0.534	0.961122	0.971	0.872	1	GAPDH	GAPDH
0.767	0.0702466	0.534	6.1487	0.681	0.346	1	ZNF750	ZNF750
0.766	0.736823	0.532	3.80318	0.755	0.507	1	LURAP1L	LURAP1L
0.765	0.795154	0.53	5.15248	0.736	0.527	1	TACSTD2	TACSTD2
0.763	0.625684	0.526	6.5818	0.712	0.4	1	VEPH1	VEPH1
0.763	0.527913	0.526	3.35638	0.75	0.526	1	FRMD4B	FRMD4B
0.762	0.0534939	0.524	1.43261	0.71	0.42	1	HEY1	HEY1
0.762	0.18766	0.524	0.952676	0.772	0.568	1	SPP1	SPP1
0.761	0.656288	0.522	5.88057	0.706	0.365	1	DNAH11	DNAH11
0.761	0.466561	0.522	0.788815	0.961	0.842	1	CST3	CST3
0.76	0.588749	0.52	4.6894	0.724	0.478	1	GPC4	GPC4
0.76	0.548767	0.52	1.88302	0.849	0.617	1	LPP	LPP
0.76	0.628132	0.52	1.35124	0.876	0.709	1	LOC101110151	TSC22D1
0.76	0.319102	0.52	0.669493	0.928	0.767	1	CDKN1A	CDKN1A
0.759	0.11604	0.518	2.24921	0.763	0.579	1	LEAP2	LEAP2
0.758	0.985044	0.516	2.98396	0.776	0.622	1	CTGF	CTGF
0.757	0.557571	0.514	2.12674	0.795	0.551	1	MEIS2	MEIS2
0.757	0.771955	0.514	1.75111	0.89	0.749	1	CYR61	CYR61
0.755	0.242257	0.51	0.72911	0.865	0.619	1	COTL1	COTL1
0.755	0.732929	0.51	3.20431	0.743	0.481	1	MX1	MX1
0.754	0.211111	0.508	1.08064	0.821	0.537	1	BCL3	BCL3
0.754	0.214684	0.508	0.810491	0.827	0.57	1	TUBB6	TUBB6
0.754	0.0251722	0.508	0.691991	0.666	0.252	1	MS4A7	MS4A7
0.753	0.321393	0.506	1.03501	0.889	0.784	1	INSIG1	INSIG1
0.752	0.403706	0.504	1.17354	0.899	0.763	1	SGMS2	SGMS2
0.752	0.231426	0.504	0.817455	0.839	0.636	1	PHLDA1	PHLDA1
0.752	0.568097	0.504	1.41191	0.797	0.575	1	PTN	PTN
0.751	0.636352	0.502	2.78519	0.76	0.482	1	FHL2	FHL2
0.75	0.189262	0.5	0.894179	0.797	0.527	1	GNAI1	GNAI1
0.75	0.282456	0.5	1.27037	0.776	0.61	1	BACH2	BACH2
0.75	0.583127	0.5	3.47798	0.761	0.58	1	ILDR1	ILDR1
0.75	0.652979	0.5	4.35961	0.711	0.373	1	CLDN3	CLDN3
0.75	0.0425586	0.5	2.74478	0.7	0.471	1	KCNK2	KCNK2
0.749	0.554417	0.498	3.93296	0.715	0.443	1	OSBPL3	OSBPL3
0.749	0.198297	0.498	0.778263	0.839	0.676	1	BEX4	BEX4
0.749	0.0670956	0.498	0.276163	0.776	0.465	1	ETV1	ETV1
0.748	0.677109	0.496	1.56384	0.881	0.746	1	HES1	HES1
0.747	0.489857	0.494	2.34578	0.746	0.431	1	GCNT2	GCNT2
0.747	0.109324	0.494	7.10549	0.69	0.473	1	LOC105606322	LOC105606322
0.745	0.524437	0.49	2.07925	0.807	0.635	1	PVRL3	PVRL3
0.744	0.610109	0.488	3.55993	0.733	0.535	1	MYL6B	MYL6B
0.744	0.505853	0.488	3.18972	0.724	0.472	1	ITGB8	ITGB8
0.743	0.550974	0.486	4.10868	0.735	0.57	1	PPARGC1A	PPARGC1A
0.743	0.63978	0.486	3.24241	0.759	0.585	1	COL4A4	COL4A4
0.743	0.0886458	0.486	3.00121	0.695	0.459	1	CLDN9	CLDN9
0.743	0.0681443	0.486	0.267806	0.835	0.587	1	EHD4	EHD4
0.742	0.361433	0.484	4.94671	0.69	0.447	1	LOC101114469	IGLC3
0.741	0.430432	0.482	1.03619	0.898	0.793	1	NR4A1	NR4A1
0.738	0.53446	0.476	2.4986	0.76	0.52	1	TSC22D4	TSC22D4
0.738	0.0999021	0.476	2.45859	0.713	0.534	1	MSMB	MSMB
0.737	0.423565	0.474	0.843124	0.918	0.781	1	SPTBN1	SPTBN1
0.736	0.631583	0.472	3.94872	0.698	0.399	1	ENPP5	ENPP5
0.735	0.579124	0.47	1.38343	0.874	0.788	1	SOX4	SOX4
0.734	0.692316	0.468	1.16471	0.971	0.888	1	GADD45A	GADD45A
0.732	0.42576	0.464	0.843999	0.929	0.771	1	GPX1	GPX1
0.732	0.0493118	0.464	4.91963	0.634	0.208	1	HTR1B	HTR1B
0.73	0.572421	0.46	4.18089	0.701	0.507	1	LOC105603828	LOC105607248
0.729	0.319477	0.458	1.31955	0.83	0.653	1	YOD1	YOD1
0.729	0.231754	0.458	0.619574	0.799	0.509	1	FLNA	FLNA
0.729	0.128864	0.458	2.30166	0.674	0.317	1	LOC654331	LOC654331
0.728	0.103916	0.456	1.01379	0.729	0.41	1	TMEM170B	TMEM170B
0.726	0.376023	0.452	0.742638	0.942	0.84	1	SERTAD1	SERTAD1
0.726	0.510101	0.452	2.20917	0.745	0.527	1	NCALD	NCALD
0.725	0.0903311	0.45	0.251956	0.767	0.583	1	PTGS2	PTGS2
0.724	0.22247	0.448	3.9268	0.66	0.403	1	LOC106991047	LOC106991047
0.722	0.543745	0.444	1.47376	0.809	0.575	1	LOC101122734	TUBB2A
0.722	0.293105	0.444	1.45164	0.754	0.538	1	ADRBK2	ADRBK2
0.722	0.478224	0.444	0.866776	0.965	0.879	1	IFRD1	IFRD1
0.721	0.49203	0.442	1.68421	0.753	0.53	1	DDAH2	DDAH2
0.718	0.309143	0.436	1.2729	0.821	0.615	1	ARFGEF3	ARFGEF3
0.718	0.352446	0.436	0.803244	0.892	0.668	1	DDIT3	DDIT3
0.717	0.196617	0.434	2.87642	0.676	0.477	1	RASGEF1A	RASGEF1A
0.717	0.594345	0.434	4.76905	0.674	0.425	1	ERICH5	ERICH5
0.717	0.0767822	0.434	1.42545	0.642	0.314	1	F2RL2	F2RL2
0.716	0.457299	0.432	1.68641	0.797	0.604	1	KLHL15	KLHL15
0.716	0.515487	0.432	1.06029	0.885	0.775	1	LOC101118133	TUBA1A
0.715	0.0640405	0.43	0.491747	0.713	0.382	1	ITGA5	ITGA5
0.714	0.603623	0.428	3.29539	0.697	0.521	1	PLOD2	PLOD2
0.714	0.654177	0.428	1.07674	0.971	0.914	1	HERPUD1	HERPUD1
0.713	0.577579	0.426	1.67595	0.803	0.671	1	CITED4	CITED4
0.713	0.0438318	0.426	0.896533	0.683	0.404	1	HS3ST1	HS3ST1
0.712	0.290633	0.424	0.717058	0.871	0.709	1	NFKBIZ	NFKBIZ
0.711	0.518573	0.422	1.29847	0.841	0.752	1	NUDT4	NUDT4
0.71	0.144553	0.42	2.98652	0.6	0.28	1	LOC101117044	UPK3BL1
0.71	0.024178	0.42	0.263822	0.729	0.507	1	CD68	CD68
0.709	0.564347	0.418	3.15481	0.699	0.493	1	TM7SF2	TM7SF2
0.708	0.539204	0.416	2.26622	0.758	0.594	1	DSP	DSP
0.708	0.134234	0.416	0.727653	0.779	0.549	1	ETV3	ETV3
0.708	0.371417	0.416	2.20483	0.72	0.453	1	FLRT3	FLRT3
0.707	0.218489	0.414	1.82637	0.711	0.486	1	ADGRG6	ADGRG6
0.707	0.490011	0.414	1.4291	0.758	0.547	1	LOC443411	FXYD6
0.705	0.0842786	0.41	0.913411	0.71	0.43	1	LHFPL2	LHFPL2
0.705	0.0384696	0.41	0.339917	0.723	0.461	1	CNTN1	CNTN1
0.705	0.524208	0.41	2.33191	0.689	0.45	1	FLRT2	FLRT2
0.704	0.256547	0.408	0.68233	0.888	0.721	1	KLF10	KLF10
0.704	0.0254433	0.408	1.49721	0.623	0.367	1	MEF2B	MEF2B
0.704	0.257403	0.408	0.706289	0.843	0.618	1	IL6ST	IL6ST
0.704	0.49679	0.408	0.938904	0.952	0.86	1	IER2	IER2
0.703	0.175057	0.406	0.630572	0.823	0.584	1	SKIL	SKIL
0.703	0.0891365	0.406	0.388302	0.817	0.607	1	ITGA6	ITGA6
0.703	0.443658	0.406	0.93691	0.835	0.75	1	THBS1	THBS1
0.702	0.00898569	0.404	0.783404	0.658	0.394	1	LOC105604115	LOC105604115
0.701	0.22163	0.402	0.928883	0.76	0.555	1	LOC101122183	CRIM1
0.701	0.190914	0.402	3.17868	0.627	0.374	1	GJA5	GJA5

## Sheet: cluster2
myAUC	avg_diff	power	avg_log2FC	pct.1	pct.2	cluster	gene	genes_no_LOC
0.993	4.10298	0.986	7.41591	0.996	0.793	2	TTR	TTR
0.99	3.394	0.98	7.44934	0.99	0.581	2	SCG5	SCG5
0.987	3.21693	0.974	8.18083	0.986	0.501	2	SCG3	SCG3
0.985	2.62236	0.97	4.70775	0.995	0.73	2	NGFRAP1	NGFRAP1
0.985	3.08771	0.97	7.36469	0.985	0.374	2	DIRAS3	DIRAS3
0.984	3.33714	0.968	8.13521	0.98	0.432	2	CHGA	CHGA
0.968	2.92862	0.936	4.32937	0.999	0.97	2	LOC101115640	GNAS
0.966	1.95451	0.932	7.87084	0.96	0.577	2	KCNK16	KCNK16
0.962	4.59037	0.924	9.50136	0.959	0.671	2	LOC101121750	TMSB15B
0.946	1.41195	0.892	8.62824	0.932	0.551	2	SYT4	SYT4
0.943	1.50347	0.886	8.39925	0.915	0.437	2	SYT13	SYT13
0.935	1.73384	0.87	5.03446	0.938	0.546	2	PCSK1N	PCSK1N
0.934	1.77572	0.868	5.04823	0.939	0.557	2	CPE	CPE
0.918	1.77622	0.836	4.12084	0.936	0.699	2	PLD3	PLD3
0.91	1.20707	0.82	5.57542	0.886	0.393	2	UCHL1	UCHL1
0.906	1.2496	0.812	5.51305	0.878	0.342	2	SLC16A11	SLC16A11
0.905	1.18761	0.81	3.38651	0.927	0.455	2	MAP2	MAP2
0.899	1.09756	0.798	3.91782	0.903	0.533	2	GNAI1	GNAI1
0.899	1.3658	0.798	4.23449	0.917	0.678	2	BEX4	BEX4
0.897	1.33241	0.794	4.47756	0.906	0.608	2	SMIM18	SMIM18
0.896	0.881184	0.792	7.20638	0.861	0.482	2	UNC80	UNC80
0.892	0.91357	0.784	8.86844	0.855	0.436	2	PAX6	PAX6
0.891	0.945406	0.782	8.16041	0.858	0.506	2	MRLN	MRLN
0.891	5.43577	0.782	9.54038	0.89	0.72	2	GCG	GCG
0.889	0.817079	0.778	6.65198	0.834	0.372	2	CXXC4	CXXC4
0.887	0.981893	0.774	4.06925	0.884	0.502	2	SLC7A2	SLC7A2
0.887	0.885087	0.774	7.82273	0.841	0.392	2	C15H11orf97	C15H11orf97
0.885	1.10633	0.77	6.22101	0.844	0.448	2	ISL1	ISL1
0.883	0.916091	0.766	3.58465	0.872	0.406	2	LIMCH1	LIMCH1
0.882	1.11477	0.764	2.54234	0.933	0.513	2	MAP1B	MAP1B
0.881	1.2627	0.762	2.79468	0.925	0.752	2	BEX5	BEX5
0.881	1.15355	0.762	3.62599	0.913	0.665	2	C3H12orf75	C3H12orf75
0.879	1.16904	0.758	3.20758	0.927	0.631	2	ALCAM	ALCAM
0.877	1.70048	0.754	5.75221	0.864	0.493	2	ANXA10	ANXA10
0.875	0.804893	0.75	2.62455	0.889	0.418	2	RUNX1T1	RUNX1T1
0.873	1.1328	0.746	4.78067	0.855	0.479	2	TOX3	TOX3
0.873	1.08639	0.746	2.97124	0.9	0.423	2	GPX3	GPX3
0.87	1.19997	0.74	5.9064	0.842	0.499	2	GRIA3	GRIA3
0.868	0.813815	0.736	6.23317	0.817	0.43	2	SLC25A53	SLC25A53
0.865	1.36987	0.73	3.61098	0.892	0.569	2	DNAJC12	DNAJC12
0.862	1.50769	0.724	4.68687	0.849	0.476	2	ETV1	ETV1
0.861	1.48064	0.722	2.49837	0.976	0.837	2	RGS2	RGS2
0.858	0.818847	0.716	4.66359	0.829	0.482	2	PLCXD3	PLCXD3
0.857	1.06502	0.714	4.64019	0.828	0.407	2	REC8	REC8
0.853	0.901554	0.706	7.7284	0.817	0.459	2	STMN3	STMN3
0.851	0.704787	0.702	5.04892	0.799	0.385	2	RIMS2	RIMS2
0.85	0.726572	0.7	3.49307	0.812	0.363	2	LOC101111337	SLAMF9
0.849	0.979978	0.698	1.51276	0.993	0.911	2	LOC101113728	CLU
0.844	0.713015	0.688	6.97546	0.791	0.427	2	SLC38A4	SLC38A4
0.843	0.832801	0.686	3.28529	0.849	0.442	2	TSPAN7	TSPAN7
0.84	0.810501	0.68	2.58025	0.868	0.577	2	LOC101106689	GNG2
0.837	1.05626	0.674	3.09305	0.878	0.69	2	DDC	DDC
0.837	1.24301	0.674	2.56061	0.945	0.776	2	ALDOB	ALDOB
0.837	1.87353	0.674	4.29236	0.864	0.607	2	RBP4	RBP4
0.835	0.795781	0.67	1.31908	0.973	0.848	2	CST3	CST3
0.835	1.81102	0.67	9.09219	0.786	0.382	2	CARTPT	CARTPT
0.834	0.500218	0.668	7.28107	0.79	0.509	2	DCX	DCX
0.833	1.02994	0.666	4.04899	0.821	0.447	2	WBP5	WBP5
0.832	0.535274	0.664	8.09758	0.767	0.417	2	UNC79	UNC79
0.83	0.653865	0.66	7.49441	0.756	0.343	2	LOC105615127	LOC105615127
0.828	0.828573	0.656	4.87498	0.793	0.46	2	TMEM59L	TMEM59L
0.826	0.925584	0.652	2.38222	0.877	0.562	2	NPDC1	NPDC1
0.825	0.80976	0.65	4.33525	0.805	0.468	2	CNTN1	CNTN1
0.824	0.763964	0.648	6.89173	0.767	0.368	2	GNAO1	GNAO1
0.823	0.989954	0.646	2.15715	0.925	0.618	2	NDFIP1	NDFIP1
0.82	0.471964	0.64	4.08866	0.763	0.41	2	DMXL2	DMXL2
0.82	0.846064	0.64	5.15493	0.795	0.529	2	APLP1	APLP1
0.817	0.845574	0.634	3.98189	0.794	0.457	2	KIAA1107	KIAA1107
0.815	0.787159	0.63	3.51801	0.807	0.525	2	RCAN2	RCAN2
0.814	0.592213	0.628	6.73018	0.733	0.327	2	GAP43	GAP43
0.812	0.322845	0.624	4.28772	0.754	0.449	2	ASB9	ASB9
0.809	0.346048	0.618	4.05349	0.763	0.464	2	P2RY1	P2RY1
0.806	0.823146	0.612	3.25012	0.821	0.544	2	ADRBK2	ADRBK2
0.805	0.835181	0.61	4.09813	0.779	0.428	2	C16H5orf49	C16H5orf49
0.805	0.429693	0.61	4.85522	0.781	0.54	2	SMIM24	SMIM24
0.803	0.631005	0.606	2.2173	0.853	0.56	2	MEIS2	MEIS2
0.803	0.953588	0.606	2.0706	0.921	0.759	2	STMN1	STMN1
0.802	0.943354	0.604	4.99888	0.766	0.459	2	PPP1R1A	PPP1R1A
0.801	0.00951829	0.602	1.66873	0.707	0.296	2	ALOX12	ALOX12
0.797	0.642236	0.594	4.76674	0.736	0.376	2	DPP4	DPP4
0.797	0.973119	0.594	3.16003	0.824	0.623	2	MAFB	MAFB
0.796	0.305088	0.592	4.79597	0.754	0.534	2	KIF14	KIF14
0.796	0.0378032	0.592	2.72992	0.679	0.098	2	CHL1	CHL1
0.796	0.875147	0.592	2.50559	0.856	0.682	2	FAM46A	FAM46A
0.795	0.711516	0.59	5.03685	0.755	0.51	2	PEG10	PEG10
0.794	0.517806	0.588	5.71328	0.736	0.462	2	BCAS1	BCAS1
0.793	0.192236	0.586	2.41886	0.755	0.506	2	LOC105602753	LOC105602753
0.792	4.06504	0.584	8.3342	0.774	0.666	2	SST	SST
0.791	0.665114	0.582	5.81655	0.724	0.348	2	KCNA5	KCNA5
0.791	0.710836	0.582	2.23706	0.853	0.611	2	PROX1	PROX1
0.788	0.750053	0.576	1.48574	0.936	0.639	2	CD59	CD59
0.788	0.00446802	0.576	0.719913	0.732	0.395	2	CLDN20	CLDN20
0.787	0.333852	0.574	4.40451	0.717	0.409	2	LOC105614863	LOC105614863
0.787	0.550494	0.574	1.99848	0.796	0.475	2	LOC106991099	LOC106991099
0.787	0.879902	0.574	3.47947	0.795	0.566	2	SMIM6	SMIM6
0.784	0.482832	0.568	2.35801	0.823	0.619	2	DUSP10	DUSP10
0.784	0.685795	0.568	1.85795	0.841	0.551	2	LOC443411	FXYD6
0.783	0.496372	0.566	7.91136	0.7	0.294	2	KCNB2	KCNB2
0.783	0.803166	0.566	1.69907	0.901	0.68	2	DDIT3	DDIT3
0.78	0.668304	0.56	1.91729	0.839	0.554	2	LOC101108984	DPYSL2
0.78	0.200305	0.56	4.41219	0.709	0.362	2	AMPD3	AMPD3
0.78	0.425833	0.56	1.56222	0.808	0.466	2	ZEB1	ZEB1
0.778	0.793432	0.556	5.50588	0.733	0.437	2	LOC105603226	LOC105604914
0.778	0.332022	0.556	2.94352	0.733	0.39	2	RNF39	RNF39
0.777	0.0777555	0.554	1.56478	0.724	0.399	2	OLFML2B	OLFML2B
0.773	0.365713	0.546	8.16662	0.706	0.403	2	ERICH3	ERICH3
0.773	0.765709	0.546	1.74585	0.88	0.695	2	HMGN2	HMGN2
0.771	0.0892537	0.542	2.4599	0.661	0.258	2	EPDR1	EPDR1
0.771	0.558258	0.542	1.2553	0.912	0.674	2	CPD	CPD
0.769	0.749049	0.538	2.73226	0.787	0.578	2	TAGLN3	TAGLN3
0.768	0.739589	0.536	2.54802	0.818	0.627	2	ARFGEF3	ARFGEF3
0.768	0.503642	0.536	7.57876	0.695	0.355	2	CAMK2B	CAMK2B
0.767	0.265647	0.534	1.56629	0.804	0.571	2	FBXO32	FBXO32
0.761	0.0374312	0.522	0.993878	0.7	0.416	2	SGCD	SGCD
0.76	0.705482	0.52	3.68801	0.742	0.451	2	A1CF	A1CF
0.76	0.349695	0.52	3.31173	0.707	0.481	2	ENPEP	ENPEP
0.755	0.27369	0.51	6.3496	0.686	0.452	2	CER1	CER1
0.75	0.269672	0.5	2.19116	0.721	0.51	2	MAP1A	MAP1A
0.749	0.224232	0.498	1.15495	0.807	0.65	2	FHL1	FHL1
0.749	1.07369	0.498	1.95361	0.898	0.79	2	PDK4	PDK4
0.748	0.551689	0.496	2.39161	0.741	0.449	2	GCNT2	GCNT2
0.747	0.646383	0.494	1.29273	0.922	0.778	2	LOC101118133	TUBA1A
0.746	0.39846	0.492	4.79891	0.663	0.374	2	FABP7	FABP7
0.745	0.277564	0.49	2.86556	0.688	0.4	2	BHLHE41	BHLHE41
0.744	0.371619	0.488	5.28681	0.697	0.519	2	CNIH2	CNIH2
0.742	0.499418	0.484	2.78593	0.718	0.462	2	ANK2	ANK2
0.741	0.383074	0.482	5.695	0.668	0.408	2	LOC101112109	CD48
0.741	0.462299	0.482	1.63293	0.752	0.46	2	FILIP1	FILIP1
0.739	0.0564325	0.478	3.05407	0.668	0.419	2	LOC101109732	WDR87
0.739	0.161902	0.478	0.641418	0.756	0.548	2	BASP1	BASP1
0.736	0.505925	0.472	3.45796	0.725	0.587	2	CACNA2D1	CACNA2D1
0.736	0.358225	0.472	3.92852	0.685	0.499	2	NCAM1	NCAM1
0.736	0.601069	0.472	1.27175	0.885	0.717	2	LOC101110151	TSC22D1
0.734	0.190853	0.468	2.24793	0.662	0.364	2	SLC8A1	SLC8A1
0.734	0.509012	0.468	2.36105	0.733	0.466	2	PKDCC	PKDCC
0.734	0.398113	0.468	5.99346	0.64	0.356	2	LOC101107984	KMT2B
0.734	4.97289	0.468	8.7336	0.723	0.61	2	PPY	PPY
0.733	0.603429	0.466	3.03312	0.764	0.678	2	SLC38A5	SLC38A5
0.733	0.4539	0.466	5.13408	0.686	0.504	2	ZDBF2	ZDBF2
0.732	0.521661	0.464	7.30267	0.662	0.39	2	STXBP5L	STXBP5L
0.732	0.152989	0.464	0.620738	0.773	0.52	2	GGTA2P	GGTA2P
0.73	0.0290512	0.46	1.3458	0.659	0.452	2	RYR2	RYR2
0.73	0.0546381	0.46	1.72922	0.644	0.327	2	HRK	HRK
0.73	0.364044	0.46	1.01637	0.828	0.648	2	TSHZ2	TSHZ2
0.729	0.117399	0.458	3.17297	0.65	0.355	2	NLGN4X	NLGN4X
0.729	0.0462237	0.458	0.349599	0.699	0.368	2	TMEM176B	TMEM176B
0.729	1.12267	0.458	8.85081	0.64	0.375	2	PYY	PYY
0.725	0.133831	0.45	1.82218	0.665	0.369	2	CDON	CDON
0.724	0.195693	0.448	3.34676	0.645	0.355	2	LOC105602477	LOC105602477
0.724	0.795416	0.448	1.29497	0.963	0.918	2	HERPUD1	HERPUD1
0.723	0.55431	0.446	1.33354	0.873	0.733	2	REV3L	REV3L
0.72	0.810355	0.44	3.1122	0.752	0.581	2	SPP1	SPP1
0.719	0.0585183	0.438	0.597642	0.712	0.405	2	ADRA2A	ADRA2A
0.718	0.596919	0.436	4.07065	0.672	0.452	2	NAP1L5	NAP1L5
0.718	0.684709	0.436	4.14771	0.662	0.395	2	LOC101103156	C6H4orf48
0.717	0.300655	0.434	2.4419	0.66	0.405	2	EMB	EMB
0.717	0.247998	0.434	0.95542	0.784	0.549	2	ABLIM1	ABLIM1
0.717	0.0568328	0.434	0.362025	0.743	0.458	2	PLSCR4	PLSCR4
0.717	0.26992	0.434	1.19868	0.82	0.695	2	DNAJA4	DNAJA4
0.714	0.337262	0.428	2.13364	0.691	0.523	2	SKAP1	SKAP1
0.714	0.201463	0.428	1.10289	0.706	0.433	2	SYNE1	SYNE1
0.714	0.261837	0.428	0.889318	0.821	0.684	2	NR4A2	NR4A2
0.714	0.18943	0.428	0.491902	0.849	0.695	2	TIMP2	TIMP2
0.712	0.228119	0.424	0.438541	0.938	0.812	2	ZBTB20	ZBTB20
0.711	0.149022	0.422	0.932545	0.765	0.567	2	COL27A1	COL27A1
0.711	0.381926	0.422	0.917896	0.882	0.792	2	CREBRF	CREBRF
0.711	0.346428	0.422	1.84498	0.709	0.486	2	IL6R	IL6R
0.71	0.432052	0.42	1.48246	0.784	0.549	2	ARL4A	ARL4A
0.71	0.101898	0.42	1.282	0.673	0.415	2	TNFRSF19	TNFRSF19
0.71	0.0532374	0.42	0.47774	0.675	0.474	2	SEMA5A	SEMA5A
0.71	0.127832	0.42	0.588264	0.78	0.618	2	GRASP	GRASP
0.71	0.0657181	0.42	0.636146	0.704	0.572	2	GEM	GEM
0.709	0.465247	0.418	5.50685	0.637	0.4	2	SERPINI1	SERPINI1
0.707	0.146657	0.414	1.91389	0.674	0.455	2	KCNN3	KCNN3
0.706	0.0407918	0.412	2.20597	0.608	0.342	2	DDAH1	DDAH1
0.706	0.538844	0.412	1.05501	0.922	0.839	2	LOC101106288	H1FX
0.705	0.144619	0.41	3.08083	0.656	0.475	2	GPD1	GPD1
0.705	0.0422435	0.41	1.75055	0.64	0.385	2	FOXJ1	FOXJ1
0.704	0.520781	0.408	5.25615	0.63	0.339	2	TMOD2	TMOD2
0.703	0.0131965	0.406	0.524449	0.615	0.355	2	RELN	RELN
0.702	0.539481	0.404	0.908885	0.945	0.848	2	LOC494436	HSPA1B

## Sheet: cluster3
myAUC	avg_diff	power	avg_log2FC	pct.1	pct.2	cluster	gene	genes_no_LOC
0.977	3.0471	0.954	5.09712	0.987	0.576	3	CLEC3B	CLEC3B
0.971	3.07771	0.942	6.51553	0.966	0.466	3	PECAM1	PECAM1
0.961	3.67167	0.922	9.50172	0.954	0.471	3	PLVAP	PLVAP
0.952	2.60007	0.904	6.14508	0.945	0.459	3	RAMP2	RAMP2
0.943	2.11217	0.886	3.17409	0.988	0.733	3	VIM	VIM
0.935	2.3242	0.87	5.36482	0.934	0.52	3	EMP1	EMP1
0.934	2.31914	0.868	6.62124	0.924	0.569	3	TMEM88	TMEM88
0.931	2.19708	0.862	4.46631	0.945	0.567	3	TCF4	TCF4
0.931	2.0255	0.862	6.74477	0.913	0.451	3	ENG	ENG
0.927	2.14794	0.854	3.49425	0.97	0.642	3	COL4A1	COL4A1
0.926	1.75702	0.852	9.77296	0.898	0.499	3	SOX17	SOX17
0.925	2.09739	0.85	3.9978	0.955	0.74	3	ETS1	ETS1
0.924	2.08492	0.848	8.26026	0.902	0.425	3	ECSCR	ECSCR
0.922	2.01777	0.844	3.58047	0.956	0.671	3	SLC2A3	SLC2A3
0.918	2.09296	0.836	4.19485	0.93	0.524	3	GNG11	GNG11
0.917	3.08499	0.834	5.17137	0.933	0.618	3	FABP5	FABP5
0.912	1.78479	0.824	3.20234	0.937	0.672	3	LOC101105867	IFITM1
0.911	2.38419	0.822	5.24368	0.909	0.562	3	RGCC	RGCC
0.905	1.3189	0.81	5.24907	0.878	0.454	3	LRRC8C	LRRC8C
0.905	1.92724	0.81	3.41276	0.946	0.623	3	TM4SF1	TM4SF1
0.904	1.61988	0.808	2.76873	0.949	0.739	3	IFITM3	IFITM3
0.904	1.5237	0.808	2.32041	0.985	0.834	3	B2M	B2M
0.903	1.67614	0.806	9.67006	0.843	0.371	3	ESM1	ESM1
0.901	2.26404	0.802	6.63739	0.875	0.374	3	LOC101115115	CD36
0.899	1.74267	0.798	7.39997	0.869	0.425	3	CALCRL	CALCRL
0.899	1.86115	0.798	5.87641	0.885	0.515	3	THBD	THBD
0.897	1.50731	0.794	5.18533	0.879	0.481	3	GJA1	GJA1
0.896	1.67829	0.792	7.80457	0.868	0.461	3	ADGRL4	ADGRL4
0.894	1.82661	0.788	8.25953	0.86	0.367	3	PTPRB	PTPRB
0.893	1.84574	0.786	3.94424	0.913	0.613	3	PLPP3	PLPP3
0.89	1.5606	0.78	2.85526	0.928	0.638	3	IGFBP6	IGFBP6
0.89	2.15835	0.78	3.1754	0.96	0.741	3	LOC101104661	name
0.886	1.93602	0.772	4.54309	0.889	0.587	3	COL15A1	COL15A1
0.886	1.69742	0.772	8.64313	0.844	0.341	3	SLCO2A1	SLCO2A1
0.881	1.97747	0.762	9.40578	0.848	0.367	3	KDR	KDR
0.88	1.45129	0.76	4.55483	0.869	0.48	3	SWAP70	SWAP70
0.88	1.68711	0.76	9.48576	0.844	0.376	3	CYYR1	CYYR1
0.879	2.38001	0.758	6.24414	0.852	0.442	3	LOC101117112	IFI27L1
0.878	1.62096	0.756	3.22382	0.93	0.688	3	CLIC4	CLIC4
0.878	1.76454	0.756	4.6107	0.872	0.483	3	LIFR	LIFR
0.878	1.27752	0.756	5.22928	0.844	0.453	3	IL18BP	IL18BP
0.877	1.62372	0.754	3.76613	0.89	0.548	3	MSN	MSN
0.875	1.31265	0.75	4.44239	0.858	0.503	3	PRDM1	PRDM1
0.874	1.25395	0.748	3.44736	0.885	0.542	3	DLC1	DLC1
0.873	1.56044	0.746	3.42259	0.896	0.635	3	PRKCDBP	PRKCDBP
0.873	1.72048	0.746	4.65976	0.875	0.542	3	TM4SF18	TM4SF18
0.873	1.6425	0.746	3.22191	0.906	0.646	3	KLF2	KLF2
0.872	1.5397	0.744	8.70809	0.827	0.291	3	EMCN	EMCN
0.872	1.63221	0.744	3.21252	0.901	0.566	3	IGFBP7	IGFBP7
0.871	2.01792	0.742	5.57679	0.864	0.58	3	CXCL12	CXCL12
0.871	1.28487	0.742	2.14161	0.923	0.709	3	TFPI2	TFPI2
0.87	1.43236	0.74	2.19511	0.977	0.931	3	HSPB1	HSPB1
0.869	1.81784	0.738	4.34633	0.863	0.505	3	SPARCL1	SPARCL1
0.867	1.48354	0.734	8.95715	0.811	0.302	3	FLT1	FLT1
0.866	1.45105	0.732	2.38621	0.953	0.75	3	ANXA2	ANXA2
0.866	1.56741	0.732	3.19787	0.869	0.444	3	WFDC1	WFDC1
0.864	1.51773	0.728	7.1663	0.828	0.442	3	ECM1	ECM1
0.864	0.889	0.728	3.74787	0.818	0.502	3	LOC101119572	CCL8
0.863	1.36059	0.726	4.08713	0.858	0.496	3	SEC14L1	SEC14L1
0.863	1.81342	0.726	3.91305	0.9	0.703	3	ADAMTS1	ADAMTS1
0.861	1.42922	0.722	8.40109	0.809	0.403	3	MEOX1	MEOX1
0.859	1.02571	0.718	3.87285	0.855	0.489	3	PDGFD	PDGFD
0.857	1.41543	0.714	3.20975	0.872	0.465	3	EPAS1	EPAS1
0.856	1.31597	0.712	5.43878	0.829	0.511	3	FAM198B	FAM198B
0.855	1.10404	0.71	6.72407	0.794	0.305	3	CDH13	CDH13
0.855	1.55005	0.71	4.54825	0.851	0.502	3	MEF2C	MEF2C
0.854	1.40023	0.708	2.57188	0.914	0.791	3	SPTBN1	SPTBN1
0.854	1.23109	0.708	2.01236	0.939	0.738	3	LOC101120668	B2M
0.854	2.56233	0.708	5.34421	0.818	0.341	3	FABP4	FABP4
0.853	1.54765	0.706	3.56496	0.872	0.532	3	CCND1	CCND1
0.853	1.4589	0.706	5.31742	0.823	0.459	3	TGM2	TGM2
0.851	1.09234	0.702	2.99785	0.872	0.515	3	BAZ1A	BAZ1A
0.85	1.14392	0.7	3.39412	0.864	0.525	3	SPRED1	SPRED1
0.85	1.05172	0.7	3.28656	0.852	0.471	3	PTPRE	PTPRE
0.85	1.70241	0.7	4.33373	0.86	0.557	3	NRP1	NRP1
0.848	1.60095	0.696	5.56316	0.832	0.534	3	CD34	CD34
0.847	1.47711	0.694	4.57586	0.821	0.386	3	LOC101114239	AKAP2
0.846	1.47674	0.692	3.8811	0.851	0.533	3	HTRA1	HTRA1
0.846	1.21088	0.692	3.66682	0.82	0.442	3	UPP1	UPP1
0.845	1.12394	0.69	3.13745	0.84	0.483	3	AKAP12	AKAP12
0.843	1.53054	0.686	4.58405	0.843	0.587	3	STC1	STC1
0.842	0.948676	0.684	6.85844	0.781	0.345	3	DYSF	DYSF
0.841	0.319052	0.682	5.90856	0.727	0.08	3	LOC101102973	name
0.841	0.883661	0.682	2.13069	0.857	0.636	3	RGS16	RGS16
0.839	1.02305	0.678	4.44895	0.814	0.494	3	CD200	CD200
0.839	0.961573	0.678	3.06251	0.831	0.421	3	PSMB9	PSMB9
0.837	0.909364	0.674	1.45324	0.933	0.685	3	SPARC	SPARC
0.835	1.5299	0.67	9.55966	0.793	0.36	3	ROBO4	ROBO4
0.834	1.06069	0.668	2.39942	0.879	0.522	3	MAP1B	MAP1B
0.833	1.16314	0.666	2.03729	0.887	0.628	3	GTL2	GTL2
0.832	1.28246	0.664	4.72715	0.8	0.437	3	APOLD1	APOLD1
0.832	1.43788	0.664	9.12192	0.786	0.328	3	CDH5	CDH5
0.829	0.585871	0.658	5.4427	0.758	0.377	3	PIEZO2	PIEZO2
0.829	0.591961	0.658	4.07364	0.799	0.525	3	MARCH3	MARCH3
0.829	0.969835	0.658	2.96075	0.834	0.538	3	CDC42EP2	CDC42EP2
0.828	0.00364971	0.656	0.858791	0.736	0.316	3	LGI2	LGI2
0.826	1.27996	0.652	8.25996	0.784	0.419	3	RASIP1	RASIP1
0.822	1.31143	0.644	3.40757	0.842	0.563	3	WWTR1	WWTR1
0.822	1.56107	0.644	8.10727	0.778	0.341	3	VWF	VWF
0.82	1.20547	0.64	1.97227	0.953	0.853	3	LOC106990101	TUBA1B
0.82	1.37264	0.64	6.68597	0.774	0.355	3	S1PR1	S1PR1
0.819	1.19522	0.638	2.00151	0.932	0.816	3	TIPARP	TIPARP
0.818	1.09471	0.636	3.35472	0.817	0.458	3	FILIP1	FILIP1
0.816	1.11257	0.632	2.96102	0.845	0.573	3	LOC105610521	FOSL2
0.816	1.28538	0.632	7.58836	0.758	0.356	3	F8	F8
0.816	0.657533	0.632	4.27716	0.777	0.467	3	LOC101114226	VCAM-1
0.815	0.989426	0.63	4.41163	0.789	0.476	3	NRP2	NRP2
0.815	0.765275	0.63	6.40198	0.723	0.317	3	CSF3	CSF3
0.814	0.602042	0.628	2.6807	0.815	0.52	3	SLC16A1	SLC16A1
0.814	1.04268	0.628	4.42401	0.807	0.565	3	RAPGEF4	RAPGEF4
0.814	1.09965	0.628	2.10901	0.909	0.779	3	CDKN1A	CDKN1A
0.814	1.64442	0.628	4.24857	0.797	0.481	3	ID1	ID1
0.813	1.4607	0.626	4.14007	0.814	0.605	3	EHD4	EHD4
0.812	1.01419	0.624	1.59699	0.958	0.886	3	JUNB	JUNB
0.812	1.10943	0.624	5.33618	0.779	0.504	3	PREX2	PREX2
0.811	0.957269	0.622	3.25025	0.826	0.56	3	CDC42EP3	CDC42EP3
0.811	0.535189	0.622	4.7741	0.755	0.442	3	TNFAIP8L1	TNFAIP8L1
0.811	1.3188	0.622	3.98647	0.816	0.584	3	PLPP1	PLPP1
0.81	1.01152	0.62	4.83664	0.771	0.425	3	PTPRM	PTPRM
0.81	1.23842	0.62	2.73993	0.844	0.631	3	AHNAK	AHNAK
0.81	1.0202	0.62	3.38399	0.826	0.617	3	GRASP	GRASP
0.81	1.49497	0.62	3.94276	0.832	0.656	3	PLK2	PLK2
0.81	1.46896	0.62	4.17691	0.806	0.489	3	ADGRF5	ADGRF5
0.808	1.21156	0.616	5.35012	0.769	0.464	3	FAM101B	FAM101B
0.807	0.795642	0.614	1.65568	0.887	0.591	3	LDHA	LDHA
0.806	0.444817	0.612	4.64353	0.717	0.297	3	ANGPT2	ANGPT2
0.806	0.807343	0.612	4.45699	0.778	0.507	3	SEMA6A	SEMA6A
0.806	0.986748	0.612	3.15617	0.796	0.417	3	C12H1orf115	C12H1orf115
0.806	1.23629	0.612	7.53422	0.76	0.371	3	LOC101108292	GBP2
0.806	1.40654	0.612	8.46233	0.756	0.381	3	MMRN2	MMRN2
0.805	0.971931	0.61	2.49759	0.862	0.615	3	ACSL4	ACSL4
0.805	1.02833	0.61	4.18501	0.799	0.603	3	FSCN1	FSCN1
0.805	0.557307	0.61	1.63963	0.844	0.565	3	TNFAIP3	TNFAIP3
0.805	0.7983	0.61	2.56163	0.816	0.552	3	DAB2	DAB2
0.805	0.995716	0.61	2.05891	0.886	0.635	3	NFKBIA	NFKBIA
0.803	1.59224	0.606	5.2607	0.809	0.617	3	CD320	CD320
0.802	1.06337	0.604	3.67761	0.803	0.51	3	PLS3	PLS3
0.802	1.18634	0.604	4.95301	0.765	0.451	3	ELK3	ELK3
0.801	1.24983	0.602	2.30751	0.876	0.588	3	CD9	CD9
0.801	0.784374	0.602	3.63611	0.752	0.371	3	NES	NES
0.799	1.14721	0.598	2.73293	0.839	0.618	3	ARHGAP29	ARHGAP29
0.797	1.30836	0.594	4.61065	0.787	0.556	3	SDPR	SDPR
0.797	1.22626	0.594	7.49036	0.743	0.393	3	HECW2	HECW2
0.796	0.570286	0.592	4.53982	0.748	0.463	3	DLL1	DLL1
0.796	1.02596	0.592	2.22691	0.883	0.719	3	NFKBIZ	NFKBIZ
0.795	0.904447	0.59	3.67646	0.781	0.491	3	C12H1orf21	C12H1orf21
0.793	1.05191	0.586	3.87248	0.783	0.496	3	PLEKHO1	PLEKHO1
0.792	1.13197	0.584	4.09641	0.788	0.495	3	LPAR6	LPAR6
0.791	0.935656	0.582	2.78156	0.797	0.541	3	OLA-I	OLA-I
0.791	0.841594	0.582	2.7521	0.792	0.51	3	LAMA4	LAMA4
0.789	0.912996	0.578	4.65902	0.739	0.4	3	LMCD1	LMCD1
0.789	0.0433944	0.578	1.50031	0.683	0.252	3	FAM150B	FAM150B
0.788	0.653094	0.576	2.28176	0.82	0.615	3	KLF4	KLF4
0.788	0.145054	0.576	0.643136	0.747	0.389	3	CTSS	CTSS
0.787	0.766802	0.574	3.56419	0.751	0.424	3	TRIB2	TRIB2
0.786	1.15801	0.572	4.32191	0.778	0.573	3	KITLG	KITLG
0.785	0.776088	0.57	4.38548	0.738	0.426	3	PLEKHG1	PLEKHG1
0.784	0.777817	0.568	2.63692	0.821	0.65	3	SH3PXD2A	SH3PXD2A
0.783	0.336285	0.566	1.83559	0.745	0.376	3	MFGE8	MFGE8
0.782	0.993261	0.564	1.87456	0.892	0.699	3	TPM4	TPM4
0.781	0.953723	0.562	3.13319	0.797	0.569	3	C2CD4B	C2CD4B
0.781	1.16242	0.562	3.97907	0.765	0.483	3	C1H1orf54	C1H1orf54
0.779	0.834246	0.558	2.2376	0.827	0.578	3	DNAJC12	DNAJC12
0.778	0.538509	0.556	2.13084	0.773	0.508	3	LOC105606646	LOC105606646
0.777	0.458373	0.554	6.25534	0.706	0.409	3	PCDH17	PCDH17
0.777	1.04962	0.554	3.19945	0.803	0.645	3	LOC105616771	LOC105616771
0.777	0.703968	0.554	1.37476	0.822	0.571	3	IGF2	IGF2
0.774	1.06467	0.548	2.92062	0.804	0.622	3	SNTB2	SNTB2
0.772	1.12542	0.544	2.60789	0.824	0.634	3	IL6ST	IL6ST
0.771	0.76851	0.542	3.49355	0.748	0.465	3	NEDD9	NEDD9
0.771	0.391716	0.542	1.83716	0.788	0.609	3	RNF122	RNF122
0.771	0.344351	0.542	2.55668	0.732	0.486	3	ADAMTS4	ADAMTS4
0.77	0.65015	0.54	2.58147	0.792	0.564	3	ETV3	ETV3
0.768	0.190162	0.536	1.31984	0.774	0.503	3	IRF8	IRF8
0.768	1.28947	0.536	7.25174	0.711	0.406	3	LOC101115044	CCL14
0.767	1.24559	0.534	3.96877	0.741	0.452	3	LOC101115805	COL4A2
0.766	0.706142	0.532	3.3486	0.736	0.456	3	PEAK1	PEAK1
0.766	0.489124	0.532	3.09612	0.734	0.484	3	TNFAIP2	TNFAIP2
0.765	1.16232	0.53	3.56746	0.783	0.624	3	ITGA6	ITGA6
0.764	0.405817	0.528	6.84233	0.685	0.396	3	LOC101116326	C1QTNF9
0.764	0.782822	0.528	1.51185	0.893	0.721	3	BIRC3	BIRC3
0.762	0.284949	0.524	1.88615	0.767	0.509	3	RDH10	RDH10
0.762	0.670454	0.524	3.71752	0.733	0.474	3	ACSL5	ACSL5
0.761	0.864144	0.522	2.36558	0.803	0.56	3	LOC101108984	DPYSL2
0.761	0.861985	0.522	1.57046	0.909	0.826	3	ETS2	ETS2
0.761	1.19915	0.522	2.33228	0.85	0.71	3	SYNE2	SYNE2
0.761	1.0186	0.522	4.24399	0.729	0.481	3	PLAU	PLAU
0.761	0.0849905	0.522	0.657699	0.694	0.331	3	EDNRA	EDNRA
0.761	1.15588	0.522	9.46843	0.711	0.423	3	GPIHBP1	GPIHBP1
0.76	0.870025	0.52	1.62334	0.907	0.849	3	SERTAD1	SERTAD1
0.76	1.06971	0.52	2.66519	0.79	0.529	3	ATP1B3	ATP1B3
0.76	0.599565	0.52	3.20769	0.72	0.387	3	RGL1	RGL1
0.758	0.799298	0.516	2.6016	0.758	0.474	3	ZEB1	ZEB1
0.757	0.94148	0.514	3.14786	0.746	0.475	3	PEA15	PEA15
0.757	0.80455	0.514	1.50017	0.902	0.741	3	LMNA	LMNA
0.757	0.884216	0.514	2.20529	0.812	0.652	3	TSHZ2	TSHZ2
0.757	1.00637	0.514	6.40748	0.687	0.281	3	CLEC14A	CLEC14A
0.756	0.591843	0.512	1.90427	0.823	0.643	3	EZH2	EZH2
0.756	0.340752	0.512	1.91089	0.741	0.515	3	LHFP	LHFP
0.756	0.718211	0.512	2.34235	0.761	0.434	3	RUNX1T1	RUNX1T1
0.756	0.368629	0.512	1.78565	0.729	0.465	3	STX11	STX11
0.755	0.16574	0.51	4.54189	0.645	0.281	3	OAS2	OAS2
0.752	0.257991	0.504	2.20405	0.704	0.38	3	CCDC109B	CCDC109B
0.752	0.478951	0.504	3.29803	0.718	0.476	3	SLC6A6	SLC6A6
0.751	0.981513	0.502	3.01466	0.75	0.525	3	GGTA2P	GGTA2P
0.75	0.948497	0.5	3.50477	0.717	0.39	3	PHACTR2	PHACTR2
0.75	0.548248	0.5	2.55493	0.78	0.646	3	NOCT	NOCT
0.749	0.339598	0.498	1.60425	0.806	0.576	3	RELB	RELB
0.748	0.698729	0.496	2.82825	0.747	0.507	3	C1QTNF5	C1QTNF5
0.747	0.960211	0.494	3.27684	0.748	0.536	3	RASAL2	RASAL2
0.747	0.676791	0.494	1.44116	0.809	0.563	3	ARPC1B	ARPC1B
0.747	0.435433	0.494	0.748419	0.877	0.734	3	C15H11orf96	C15H11orf96
0.747	0.177358	0.494	0.350399	0.781	0.58	3	CXCL8	CXCL8
0.746	0.185224	0.492	0.77165	0.765	0.538	3	PDE4B	PDE4B
0.746	0.0543866	0.492	0.304761	0.771	0.574	3	NR4A3	NR4A3
0.745	0.808643	0.49	4.04212	0.698	0.429	3	VWA5A	VWA5A
0.745	1.01269	0.49	4.15775	0.72	0.497	3	HEG1	HEG1
0.744	0.919624	0.488	1.87176	0.872	0.72	3	LOC101110151	TSC22D1
0.744	0.505716	0.488	1.90239	0.796	0.512	3	KPNA2	KPNA2
0.744	0.503717	0.488	0.952512	0.829	0.608	3	TIMP1	TIMP1
0.743	0.258344	0.486	1.79948	0.772	0.653	3	SLCO4A1	SLCO4A1
0.742	0.775892	0.484	6.07803	0.683	0.402	3	ERG	ERG
0.741	0.75337	0.482	1.62743	0.866	0.679	3	LOC101110145	PARP6
0.741	0.495271	0.482	1.66846	0.764	0.533	3	LOC101113217	name
0.741	1.13735	0.482	9.67336	0.67	0.271	3	FAM110D	FAM110D
0.74	0.213813	0.48	4.67346	0.635	0.293	3	LOC105615846	LOC105615846
0.74	0.517778	0.48	2.08569	0.764	0.585	3	SLC40A1	SLC40A1
0.739	0.914684	0.478	1.64702	0.931	0.873	3	H2AFZ	H2AFZ
0.739	0.503184	0.478	3.13709	0.701	0.444	3	RARRES1	RARRES1
0.738	0.664958	0.476	5.69945	0.663	0.355	3	PDGFB	PDGFB
0.738	1.09045	0.476	3.00958	0.742	0.577	3	ID3	ID3
0.737	0.82909	0.474	3.12887	0.718	0.478	3	ADAMTS9	ADAMTS9
0.737	0.810781	0.474	2.45023	0.774	0.591	3	TUBB6	TUBB6
0.737	0.910962	0.474	4.67225	0.677	0.352	3	LIMS2	LIMS2
0.736	0.623774	0.472	3.52328	0.682	0.403	3	C25H10orf54	C25H10orf54
0.736	0.849359	0.472	2.76551	0.765	0.569	3	LOC101122183	CRIM1
0.736	1.12623	0.472	10.1121	0.674	0.352	3	BTNL9	BTNL9
0.736	0.161773	0.472	1.71863	0.667	0.391	3	COL8A1	COL8A1
0.735	0.373979	0.47	1.94598	0.753	0.624	3	ACKR3	ACKR3
0.735	0.995835	0.47	7.12893	0.683	0.389	3	LOC105614852	GBP2
0.734	0.413634	0.468	3.79122	0.695	0.505	3	MYZAP	MYZAP
0.734	0.943934	0.468	3.12657	0.735	0.536	3	ADGRL2	ADGRL2
0.734	0.265957	0.468	4.41471	0.658	0.406	3	RND1	RND1
0.733	0.574532	0.466	1.34323	0.843	0.673	3	NFIL3	NFIL3
0.733	0.0179364	0.466	0.744979	0.652	0.355	3	SLC16A6	SLC16A6
0.732	0.223399	0.464	4.94756	0.621	0.257	3	KLHL6	KLHL6
0.731	0.491051	0.462	3.60662	0.659	0.352	3	LOC101120029	HRASLS3
0.731	0.760117	0.462	1.27318	0.938	0.891	3	JMJD1C	JMJD1C
0.731	0.399919	0.462	3.19839	0.697	0.47	3	FOXC1	FOXC1
0.731	0.735526	0.462	4.25421	0.686	0.45	3	FLI1	FLI1
0.731	0.685982	0.462	1.93363	0.807	0.603	3	PNP	PNP
0.73	0.73848	0.46	1.7699	0.834	0.718	3	RCN1	RCN1
0.73	0.328233	0.46	1.35531	0.786	0.629	3	MAP3K8	MAP3K8
0.729	0.494386	0.458	2.03878	0.753	0.551	3	SIK1	SIK1
0.729	0.799308	0.458	2.1877	0.813	0.635	3	HIF1A	HIF1A
0.729	1.03545	0.458	4.98119	0.683	0.429	3	ADAM15	ADAM15
0.728	0.0439378	0.456	0.254629	0.79	0.531	3	ITIH5	ITIH5
0.728	0.334149	0.456	2.70948	0.678	0.43	3	MEOX2	MEOX2
0.728	0.489006	0.456	1.3065	0.816	0.589	3	NFKB1	NFKB1
0.728	0.16526	0.456	1.13191	0.697	0.425	3	C3H2orf40	C3H2orf40
0.727	0.581236	0.454	2.37379	0.713	0.424	3	LIMCH1	LIMCH1
0.726	0.0618255	0.452	1.09018	0.753	0.544	3	CENPK	CENPK
0.725	0.223093	0.45	1.6938	0.696	0.449	3	DPYSL3	DPYSL3
0.725	0.0220414	0.45	1.22365	0.683	0.419	3	ERCC6L	ERCC6L
0.725	0.16556	0.45	0.948398	0.745	0.468	3	PKDCC	PKDCC
0.725	0.977418	0.45	3.15978	0.747	0.627	3	SPRY1	SPRY1
0.725	0.0742214	0.45	1.70116	0.681	0.409	3	SEMA3D	SEMA3D
0.725	0.789654	0.45	2.19985	0.731	0.498	3	ARHGDIB	ARHGDIB
0.724	0.132997	0.448	1.28482	0.765	0.591	3	TYMS	TYMS
0.724	0.258143	0.448	1.20565	0.75	0.499	3	MX1	MX1
0.723	0.805058	0.446	3.26117	0.72	0.546	3	CAV2	CAV2
0.723	0.238677	0.446	3.69869	0.658	0.414	3	SOX11	SOX11
0.723	0.901804	0.446	2.75879	0.747	0.61	3	LUZP1	LUZP1
0.723	0.53571	0.446	3.99245	0.68	0.49	3	TCF7L1	TCF7L1
0.723	0.536385	0.446	4.82766	0.646	0.346	3	COL13A1	COL13A1
0.723	0.86908	0.446	1.76162	0.83	0.742	3	UTRN	UTRN
0.723	0.879307	0.446	1.93072	0.883	0.777	3	CSRP2	CSRP2
0.722	0.279547	0.444	1.50654	0.774	0.557	3	LOC106991142	LOC106991142
0.722	0.130947	0.444	3.15945	0.668	0.487	3	ACAN	ACAN
0.721	0.922948	0.442	3.01663	0.706	0.473	3	CCDC85B	CCDC85B
0.721	0.695777	0.442	1.62638	0.83	0.666	3	ID2	ID2
0.72	0.706634	0.44	2.1599	0.73	0.586	3	NID1	NID1
0.719	0.542741	0.438	2.22846	0.751	0.561	3	BCL3	BCL3
0.718	0.643406	0.436	3.32617	0.676	0.431	3	CRYBG3	CRYBG3
0.718	0.830213	0.436	2.94027	0.722	0.56	3	GYPC	GYPC
0.716	0.756993	0.432	6.03534	0.644	0.376	3	SCARF1	SCARF1
0.716	0.567643	0.432	3.97936	0.665	0.443	3	NUAK1	NUAK1
0.715	0.00248145	0.43	0.529278	0.753	0.42	3	DNMT3L	DNMT3L
0.715	0.0929125	0.43	1.33234	0.649	0.393	3	PTGS1	PTGS1
0.715	0.0927787	0.43	3.21218	0.607	0.307	3	DIO2	DIO2
0.711	0.726417	0.422	2.45481	0.721	0.542	3	CTSK	CTSK
0.71	0.405214	0.42	2.68125	0.657	0.412	3	TGFB1I1	TGFB1I1
0.71	0.853104	0.42	3.62305	0.678	0.462	3	SNRK	SNRK
0.709	0.450921	0.418	1.43738	0.765	0.544	3	BHLHE40	BHLHE40
0.708	0.398317	0.416	0.590058	0.99	0.988	3	HSP90AA1	HSP90AA1
0.707	0.49584	0.414	1.73432	0.759	0.645	3	EPB41L2	EPB41L2
0.707	0.26913	0.414	1.81163	0.697	0.505	3	ASRGL1	ASRGL1
0.706	0.728596	0.412	1.9077	0.742	0.576	3	NPDC1	NPDC1
0.706	0.256214	0.412	2.24421	0.718	0.537	3	BMP2	BMP2
0.705	0.474295	0.41	3.24711	0.665	0.482	3	KCNA3	KCNA3
0.705	0.644939	0.41	1.44838	0.834	0.759	3	HES1	HES1
0.704	0.704032	0.408	1.73206	0.861	0.745	3	SGK1	SGK1
0.703	0.571723	0.406	6.57443	0.637	0.41	3	LOC101120999	CLEC2B
0.703	0.713329	0.406	2.60501	0.685	0.449	3	EVA1B	EVA1B
0.702	0.0284464	0.404	0.288179	0.682	0.454	3	LOXL2	LOXL2
0.702	0.50024	0.404	1.6201	0.751	0.529	3	PMEPA1	PMEPA1
0.702	0.330647	0.404	5.44612	0.596	0.16	3	TNFAIP8L3	TNFAIP8L3
0.702	0.0762964	0.404	2.33418	0.617	0.322	3	ITGA8	ITGA8
0.701	0.50992	0.402	1.25449	0.752	0.532	3	FLNA	FLNA

## Sheet: cluster4
myAUC	avg_diff	power	avg_log2FC	pct.1	pct.2	cluster	gene	genes_no_LOC
0.985	4.33474	0.97	8.5853	0.986	0.675	4	DCN	DCN
0.973	3.37248	0.946	7.16127	0.972	0.65	4	LUM	LUM
0.969	2.85012	0.938	5.82477	0.972	0.615	4	COL6A1	COL6A1
0.969	3.60032	0.938	5.5238	0.981	0.712	4	MGP	MGP
0.968	3.49605	0.936	7.13483	0.961	0.55	4	GSN	GSN
0.967	3.78608	0.934	7.44333	0.963	0.651	4	COL1A1	COL1A1
0.966	3.70402	0.932	6.84369	0.968	0.698	4	COL3A1	COL3A1
0.963	2.72281	0.926	5.85323	0.964	0.613	4	PCOLCE	PCOLCE
0.96	2.44559	0.92	3.86215	0.99	0.683	4	SPARC	SPARC
0.955	3.83843	0.91	7.67525	0.949	0.654	4	COL1A2	COL1A2
0.94	3.59884	0.88	7.89006	0.915	0.521	4	DLK1	DLK1
0.938	2.46586	0.876	5.64279	0.928	0.536	4	COL6A3	COL6A3
0.924	2.37536	0.848	4.47736	0.932	0.565	4	IGF2	IGF2
0.919	2.52046	0.838	6.11519	0.894	0.514	4	CCDC80	CCDC80
0.916	2.02653	0.832	4.0853	0.929	0.611	4	LGALS1	LGALS1
0.915	2.68525	0.83	4.49984	0.933	0.71	4	TFPI2	TFPI2
0.907	2.11172	0.814	5.48347	0.884	0.539	4	COL5A2	COL5A2
0.899	1.89412	0.798	4.12443	0.908	0.58	4	LOC101114075	SULT1A1
0.898	2.3093	0.796	7.26577	0.843	0.449	4	PLAC9	PLAC9
0.896	2.54692	0.792	9.14827	0.849	0.521	4	SERPINF1	SERPINF1
0.893	1.77428	0.786	3.05465	0.928	0.628	4	GTL2	GTL2
0.881	1.86724	0.762	4.51872	0.863	0.537	4	OGN	OGN
0.877	1.32839	0.754	1.99796	0.982	0.736	4	VIM	VIM
0.872	1.73393	0.744	4.02481	0.858	0.54	4	BGN	BGN
0.871	1.97774	0.742	3.07868	0.954	0.887	4	JUNB	JUNB
0.864	0.949466	0.728	1.41217	0.993	0.975	4	FTH1	FTH1
0.861	1.58879	0.722	2.57119	0.951	0.852	4	CST3	CST3
0.861	1.67725	0.722	7.19994	0.794	0.48	4	C1S	C1S
0.855	1.3638	0.71	2.21689	0.921	0.648	4	COL4A1	COL4A1
0.847	1.54125	0.694	5.17243	0.791	0.505	4	LOC101107430	C1R
0.845	1.84918	0.69	3.99177	0.861	0.697	4	TIMP2	TIMP2
0.843	0.964035	0.686	1.66884	0.898	0.653	4	CALD1	CALD1
0.843	1.59444	0.686	2.89573	0.868	0.644	4	IGFBP6	IGFBP6
0.842	2.42882	0.684	3.82803	0.884	0.778	4	IER3	IER3
0.839	1.55619	0.678	4.31216	0.803	0.526	4	SERPING1	SERPING1
0.835	2.14065	0.67	4.87592	0.798	0.595	4	PTGS2	PTGS2
0.833	1.56879	0.666	6.89832	0.774	0.509	4	FBLN1	FBLN1
0.832	1.15723	0.664	5.02208	0.747	0.464	4	RCN3	RCN3
0.832	2.47381	0.664	8.66497	0.777	0.587	4	MFAP5	MFAP5
0.831	1.3841	0.662	4.56509	0.752	0.396	4	DHRS7	DHRS7
0.83	1.39987	0.66	2.26052	0.842	0.589	4	CLEC3B	CLEC3B
0.828	1.50701	0.656	6.1834	0.793	0.606	4	COL6A2	COL6A2
0.828	1.12576	0.656	2.24316	0.849	0.533	4	GNG11	GNG11
0.827	1.28551	0.654	2.94294	0.826	0.601	4	EMP3	EMP3
0.826	1.73352	0.652	5.27026	0.755	0.464	4	LOC101123672	C4
0.823	1.63367	0.646	3.91316	0.812	0.607	4	FSTL1	FSTL1
0.823	1.35843	0.646	2.42535	0.865	0.608	4	TIMP1	TIMP1
0.823	1.8745	0.646	2.75561	0.881	0.748	4	LOC101104661	name
0.822	1.93898	0.644	5.34713	0.781	0.57	4	FBN1	FBN1
0.82	1.37255	0.64	3.72201	0.787	0.524	4	GLIPR2	GLIPR2
0.818	1.38896	0.636	4.66196	0.765	0.493	4	OAF	OAF
0.815	1.28573	0.63	2.71918	0.824	0.622	4	PLPP3	PLPP3
0.814	1.39651	0.628	6.344	0.733	0.485	4	CPXM1	CPXM1
0.813	1.62694	0.626	6.84578	0.733	0.488	4	TNXB	TNXB
0.811	1.21393	0.622	5.83547	0.717	0.472	4	NTRK2	NTRK2
0.81	1.35386	0.62	5.94294	0.743	0.516	4	PID1	PID1
0.807	1.56029	0.614	5.33827	0.76	0.648	4	EFEMP1	EFEMP1
0.806	1.15471	0.612	3.20661	0.74	0.457	4	IFI6	IFI6
0.803	1.22666	0.606	7.06149	0.69	0.419	4	GLT8D2	GLT8D2
0.802	1.59236	0.604	9.04092	0.751	0.584	4	PDGFRA	PDGFRA
0.8	1.23518	0.6	5.55101	0.72	0.545	4	AOX1	AOX1
0.8	1.53756	0.6	2.99055	0.822	0.654	4	KLF2	KLF2
0.798	1.30191	0.596	4.9638	0.731	0.528	4	FBLN5	FBLN5
0.796	1.25933	0.592	6.16381	0.717	0.544	4	GFPT2	GFPT2
0.796	1.55972	0.592	4.39345	0.755	0.585	4	NID1	NID1
0.796	0.746263	0.592	1.31142	0.894	0.744	4	IFITM3	IFITM3
0.795	1.31257	0.59	2.94424	0.834	0.719	4	RCN1	RCN1
0.795	1.13179	0.59	6.58091	0.713	0.53	4	PDGFRL	PDGFRL
0.793	1.00939	0.586	1.65181	0.941	0.881	4	GAPDH	GAPDH
0.793	1.23526	0.586	2.66016	0.828	0.675	4	NFIL3	NFIL3
0.793	1.33648	0.586	4.68914	0.714	0.484	4	NID2	NID2
0.793	1.24173	0.586	2.82642	0.773	0.597	4	COL15A1	COL15A1
0.791	1.22211	0.582	3.59304	0.747	0.561	4	ECM2	ECM2
0.791	0.877239	0.582	4.79992	0.65	0.367	4	LOXL1	LOXL1
0.791	1.14167	0.582	3.13119	0.734	0.493	4	AKAP12	AKAP12
0.791	1.02573	0.582	2.28451	0.784	0.618	4	RBP4	RBP4
0.79	1.44533	0.58	5.86013	0.729	0.554	4	FGL2	FGL2
0.789	1.3149	0.578	3.11984	0.8	0.654	4	TSHZ2	TSHZ2
0.787	0.498353	0.574	0.770065	0.968	0.836	4	B2M	B2M
0.785	0.635473	0.57	1.05931	0.927	0.741	4	LOC101120668	B2M
0.784	1.03449	0.568	5.5861	0.654	0.383	4	MMP23B	MMP23B
0.784	1.48817	0.568	4.48098	0.739	0.569	4	CDKN1C	CDKN1C
0.782	2.50211	0.564	5.01457	0.729	0.533	4	ELN	ELN
0.779	1.71524	0.558	5.53415	0.675	0.495	4	TNFAIP6	TNFAIP6
0.776	1.43929	0.552	7.21913	0.709	0.583	4	PCOLCE2	PCOLCE2
0.775	0.819697	0.55	4.38545	0.66	0.457	4	LOXL2	LOXL2
0.775	1.06844	0.55	4.05874	0.682	0.487	4	THY1	THY1
0.774	0.981111	0.548	1.62932	0.897	0.755	4	ANXA2	ANXA2
0.774	1.05486	0.548	2.15591	0.77	0.486	4	ANXA1	ANXA1
0.773	0.96619	0.546	3.8519	0.698	0.501	4	FKBP7	FKBP7
0.773	0.930405	0.546	1.53195	0.924	0.856	4	LOC106990101	TUBA1B
0.772	1.04143	0.544	1.90906	0.877	0.818	4	TUBB	TUBB
0.771	1.14667	0.542	4.10647	0.701	0.539	4	ITIH5	ITIH5
0.769	1.36298	0.538	2.22252	0.9	0.853	4	LOC494436	HSPA1B
0.768	0.956865	0.536	5.33279	0.686	0.544	4	FKBP10	FKBP10
0.763	0.645616	0.526	4.29069	0.596	0.359	4	C1QTNF6	C1QTNF6
0.763	1.02222	0.526	2.92938	0.727	0.549	4	DDAH2	DDAH2
0.763	0.949036	0.526	3.00222	0.7	0.519	4	LAMA4	LAMA4
0.761	1.05423	0.522	3.20471	0.714	0.561	4	DAB2	DAB2
0.758	1.78693	0.516	5.67211	0.675	0.476	4	C7	C7
0.757	0.911375	0.514	1.84254	0.778	0.578	4	IGFBP7	IGFBP7
0.755	1.41318	0.51	6.13426	0.674	0.532	4	ADAMTS5	ADAMTS5
0.754	0.950588	0.508	3.9996	0.653	0.43	4	PRRX2	PRRX2
0.749	0.596931	0.498	5.48369	0.535	0.291	4	IGFBP3	IGFBP3
0.747	1.4224	0.494	5.94215	0.675	0.527	4	COL14A1	COL14A1
0.745	1.1558	0.49	3.84419	0.689	0.569	4	TGFBR3	TGFBR3
0.744	0.95533	0.488	5.12997	0.627	0.432	4	MXRA8	MXRA8
0.743	0.987757	0.486	3.17895	0.718	0.624	4	KLF4	KLF4
0.741	0.785716	0.482	4.51428	0.617	0.455	4	EBF2	EBF2
0.741	2.26915	0.482	4.23855	0.702	0.665	4	LOC101120093	CCL2
0.74	0.716935	0.48	1.51337	0.778	0.567	4	ARPC1B	ARPC1B
0.74	1.18132	0.48	4.24746	0.643	0.475	4	COL12A1	COL12A1
0.74	1.93539	0.48	4.83943	0.68	0.612	4	CFD	CFD
0.739	0.728961	0.478	3.73913	0.63	0.453	4	COPZ2	COPZ2
0.739	1.25806	0.478	4.463	0.703	0.656	4	TPPP3	TPPP3
0.739	1.19753	0.478	3.06485	0.726	0.639	4	PMP22	PMP22
0.739	0.721733	0.478	2.17835	0.669	0.483	4	CD44	CD44
0.738	0.974173	0.476	2.21065	0.725	0.574	4	LGALS3	LGALS3
0.737	1.53068	0.474	4.14559	0.729	0.77	4	CAPN6	CAPN6
0.737	1.09371	0.474	7.16782	0.657	0.566	4	MXRA5	MXRA5
0.736	1.00456	0.472	1.85173	0.854	0.853	4	SERTAD1	SERTAD1
0.736	0.898939	0.472	1.74306	0.84	0.787	4	LOC101118133	TUBA1A
0.735	0.966678	0.47	3.04323	0.693	0.543	4	CTSH	CTSH
0.733	0.840951	0.466	1.58363	0.831	0.798	4	SPTBN1	SPTBN1
0.733	0.628487	0.466	0.928987	0.991	0.988	4	HSP90AA1	HSP90AA1
0.732	1.04082	0.464	3.41703	0.666	0.526	4	SDC2	SDC2
0.732	0.960584	0.464	1.65586	0.857	0.862	4	HSPH1	HSPH1
0.731	1.41871	0.462	3.91692	0.642	0.555	4	PTX3	PTX3
0.729	0.93857	0.458	2.55749	0.73	0.679	4	MYC	MYC
0.729	1.09522	0.458	2.93644	0.732	0.664	4	RND3	RND3
0.728	0.608579	0.456	3.54672	0.61	0.442	4	EBF1	EBF1
0.728	1.17947	0.456	2.66552	0.753	0.7	4	GLUL	GLUL
0.728	1.17579	0.456	8.31174	0.65	0.59	4	PI16	PI16
0.727	0.765996	0.454	3.39254	0.627	0.448	4	MAOA	MAOA
0.726	0.545838	0.452	0.799872	0.994	0.998	4	UBB	UBB
0.725	0.796156	0.45	4.27328	0.597	0.441	4	CD248	CD248
0.724	0.885942	0.448	2.38374	0.685	0.547	4	HTRA1	HTRA1
0.723	0.809665	0.446	1.23502	0.964	0.963	4	HSPA8	HSPA8
0.723	0.563971	0.446	1.30806	0.689	0.541	4	EMP1	EMP1
0.722	0.986027	0.444	6.1044	0.633	0.522	4	COLEC12	COLEC12
0.722	0.0368897	0.444	1.66299	0.433	0.244	4	GRP	GRP
0.722	0.732628	0.444	2.63513	0.614	0.485	4	HMOX1	HMOX1
0.721	1.21127	0.442	2.02213	0.822	0.824	4	TIPARP	TIPARP
0.72	1.26774	0.44	3.99476	0.621	0.497	4	FN1	FN1
0.717	0.81173	0.434	4.76863	0.582	0.41	4	ANGPTL2	ANGPTL2
0.717	0.732755	0.434	1.52108	0.729	0.585	4	TCF4	TCF4
0.716	0.642139	0.432	3.11945	0.532	0.318	4	FAM43A	FAM43A
0.715	1.3924	0.43	7.42631	0.602	0.443	4	LAMA2	LAMA2
0.711	0.690967	0.422	3.24411	0.597	0.451	4	CMTM3	CMTM3
0.711	0.777242	0.422	1.30872	0.805	0.741	4	C15H11orf96	C15H11orf96
0.71	0.951507	0.42	2.94243	0.69	0.651	4	EPB41L2	EPB41L2
0.71	1.09951	0.42	4.51695	0.657	0.649	4	ADM	ADM
0.709	0.699178	0.418	3.51022	0.595	0.493	4	CELF2	CELF2
0.708	0.732706	0.416	4.73092	0.558	0.42	4	LOC101119648	CYP7B1
0.708	0.690311	0.416	3.83738	0.608	0.522	4	DDR2	DDR2
0.708	0.895253	0.416	2.02505	0.724	0.641	4	AHNAK	AHNAK
0.707	0.207585	0.414	4.36362	0.474	0.328	4	NTNG1	NTNG1
0.707	1.30537	0.414	7.40785	0.599	0.43	4	IGF1	IGF1
0.706	0.75936	0.412	2.8296	0.625	0.473	4	FLRT2	FLRT2
0.705	0.851909	0.41	5.22925	0.57	0.405	4	ABI3BP	ABI3BP
0.704	1.01714	0.408	2.28467	0.698	0.599	4	PTN	PTN
0.703	0.781062	0.406	3.42078	0.587	0.433	4	ANTXR1	ANTXR1
0.703	0.92898	0.406	5.31985	0.595	0.491	4	COL5A3	COL5A3
0.703	0.910333	0.406	3.8758	0.647	0.632	4	ACKR3	ACKR3
0.702	1.77972	0.404	3.51144	0.726	0.754	4	IGFBP5	IGFBP5
0.701	0.747018	0.402	1.32671	0.873	0.88	4	LOC101108730	TUBB4B

## Sheet: cluster5
myAUC	avg_diff	power	avg_log2FC	pct.1	pct.2	cluster	gene	genes_no_LOC
0.969	4.32246	0.938	9.07732	0.963	0.628	5	SRGN	SRGN
0.904	2.22032	0.808	6.37419	0.883	0.572	5	LAPTM5	LAPTM5
0.891	2.05921	0.782	3.12602	0.971	0.836	5	B2M	B2M
0.878	2.08002	0.756	3.36287	0.944	0.74	5	LOC101120668	B2M
0.867	2.01057	0.734	5.33468	0.852	0.623	5	TNFRSF1B	TNFRSF1B
0.864	1.85432	0.728	8.5278	0.821	0.529	5	IL2RG	IL2RG
0.863	1.91899	0.726	6.12166	0.824	0.577	5	CXCR4	CXCR4
0.855	2.0653	0.71	8.35924	0.829	0.651	5	LOC101113965	UBD
0.853	1.43548	0.706	6.39111	0.779	0.441	5	LIMD2	LIMD2
0.85	1.95775	0.7	8.69963	0.788	0.534	5	CCR7	CCR7
0.849	1.86256	0.698	3.69815	0.832	0.564	5	ARPC1B	ARPC1B
0.847	2.04653	0.694	9.36957	0.8	0.531	5	SAMSN1	SAMSN1
0.834	1.73453	0.668	7.08509	0.78	0.494	5	PTPRC	PTPRC
0.831	1.58248	0.662	3.11691	0.842	0.597	5	LDHA	LDHA
0.826	1.49621	0.652	8.09668	0.786	0.571	5	CD3E	CD3E
0.824	1.81838	0.648	8.13381	0.752	0.458	5	CORO1A	CORO1A
0.82	1.4098	0.64	4.0761	0.807	0.533	5	LOC101113217	name
0.817	1.03284	0.634	8.86664	0.726	0.447	5	HCST	HCST
0.809	1.43797	0.618	2.20588	0.916	0.91	5	SAT1	SAT1
0.803	0.88473	0.606	6.63699	0.702	0.442	5	PTPRCAP	PTPRCAP
0.803	1.83664	0.606	7.86618	0.706	0.415	5	GPR183	GPR183
0.802	1.61924	0.604	2.93024	0.833	0.79	5	GPX1	GPX1
0.791	1.29081	0.582	3.64937	0.78	0.545	5	OLA-I	OLA-I
0.789	1.80648	0.578	2.67533	0.956	0.977	5	FTH1	FTH1
0.788	1.53865	0.576	2.83938	0.833	0.727	5	BIRC3	BIRC3
0.783	0.837282	0.566	5.55046	0.628	0.305	5	CLEC2D	CLEC2D
0.781	2.10903	0.562	9.97848	0.644	0.391	5	TYROBP	TYROBP
0.776	1.15974	0.552	2.35668	0.834	0.689	5	CREM	CREM
0.773	1.13845	0.546	3.57549	0.728	0.486	5	LOC106991099	LOC106991099
0.77	1.39484	0.54	3.27567	0.76	0.595	5	NFKB1	NFKB1
0.768	1.38375	0.536	3.69052	0.75	0.655	5	REL	REL
0.768	1.36798	0.536	8.47921	0.695	0.515	5	RAC2	RAC2
0.767	0.911084	0.534	1.64604	0.818	0.683	5	SLC2A3	SLC2A3
0.764	1.23828	0.528	3.83883	0.667	0.426	5	UCP2	UCP2
0.764	1.54085	0.528	3.64561	0.753	0.665	5	METRNL	METRNL
0.762	1.31472	0.524	4.37	0.777	0.623	5	BACH2	BACH2
0.76	0.313029	0.52	7.04034	0.509	0.151	5	P2RX1	P2RX1
0.759	1.84476	0.518	7.83334	0.637	0.37	5	BCL2A1	BCL2A1
0.758	1.56997	0.516	3.75608	0.745	0.646	5	COTL1	COTL1
0.756	1.32494	0.512	5.84328	0.608	0.355	5	LOC101112038	DBQ
0.755	1.36246	0.51	3.79595	0.692	0.482	5	CD44	CD44
0.753	0.944475	0.506	9.82206	0.601	0.335	5	CD86	CD86
0.753	1.74241	0.506	3.83121	0.704	0.562	5	LCP1	LCP1
0.752	0.366275	0.504	3.69986	0.579	0.317	5	EBI3	EBI3
0.752	1.56863	0.504	3.36996	0.698	0.568	5	LOC101106452	CYBA
0.751	0.856368	0.502	2.6986	0.698	0.485	5	PTPRE	PTPRE
0.75	0.618951	0.5	8.20336	0.555	0.259	5	DQA	DQA
0.748	1.20219	0.496	3.13694	0.698	0.503	5	ARHGDIB	ARHGDIB
0.746	1.01355	0.492	3.02006	0.727	0.593	5	LOC101106689	GNG2
0.746	1.55412	0.492	4.03392	0.711	0.577	5	TNFAIP3	TNFAIP3
0.745	1.18345	0.49	3.70453	0.71	0.546	5	FNBP1	FNBP1
0.744	1.55837	0.488	4.55964	0.682	0.557	5	BASP1	BASP1
0.741	0.771694	0.482	6.70185	0.571	0.335	5	PSTPIP2	PSTPIP2
0.74	1.68048	0.48	7.298	0.611	0.423	5	FCER1G	FCER1G
0.739	1.34214	0.478	3.84136	0.692	0.565	5	PTPN1	PTPN1
0.739	1.34294	0.478	4.10578	0.691	0.545	5	PDE4B	PDE4B
0.739	2.3288	0.478	6.85139	0.638	0.497	5	CD74	CD74
0.737	0.286276	0.474	4.66571	0.597	0.413	5	TRAF5	TRAF5
0.737	1.89741	0.474	8.81008	0.653	0.476	5	RGS1	RGS1
0.734	1.32205	0.468	3.9191	0.702	0.603	5	PMAIP1	PMAIP1
0.734	0.964766	0.468	4.26135	0.571	0.354	5	ISG15	ISG15
0.733	0.85306	0.466	1.2588	0.98	0.989	5	HSP90AA1	HSP90AA1
0.733	0.988566	0.466	3.07567	0.657	0.437	5	PSMB9	PSMB9
0.732	0.529136	0.464	3.65235	0.578	0.36	5	CDKN2D	CDKN2D
0.731	1.44536	0.462	9.49902	0.66	0.499	5	CD53	CD53
0.73	1.15434	0.46	3.95349	0.657	0.521	5	ADGRE5	ADGRE5
0.73	0.748568	0.46	3.77838	0.702	0.526	5	SKAP1	SKAP1
0.729	1.09001	0.458	9.29599	0.642	0.502	5	CYTIP	CYTIP
0.729	2.27977	0.458	10.2652	0.584	0.359	5	PLEK	PLEK
0.728	1.14051	0.456	2.02905	0.812	0.822	5	MCL1	MCL1
0.728	0.990841	0.456	2.03381	0.798	0.691	5	DDIT3	DDIT3
0.727	0.583428	0.454	5.29944	0.614	0.433	5	CYFIP2	CYFIP2
0.726	0.974296	0.452	1.90319	0.832	0.7	5	EZR	EZR
0.725	0.110702	0.45	3.85219	0.561	0.34	5	SPIB	SPIB
0.724	0.252605	0.448	4.37281	0.545	0.293	5	LOC105614340	CD38
0.723	1.0219	0.446	2.95841	0.711	0.654	5	EDEM1	EDEM1
0.723	1.47706	0.446	9.17959	0.547	0.293	5	C5AR1	C5AR1
0.722	0.816485	0.444	4.42062	0.649	0.573	5	PTGER4	PTGER4
0.722	0.893962	0.444	8.32648	0.571	0.361	5	NCF1	NCF1
0.721	0.330325	0.442	6.34576	0.554	0.364	5	SLC16A6	SLC16A6
0.72	1.25183	0.44	8.83196	0.634	0.496	5	LCP2	LCP2
0.719	1.1078	0.438	5.00552	0.601	0.437	5	TNFAIP8	TNFAIP8
0.719	1.42797	0.438	5.53857	0.637	0.497	5	DUSP2	DUSP2
0.716	1.6358	0.432	2.91308	0.813	0.683	5	LOC101105867	IFITM1
0.715	0.20789	0.43	1.17644	0.632	0.476	5	FAM101B	FAM101B
0.715	1.24537	0.43	4.90724	0.621	0.475	5	STX11	STX11
0.715	1.36833	0.43	2.74026	0.653	0.494	5	ANXA1	ANXA1
0.714	1.13273	0.428	3.07192	0.69	0.562	5	DDIT4	DDIT4
0.713	1.11391	0.426	1.8165	0.817	0.89	5	GAPDH	GAPDH
0.712	0.0402782	0.424	1.36633	0.571	0.378	5	AMPD3	AMPD3
0.712	0.621884	0.424	2.08882	0.675	0.482	5	ZEB1	ZEB1
0.712	0.741973	0.424	1.60153	0.71	0.579	5	RGCC	RGCC
0.712	1.88075	0.424	7.74301	0.598	0.484	5	LOC101109747	name
0.711	0.885175	0.422	4.3894	0.614	0.466	5	GPSM3	GPSM3
0.711	0.0421261	0.422	2.15631	0.491	0.231	5	LOC101118202	LGALS9
0.711	1.06394	0.422	5.67368	0.623	0.48	5	APBB1IP	APBB1IP
0.711	1.7748	0.422	6.18187	0.578	0.403	5	CTSS	CTSS
0.707	0.400169	0.414	4.11403	0.543	0.306	5	SPOCK2	SPOCK2
0.705	0.991913	0.41	4.08677	0.612	0.464	5	ST8SIA4	ST8SIA4
0.705	1.19841	0.41	8.61086	0.648	0.556	5	IL7R	IL7R
0.704	0.353862	0.408	5.6739	0.57	0.444	5	PHACTR1	PHACTR1
0.704	0.954102	0.408	3.405	0.652	0.584	5	NR4A3	NR4A3
0.704	0.74877	0.408	10.9997	0.479	0.168	5	NLRP3	NLRP3
0.703	0.793632	0.406	1.91724	0.693	0.565	5	MSN	MSN
0.702	0.963596	0.404	2.6425	0.654	0.533	5	BAZ1A	BAZ1A
0.701	1.35277	0.402	3.08	0.667	0.612	5	EMP3	EMP3
0.701	0.487856	0.402	0.94759	0.631	0.493	5	PECAM1	PECAM1

## Sheet: cluster6
myAUC	avg_diff	power	avg_log2FC	pct.1	pct.2	cluster	gene	genes_no_LOC
0.898	1.22128	0.796	2.4751	0.978	0.749	6	DUT	DUT
0.874	0.76883	0.748	4.26026	0.863	0.605	6	KIAA0101	KIAA0101
0.873	0.559771	0.746	3.64227	0.861	0.541	6	NUF2	NUF2
0.858	0.989872	0.716	4.70245	0.843	0.621	6	UBE2C	UBE2C
0.843	0.644448	0.686	3.93155	0.832	0.615	6	SPC24	SPC24
0.834	0.653203	0.668	4.86859	0.807	0.58	6	CDC20	CDC20
0.829	0.54334	0.658	3.90407	0.805	0.559	6	CENPW	CENPW
0.826	0.78562	0.652	1.70708	0.95	0.762	6	STMN1	STMN1
0.823	1.06601	0.646	4.54821	0.779	0.524	6	CENPF	CENPF
0.821	0.75813	0.642	1.41445	0.977	0.812	6	TUBB	TUBB
0.818	0.743289	0.636	1.34769	0.976	0.871	6	H2AFZ	H2AFZ
0.817	0.720139	0.634	2.92165	0.826	0.587	6	LOC101103869	CKS2
0.811	0.603842	0.622	3.3805	0.776	0.469	6	TPX2	TPX2
0.81	0.596976	0.62	4.46699	0.791	0.602	6	CENPA	CENPA
0.808	0.981272	0.616	4.08112	0.779	0.568	6	TOP2A	TOP2A
0.805	0.581915	0.61	2.84291	0.819	0.616	6	NUSAP1	NUSAP1
0.792	0.541584	0.584	2.44638	0.813	0.549	6	KIF20B	KIF20B
0.792	0.541484	0.584	2.26728	0.815	0.599	6	SMC2	SMC2
0.79	0.482943	0.58	2.02021	0.849	0.645	6	DTYMK	DTYMK
0.79	0.342269	0.58	4.2962	0.704	0.419	6	PLK1	PLK1
0.79	0.529199	0.58	4.3384	0.733	0.511	6	CENPE	CENPE
0.787	0.497555	0.574	2.57478	0.799	0.527	6	PTTG1	PTTG1
0.786	0.361937	0.572	3.9247	0.715	0.484	6	HMMR	HMMR
0.783	0.580239	0.566	4.41178	0.73	0.545	6	MIS18BP1	MIS18BP1
0.777	0.436383	0.554	2.86658	0.763	0.538	6	MAD2L1	MAD2L1
0.775	0.301893	0.55	3.1241	0.706	0.429	6	LOC101104153	TACC3
0.774	0.615236	0.548	2.28586	0.869	0.746	6	LOC106991612	LOC106991612
0.773	0.443009	0.546	1.95981	0.84	0.615	6	STRA13	STRA13
0.773	0.404634	0.546	4.90492	0.705	0.451	6	KIF11	KIF11
0.769	0.645077	0.538	1.24028	0.96	0.839	6	LOC101106288	H1FX
0.769	0.334294	0.538	4.48945	0.73	0.616	6	KIF4A	KIF4A
0.768	0.474923	0.536	1.73279	0.811	0.574	6	SMC4	SMC4
0.768	0.481501	0.536	4.4448	0.726	0.549	6	BIRC5	BIRC5
0.768	0.678035	0.536	4.89238	0.712	0.518	6	MKI67	MKI67
0.767	0.250453	0.534	2.388	0.722	0.563	6	NDC80	NDC80
0.766	0.195888	0.532	3.115	0.714	0.531	6	NCAPG2	NCAPG2
0.766	0.401424	0.532	3.42687	0.744	0.599	6	NCAPG	NCAPG
0.766	0.280904	0.532	4.82489	0.694	0.494	6	AURKB	AURKB
0.764	0.249703	0.528	2.94694	0.715	0.485	6	KIF22	KIF22
0.764	0.401928	0.528	3.67141	0.729	0.58	6	PRC1	PRC1
0.762	1.27612	0.524	2.3139	0.936	0.793	6	AGR2	AGR2
0.76	0.645593	0.52	1.03706	0.988	0.858	6	CD24	CD24
0.758	0.459141	0.516	4.67448	0.706	0.529	6	CDCA3	CDCA3
0.757	0.340329	0.514	3.35645	0.719	0.541	6	RACGAP1	RACGAP1
0.757	0.361225	0.514	3.77433	0.699	0.542	6	RRM2	RRM2
0.756	0.149276	0.512	4.48516	0.68	0.52	6	SPAG5	SPAG5
0.755	0.340482	0.51	2.48994	0.757	0.595	6	TYMS	TYMS
0.754	0.275773	0.508	1.74625	0.772	0.513	6	CCDC34	CCDC34
0.751	0.424783	0.502	5.51586	0.66	0.417	6	ASPM	ASPM
0.75	0.625146	0.5	1.04206	0.969	0.854	6	LOC106990101	TUBA1B
0.75	0.351393	0.5	3.2113	0.726	0.586	6	DIAPH3	DIAPH3
0.748	0.343403	0.496	1.94232	0.775	0.554	6	APITD1	APITD1
0.746	0.179105	0.492	4.36113	0.643	0.435	6	KIF20A	KIF20A
0.745	0.440105	0.49	3.88635	0.708	0.528	6	CCNB2	CCNB2
0.744	0.216264	0.488	2.1262	0.734	0.582	6	CDT1	CDT1
0.744	0.308594	0.488	2.93947	0.706	0.593	6	UHRF1	UHRF1
0.743	0.272423	0.486	4.76004	0.671	0.511	6	DLGAP5	DLGAP5
0.741	0.269319	0.482	4.36154	0.646	0.443	6	KIFC1	KIFC1
0.74	0.32526	0.48	1.75782	0.778	0.543	6	LMNB1	LMNB1
0.739	0.210111	0.478	1.88317	0.757	0.584	6	MCM5	MCM5
0.739	0.268161	0.478	2.1054	0.716	0.53	6	BRCA2	BRCA2
0.738	0.20074	0.476	4.45387	0.648	0.481	6	KIF15	KIF15
0.737	0.253255	0.474	1.49663	0.78	0.586	6	MCM4	MCM4
0.737	0.39074	0.474	1.00874	0.936	0.84	6	FETUB	FETUB
0.736	0.222297	0.472	4.22627	0.67	0.535	6	BUB1	BUB1
0.736	0.462758	0.472	1.09542	0.912	0.698	6	HMGN2	HMGN2
0.735	0.24361	0.47	4.30221	0.667	0.536	6	CENPN	CENPN
0.732	0.334008	0.464	1.55312	0.809	0.626	6	RNASEH2C	RNASEH2C
0.731	0.226948	0.462	2.57956	0.681	0.548	6	CLSPN	CLSPN
0.731	0.251504	0.462	3.67416	0.651	0.438	6	CASC5	CASC5
0.731	0.320337	0.462	3.34979	0.689	0.546	6	KIF23	KIF23
0.73	0.394668	0.46	2.88619	0.719	0.592	6	MND1	MND1
0.729	0.143586	0.458	2.35848	0.675	0.534	6	DTL	DTL
0.729	0.556134	0.458	0.893206	0.992	0.904	6	GATM	GATM
0.727	0.482642	0.454	1.50682	0.83	0.624	6	PCNA	PCNA
0.727	0.63366	0.454	1.04667	0.98	0.889	6	TFF1	TFF1
0.726	0.632044	0.452	0.919792	1	0.992	6	CEL	CEL
0.726	0.325114	0.452	3.38406	0.682	0.552	6	CENPK	CENPK
0.726	0.380179	0.452	4.75019	0.663	0.511	6	CCNA2	CCNA2
0.725	0.329552	0.45	3.61573	0.688	0.565	6	ECT2	ECT2
0.723	0.32528	0.446	1.20659	0.855	0.644	6	RFC2	RFC2
0.721	0.651126	0.442	0.960993	0.998	0.968	6	PNLIPRP2	PNLIPRP2
0.719	0.193993	0.438	1.43832	0.79	0.664	6	CTSL	CTSL
0.716	0.125063	0.432	3.59776	0.634	0.527	6	RAD51AP1	RAD51AP1
0.715	0.207955	0.43	4.99394	0.643	0.524	6	KIF2C	KIF2C
0.715	0.261288	0.43	3.62677	0.567	0.309	6	LOC101117044	UPK3BL1
0.714	0.560137	0.428	1.10079	0.949	0.835	6	BHMT	BHMT
0.713	0.403606	0.426	1.56393	0.754	0.519	6	KPNA2	KPNA2
0.713	0.52071	0.426	1.16698	0.929	0.818	6	ALB	ALB
0.712	0.257829	0.424	2.59837	0.648	0.464	6	UBE2T	UBE2T
0.712	0.244879	0.424	0.887697	0.828	0.744	6	MGST1	MGST1
0.711	0.0925233	0.422	5.02487	0.599	0.432	6	KIF18B	KIF18B
0.711	0.269634	0.422	4.37558	0.631	0.5	6	AURKA	AURKA
0.709	0.474722	0.418	0.809049	0.976	0.879	6	SDF2L1	SDF2L1
0.708	0.205559	0.416	3.89299	0.623	0.469	6	LOC105605187	LOC105615398
0.708	0.536564	0.416	1.00319	0.974	0.866	6	AMBP	AMBP
0.707	0.499301	0.414	0.776635	0.985	0.916	6	SPINK1	SPINK1
0.706	0.2455	0.412	1.14242	0.827	0.708	6	MATN4	MATN4
0.705	0.214898	0.41	1.52356	0.707	0.503	6	HMGB3	HMGB3
0.705	0.233021	0.41	3.11627	0.66	0.567	6	CENPP	CENPP
0.705	0.412316	0.41	1.51525	0.823	0.699	6	AGER	AGER
0.705	0.48446	0.41	1.22278	0.882	0.743	6	UBE2S	UBE2S
0.705	0.783398	0.41	1.18834	0.981	0.913	6	CELA1	CELA1
0.704	0.444689	0.408	3.12511	0.669	0.555	6	CKAP2	CKAP2
0.703	0.17812	0.406	2.30249	0.654	0.495	6	ATAD5	ATAD5
0.703	0.234335	0.406	3.96211	0.648	0.563	6	ESCO2	ESCO2
0.702	0.380699	0.404	0.651729	0.982	0.881	6	GAMT	GAMT
0.702	0.366465	0.404	0.82005	0.949	0.856	6	LOC101116336	CES1

## Sheet: cluster7
myAUC	avg_diff	power	avg_log2FC	pct.1	pct.2	cluster	gene	genes_no_LOC
0.986	2.99021	0.972	5.12878	0.995	0.652	7	CALD1	CALD1
0.977	3.80434	0.954	8.84754	0.973	0.501	7	TPM2	TPM2
0.972	2.92866	0.944	4.82641	0.992	0.732	7	C15H11orf96	C15H11orf96
0.947	3.70721	0.894	7.85348	0.934	0.377	7	TAGLN	TAGLN
0.933	1.79596	0.866	3.42139	0.97	0.571	7	IGFBP7	IGFBP7
0.933	1.67986	0.866	2.51892	0.981	0.716	7	MGP	MGP
0.931	1.90097	0.862	2.97354	0.991	0.688	7	SPARC	SPARC
0.925	2.29393	0.85	4.55419	0.933	0.451	7	WFDC1	WFDC1
0.919	2.16293	0.838	3.77439	0.962	0.607	7	TIMP1	TIMP1
0.919	2.37175	0.838	3.81438	0.968	0.642	7	APOE	APOE
0.918	2.1283	0.836	6.51807	0.902	0.489	7	PPP1R14A	PPP1R14A
0.917	1.67124	0.834	2.68749	0.983	0.649	7	COL4A1	COL4A1
0.905	3.68557	0.81	9.17636	0.877	0.389	7	ACTA2	ACTA2
0.903	1.54976	0.806	5.78478	0.882	0.409	7	EDNRB	EDNRB
0.903	2.02556	0.806	3.43999	0.95	0.631	7	GTL2	GTL2
0.902	2.26533	0.804	5.13369	0.917	0.638	7	RGS16	RGS16
0.898	1.65798	0.796	3.24628	0.928	0.616	7	LGALS1	LGALS1
0.896	1.76538	0.792	3.06195	0.953	0.678	7	SLC2A3	SLC2A3
0.896	1.17731	0.792	2.21836	0.934	0.623	7	COL6A1	COL6A1
0.893	1.75849	0.786	3.92242	0.908	0.543	7	BGN	BGN
0.888	1.50342	0.776	4.42596	0.901	0.561	7	GUCY1B3	GUCY1B3
0.886	1.58399	0.772	3.84734	0.906	0.631	7	PMP22	PMP22
0.885	1.66586	0.77	4.94731	0.889	0.564	7	SEPT4	SEPT4
0.884	1.55379	0.768	3.57173	0.894	0.541	7	OGN	OGN
0.881	1.25454	0.762	1.88535	0.993	0.739	7	VIM	VIM
0.88	1.62787	0.76	2.91566	0.939	0.644	7	IGFBP6	IGFBP6
0.88	2.13741	0.76	5.92019	0.861	0.392	7	MYLK	MYLK
0.866	1.42472	0.732	3.10997	0.898	0.473	7	EPAS1	EPAS1
0.866	1.26059	0.732	2.82903	0.903	0.601	7	EMP3	EMP3
0.864	1.54455	0.728	5.79679	0.835	0.393	7	ABCC9	ABCC9
0.863	1.07636	0.726	3.56091	0.857	0.51	7	LOC105606646	LOC105606646
0.858	1.12797	0.716	2.39575	0.872	0.545	7	COL6A3	COL6A3
0.857	1.27598	0.714	3.06578	0.906	0.558	7	LOC443411	FXYD6
0.855	0.980124	0.71	2.74789	0.864	0.476	7	CD44	CD44
0.849	1.41379	0.698	2.75792	0.916	0.597	7	LDHA	LDHA
0.849	1.10131	0.698	3.69554	0.853	0.574	7	NR4A3	NR4A3
0.848	1.06505	0.696	3.63167	0.849	0.478	7	ADAMTS9	ADAMTS9
0.844	0.631533	0.688	0.941825	0.995	0.975	7	FTH1	FTH1
0.844	0.702374	0.688	2.71766	0.835	0.526	7	FBLN5	FBLN5
0.843	0.697434	0.686	3.53975	0.851	0.652	7	SLCO4A1	SLCO4A1
0.842	1.10233	0.684	3.97397	0.852	0.61	7	RNF122	RNF122
0.842	0.13096	0.684	3.53889	0.74	0.231	7	GRP	GRP
0.842	1.46612	0.684	3.12429	0.88	0.591	7	PTN	PTN
0.841	0.883724	0.682	1.78722	0.885	0.622	7	PCOLCE	PCOLCE
0.837	1.26955	0.674	2.32009	0.954	0.811	7	SDC4	SDC4
0.827	0.892543	0.654	5.56559	0.78	0.461	7	THBS4	THBS4
0.827	1.69709	0.654	3.08349	0.846	0.658	7	LOC101120093	CCL2
0.824	1.90883	0.648	4.06394	0.838	0.533	7	FLNA	FLNA
0.82	0.861879	0.64	3.03461	0.843	0.551	7	SIK1	SIK1
0.82	1.3626	0.64	5.91628	0.775	0.37	7	PDLIM3	PDLIM3
0.816	1.21102	0.632	1.78215	0.961	0.746	7	LOC101104661	name
0.815	0.300145	0.63	0.580003	0.858	0.661	7	LUM	LUM
0.81	1.28568	0.62	3.60288	0.824	0.546	7	CDC42EP2	CDC42EP2
0.808	0.968014	0.616	1.52103	0.962	0.888	7	JUNB	JUNB
0.807	1.10908	0.614	2.41393	0.856	0.643	7	PRKCDBP	PRKCDBP
0.807	1.98715	0.614	5.46176	0.775	0.431	7	MUSTN1	MUSTN1
0.806	1.89112	0.612	7.60723	0.781	0.436	7	LOC101102327	COX4I2
0.804	0.729017	0.608	6.11115	0.739	0.386	7	FAM162B	FAM162B
0.802	1.09588	0.604	3.14364	0.812	0.561	7	ECM2	ECM2
0.802	0.986472	0.604	3.5822	0.79	0.484	7	THY1	THY1
0.801	1.09878	0.602	5.08477	0.768	0.477	7	SEMA5A	SEMA5A
0.8	0.950116	0.6	2.35434	0.808	0.549	7	COL5A2	COL5A2
0.798	1.01846	0.596	3.99806	0.769	0.428	7	PRRX2	PRRX2
0.796	0.789542	0.592	4.80402	0.756	0.401	7	FJX1	FJX1
0.795	0.823322	0.59	2.31437	0.806	0.493	7	AKAP12	AKAP12
0.794	1.88154	0.588	9.9809	0.757	0.454	7	RGS5	RGS5
0.793	0.305759	0.586	1.72957	0.781	0.543	7	GFPT2	GFPT2
0.791	1.03252	0.582	2.78001	0.841	0.654	7	PHLDA1	PHLDA1
0.789	0.0143083	0.578	0.397388	0.735	0.355	7	SRPX2	SRPX2
0.788	1.27195	0.576	4.52149	0.775	0.572	7	SMARCD3	SMARCD3
0.785	1.18666	0.57	5.77243	0.73	0.318	7	KCNJ8	KCNJ8
0.785	0.457779	0.57	0.789264	0.877	0.716	7	TFPI2	TFPI2
0.784	0.554144	0.568	3.03876	0.756	0.455	7	LOXL2	LOXL2
0.784	1.08536	0.568	4.3501	0.753	0.384	7	MFGE8	MFGE8
0.784	1.08522	0.568	3.94326	0.758	0.457	7	ITGA1	ITGA1
0.784	1.85516	0.568	5.60879	0.752	0.494	7	CH25H	CH25H
0.783	0.373555	0.566	3.54325	0.73	0.44	7	FGF7	FGF7
0.781	1.2646	0.562	6.97237	0.738	0.364	7	ITGA7	ITGA7
0.78	1.14667	0.56	3.92718	0.751	0.424	7	LAMB2	LAMB2
0.779	0.226279	0.558	1.25297	0.783	0.486	7	CPXM1	CPXM1
0.779	0.161234	0.558	1.87626	0.793	0.624	7	HES6	HES6
0.779	1.05189	0.558	2.61075	0.817	0.548	7	FILIP1L	FILIP1L
0.776	1.56893	0.552	9.60766	0.708	0.298	7	HIGD1B	HIGD1B
0.775	1.14693	0.55	5.28482	0.735	0.406	7	GJA4	GJA4
0.773	0.947672	0.546	3.54621	0.757	0.465	7	STOM	STOM
0.771	1.05566	0.542	3.98605	0.761	0.503	7	ARHGAP10	ARHGAP10
0.771	0.0692657	0.542	0.908727	0.735	0.483	7	ISLR	ISLR
0.77	1.1058	0.54	2.33403	0.878	0.804	7	NR4A1	NR4A1
0.769	1.65286	0.538	8.28599	0.727	0.355	7	NDUFA4L2	NDUFA4L2
0.768	0.925359	0.536	2.62324	0.801	0.532	7	PMEPA1	PMEPA1
0.768	0.594279	0.536	0.921716	0.976	0.932	7	HSPB1	HSPB1
0.766	0.755778	0.532	1.24577	0.96	0.881	7	GAPDH	GAPDH
0.765	1.16742	0.53	1.88683	0.809	0.632	7	FABP5	FABP5
0.764	0.0253084	0.528	0.534071	0.724	0.442	7	CLMP	CLMP
0.763	0.0109828	0.526	0.41056	0.683	0.281	7	BNC2	BNC2
0.762	1.09525	0.524	2.05003	0.802	0.578	7	IGF2	IGF2
0.761	0.34765	0.522	5.74391	0.668	0.263	7	FAM150B	FAM150B
0.761	1.22856	0.522	5.34623	0.71	0.339	7	EDNRA	EDNRA
0.761	0.525581	0.522	1.13885	0.878	0.642	7	NFKBIA	NFKBIA
0.761	0.610498	0.522	1.03035	0.797	0.711	7	COL3A1	COL3A1
0.76	0.738762	0.52	3.7553	0.719	0.438	7	CD248	CD248
0.759	1.03765	0.518	2.83886	0.768	0.46	7	IFI6	IFI6
0.758	1.16439	0.516	2.59743	0.826	0.562	7	CKB	CKB
0.757	0.899562	0.514	3.11835	0.736	0.449	7	APOLD1	APOLD1
0.757	0.548175	0.514	1.41903	0.852	0.639	7	CTSB	CTSB
0.756	0.435756	0.512	1.67017	0.82	0.631	7	MAP3K8	MAP3K8
0.756	0.494604	0.512	2.40519	0.734	0.433	7	TRIB2	TRIB2
0.755	1.03247	0.51	3.57252	0.747	0.531	7	NR2F2	NR2F2
0.754	1.48329	0.508	6.20889	0.697	0.35	7	DES	DES
0.753	0.724441	0.506	1.50044	0.867	0.697	7	CLIC4	CLIC4
0.753	0.436335	0.506	2.67805	0.722	0.486	7	COL5A3	COL5A3
0.752	0.910897	0.504	3.53324	0.727	0.406	7	PROCR	PROCR
0.752	0.213569	0.504	1.41532	0.777	0.509	7	IRF8	IRF8
0.752	0.382729	0.504	1.62453	0.801	0.651	7	TPPP3	TPPP3
0.751	0.00779676	0.502	0.745254	0.582	0.259	7	MARCH1	MARCH1
0.75	1.11503	0.5	5.30335	0.72	0.49	7	NOTCH3	NOTCH3
0.75	0.96516	0.5	3.95813	0.721	0.378	7	TMEM176B	TMEM176B
0.75	0.982949	0.5	4.51411	0.728	0.552	7	TMEM100	TMEM100
0.749	0.507278	0.498	1.65926	0.815	0.536	7	SPRED1	SPRED1
0.748	0.219416	0.496	1.6691	0.749	0.489	7	TNFAIP2	TNFAIP2
0.748	0.211637	0.496	0.329658	0.973	0.838	7	B2M	B2M
0.746	0.90268	0.492	4.50808	0.727	0.565	7	PGM5	PGM5
0.743	0.834181	0.486	2.21833	0.771	0.544	7	TLN1	TLN1
0.742	0.887142	0.484	2.75766	0.741	0.519	7	LAMA4	LAMA4
0.741	0.748061	0.482	1.42656	0.889	0.704	7	TPM4	TPM4
0.741	0.824056	0.482	1.82758	0.835	0.677	7	NFIL3	NFIL3
0.741	1.88883	0.482	3.01305	0.897	0.864	7	TPM1	TPM1
0.741	0.628442	0.482	1.68289	0.783	0.568	7	NRP1	NRP1
0.741	1.11429	0.482	2.86214	0.751	0.503	7	ARHGDIB	ARHGDIB
0.74	0.567107	0.48	5.32433	0.657	0.27	7	LOC105605975	LOC106991347
0.739	0.414109	0.478	2.10659	0.806	0.534	7	LOC101110963	PVR
0.739	0.988226	0.478	2.73001	0.737	0.534	7	SERPING1	SERPING1
0.739	0.0094861	0.478	0.958719	0.674	0.346	7	SEMA3A	SEMA3A
0.737	0.803885	0.474	2.54028	0.745	0.545	7	PDE4B	PDE4B
0.736	0.41898	0.472	3.15518	0.677	0.365	7	IL1R1	IL1R1
0.735	0.592134	0.47	0.985932	0.933	0.854	7	CST3	CST3
0.734	0.598571	0.468	1.12927	0.896	0.745	7	LMNA	LMNA
0.734	0.0539399	0.468	0.328544	0.725	0.516	7	FBLN1	FBLN1
0.733	0.00568549	0.466	0.839595	0.571	0.309	7	ADGRF2	ADGRF2
0.732	0.0383011	0.464	0.935264	0.665	0.364	7	HTRA3	HTRA3
0.732	0.275294	0.464	2.88302	0.703	0.535	7	ADAM12	ADAM12
0.731	0.454284	0.462	0.971665	0.791	0.541	7	GNG11	GNG11
0.73	0.250191	0.46	0.42659	0.934	0.743	7	LOC101120668	B2M
0.729	0.516847	0.458	3.50571	0.684	0.436	7	SEMA6D	SEMA6D
0.728	0.141848	0.456	1.30774	0.748	0.453	7	LHFPL2	LHFPL2
0.728	0.962829	0.456	2.61238	0.748	0.557	7	DLC1	DLC1
0.728	0.585474	0.456	1.37725	0.816	0.59	7	LOC101114075	SULT1A1
0.727	1.30893	0.454	6.16843	0.693	0.52	7	RASL11A	RASL11A
0.726	0.922013	0.452	3.48489	0.724	0.554	7	SERPINE2	SERPINE2
0.724	0.791809	0.448	2.32048	0.728	0.517	7	MEF2C	MEF2C
0.723	0.148139	0.446	3.45647	0.659	0.395	7	FRRS1L	FRRS1L
0.723	0.669917	0.446	1.26172	0.926	0.85	7	SERTAD1	SERTAD1
0.723	0.790657	0.446	2.9624	0.696	0.399	7	RRAS	RRAS
0.723	0.825482	0.446	3.32705	0.711	0.496	7	TBX3	TBX3
0.723	0.822103	0.446	4.5873	0.693	0.494	7	ADAMTS4	ADAMTS4
0.722	0.768543	0.444	1.3579	0.933	0.876	7	LOC101108730	TUBB4B
0.721	1.04005	0.442	4.6254	0.685	0.436	7	PRKG1	PRKG1
0.72	0.24028	0.44	1.19637	0.805	0.581	7	RELB	RELB
0.72	0.374015	0.44	1.90974	0.7	0.471	7	RCN3	RCN3
0.718	0.721404	0.436	1.78772	0.806	0.596	7	LOC101122734	TUBB2A
0.718	0.071859	0.436	0.417922	0.728	0.472	7	LRRC8C	LRRC8C
0.718	0.25901	0.436	0.91353	0.759	0.588	7	NID1	NID1
0.718	0.784479	0.436	1.90125	0.868	0.759	7	CTSC	CTSC
0.717	0.667028	0.434	2.12409	0.704	0.402	7	LOC101114239	AKAP2
0.716	0.394023	0.432	2.05695	0.718	0.486	7	SLC29A1	SLC29A1
0.715	0.35464	0.43	1.45902	0.815	0.648	7	ZC3H12A	ZC3H12A
0.715	0.797261	0.43	2.34099	0.748	0.597	7	TUBB6	TUBB6
0.715	0.50004	0.43	1.16732	0.828	0.712	7	ADAMTS1	ADAMTS1
0.715	0.180568	0.43	0.471002	0.719	0.529	7	CCDC80	CCDC80
0.713	0.640897	0.426	3.79106	0.68	0.498	7	LOC105615761	GALNT16
0.713	0.869089	0.426	1.67595	0.858	0.785	7	CDKN1A	CDKN1A
0.713	0.710205	0.426	2.47137	0.713	0.492	7	C1H1orf54	C1H1orf54
0.712	0.980002	0.424	2.18703	0.744	0.538	7	MAP1B	MAP1B
0.711	0.654126	0.422	1.69006	0.753	0.614	7	FSTL1	FSTL1
0.711	0.39219	0.422	3.54046	0.637	0.345	7	SBSPON	SBSPON
0.71	0.0699938	0.42	3.13465	0.644	0.409	7	C1QL1	C1QL1
0.71	0.233999	0.42	5.05288	0.609	0.262	7	LOC105605335	LOC105615771
0.71	0.0356116	0.42	1.03639	0.692	0.427	7	ADM5	ADM5
0.71	0.0549473	0.42	0.613995	0.704	0.478	7	LOC101114226	VCAM-1
0.71	0.0546559	0.42	0.78964	0.68	0.473	7	TNFSF9	TNFSF9
0.709	0.0218117	0.418	3.28794	0.633	0.372	7	XIRP1	XIRP1
0.706	0.522421	0.412	1.13512	0.881	0.689	7	CREM	CREM
0.706	0.342254	0.412	2.28905	0.697	0.529	7	HAS1	HAS1
0.705	0.811231	0.41	3.53747	0.673	0.436	7	SMTN	SMTN
0.704	0.254537	0.408	1.33964	0.782	0.597	7	C1H3orf58	C1H3orf58
0.704	0.980051	0.408	3.74003	0.673	0.484	7	PDLIM7	PDLIM7
0.704	0.730555	0.408	2.27636	0.677	0.479	7	C7	C7
0.703	0.673481	0.406	1.38064	0.845	0.744	7	UTRN	UTRN
0.702	0.0128371	0.404	0.694083	0.685	0.418	7	LOC105605775	LOC105605775
0.702	0.356614	0.404	2.273	0.648	0.372	7	LOXL1	LOXL1
0.701	0.448532	0.402	2.25402	0.706	0.458	7	HILPDA	HILPDA
0.701	0.831991	0.402	2.89281	0.685	0.524	7	ZEB2	ZEB2
